# Supplementary material for: Characterization of canine tumor-infiltrating leukocyte transcriptomic signatures reveals conserved expression patterns with human osteosarcoma
Source: Cancer Immunol Immunother. 2025 Feb 11;74(3):105. doi: 10.1007/s00262-025-03950-3 (PMC11813853; doi:10.1007/s00262-025-03950-3)
Supplement: Supplementary file 1 — Supplementary file1 (CSV 900 KB) [file 262_2025_3950_MOESM1_ESM.csv]

gene	baseMean	log2FoldChange	lfcSE	stat	pvalue	padj	gs_base	subset
SAT1	162.750287834266	3.73865264932021	0.272405378368383	11.7529545600318	6.8192100325372e-32	3.31277223380657e-28	Tumor_VS_Blood	Naive (c0)
ODC1	108.27784276796	2.38638379443543	0.176090554470312	10.3946311438604	2.62299835681004e-25	6.3712630086916e-22	Tumor_VS_Blood	Naive (c0)
S100PBP	30.1322761907046	2.78193342281467	0.22373914789104	10.073675706604	7.22271968377576e-24	1.16959907412609e-20	Tumor_VS_Blood	Naive (c0)
BCL2A1	229.124587507287	2.86241409247249	0.252896262999465	9.18080376060748	4.27885556458273e-20	5.19667008318573e-17	Tumor_VS_Blood	Naive (c0)
ENSCAFG00000031706	38.5554104666572	4.39933914576071	0.425566521377486	9.12603053066898	7.10569615602937e-20	6.90389438519813e-17	Tumor_VS_Blood	Naive (c0)
PDCD1	13.8428053998267	4.14940910298801	0.410571136531292	8.85585861635047	8.30420833555587e-19	6.72364068235507e-16	Tumor_VS_Blood	Naive (c0)
MMP9	58.2250241104683	4.51451009736173	0.494599134818072	8.53032238375388	1.45940441800964e-17	1.01282666609869e-14	Tumor_VS_Blood	Naive (c0)
PRDM1	29.703343792601	3.00418929716148	0.299740460634731	8.32603865743257	8.35925166820211e-17	5.07615557551573e-14	Tumor_VS_Blood	Naive (c0)
OCIAD2	40.111821498226	3.34706124227071	0.346613822273255	8.24007883666948	1.72097219658667e-16	9.28942547890896e-14	Tumor_VS_Blood	Naive (c0)
IRF4	13.7160223472945	3.1918303773676	0.337608448902883	8.07000615073754	7.02946269579394e-16	3.4149129776167e-13	Tumor_VS_Blood	Naive (c0)
TNFRSF18	75.0609161792457	4.21368558009501	0.469133695820267	8.03046093077475	9.71071361963145e-16	4.28860425128814e-13	Tumor_VS_Blood	Naive (c0)
UBE2S	58.0349853163572	1.87522982695906	0.165563548503593	7.96269277457332	1.68335059568767e-15	6.8147643282089e-13	Tumor_VS_Blood	Naive (c0)
SLC2A3	34.2362954260928	3.10151865576759	0.345580164436043	7.54201458819829	4.6276596484332e-14	1.72932081323757e-11	Tumor_VS_Blood	Naive (c0)
RGS2	19.3388378477797	2.70918546511748	0.297825723984432	7.45056530823544	9.2941118286278e-14	3.22505680453385e-11	Tumor_VS_Blood	Naive (c0)
GZMK	61.7170202697453	3.78818849863671	0.490353930741756	7.02654586779564	2.11709006246333e-12	6.85654901563123e-10	Tumor_VS_Blood	Naive (c0)
SLA	160.303644174179	1.8975610739632	0.1914054220071	7.00615696069918	2.44953105893748e-12	7.43738867769892e-10	Tumor_VS_Blood	Naive (c0)
NFKBID	49.5162660445289	2.75247158032298	0.323633131356725	6.9442922483069	3.80362367861501e-12	1.08694140180657e-09	Tumor_VS_Blood	Naive (c0)
TNFRSF4	45.2981384434947	3.61124784899191	0.455970349574316	6.90409008384259	5.05262308730708e-12	1.36364683100766e-09	Tumor_VS_Blood	Naive (c0)
SYTL3	33.4855004789283	2.78422942452409	0.343184354498099	6.69807497816545	2.11182912724271e-11	5.12963295007254e-09	Tumor_VS_Blood	Naive (c0)
MGLL	17.5973702487599	3.04461201578539	0.386145128973247	6.70142753606805	2.063932007259e-11	5.12963295007254e-09	Tumor_VS_Blood	Naive (c0)
ARID5B	56.7806401606831	2.72199211842475	0.338070187460877	6.56932564113533	5.05436401503602e-11	1.16924287547833e-08	Tumor_VS_Blood	Naive (c0)
ICOS	37.8697190218661	2.38936313018447	0.288292784756654	6.50715473081532	7.65875160408374e-11	1.69119160421086e-08	Tumor_VS_Blood	Naive (c0)
METRNL	18.0100600352349	3.57597795015353	0.500611030427069	6.47529086883842	9.46294699444895e-11	1.99873897821883e-08	Tumor_VS_Blood	Naive (c0)
DYNLL1.1	17.398492792651	2.23110071895324	0.270400512693438	6.4015235286824	1.53834100772524e-10	3.11385858980384e-08	Tumor_VS_Blood	Naive (c0)
GRN	30.6593404367608	2.05136476046936	0.239539134501707	6.35083048867055	2.14155591345848e-10	4.16147145103251e-08	Tumor_VS_Blood	Naive (c0)
TACC3	30.1135417489149	2.32060655783355	0.289303930878173	6.245540276178	4.22337683792173e-10	7.89121718408607e-08	Tumor_VS_Blood	Naive (c0)
MT2A	20.8411194334744	3.2476914576099	0.449097421512468	6.23257293006181	4.58835809209205e-10	8.25564578199377e-08	Tumor_VS_Blood	Naive (c0)
FOS	82.8646850962205	3.18505258650892	0.449926163613515	6.07682411025296	1.22586095129412e-09	2.12686875049529e-07	Tumor_VS_Blood	Naive (c0)
SLBP	45.6686082975904	2.08933462882072	0.256771226240182	6.07008560135241	1.27842088467806e-09	2.14157539922966e-07	Tumor_VS_Blood	Naive (c0)
ZCCHC2	55.238920938706	1.47672234974563	0.152923743366893	5.98412145936755	2.17560926771587e-09	3.52303660752123e-07	Tumor_VS_Blood	Naive (c0)
REL	60.130945770068	1.65057462171033	0.18607899804276	5.88730579318159	3.92542013952708e-09	6.15151323800727e-07	Tumor_VS_Blood	Naive (c0)
FOSB	19.5203184267854	3.31207456816579	0.499873036553468	5.85805503696146	4.68319461513463e-09	7.10967482510126e-07	Tumor_VS_Blood	Naive (c0)
RRBP1	18.7459180664956	2.1753162084446	0.28846006385018	5.80129260307123	6.58056532157071e-09	9.68738979763349e-07	Tumor_VS_Blood	Naive (c0)
IL2RB	34.7544344434892	2.26067333852768	0.314346444441919	5.58569128480948	2.32772416337323e-08	3.32590705460798e-06	Tumor_VS_Blood	Naive (c0)
ENSCAFG00000024259	73.2950542085717	-2.68483714046589	0.370687810301612	-5.58017851428377	2.40271859469225e-08	3.33497340943284e-06	Tumor_VS_Blood	Naive (c0)
TP53I13	22.5116541407565	1.88524043266678	0.244246161768867	5.57073813224614	2.53662348844992e-08	3.42303247413603e-06	Tumor_VS_Blood	Naive (c0)
NPC2	36.4817727086982	1.8796471161484	0.244716976717269	5.50627154263845	3.66513057308264e-08	4.81221738487445e-06	Tumor_VS_Blood	Naive (c0)
DTX3L	83.1228026322147	-1.74331264086227	0.21325378984298	-5.46527891828191	4.6217949681691e-08	5.90859998825407e-06	Tumor_VS_Blood	Naive (c0)
NFKBIA	43.561728806503	2.11141110935325	0.295606149908991	5.40003266216925	6.6628764947404e-08	8.29955231062791e-06	Tumor_VS_Blood	Naive (c0)
HERPUD1	62.0393352253291	1.74717436599093	0.226785743396805	5.30934291047681	1.1002116379592e-07	1.33620703430145e-05	Tumor_VS_Blood	Naive (c0)
NAMPT	14.510673153623	1.92667346487856	0.271097641954331	5.24118391377871	1.59549594659967e-07	1.8904681240442e-05	Tumor_VS_Blood	Naive (c0)
NAPEPLD	119.458991814081	-2.41419452836149	0.360562800344027	-5.22685804625023	1.72414767942457e-07	1.99426414920109e-05	Tumor_VS_Blood	Naive (c0)
OAS1	15.9210663517892	2.63450712756376	0.42199559836069	5.22169020609082	1.772973941272e-07	2.00304823411614e-05	Tumor_VS_Blood	Naive (c0)
ISG15	29.8575516372625	2.794825861527	0.504162886234295	5.12626999023758	2.95538714371151e-07	3.26301607821603e-05	Tumor_VS_Blood	Naive (c0)
ARL4C	44.5500351274755	2.34560699981283	0.364504614098791	5.09178563909432	3.54706996749087e-07	3.82925908934903e-05	Tumor_VS_Blood	Naive (c0)
ANXA1	81.8316958028086	1.86446588989254	0.262041959249363	5.076704709048	3.84037006529476e-07	4.05576473417434e-05	Tumor_VS_Blood	Naive (c0)
BHLHE40	15.9706458624134	1.92211389082905	0.281854029959073	5.01040090557562	5.43167618818893e-07	5.61427296217485e-05	Tumor_VS_Blood	Naive (c0)
IFI30	27.6889467558184	1.7639173791072	0.252607968822366	4.89732025599474	9.71524314920981e-07	9.83263567059609e-05	Tumor_VS_Blood	Naive (c0)
PTGER4	49.0263979818129	2.16703205955953	0.344324314592952	4.83997562694818	1.29855053269415e-06	0.000128742009955677	Tumor_VS_Blood	Naive (c0)
ENSCAFG00000031869	16.9401477915445	2.71626365074265	0.481066773875903	4.79307179174743	1.64246815038626e-06	0.000159582205491529	Tumor_VS_Blood	Naive (c0)
UBE2B	147.891159854725	1.15268630771728	0.122668149644623	4.7466758661434	2.06786931170447e-06	0.000196974688554123	Tumor_VS_Blood	Naive (c0)
UGCG	41.1878843130753	1.50091768820399	0.20377390349146	4.67266244894332	2.97320186509123e-06	0.000277765666550254	Tumor_VS_Blood	Naive (c0)
SRGN	33.9054144108012	1.74961557994127	0.264501908591012	4.62221983804655	3.79655361130659e-06	0.000347993536674102	Tumor_VS_Blood	Naive (c0)
LGALS3	54.6606560343524	2.65339797128338	0.492413831672567	4.61424900851506	3.94519208300971e-06	0.000354921169245578	Tumor_VS_Blood	Naive (c0)
PTGDR	28.9424899365657	-2.57967556034919	0.395106489559411	-4.60068771991398	4.21098331357405e-06	0.00037194467158805	Tumor_VS_Blood	Naive (c0)
CCDC88A	14.7499461094528	1.92693424318054	0.315144436831285	4.56869166991002	4.90778136046739e-06	0.000418670579652889	Tumor_VS_Blood	Naive (c0)
CTSS	55.4902496564396	1.72972328307525	0.262300236351567	4.56849638075984	4.91235550436696e-06	0.000418670579652889	Tumor_VS_Blood	Naive (c0)
CKAP4	33.4939907856054	1.53494713102245	0.219981702719157	4.50678807434164	6.58163098392225e-06	0.000551268333101626	Tumor_VS_Blood	Naive (c0)
FKBP11	33.573611653645	1.72903433031993	0.269036672472631	4.4766215869665	7.58334880145111e-06	0.000624405228431347	Tumor_VS_Blood	Naive (c0)
ZNF593	56.8293521276609	1.34079835424451	0.175833771143052	4.45485252161094	8.39508826115203e-06	0.000679722312877942	Tumor_VS_Blood	Naive (c0)
GLRX	159.377535747977	2.42863310707303	0.444270385545903	4.44792536682749	8.67036425838242e-06	0.000690502124052816	Tumor_VS_Blood	Naive (c0)
ARL5B	17.7215489701268	1.71643159246038	0.270838494255129	4.42749445301578	9.53340233909406e-06	0.000746988202634176	Tumor_VS_Blood	Naive (c0)
DOK2	20.3162997714234	1.59021122551669	0.240793643679489	4.41048428989634	1.03139689060516e-05	0.000795321602311092	Tumor_VS_Blood	Naive (c0)
NR4A3	7.70907293583198	2.13308831940599	0.383942309628565	4.39497638397408	1.10784797115865e-05	0.000840925850607614	Tumor_VS_Blood	Naive (c0)
KLF3	48.7263867367186	-1.85280273815269	0.292343264300688	-4.37071448594575	1.23840638692539e-05	0.000925565881182084	Tumor_VS_Blood	Naive (c0)
CDADC1	78.2822057183572	1.2908824574435	0.167471015231916	4.35695093430363	1.31886818187235e-05	0.00097076691326301	Tumor_VS_Blood	Naive (c0)
PPP1R15A	52.7531806831741	1.67690760718108	0.267818289588218	4.27636070397422	1.89973330874692e-05	0.00137744841998396	Tumor_VS_Blood	Naive (c0)
PMEPA1	34.2002960089852	1.41975026970658	0.205617910929303	4.24228791860681	2.21252589835547e-05	0.0015806545315016	Tumor_VS_Blood	Naive (c0)
CD28	30.4073301116005	1.4985224205664	0.227520648539467	4.21242635953032	2.52642093069497e-05	0.00177874679439365	Tumor_VS_Blood	Naive (c0)
LEPROTL1	42.3145849504078	1.36462185028611	0.194343292793093	4.18238571251917	2.88466034845638e-05	0.00200195428182873	Tumor_VS_Blood	Naive (c0)
GBGT1	14.2652905357355	1.79977487895113	0.317227198722242	4.13353209177347	3.57230388473691e-05	0.00244426088338759	Tumor_VS_Blood	Naive (c0)
ENSCAFG00000028765	248.685830719487	1.53338979045541	0.240470065201734	4.11330500001995	3.90034518698186e-05	0.00263164957199415	Tumor_VS_Blood	Naive (c0)
TRAF3IP3	123.951715020677	-1.32439300603231	0.185152518034932	-4.09556653817242	4.21137246892324e-05	0.00280258184301768	Tumor_VS_Blood	Naive (c0)
COL6A5	13.3784032374538	-2.46205594874528	0.478436307044927	-4.07214515641637	4.65821331669084e-05	0.00305805409357893	Tumor_VS_Blood	Naive (c0)
FGL2	17.3553584866793	1.89833488246104	0.350994615152601	4.03590060935844	5.4393240678395e-05	0.0035232315095419	Tumor_VS_Blood	Naive (c0)
RALGPS2	62.0472176406406	-1.68349702406793	0.279570246209777	-4.02923319334378	5.59590873290025e-05	0.00353050969148434	Tumor_VS_Blood	Naive (c0)
PLIN2	110.857516408792	1.17531518638293	0.151318199483871	4.03051162461407	5.56555762290335e-05	0.00353050969148434	Tumor_VS_Blood	Naive (c0)
JUND	32.7575461499156	1.54381295222467	0.251970898056135	4.0127396456016	6.00180977893821e-05	0.00373805024436946	Tumor_VS_Blood	Naive (c0)
PER1	14.7838355500475	1.97109400015159	0.378218489408192	3.99955149598309	6.34626381972447e-05	0.00380330419519268	Tumor_VS_Blood	Naive (c0)
GADD45A	17.8658651813627	1.73304388680718	0.307899157252172	4.00555205722747	6.18728049982755e-05	0.00380330419519268	Tumor_VS_Blood	Naive (c0)
ENSCAFG00000019360	151.05455805521	1.35279113824736	0.19954515227001	3.99682621230588	6.41973948138739e-05	0.00380330419519268	Tumor_VS_Blood	Naive (c0)
TRAT1	106.657879057001	-1.67016774097008	0.281071295977667	-4.00151596414395	6.29379479370468e-05	0.00380330419519268	Tumor_VS_Blood	Naive (c0)
YBX3	12.4003496632551	2.05547340027639	0.418289430623885	3.88769361744656	0.000101201255005791	0.00592332164841125	Tumor_VS_Blood	Naive (c0)
FAS	14.170400664154	1.71289325001065	0.316218754902965	3.86247090149772	0.000112245938516247	0.00649155677752294	Tumor_VS_Blood	Naive (c0)
SNRK	121.092075577841	-1.369008258938	0.209840627457015	-3.85041673221061	0.000117917015552226	0.00673930425356135	Tumor_VS_Blood	Naive (c0)
SEC14L1	47.3809672415022	1.33594950476408	0.206435926041989	3.81042158845933	0.000138730009614118	0.00783663240355099	Tumor_VS_Blood	Naive (c0)
CALM3	50.6319818733421	1.28527541182343	0.19242485163708	3.80176966535764	0.000143666258210181	0.00802219175155239	Tumor_VS_Blood	Naive (c0)
BCL2L11	13.1311314553351	1.68272186371365	0.316240010433541	3.75264421585022	0.000174979108789865	0.00965964216478594	Tumor_VS_Blood	Naive (c0)
APP	16.8828878462086	1.88393944778689	0.377538182028231	3.74941197453938	0.000177249698384977	0.00967504533431707	Tumor_VS_Blood	Naive (c0)
ODC1	119.64299585355	2.3560351160704	0.138033783208568	12.940021234749	2.67555538171154e-38	1.21657503206424e-34	Tumor_VS_Blood	TCM (c1)
NFKBIA	116.111266687179	3.66010406755521	0.247210850731435	12.5579193569116	3.59666717016182e-36	8.17702281136291e-33	Tumor_VS_Blood	TCM (c1)
METRNL	61.5651014300171	6.63993070967813	0.413971086185792	12.4422055524865	1.54186785202094e-35	2.33695770771307e-32	Tumor_VS_Blood	TCM (c1)
FOSB	28.2905990364914	5.30409574386977	0.361667894141979	12.1435360622773	6.20838494477017e-34	7.05738158596749e-31	Tumor_VS_Blood	TCM (c1)
SAT1	301.641587366765	3.98506743808623	0.297877319298891	11.552947066433	7.13317281284089e-31	6.48690735599751e-28	Tumor_VS_Blood	TCM (c1)
PDCD1	36.9289949679316	3.66490126207289	0.28649633374441	10.834546621568	2.36132180796993e-27	1.78948837680655e-24	Tumor_VS_Blood	TCM (c1)
SLA	197.590660793006	1.90981526018048	0.124970522124414	10.7050820382444	9.63452879066743e-27	6.2583146301664e-24	Tumor_VS_Blood	TCM (c1)
FOSL2	16.8248840202303	5.38129325705792	0.381005114798246	10.6487937248731	1.76639087567473e-26	1.00397241396162e-23	Tumor_VS_Blood	TCM (c1)
ICAM1	13.1691856216158	4.51532421704359	0.369463562270575	9.97062269448105	2.04939885632837e-23	1.0354018444139e-20	Tumor_VS_Blood	TCM (c1)
BCL2A1	456.128926324757	2.89674701963955	0.23798408846971	9.84912276965565	6.91448218150881e-23	3.14401504793206e-20	Tumor_VS_Blood	TCM (c1)
RGS2	33.1324949775417	3.5426068257914	0.305279836576694	9.80961759112553	1.02355710480562e-22	4.23101286868287e-20	Tumor_VS_Blood	TCM (c1)
SLC2A3	54.0828685937154	3.37065506205904	0.288747331555743	9.79483103915883	1.18495361093317e-22	4.48998672409428e-20	Tumor_VS_Blood	TCM (c1)
ENSCAFG00000031706	77.7414779283176	4.59851185638033	0.414116890769224	9.76664343790242	1.56552898364002e-22	5.47573868354704e-20	Tumor_VS_Blood	TCM (c1)
NFKBID	50.8121389057545	2.83664918800413	0.238368818702033	9.58405305979505	9.33096349054331e-22	3.03056364225003e-19	Tumor_VS_Blood	TCM (c1)
S100PBP	30.993418517935	2.71730684870667	0.226066338565446	9.5595585984058	1.18259999390891e-21	3.58485478153589e-19	Tumor_VS_Blood	TCM (c1)
OCIAD2	63.3432828398655	3.68593187034874	0.34306921999499	9.18338843488824	4.17735251740327e-20	1.18715136853954e-17	Tumor_VS_Blood	TCM (c1)
TNFRSF18	239.133901999267	4.38210793176299	0.435129759210298	8.88591149994661	6.33988111167745e-19	1.6957317302822e-16	Tumor_VS_Blood	TCM (c1)
MAFB	13.5336926758034	3.33397528832736	0.314678223214914	8.79183489713979	1.4713688690245e-18	3.71684124858578e-16	Tumor_VS_Blood	TCM (c1)
PRDM1	84.3201978151216	2.68244840224636	0.25298641302375	8.43411847888418	3.33708515641411e-17	7.58686310310748e-15	Tumor_VS_Blood	TCM (c1)
TRIB1	18.0785096767917	3.44242050539138	0.342798025360319	8.4365068169757	3.26962616135011e-17	7.58686310310748e-15	Tumor_VS_Blood	TCM (c1)
TACC3	44.3437233361647	2.46747649020834	0.230089410679294	8.31921198884625	8.85500497720969e-17	1.91731941101774e-14	Tumor_VS_Blood	TCM (c1)
TNFRSF4	224.816215627306	3.95222252071425	0.435053565626997	7.91947890391809	2.38508027321308e-15	4.92952727377267e-13	Tumor_VS_Blood	TCM (c1)
NEDD9	17.7311674530373	2.91369022179322	0.300262532503923	7.90107401623185	2.7651038699113e-15	5.46649012890725e-13	Tumor_VS_Blood	TCM (c1)
NR4A3	10.7590386483329	3.6736104044387	0.400631488387741	7.69014303175687	1.46970630378687e-14	2.78448106804954e-12	Tumor_VS_Blood	TCM (c1)
UBE2S	73.6224673572398	1.89055034192244	0.17456025153267	7.599492100579	2.97295228607672e-14	5.40720561791634e-12	Tumor_VS_Blood	TCM (c1)
GLRX	222.974925361727	3.50475078616467	0.401210184350687	7.46948255386579	8.05107818167627e-14	1.40800971123392e-11	Tumor_VS_Blood	TCM (c1)
IRF4	14.8088222913547	2.61649226624353	0.278212478188964	7.45167114863645	9.21652273355092e-14	1.55213069886874e-11	Tumor_VS_Blood	TCM (c1)
NFE2L2	12.4675456017566	3.0371125073435	0.335836923903793	7.43511697320094	1.04475470244022e-13	1.69660701142704e-11	Tumor_VS_Blood	TCM (c1)
PPP1R15A	66.1440477147093	2.17686566127396	0.223729570060573	7.25726561054581	3.94993612125239e-13	6.19322742873608e-11	Tumor_VS_Blood	TCM (c1)
IER5L	8.32471811196569	3.96346417500645	0.451964588816054	7.19802993977213	6.10887330209766e-13	9.25901563487935e-11	Tumor_VS_Blood	TCM (c1)
DCXR	16.0718333302724	3.13762481312172	0.362851802823746	7.17127294882004	7.43035904752811e-13	1.0898658899713e-10	Tumor_VS_Blood	TCM (c1)
MMP9	82.0283900748795	4.0791594562772	0.538484496779002	7.08427525585742	1.39773845674374e-12	1.98609898837931e-10	Tumor_VS_Blood	TCM (c1)
AARS1	30.3033921845292	1.83447995746331	0.181685229277097	7.0065821823515	2.44210141356801e-12	3.36491973560416e-10	Tumor_VS_Blood	TCM (c1)
CCL5	199.018158172942	3.95498354537783	0.539978644838968	6.94065798490097	3.90277843409021e-12	5.21939221759064e-10	Tumor_VS_Blood	TCM (c1)
GRN	38.5740353051106	2.16968312204581	0.236784030266981	6.84484402401301	7.65592409377495e-12	9.94613910125563e-10	Tumor_VS_Blood	TCM (c1)
JDP2	28.9920872743262	3.15775028777625	0.389200313605482	6.79622786850957	1.07393871533712e-11	1.35644426073275e-09	Tumor_VS_Blood	TCM (c1)
PTGDR	29.5720278281172	-3.25675668704382	0.362283143019418	-6.75225600111434	1.45563735190489e-11	1.78886028084095e-09	Tumor_VS_Blood	TCM (c1)
ENSCAFG00000031869	17.8095118543076	3.50636082214786	0.449657358389712	6.68000647862376	2.3893168692102e-11	2.85900626428915e-09	Tumor_VS_Blood	TCM (c1)
ENSCAFG00000019809	10.9179154095053	3.64840305516564	0.466416744506588	6.60897174634942	3.86998563245076e-11	4.51200632583426e-09	Tumor_VS_Blood	TCM (c1)
ENSCAFG00000010596	22.2761862191772	3.73129221066826	0.498001024923252	6.59005899153884	4.3965185180561e-11	4.9694568584582e-09	Tumor_VS_Blood	TCM (c1)
ENSCAFG00000029652	18.9254768543644	2.99935497044626	0.376517296289267	6.58723503540464	4.48092657129506e-11	4.9694568584582e-09	Tumor_VS_Blood	TCM (c1)
HERPUD1	84.6427059760761	1.77080276135068	0.184697545674485	6.54422970287659	5.98028195813106e-11	6.47436715800522e-09	Tumor_VS_Blood	TCM (c1)
TFRC	20.6933322744842	2.45126200980343	0.294373261055217	6.52310144212869	6.88682504446907e-11	7.28241708772113e-09	Tumor_VS_Blood	TCM (c1)
ZCCHC2	57.6721596792002	1.70976308076174	0.175779519499582	6.5195704268423	7.05090281154703e-11	7.28646706456917e-09	Tumor_VS_Blood	TCM (c1)
TMEM176A	23.1646664122904	3.58999469315553	0.546669712690869	6.49468377908489	8.32079991997178e-11	8.40770605246926e-09	Tumor_VS_Blood	TCM (c1)
DYNLL1.1	34.1744507940165	2.42085107657364	0.291255090580753	6.47950216782565	9.20257450546133e-11	9.09654484268101e-09	Tumor_VS_Blood	TCM (c1)
DOK2	40.2396059950936	1.73821402660244	0.183377329621573	6.41564236870164	1.40230294212644e-10	1.3566535059253e-08	Tumor_VS_Blood	TCM (c1)
DTX3L	80.0848404383085	-1.76786069381962	0.189601489500799	-6.31191635847446	2.75601176697284e-10	2.61074698008865e-08	Tumor_VS_Blood	TCM (c1)
ISG15	62.9526509219798	3.73051640036409	0.526220635653083	6.29058164651448	3.16278645619047e-10	2.93493673802001e-08	Tumor_VS_Blood	TCM (c1)
REL	85.4732377429766	1.84747924233937	0.205725395556244	6.26908417530111	3.63177774357603e-10	3.30273868000804e-08	Tumor_VS_Blood	TCM (c1)
CXCL13	35.6656384103815	2.72898594378604	0.540253546772331	6.18822640564937	6.08448979758232e-10	5.42474021756996e-08	Tumor_VS_Blood	TCM (c1)
CENPF	5.58942394547443	3.50947791465032	0.467953520091987	6.14044726841574	8.22894488103363e-10	7.19557930270383e-08	Tumor_VS_Blood	TCM (c1)
HMOX1	18.9821666326106	3.65069443607679	0.522453041901666	6.10565675878723	1.02378814985454e-09	8.78332965545017e-08	Tumor_VS_Blood	TCM (c1)
DUSP4	12.0304066710017	3.76643024920302	0.537892285535263	6.08240057953483	1.18396313206596e-09	9.96940807685909e-08	Tumor_VS_Blood	TCM (c1)
LAG3	19.0402315225078	3.11155485815827	0.431019079379341	6.04619118302983	1.48310095295714e-09	1.22612000601748e-07	Tumor_VS_Blood	TCM (c1)
ATOX1	120.737903261078	1.9087467889594	0.225706425123894	6.00277906864803	1.93968473589858e-09	1.57495473109479e-07	Tumor_VS_Blood	TCM (c1)
FAS	48.236516117543	2.04971627720505	0.251673179648554	5.96849648310986	2.39449806421839e-09	1.91013731543878e-07	Tumor_VS_Blood	TCM (c1)
IL4I1	9.13320336038365	3.17410778371837	0.444430473869387	5.95407102402303	2.61553206967429e-09	2.01573293573034e-07	Tumor_VS_Blood	TCM (c1)
GALC	17.4107537656822	2.55373714522187	0.34133782344553	5.9559391530657	2.58582532506325e-09	2.01573293573034e-07	Tumor_VS_Blood	TCM (c1)
PLK3	12.1563845781796	2.19062936830725	0.279888522281804	5.91428027499507	3.33329876171085e-09	2.5260849115832e-07	Tumor_VS_Blood	TCM (c1)
ARID5B	132.360234249644	1.6350274081009	0.183890787232255	5.83042713629626	5.52856758203104e-09	4.1210486549992e-07	Tumor_VS_Blood	TCM (c1)
SLBP	66.3766811219742	1.87939970045393	0.228023578613002	5.82176229202766	5.82303303251246e-09	4.27053729013454e-07	Tumor_VS_Blood	TCM (c1)
MT2A	34.3219052235878	3.2164357847936	0.472601169327503	5.81422895317951	6.09139963788055e-09	4.33452979497596e-07	Tumor_VS_Blood	TCM (c1)
IL2RB	94.6877160582181	2.08199806461353	0.264357288990857	5.8139670276218	6.10094363049178e-09	4.33452979497596e-07	Tumor_VS_Blood	TCM (c1)
FOS	89.8041162453301	3.33168148194169	0.50080053271886	5.77094035577488	7.88303755682176e-09	5.51448796474901e-07	Tumor_VS_Blood	TCM (c1)
SNRK	134.720026688744	-1.78110310799857	0.211523332335239	-5.76623540063422	8.10618158717656e-09	5.58466782983209e-07	Tumor_VS_Blood	TCM (c1)
CSF1	12.5850769022518	3.11095472077709	0.45765063396721	5.74362232169479	9.2672362568424e-09	6.28927212833767e-07	Tumor_VS_Blood	TCM (c1)
CD53	33.815997122572	-2.08158447200492	0.267029147454057	-5.60172473764752	2.12229392745985e-08	1.41912801296469e-06	Tumor_VS_Blood	TCM (c1)
SRGN	69.0933688881084	1.64788317436887	0.194484031009191	5.59420082641164	2.21640290124282e-08	1.46057739013784e-06	Tumor_VS_Blood	TCM (c1)
GADD45A	23.4143621620645	2.16834976704245	0.2924627067918	5.58934733303266	2.27924650439432e-08	1.48053340792585e-06	Tumor_VS_Blood	TCM (c1)
ARL5B	29.5018625018604	1.9687017178171	0.255790896267794	5.57127759715181	2.52878028075759e-08	1.61948787839504e-06	Tumor_VS_Blood	TCM (c1)
LEPROTL1	46.7911263395011	1.5316333114517	0.176346998783664	5.49252154354295	3.96235197893796e-08	2.50233534003207e-06	Tumor_VS_Blood	TCM (c1)
PER1	19.8605155741241	2.16742019749784	0.298259836301248	5.48612973379292	4.10835224498241e-08	2.55899693944315e-06	Tumor_VS_Blood	TCM (c1)
TRAT1	79.2148743475364	-2.53445443846554	0.367246864631066	-5.47709375665829	4.32368157355202e-08	2.6567270425596e-06	Tumor_VS_Blood	TCM (c1)
ETF1	28.3252569830086	1.57650227420978	0.187523159383398	5.4212657038473	5.91785228015624e-08	3.58779657571606e-06	Tumor_VS_Blood	TCM (c1)
RRBP1	36.4383691288511	1.97569529626871	0.266966365999926	5.37650988327326	7.59435323047277e-08	4.54362159723154e-06	Tumor_VS_Blood	TCM (c1)
CTSS	75.5565543926636	1.68736984776254	0.211265220550551	5.35187670729752	8.70467018007235e-08	5.14027731282974e-06	Tumor_VS_Blood	TCM (c1)
ENSCAFG00000041010	22.6427910103529	3.22783722768955	0.541243817370883	5.29590526081905	1.1842823002203e-07	6.90375848602781e-06	Tumor_VS_Blood	TCM (c1)
NAMPT	17.0438634372273	2.12029530465086	0.301767249078264	5.27730295923013	1.31099047700405e-07	7.54566291004737e-06	Tumor_VS_Blood	TCM (c1)
ENSCAFG00000031852	12.8131648453498	2.02567125042619	0.28465330335466	5.23835466974521	1.62014482889162e-07	9.20849817121273e-06	Tumor_VS_Blood	TCM (c1)
SNX18	8.86055838257239	2.71900683687201	0.423897226010497	5.23103850952605	1.68560386985227e-07	9.46227258792377e-06	Tumor_VS_Blood	TCM (c1)
STBD1	13.0292532532059	-3.32873487848831	0.49458631709289	-5.22372863232536	1.75355711419167e-07	9.72368804662136e-06	Tumor_VS_Blood	TCM (c1)
ICOS	82.837420499011	1.71881562777562	0.225115489349272	5.17690446536861	2.25597661082833e-07	1.2358946565586e-05	Tumor_VS_Blood	TCM (c1)
CTSZ	9.86511301660016	2.79314124517329	0.446003388370341	5.1745409710659	2.28471973655181e-07	1.23674055263108e-05	Tumor_VS_Blood	TCM (c1)
ZBTB21	25.915016152584	1.77041723884118	0.236761955647378	5.15897109110261	2.48310643757369e-07	1.32831587901736e-05	Tumor_VS_Blood	TCM (c1)
ENSCAFG00000029046	20.6317440548518	-2.5498212864068	0.375584766854232	-5.05686919847662	4.26195341530502e-07	2.2533839743479e-05	Tumor_VS_Blood	TCM (c1)
TNFSF9	8.92050607096785	2.8101468412478	0.460084327519958	5.04264481930421	4.5914102185621e-07	2.39967152457493e-05	Tumor_VS_Blood	TCM (c1)
IL1R1	17.0260281675861	3.05713122592167	0.525826463950651	4.99685133324487	5.82739582447052e-07	2.98586109639076e-05	Tumor_VS_Blood	TCM (c1)
ENSCAFG00000024259	27.0776674795558	-2.80150076811031	0.537895165033181	-4.99629152976941	5.84432895488844e-07	2.98586109639076e-05	Tumor_VS_Blood	TCM (c1)
GZMK	104.234679590228	2.82487909853184	0.477090829949885	4.94332891097925	7.67997501670305e-07	3.86569566185829e-05	Tumor_VS_Blood	TCM (c1)
RALGPS2	22.6469367600046	-3.00103974630286	0.468265180064602	-4.94189993370137	7.73649230765569e-07	3.86569566185829e-05	Tumor_VS_Blood	TCM (c1)
JUNB	15.1268879668075	2.26348080680464	0.358171435326817	4.90032918398725	9.56762113892847e-07	4.72869275203345e-05	Tumor_VS_Blood	TCM (c1)
NFKBIB	67.0139819819217	1.34697472609439	0.161701284170174	4.82688274603132	1.38686718817232e-06	6.78073667163391e-05	Tumor_VS_Blood	TCM (c1)
HMGB3	6.35135049589761	2.31836885648248	0.379920347643954	4.78480243479563	1.71155601616838e-06	8.27919702714638e-05	Tumor_VS_Blood	TCM (c1)
IGFBP7	11.8684043417146	2.37551836406546	0.392828702293814	4.7807355646096	1.74654972632355e-06	8.35953853220335e-05	Tumor_VS_Blood	TCM (c1)
ZNF593	77.6526804699509	1.36233214164479	0.166837542253593	4.774890919487	1.79804687616256e-06	8.51637411032415e-05	Tumor_VS_Blood	TCM (c1)
SPTAN1	103.412595428192	-1.59988343442934	0.218025277530098	-4.77000034671578	1.84225602142477e-06	8.59851305002656e-05	Tumor_VS_Blood	TCM (c1)
ANGPTL6	18.6466514161893	1.74433550362955	0.251188812162679	4.76880609011137	1.8532093224161e-06	8.59851305002656e-05	Tumor_VS_Blood	TCM (c1)
MGLL	56.2695598859512	2.65291919959757	0.462670048188486	4.71085167183158	2.46683731777733e-06	0.000113300093777106	Tumor_VS_Blood	TCM (c1)
RELB	26.1110312925916	1.93706703288628	0.299478655570038	4.68728948766331	2.7684723269632e-06	0.000125882436707017	Tumor_VS_Blood	TCM (c1)
CALM3	86.9317034085729	1.71394378138133	0.249523443933877	4.67104912503859	2.99665255241346e-06	0.000134908704513109	Tumor_VS_Blood	TCM (c1)
ARL4C	119.646715775005	1.87020686989706	0.285332160816982	4.66764788433478	3.04667449602907e-06	0.000135815969935727	Tumor_VS_Blood	TCM (c1)
ADD3	160.450424425529	-1.61723020107428	0.228036062226406	-4.65724148317885	3.20474460735503e-06	0.000141475473103333	Tumor_VS_Blood	TCM (c1)
TRIM22	146.136269703146	-1.97799547700155	0.310689581411621	-4.65017251665223	3.31657485618033e-06	0.000145004479529346	Tumor_VS_Blood	TCM (c1)
IL18RAP	8.84382444417505	2.47364293937124	0.428529027336473	4.64652766345338	3.37568883485878e-06	0.000146183401258122	Tumor_VS_Blood	TCM (c1)
RGS16	17.2423741838448	2.25798411351279	0.381283136933397	4.62025493705167	3.83268806635549e-06	0.000164407855072815	Tumor_VS_Blood	TCM (c1)
ABLIM1	29.1974152420426	-1.7486776458316	0.256273150455524	-4.58762596126216	4.48314936584653e-06	0.000190512898752375	Tumor_VS_Blood	TCM (c1)
TOX2	14.1747262724511	2.35876325639676	0.410357426094147	4.54583419234756	5.47181004253423e-06	0.000230373335772251	Tumor_VS_Blood	TCM (c1)
BHLHE40	32.0441615460239	1.74969754383207	0.268773862325183	4.49789530875457	6.86294750377197e-06	0.000286291947703222	Tumor_VS_Blood	TCM (c1)
DDIT3	12.1817093344589	1.99640346901891	0.329721503449681	4.49012082347062	7.11827845568283e-06	0.000294243746708999	Tumor_VS_Blood	TCM (c1)
SYTL3	80.1049231120371	2.07395706423199	0.34795082666509	4.47117724089976	7.77901934772804e-06	0.00031865946823531	Tumor_VS_Blood	TCM (c1)
PLCL2	68.922023439811	-1.62830747825806	0.239499999613887	-4.46726611988236	7.92255509621878e-06	0.000321641589486668	Tumor_VS_Blood	TCM (c1)
NIBAN1	22.8794955560726	2.09687860824466	0.354090718917733	4.46335563244814	8.06859686843004e-06	0.000322980153941225	Tumor_VS_Blood	TCM (c1)
FAM117A	46.1926008752969	-1.48306977343345	0.205048037288933	-4.46258737861945	8.09758908055852e-06	0.000322980153941225	Tumor_VS_Blood	TCM (c1)
MALT1	36.5166787331978	-1.66211057761583	0.24700288095198	-4.43984450657298	9.00238979518853e-06	0.000355946664336715	Tumor_VS_Blood	TCM (c1)
LAMP2	29.291300373074	1.62431902486524	0.243458750246119	4.42686803998629	9.56111826750476e-06	0.000374779351399519	Tumor_VS_Blood	TCM (c1)
ENSCAFG00000009211	44.6997269451425	1.32217617719324	0.171573852363894	4.41629681776242	1.00406189971932e-05	0.000390211064788354	Tumor_VS_Blood	TCM (c1)
BLVRB	11.0718457479835	2.4275818660463	0.44661702045516	4.38381534860452	1.16618631718382e-05	0.000449377049511425	Tumor_VS_Blood	TCM (c1)
TNFAIP3	30.4073151189845	2.2092421390967	0.392112227749089	4.37740629916905	1.20099965606494e-05	0.000458902977825824	Tumor_VS_Blood	TCM (c1)
SPTBN1	141.25975926044	-1.70355977951801	0.264654936069502	-4.36681090866805	1.26073781966981e-05	0.000477714572169884	Tumor_VS_Blood	TCM (c1)
ENSCAFG00000019360	180.544656243785	1.33882480951178	0.178595108935072	4.34173876305818	1.41359549732893e-05	0.0005286920148736	Tumor_VS_Blood	TCM (c1)
CCL4	80.8989365094009	2.46400585357132	0.544239563193608	4.3409736945665	1.41852706871738e-05	0.0005286920148736	Tumor_VS_Blood	TCM (c1)
APOL5	36.6759422944671	-1.83996313246045	0.297026428205448	-4.32622243822604	1.51688247028715e-05	0.000560753218893955	Tumor_VS_Blood	TCM (c1)
ENSCAFG00000001000	19.8637491905267	-2.42960354514434	0.430878566715164	-4.3021435321047	1.69153672239964e-05	0.000620275602963803	Tumor_VS_Blood	TCM (c1)
ENSCAFG00000001675	19.1528035044397	2.24533270531217	0.407229824356283	4.295166059089	1.745626210449e-05	0.000634988990312928	Tumor_VS_Blood	TCM (c1)
IFI30	47.2273798236852	1.53303492868697	0.228420921281479	4.29230848750825	1.7682504601176e-05	0.000638113876361485	Tumor_VS_Blood	TCM (c1)
SMCHD1	201.396780468709	-1.29865909846112	0.170708107579874	-4.28806296851648	1.80238004041548e-05	0.000645308822344029	Tumor_VS_Blood	TCM (c1)
RNF166	21.3519979005506	1.49421489799753	0.219922407312448	4.27961972195898	1.87212911920598e-05	0.000665044617580436	Tumor_VS_Blood	TCM (c1)
CXCL10	6.74878643913561	2.69719914053495	0.546282071593286	4.27367920309287	1.92273615951634e-05	0.000677727233900837	Tumor_VS_Blood	TCM (c1)
DLA-79	172.3730983681	1.25230420935182	0.162544286013439	4.21852853049554	2.45901859371422e-05	0.000860089041970658	Tumor_VS_Blood	TCM (c1)
SH2D1A	71.7093212173593	1.41133756886653	0.20259956366842	4.2056681191896	2.60311996701118e-05	0.000903540953435102	Tumor_VS_Blood	TCM (c1)
LEF1	101.582679241632	-2.22765469853686	0.420399316123165	-4.19772300299609	2.69612118097172e-05	0.000928732046202908	Tumor_VS_Blood	TCM (c1)
CYSTM1	37.5210449854397	1.50381034025634	0.226935998011833	4.1902864715484	2.78602487287624e-05	0.000952485345636713	Tumor_VS_Blood	TCM (c1)
FABP3	9.44328898583759	2.50162096132213	0.489775105270718	4.17845028885655	2.93502129252956e-05	0.000988558653120883	Tumor_VS_Blood	TCM (c1)
GSTP1	46.1514087793358	1.55443330962221	0.240620455678697	4.17989230103246	2.91647186986677e-05	0.000988558653120883	Tumor_VS_Blood	TCM (c1)
PLIN2	150.154183571719	1.31163692192634	0.179132183138261	4.17571826909426	2.97047273229369e-05	0.000993142611304368	Tumor_VS_Blood	TCM (c1)
OSER1	31.6051852999942	1.33149098828982	0.184644471091011	4.17238261810471	3.01430897931526e-05	0.00100044254955814	Tumor_VS_Blood	TCM (c1)
OAS1	23.7109433878735	2.13811189419307	0.396093486147772	4.13652706890274	3.52601777505815e-05	0.00116179730602822	Tumor_VS_Blood	TCM (c1)
CTTNBP2NL	12.5273271122839	-2.51139700517728	0.444428852292602	-4.13291203215523	3.58195846475581e-05	0.00117173849922623	Tumor_VS_Blood	TCM (c1)
PMEPA1	29.1357901596615	1.61379140963601	0.260774161271842	4.10403119307193	4.06012684193464e-05	0.00131867119644834	Tumor_VS_Blood	TCM (c1)
SEC14L1	53.9254942984154	1.55622346713544	0.24605898218624	4.0956954060179	4.20903031791827e-05	0.00135733764933152	Tumor_VS_Blood	TCM (c1)
TRMO	15.1731106327407	-2.00606563299563	0.3444854393211	-4.09389212763741	4.24191722386627e-05	0.00135830969133239	Tumor_VS_Blood	TCM (c1)
GTF2B	54.7676289861688	1.25807415157234	0.169538647630311	4.08891774901553	4.33390480847786e-05	0.00137806050098943	Tumor_VS_Blood	TCM (c1)
FAN1	36.964690213636	-1.54817709102776	0.242497516909	-4.06458810474404	4.81173606000165e-05	0.00151937249061302	Tumor_VS_Blood	TCM (c1)
RAB11FIP1	24.4832094546152	1.50129204986902	0.234636526662734	4.05145464331625	5.09001940433741e-05	0.00159615987803601	Tumor_VS_Blood	TCM (c1)
MAP3K1	48.3606611147166	-1.60064572093564	0.25984543737585	-4.03099822451045	5.5540463297109e-05	0.00172974305898599	Tumor_VS_Blood	TCM (c1)
ZMYM5	16.1940500588268	1.60528032577085	0.264706503568923	4.02921411818028	5.59636277940532e-05	0.00173106541210585	Tumor_VS_Blood	TCM (c1)
NFKB2	24.7783216624597	1.75755190506807	0.311563254344479	3.94383654002954	8.01883261185981e-05	0.00246362377608963	Tumor_VS_Blood	TCM (c1)
PLAC8	454.157628044417	-1.71296173739815	0.30102836397474	-3.92518688042784	8.66624316720827e-05	0.00264465823364403	Tumor_VS_Blood	TCM (c1)
CD28	62.5934702364942	1.27280419472858	0.181158075890387	3.91789862917178	8.9324252992555e-05	0.00270771585571432	Tumor_VS_Blood	TCM (c1)
JUND	35.8650399800947	1.50522554696278	0.246345341196237	3.89348904560977	9.88126664848795e-05	0.00297550459938243	Tumor_VS_Blood	TCM (c1)
FASLG	10.2427269278534	2.48035201905951	0.536491401299332	3.86892642924009	0.000109315617935104	0.00327011917599287	Tumor_VS_Blood	TCM (c1)
IL12RB2	20.0479922384248	1.96082285914927	0.377131644412771	3.86674889299276	0.000110295891767018	0.00327787856120674	Tumor_VS_Blood	TCM (c1)
ALPK2	12.5576090670363	-2.18721151567024	0.408274463889207	-3.85608180752521	0.000115218942956769	0.00340195151704175	Tumor_VS_Blood	TCM (c1)
IRF1	70.778835456558	1.43839630270857	0.230091722371114	3.84725845105822	0.000119446945891588	0.00350403395463903	Tumor_VS_Blood	TCM (c1)
NAB1	17.5549064383767	1.61003719184461	0.279434366426214	3.84228140937341	0.000121895960929648	0.00355295470735327	Tumor_VS_Blood	TCM (c1)
DCTN4	16.425079741366	1.84708425847797	0.348608594671074	3.83822866710469	0.000123925051526133	0.00358909050502755	Tumor_VS_Blood	TCM (c1)
MMD	67.6678211180825	-1.285294855524	0.188636235416598	-3.81462844868199	0.000136387982182964	0.00392503895560719	Tumor_VS_Blood	TCM (c1)
PLOD2	10.2511989101332	2.01610368336208	0.406220717826391	3.80927815974746	0.000139373092293944	0.00398571981547524	Tumor_VS_Blood	TCM (c1)
PDCD4	202.403285994282	-1.08262726286424	0.13490160628517	-3.78792837064247	0.000151908627651938	0.00431705331208351	Tumor_VS_Blood	TCM (c1)
COL6A5	8.3388457381729	-2.13695260768295	0.546406201141227	-3.78350045519651	0.000154638041636914	0.0043673240703295	Tumor_VS_Blood	TCM (c1)
STK39	15.4706569000826	1.73398141860746	0.320790680748976	3.77754056614664	0.000158384712958977	0.00444552648039796	Tumor_VS_Blood	TCM (c1)
UGCG	45.9797156544874	1.38030318993793	0.221732326428964	3.73102639922135	0.0001907012369133	0.00531974554751397	Tumor_VS_Blood	TCM (c1)
RASGRP2	78.2761564635117	-1.77922203567024	0.335867519533155	-3.72846023191823	0.000192653302979721	0.00534143029663898	Tumor_VS_Blood	TCM (c1)
ATP1B1	16.5375245348363	2.14445082130572	0.451612364828404	3.71862091500992	0.000200313401976633	0.00552015175022878	Tumor_VS_Blood	TCM (c1)
TBK1	76.0856052429421	-1.37541507101156	0.22192781536996	-3.67715361613301	0.000235851019676611	0.0064603288341539	Tumor_VS_Blood	TCM (c1)
NPC2	41.179006058358	1.29243672810122	0.200541453159413	3.66174385612512	0.000250504257360541	0.00682061591747533	Tumor_VS_Blood	TCM (c1)
BMERB1	8.02756183730155	2.36437146453243	0.540301494367663	3.65942263927076	0.000252784138723523	0.00684172308795155	Tumor_VS_Blood	TCM (c1)
NAPEPLD	122.616686922678	-1.95851901740177	0.403987970238805	-3.65445234410414	0.000257731527815663	0.00693435063300486	Tumor_VS_Blood	TCM (c1)
ENSCAFG00000029170	16.3739510666349	-1.89278008481492	0.363548504666052	-3.65009902714929	0.000262139227327698	0.00697045068221662	Tumor_VS_Blood	TCM (c1)
RNASEL	22.6072429579135	-1.68477362548558	0.308741314796152	-3.65054665980682	0.000261682763922201	0.00697045068221662	Tumor_VS_Blood	TCM (c1)
SIAH2	12.1916566208138	1.55063698944703	0.280048747890275	3.63298447460428	0.000280161881338122	0.00740637252583978	Tumor_VS_Blood	TCM (c1)
LUC7L3	94.5488360660831	-1.16051867541337	0.163097821446201	-3.63092772433376	0.000282404267880674	0.00742249830088685	Tumor_VS_Blood	TCM (c1)
RRP8	25.103741191277	-1.52236075082412	0.265797308832813	-3.61641500812944	0.000298711334380059	0.00780597952543753	Tumor_VS_Blood	TCM (c1)
SAR1A	20.99239099298	1.4610653089224	0.25486264883329	3.60786687660276	0.000308724814892468	0.00802155276180601	Tumor_VS_Blood	TCM (c1)
ATM	25.8926625133624	-1.52588979178402	0.267980578357815	-3.60173034478534	0.000316106160594085	0.00813495444047971	Tumor_VS_Blood	TCM (c1)
KSR2	11.3498959746061	2.30334600666249	0.520615143537141	3.60126921066615	0.000316667458976228	0.00813495444047971	Tumor_VS_Blood	TCM (c1)
TNFRSF6B	7.88707066502742	2.11828968625435	0.460025709728164	3.598855250617	0.000319621019414941	0.00816470098471763	Tumor_VS_Blood	TCM (c1)
SMARCA5	150.970243041178	1.10960903052913	0.150479150815722	3.59555015332057	0.000323706754392926	0.00822287492862925	Tumor_VS_Blood	TCM (c1)
FAM76A	10.7147685055136	1.53634424220125	0.278635641964925	3.593158297003	0.000326693980955853	0.0082368557987985	Tumor_VS_Blood	TCM (c1)
HNRNPLL	15.0759272072863	1.78493642466348	0.355258175667095	3.59221423615287	0.000327880118667809	0.0082368557987985	Tumor_VS_Blood	TCM (c1)
TMEM154	24.4432555938991	-1.59970470189731	0.290606548844019	-3.58291179888102	0.000339785362516943	0.00848903320529968	Tumor_VS_Blood	TCM (c1)
C6H7orf50	19.1430187779903	1.8683932808218	0.384664117660291	3.57036934643743	0.00035647822802046	0.00880927447178821	Tumor_VS_Blood	TCM (c1)
DOCK3	13.7975050520393	-1.94105564781703	0.382670393361462	-3.57046633340333	0.000356346254836202	0.00880927447178821	Tumor_VS_Blood	TCM (c1)
SULT2B1	4.98110809791402	-2.17870306159233	0.542806370033854	-3.55602236569594	0.00037651203912665	0.0092540553616696	Tumor_VS_Blood	TCM (c1)
HSPA5	115.19499706091	1.33791548314029	0.220510711811358	3.55223430875015	0.000381974557754657	0.00933784039844315	Tumor_VS_Blood	TCM (c1)
TNFRSF18	170.415733778341	4.76645879255506	0.186310525022579	22.4794878108447	6.58951984052999e-112	2.63119527232363e-108	Tumor_VS_Blood	TEM (c4)
TNFRSF4	115.483017119192	4.08439417705381	0.239875910160916	14.7037166256562	6.10167636741599e-49	1.2181996867546e-45	Tumor_VS_Blood	TEM (c4)
METRNL	34.297078323189	4.06803328806431	0.25789962566334	13.5088027866932	1.38759615008071e-41	1.84689047575742e-38	Tumor_VS_Blood	TEM (c4)
BCL2A1	266.455960032914	2.80810351191644	0.168640527763541	13.3142260977542	1.9134487691985e-40	1.91010023385241e-37	Tumor_VS_Blood	TEM (c4)
SAT1	167.968571852443	3.01397533771708	0.185542498968353	13.2261944636999	6.19452638369505e-40	4.94694877001886e-37	Tumor_VS_Blood	TEM (c4)
NFKBIA	50.2013720497618	3.22384268030548	0.249157673917509	10.7515418776416	5.82791516644449e-27	3.87847754326881e-24	Tumor_VS_Blood	TEM (c4)
DUSP4	11.839518379283	3.87313070899487	0.329613690399267	9.81373507190765	9.82625876951348e-23	5.60517875238105e-20	Tumor_VS_Blood	TEM (c4)
OCIAD2	28.4059837880724	3.25519117427138	0.289291767716062	9.39830104955751	5.54511734060864e-21	2.76770669263129e-18	Tumor_VS_Blood	TEM (c4)
ENSCAFG00000031706	51.8982634773471	3.89553702588833	0.380273981672198	8.85260322180332	8.55011953351915e-19	3.793403033038e-16	Tumor_VS_Blood	TEM (c4)
NFKBID	21.8645438605035	2.90584475655341	0.274219937245223	8.64941812162501	5.1762679458601e-18	2.06688379078194e-15	Tumor_VS_Blood	TEM (c4)
RGS2	10.3845116369416	3.70842796762812	0.370056477068276	8.38477643010442	5.08222553603552e-17	1.84484786958089e-14	Tumor_VS_Blood	TEM (c4)
GLRX	119.860646776726	2.84443170178611	0.289954317282766	7.97897593254926	1.47552339633548e-15	4.9098041013063e-13	Tumor_VS_Blood	TEM (c4)
SEC14L1	37.8000105116261	2.10704659041937	0.199359887183091	7.80283413533303	6.05320875444665e-15	1.85926635050042e-12	Tumor_VS_Blood	TEM (c4)
S100PBP	12.6299023405474	2.59275809703192	0.274691641273735	7.5030846010646	6.23332925566967e-14	1.77783455127778e-11	Tumor_VS_Blood	TEM (c4)
TMEM176A	20.3391947030777	4.15069227585803	0.475974686798494	7.43886610326511	1.01553191130412e-13	2.70334594789156e-11	Tumor_VS_Blood	TEM (c4)
RIPOR2	43.5100044569016	-2.83551174734251	0.301312976615812	-7.07231304902871	1.52372192567763e-12	3.80263853076924e-10	Tumor_VS_Blood	TEM (c4)
SLC2A3	23.472150575376	2.65858722185507	0.302536969970397	7.05696119975667	1.70183116892664e-12	3.99730109266123e-10	Tumor_VS_Blood	TEM (c4)
TRIB1	17.9106456521093	3.03679573819311	0.372469040064379	6.80352164341241	1.02092143907877e-11	2.20936028683936e-09	Tumor_VS_Blood	TEM (c4)
LAG3	20.8930642711353	2.93414495688309	0.357144223180545	6.79930014877508	1.05128588655016e-11	2.20936028683936e-09	Tumor_VS_Blood	TEM (c4)
SPTBN1	49.6139230589055	-2.59422047913188	0.29064377268189	-6.74975521248897	1.48094797180814e-11	2.95671262571496e-09	Tumor_VS_Blood	TEM (c4)
TRIM22	41.8354380040943	-2.68255419412896	0.306710686639271	-6.57408514311588	4.89532148584906e-11	9.30810413952158e-09	Tumor_VS_Blood	TEM (c4)
PDCD1	35.8296785207569	2.50208593144715	0.304765299230001	6.49335973081085	8.39429234341494e-11	1.52356406032981e-08	Tumor_VS_Blood	TEM (c4)
ENSCAFG00000041010	14.6028462598093	2.80343337974446	0.356077807999472	6.46594881437266	1.00665151129543e-10	1.74763455852289e-08	Tumor_VS_Blood	TEM (c4)
CYSTM1	19.6414472632374	2.26758125126863	0.270531138105624	6.44713064250127	1.13987528125061e-10	1.7505853838591e-08	Tumor_VS_Blood	TEM (c4)
ATP1B1	13.9295211455197	2.40716675668985	0.292584567228714	6.45065131786426	1.11370469970546e-10	1.7505853838591e-08	Tumor_VS_Blood	TEM (c4)
ODC1	64.8127783705266	1.91142451232906	0.210601954877205	6.45902300023861	1.05381097036937e-10	1.7505853838591e-08	Tumor_VS_Blood	TEM (c4)
IL4I1	5.59934724713089	3.55092311042071	0.45509108887691	6.38831354784963	1.67725163341673e-10	2.48046880453074e-08	Tumor_VS_Blood	TEM (c4)
FOSB	9.03382734732075	3.18805869017256	0.424751602096607	6.30887031720364	2.81079506406239e-10	4.00839453242898e-08	Tumor_VS_Blood	TEM (c4)
PPP1R15A	26.4020189089175	2.34517028976436	0.290194060916868	6.28026029368069	3.38006647831362e-10	4.65400187858837e-08	Tumor_VS_Blood	TEM (c4)
HERPUD1	47.3327978148249	1.58431098818755	0.165916263081572	6.1663424956392	6.98876252422078e-10	9.30204291973786e-08	Tumor_VS_Blood	TEM (c4)
CTLA4	137.413612894119	1.5425257906995	0.159292718279312	6.14270175044802	8.11295315337778e-10	1.04500070778831e-07	Tumor_VS_Blood	TEM (c4)
PRDM1	71.7672848012585	1.85641264826041	0.214003622957203	6.10241432762593	1.04478114501594e-09	1.3036909725152e-07	Tumor_VS_Blood	TEM (c4)
RELB	11.8257950648069	2.27073243423846	0.288455603847723	6.06827777773759	1.29289149723797e-09	1.56439871165795e-07	Tumor_VS_Blood	TEM (c4)
TNFSF9	7.22769885543466	2.50432176936159	0.336808857159099	5.93086714825181	3.0133896213106e-09	3.53896022290977e-07	Tumor_VS_Blood	TEM (c4)
ENSCAFG00000009113	944.097096978157	-1.6784121030159	0.189097687042492	-5.91719953426754	3.27469334331272e-09	3.73595729138506e-07	Tumor_VS_Blood	TEM (c4)
NEDD9	8.97889051949291	2.41877464154099	0.324644481777872	5.89229130225587	3.80876973953843e-09	4.22456043610471e-07	Tumor_VS_Blood	TEM (c4)
PHC2	15.2192914279902	1.97324152591008	0.244566806141837	5.87779523082325	4.15766769988512e-09	4.4869100339571e-07	Tumor_VS_Blood	TEM (c4)
SMARCA5	72.5742234031549	1.38712073984313	0.141940633299898	5.77972774352875	7.48216066751348e-09	7.86217566983719e-07	Tumor_VS_Blood	TEM (c4)
TACC3	20.7892400250892	2.09800932211016	0.272793593571538	5.7555669591472	8.63514851514674e-09	8.84106359512332e-07	Tumor_VS_Blood	TEM (c4)
TFRC	9.66023293709059	2.34010055658426	0.324993842903658	5.65485238970715	1.55980265279479e-08	1.5570729981524e-06	Tumor_VS_Blood	TEM (c4)
DCXR	11.2743175883198	2.27657771171733	0.31440883827568	5.62813363992129	1.82169930728503e-08	1.77415739853393e-06	Tumor_VS_Blood	TEM (c4)
RASGRP2	41.4102133573438	-2.00981254569911	0.253990513420879	-5.59691485734798	2.18199797106604e-08	2.07445664249207e-06	Tumor_VS_Blood	TEM (c4)
IL7R	237.418546572249	-2.70360839525315	0.408834775292231	-5.57966895087168	2.40976779593877e-08	2.23772158353105e-06	Tumor_VS_Blood	TEM (c4)
IGFLR1	25.6955020086292	1.81365878649343	0.236324806370044	5.37897675719806	7.49103781520271e-08	6.79811681729646e-06	Tumor_VS_Blood	TEM (c4)
GRN	21.7159073002998	2.02459967865902	0.279371216250349	5.37478412819878	7.66744875691548e-08	6.80358286363634e-06	Tumor_VS_Blood	TEM (c4)
PLAC8	194.033773732241	-1.90407980962993	0.257647634924039	-5.27606691585691	1.31985909956247e-07	1.14569508359847e-05	Tumor_VS_Blood	TEM (c4)
UBE2S	33.6781635524199	1.54039802336089	0.186830910099379	5.27159444250532	1.35243664327175e-07	1.1489956418264e-05	Tumor_VS_Blood	TEM (c4)
CCL4	95.4962828302776	3.00894173633856	0.496101380237464	5.1966618309574	2.02898973384953e-07	1.68786583484608e-05	Tumor_VS_Blood	TEM (c4)
MYCBP2	253.753246892161	-1.39085861357531	0.161185071313332	-5.11428048028607	3.14939102895542e-07	2.56643232216714e-05	Tumor_VS_Blood	TEM (c4)
CMA1	23.654366231515	-2.68337602093236	0.387892267698292	-5.03549452611332	4.76616749829895e-07	3.80626136414154e-05	Tumor_VS_Blood	TEM (c4)
SPTAN1	55.0007931359837	-1.77455751535214	0.243394805896552	-4.96854671688736	6.74565497665923e-07	5.28145104349026e-05	Tumor_VS_Blood	TEM (c4)
TRIM34	59.5773792881095	-1.67471485066037	0.223987056758582	-4.946873645073	7.54148940952188e-07	5.79099369465786e-05	Tumor_VS_Blood	TEM (c4)
MMP9	26.2250501609739	2.08081154847535	0.474873075229817	4.85195754073145	1.22248798810202e-06	9.21017837073842e-05	Tumor_VS_Blood	TEM (c4)
UTRN	48.7000569245088	-1.79434597149896	0.253118692143224	-4.847470888952	1.25045374596496e-06	9.24641075488534e-05	Tumor_VS_Blood	TEM (c4)
S100A2	31.21096694411	-1.94970004224147	0.281502722858776	-4.84013594126423	1.29750342653835e-06	9.41987487666842e-05	Tumor_VS_Blood	TEM (c4)
CYP51A1	8.47396728457291	2.14134868013322	0.347488363643946	4.76159051233708	1.9207311649649e-06	0.000136954991816158	Tumor_VS_Blood	TEM (c4)
PLK3	5.77848570381332	2.22748010145181	0.370097742125674	4.71591600536004	2.40625695355127e-06	0.000168564631851407	Tumor_VS_Blood	TEM (c4)
APOL5	20.2744570217362	-2.40808376468489	0.368138329631473	-4.69562723078557	2.65789867155854e-06	0.000182982575785056	Tumor_VS_Blood	TEM (c4)
KSR2	6.89485595106914	2.12530300478799	0.349505218815084	4.676784252373	2.91408563204793e-06	0.000197219388623176	Tumor_VS_Blood	TEM (c4)
SELL	53.2057379182521	-2.14026696171965	0.345960615673121	-4.61930964505214	3.85018917708811e-06	0.000256230089735214	Tumor_VS_Blood	TEM (c4)
KLF3	22.7399085253327	-2.11933023061183	0.327003540849583	-4.60192666926242	4.18600594227815e-06	0.000274011831598634	Tumor_VS_Blood	TEM (c4)
PMEPA1	9.07703070239157	2.12521157477913	0.355985691357971	4.59410861462953	4.34602983574802e-06	0.000279898340873256	Tumor_VS_Blood	TEM (c4)
S1PR1	45.3823012514807	-2.14291792935871	0.352168970891049	-4.52317818974333	6.09179124922005e-06	0.000386103531081519	Tumor_VS_Blood	TEM (c4)
IRAK2	9.55675146112005	1.91198395852153	0.316326267890746	4.4354897179063	9.18632165444795e-06	0.000573140349472041	Tumor_VS_Blood	TEM (c4)
CALM3	83.874319743048	1.54392647663193	0.225403148051439	4.41663538270544	1.00249122003798e-05	0.000615838067940255	Tumor_VS_Blood	TEM (c4)
FES	9.27780244736224	2.10350860302757	0.372351580288577	4.38906454361842	1.138392819752e-05	0.000688727655949962	Tumor_VS_Blood	TEM (c4)
PTGDR	11.210457729586	-2.81979295618733	0.445812225127985	-4.32293978878124	1.53963763205625e-05	0.000917578069373227	Tumor_VS_Blood	TEM (c4)
UNC93B1	68.6088483385398	-1.65140617833245	0.256187531619094	-4.29189097871659	1.77157930213943e-05	0.00104028178727099	Tumor_VS_Blood	TEM (c4)
ALCAM	5.94115749570176	2.18389945927432	0.404013534313093	4.28627990147439	1.81690040178862e-05	0.00105143236294811	Tumor_VS_Blood	TEM (c4)
SLBP	25.5798946114221	1.64841840183596	0.261121271245655	4.27482290586451	1.91289281976228e-05	0.00109116871847297	Tumor_VS_Blood	TEM (c4)
DST	9.75047345856363	1.98027799546683	0.347954681526472	4.26565420035853	1.99317293346675e-05	0.00112094922863841	Tumor_VS_Blood	TEM (c4)
NFKB2	11.2847490111493	1.80441301134675	0.302440652560393	4.25902284915001	2.05322484039343e-05	0.00113868427606819	Tumor_VS_Blood	TEM (c4)
REL	32.2610466573411	1.62967053043073	0.256743182081874	4.2544151532959	2.09596114766291e-05	0.00114646203597507	Tumor_VS_Blood	TEM (c4)
FAM117A	25.1106107096746	-1.87988017725484	0.308173301716827	-4.21560797620138	2.49106167141261e-05	0.00134416341269602	Tumor_VS_Blood	TEM (c4)
FOS	42.924482852782	2.43308529163916	0.503384524662127	4.12388863901608	3.7252905651695e-05	0.00198334469689624	Tumor_VS_Blood	TEM (c4)
CD53	16.8213075333636	-2.20824494003962	0.381060840511935	-4.11209585700405	3.92083431760053e-05	0.00205998571449723	Tumor_VS_Blood	TEM (c4)
NAB1	11.7787105288368	1.70443114797643	0.28822977626021	4.0947923556849	4.22546915153174e-05	0.00219120757429431	Tumor_VS_Blood	TEM (c4)
JDP2	29.4534104579391	1.91290945482565	0.347712542234705	4.07247413232905	4.65163676520199e-05	0.00238128020557071	Tumor_VS_Blood	TEM (c4)
FASLG	9.55202943504345	2.12188432739358	0.409982903998476	4.05872537313151	4.93412992108701e-05	0.002493921617076	Tumor_VS_Blood	TEM (c4)
STK17B	103.04495887629	1.21903762985082	0.162290141691914	4.03854283444077	5.37842728519458e-05	0.00268450751872275	Tumor_VS_Blood	TEM (c4)
SLA	119.048837395344	1.1745257523656	0.151802204833328	4.0099348178602	6.07355117927269e-05	0.00299403578504146	Tumor_VS_Blood	TEM (c4)
ARID5B	83.7183609286023	1.48819766103244	0.236822592808823	3.98451398959747	6.76183737713213e-05	0.00328386059953939	Tumor_VS_Blood	TEM (c4)
NOC3L	31.0184582762309	-1.59688465939239	0.258903314639083	-3.98084546673442	6.86705834859081e-05	0.00328386059953939	Tumor_VS_Blood	TEM (c4)
LEF1	9.58162856275864	-2.59270336282324	0.457930588689131	-3.97942562901112	6.90819660308812e-05	0.00328386059953939	Tumor_VS_Blood	TEM (c4)
ADD3	83.6189731650814	-1.557804293947	0.258290827264121	-3.92233662070344	8.7694356458712e-05	0.0041195713569369	Tumor_VS_Blood	TEM (c4)
LACTB	19.3025433959485	-1.86695414605069	0.327783710512975	-3.90812587386651	9.3014845000244e-05	0.00431870088472063	Tumor_VS_Blood	TEM (c4)
ENSCAFG00000029652	11.9422987031863	1.79061726864866	0.328600218696127	3.8992008725673	9.65106853524213e-05	0.0044295076622094	Tumor_VS_Blood	TEM (c4)
RNASEL	17.334727013295	-1.99761901065262	0.359863365850062	-3.87978106561824	0.000104550527424455	0.00474208911773939	Tumor_VS_Blood	TEM (c4)
KIAA1109	25.8951262158483	-1.76663259054797	0.309885756114591	-3.87712870614136	0.000105696451660107	0.00474208911773939	Tumor_VS_Blood	TEM (c4)
ARL5B	14.3751917341138	1.73506957353375	0.319650289570475	3.85174558448377	0.00011727883400731	0.00517964019258741	Tumor_VS_Blood	TEM (c4)
MAP3K1	17.2108653522494	-1.93343256676552	0.347082561232574	-3.85015439328239	0.000118043390314414	0.00517964019258741	Tumor_VS_Blood	TEM (c4)
PDCD4	124.016839630529	-1.32258283127286	0.198789140713915	-3.8338325051329	0.000126162064591031	0.00547570786860854	Tumor_VS_Blood	TEM (c4)
RAD51B	4.83529423624252	2.03250712291899	0.411535982884584	3.80681005698254	0.000140770777063447	0.0060440614281112	Tumor_VS_Blood	TEM (c4)
DNAJA1	76.6092897999263	1.11223187513707	0.145781468393877	3.74224884957046	0.000182380774375923	0.00774730246896873	Tumor_VS_Blood	TEM (c4)
CTSC	55.9401126878205	1.37435789407448	0.22090577611449	3.73105258321022	0.00019068141507655	0.00801464095158594	Tumor_VS_Blood	TEM (c4)
TCEA3	14.5325285050551	-2.07662558796943	0.397498553113528	-3.69552073049525	0.000219436573727343	0.00912718998847168	Tumor_VS_Blood	TEM (c4)
SLC2A3	14.0207054615976	3.7984472788721	0.367071215644093	9.12568378738593	7.12848123486767e-20	2.33600330066613e-16	Tumor_VS_Blood	TEM_Th1-like (c5)
NFKBIA	22.896566904114	3.4499517450085	0.337094365922875	8.86524911533216	7.63332100457073e-19	1.25071964659891e-15	Tumor_VS_Blood	TEM_Th1-like (c5)
GLRX	59.0937486115666	3.28358758851984	0.369336057476101	7.51358597361147	5.75293316399595e-14	6.28412065947157e-11	Tumor_VS_Blood	TEM_Th1-like (c5)
BCL2A1	176.185095430469	2.39393264849878	0.250615914665216	7.38749677083016	1.49618764598086e-13	1.22575172896982e-10	Tumor_VS_Blood	TEM_Th1-like (c5)
FOS	22.3171836839719	3.36989821326892	0.505204458609452	6.40628934182183	1.49103880817303e-10	9.77226834876601e-08	Tumor_VS_Blood	TEM_Th1-like (c5)
SAT1	26.5296437507996	2.58443742614235	0.388119701074584	5.41402702541668	6.16228592343217e-08	3.36563516184787e-05	Tumor_VS_Blood	TEM_Th1-like (c5)
MYLIP	16.34566206634	2.11190617438699	0.371579681250295	4.49078294244855	7.09618391644732e-06	0.00332202781345684	Tumor_VS_Blood	TEM_Th1-like (c5)
ODC1	28.5005434553645	1.82600552026231	0.30366461125623	4.35029371051889	1.35955304669134e-05	0.00556906916750939	Tumor_VS_Blood	TEM_Th1-like (c5)
TIPARP	27.2630224509576	1.83069511400629	0.312641667202718	4.2503188232645	2.13466445328139e-05	0.00777255045933681	Tumor_VS_Blood	TEM_Th1-like (c5)
BCL2A1	259.651775095236	3.46878415411919	0.204446979870921	14.2629134287472	3.72569644848492e-46	1.43178514515275e-42	Tumor_VS_Blood	TEM_Th2-like (c3)
NFKBID	24.9726736667646	3.08000363220314	0.218777067757039	11.597806159161	4.22777412291632e-31	8.12366797718371e-28	Tumor_VS_Blood	TEM_Th2-like (c3)
GLRX	114.717227000667	3.32490063087146	0.256340759494597	10.8722505726531	1.56297058411979e-27	1.50162398869309e-24	Tumor_VS_Blood	TEM_Th2-like (c3)
NFKBIA	62.5909486113334	3.69579274947428	0.291141780559211	10.8840548703599	1.37315601341874e-27	1.50162398869309e-24	Tumor_VS_Blood	TEM_Th2-like (c3)
TNFRSF18	129.396638955039	4.57584015023566	0.386905575188722	10.4675985538622	1.21690954542419e-25	9.35316676613032e-23	Tumor_VS_Blood	TEM_Th2-like (c3)
FOSB	11.4834822044535	4.62362894689633	0.359962562057154	10.3569193307325	3.89298958164028e-25	2.4934598270406e-22	Tumor_VS_Blood	TEM_Th2-like (c3)
ENSCAFG00000031706	42.8684984438043	4.6092905313717	0.399254826241911	10.1420269555254	3.59560193923935e-24	1.9739854646424e-21	Tumor_VS_Blood	TEM_Th2-like (c3)
FOSL2	10.2675896958186	4.58676289575195	0.362806646331359	10.0957838714183	5.76684762060978e-24	2.77024942575042e-21	Tumor_VS_Blood	TEM_Th2-like (c3)
METRNL	17.9334579583291	4.0382731029438	0.355765476902141	9.78518994674846	1.30350300341758e-22	5.56595782459308e-20	Tumor_VS_Blood	TEM_Th2-like (c3)
SAT1	79.761450673324	3.08386875712398	0.260701855712609	9.77315027637517	1.46814529709958e-22	5.6420823767537e-20	Tumor_VS_Blood	TEM_Th2-like (c3)
SLC2A3	21.8242094537383	2.95599904268693	0.27373105067532	8.87278669585345	7.13378923946333e-19	2.49228654975069e-16	Tumor_VS_Blood	TEM_Th2-like (c3)
ENSCAFG00000010596	7.27268527402839	4.23950254435305	0.409465144985148	8.25105765459904	1.56998780323247e-16	5.02788593985199e-14	Tumor_VS_Blood	TEM_Th2-like (c3)
TNFRSF4	131.546328045869	4.12358244309957	0.451663886421452	8.17132898669492	3.05010632892685e-16	9.01658355543529e-14	Tumor_VS_Blood	TEM_Th2-like (c3)
ARL5B	15.8315544944174	2.39036769070935	0.241442970638413	7.72644535029855	1.10591244317397e-14	3.03572965651253e-12	Tumor_VS_Blood	TEM_Th2-like (c3)
ODC1	46.7771402497811	1.99007846972441	0.196452886965787	7.33601036207132	2.20054991303526e-13	5.63780887719633e-11	Tumor_VS_Blood	TEM_Th2-like (c3)
UBE2S	30.4956931625528	1.81767498848169	0.178107181881135	7.10917728567628	1.16736717199114e-12	2.80387002622622e-10	Tumor_VS_Blood	TEM_Th2-like (c3)
PDCD1	12.4154997384085	2.94923239522471	0.358972462353634	6.90815219172266	4.91007073694162e-12	1.10996481423921e-09	Tumor_VS_Blood	TEM_Th2-like (c3)
NEDD9	8.3557192146457	2.69867548306268	0.331241239462128	6.71278680009182	1.90942005082949e-11	4.07661180852096e-09	Tumor_VS_Blood	TEM_Th2-like (c3)
CALM3	39.6940538940099	1.80750984991833	0.192858261297181	6.52856010424909	6.64049645167542e-11	1.27597139318943e-08	Tumor_VS_Blood	TEM_Th2-like (c3)
MMP9	33.0730926401816	3.29005380845723	0.47937527146824	6.5298106748734	6.58528798054371e-11	1.27597139318943e-08	Tumor_VS_Blood	TEM_Th2-like (c3)
STK17B	87.2234655414358	1.41773455290399	0.130919139059223	6.49475865300423	8.31666282771634e-11	1.52194929747209e-08	Tumor_VS_Blood	TEM_Th2-like (c3)
ATOX1	51.7095108252646	1.91173731387034	0.213898231474951	6.39879728866865	1.56605586685255e-10	2.73561486196107e-08	Tumor_VS_Blood	TEM_Th2-like (c3)
TMEM176A	16.3692894065306	2.54961168985877	0.469746116745775	6.31340312474526	2.72965223057308e-10	4.56089283569233e-08	Tumor_VS_Blood	TEM_Th2-like (c3)
IL4I1	21.0750739332386	3.13029469359636	0.479105525523023	6.2883028734779	3.2095527677437e-10	5.1392963693496e-08	Tumor_VS_Blood	TEM_Th2-like (c3)
HERPUD1	41.0224928801063	1.71379248874242	0.188544906991499	6.16081525935274	7.23713816873705e-10	1.11249287929826e-07	Tumor_VS_Blood	TEM_Th2-like (c3)
SEC14L1	24.3091297133015	1.94059732407288	0.229169049973195	6.14861157341371	7.81641346740335e-10	1.15532603673966e-07	Tumor_VS_Blood	TEM_Th2-like (c3)
RGS16	13.6183450385595	2.55432986660375	0.347543735574133	5.95171085481229	2.65353869612203e-09	3.77687007748036e-07	Tumor_VS_Blood	TEM_Th2-like (c3)
ISG15	21.8374742632158	3.08670646335194	0.452710308330488	5.88645275774238	3.94572474065654e-09	5.4155072065511e-07	Tumor_VS_Blood	TEM_Th2-like (c3)
CCL4	97.9060760739144	2.64813434239733	0.476075511657038	5.78133551127313	7.41099206462009e-09	9.82084224287414e-07	Tumor_VS_Blood	TEM_Th2-like (c3)
PER1	10.2235807905305	2.32821474345489	0.31948231987866	5.75593887156317	8.61615624684615e-09	1.10372961522099e-06	Tumor_VS_Blood	TEM_Th2-like (c3)
OCIAD2	14.9255455541222	2.9520651395124	0.448906607841882	5.61794830518805	1.93238291632144e-08	2.39553146691074e-06	Tumor_VS_Blood	TEM_Th2-like (c3)
SLA	85.4932471508424	1.55045690653429	0.177803276485718	5.58372570253835	2.35419909460664e-08	2.82724597517917e-06	Tumor_VS_Blood	TEM_Th2-like (c3)
DCXR	9.81630183456688	2.45906359811754	0.364358596333382	5.49974377833792	3.80343527524489e-08	4.42927326144428e-06	Tumor_VS_Blood	TEM_Th2-like (c3)
JDP2	22.6254904839314	2.71142244140591	0.411996827287376	5.48863771217229	4.05045418015874e-08	4.57820453363237e-06	Tumor_VS_Blood	TEM_Th2-like (c3)
MT2A	16.4645131307203	2.58476931371841	0.388550968540752	5.47909087527912	4.2751675960014e-08	4.69413402040953e-06	Tumor_VS_Blood	TEM_Th2-like (c3)
TACC3	16.7881299099018	2.23707219813308	0.321796209037244	5.43241172807893	5.55974582730098e-08	5.9350286706438e-06	Tumor_VS_Blood	TEM_Th2-like (c3)
TNFSF9	8.46879747452739	2.29621919861983	0.352100493273227	5.21800525807688	1.80860331467715e-07	1.87850338873089e-05	Tumor_VS_Blood	TEM_Th2-like (c3)
ZCCHC2	23.8958700445297	1.67380729730328	0.219897582375002	5.15420855453046	2.54704352572169e-07	2.57586533403907e-05	Tumor_VS_Blood	TEM_Th2-like (c3)
CD28	27.5891731202955	1.62372918672616	0.210531941754251	5.13347998074252	2.84433297572647e-07	2.802761955312e-05	Tumor_VS_Blood	TEM_Th2-like (c3)
ENSCAFG00000031869	10.2723445941786	2.54731196368705	0.427403055595344	5.00667352356751	5.53787382315691e-07	5.320512275598e-05	Tumor_VS_Blood	TEM_Th2-like (c3)
PRDM1	44.1394471342482	1.87542028669527	0.270546820247871	4.98806709024734	6.09863914371916e-07	5.7163585925153e-05	Tumor_VS_Blood	TEM_Th2-like (c3)
SNRK	49.7338562620918	-1.73162849661285	0.236584208311612	-4.90492130684147	9.34648029470794e-07	8.55202946965777e-05	Tumor_VS_Blood	TEM_Th2-like (c3)
FOS	49.5116908269107	2.49147619203006	0.478073329666773	4.84792147623619	1.24761762634987e-06	0.000108968057683239	Tumor_VS_Blood	TEM_Th2-like (c3)
GRN	15.1001395656023	1.90615156551948	0.289395689039712	4.84894263847721	1.24121303644194e-06	0.000108968057683239	Tumor_VS_Blood	TEM_Th2-like (c3)
CCL5	82.9173068556053	2.06971529799115	0.464036317727081	4.81619521258107	1.46321382517057e-06	0.000124958460669566	Tumor_VS_Blood	TEM_Th2-like (c3)
SLBP	28.1629479029076	1.81267664357327	0.267925162347994	4.80274688019126	1.56503674364281e-06	0.000130748613169985	Tumor_VS_Blood	TEM_Th2-like (c3)
GADD45A	11.7282532944233	2.16467101065877	0.351998368338498	4.78113425488301	1.74308899606634e-06	0.000142525340678361	Tumor_VS_Blood	TEM_Th2-like (c3)
IL2RB	45.9908616282844	1.79317608487283	0.269147484225281	4.69962418889152	2.60640684062326e-06	0.000204462962558442	Tumor_VS_Blood	TEM_Th2-like (c3)
CTSW	9.12284594286539	2.09874548530229	0.348194096282621	4.69957803882094	2.60699587961583e-06	0.000204462962558442	Tumor_VS_Blood	TEM_Th2-like (c3)
REL	41.8424069656002	1.46184682041857	0.195275107081511	4.66626937540208	3.06717545892783e-06	0.000235743105773193	Tumor_VS_Blood	TEM_Th2-like (c3)
ENSCAFG00000001675	13.7999017566634	2.10205517622187	0.355026386561555	4.61471703559416	3.93631242106743e-06	0.000296612718316905	Tumor_VS_Blood	TEM_Th2-like (c3)
ATP1B1	8.15075391949729	2.38028133136894	0.438865442734177	4.53562697712897	5.74326116402399e-06	0.000424449089487388	Tumor_VS_Blood	TEM_Th2-like (c3)
PPP1R15A	33.4593874336139	2.01677042617812	0.337256330076876	4.50595223289678	6.60759515217764e-06	0.000461690693996703	Tumor_VS_Blood	TEM_Th2-like (c3)
JUND	15.959310187522	1.87995539396129	0.305523039164468	4.50683143905383	6.58028659058153e-06	0.000461690693996703	Tumor_VS_Blood	TEM_Th2-like (c3)
PMEPA1	7.10621677371468	2.14897183989438	0.38134016193706	4.5110434985048	6.45094891104429e-06	0.000461690693996703	Tumor_VS_Blood	TEM_Th2-like (c3)
LAMP2	15.7931948452959	1.66046508678196	0.258708604594095	4.4141932321766	1.01387370731951e-05	0.000695770831648015	Tumor_VS_Blood	TEM_Th2-like (c3)
TRAT1	24.2383769651315	-2.22202122352259	0.369864214258812	-4.35977342010364	1.30197183161044e-05	0.000877803113838408	Tumor_VS_Blood	TEM_Th2-like (c3)
CD69	20.0377146421685	1.84788780890966	0.312434651000821	4.31690607397222	1.58231448605739e-05	0.00104841975343423	Tumor_VS_Blood	TEM_Th2-like (c3)
TIPARP	26.3175403353045	1.45655291444624	0.213650412159242	4.26078406539933	2.03710981297084e-05	0.00132688356122829	Tumor_VS_Blood	TEM_Th2-like (c3)
CYSTM1	21.3088222554495	1.51867544751011	0.236567409430337	4.16878833558074	3.06223198727065e-05	0.00196135958784685	Tumor_VS_Blood	TEM_Th2-like (c3)
ZNF593	35.2861599585239	1.29409136223438	0.177063260383698	4.16481718375843	3.11602149523364e-05	0.00196309354199719	Tumor_VS_Blood	TEM_Th2-like (c3)
SPTBN1	49.4934837311459	-1.62325765166609	0.256712733169611	-4.14801003637833	3.35377699992736e-05	0.00207880080818078	Tumor_VS_Blood	TEM_Th2-like (c3)
CD53	15.5397605225855	-2.27619178720275	0.377245895278857	-4.13410785370615	3.56336116703952e-05	0.00217365031189411	Tumor_VS_Blood	TEM_Th2-like (c3)
NSMCE1	26.573517875372	1.57531842017195	0.25383960731955	4.12812435631372	3.65734315887169e-05	0.00219612027492874	Tumor_VS_Blood	TEM_Th2-like (c3)
DLA-79	73.3472972610847	1.53008387243983	0.241194033405442	4.11056895729734	3.94685386088036e-05	0.00233350144420973	Tumor_VS_Blood	TEM_Th2-like (c3)
CCR5	12.5753139834462	2.03784687248875	0.389054627138509	4.06442181228215	4.81516766001666e-05	0.00280374080567334	Tumor_VS_Blood	TEM_Th2-like (c3)
TRIM22	37.4433516051751	-1.65453353753989	0.272202168107919	-4.01450021899027	5.95718884462038e-05	0.00341693682535465	Tumor_VS_Blood	TEM_Th2-like (c3)
CTSS	33.177432635211	1.41995962257184	0.222156790129789	3.9522721057537	7.74126413226653e-05	0.00437495265592651	Tumor_VS_Blood	TEM_Th2-like (c3)
LEF1	21.5243665485247	-1.90557856896345	0.334454608336129	-3.94298801391001	8.04726787242247e-05	0.00448197832372747	Tumor_VS_Blood	TEM_Th2-like (c3)
DYNLL1.1	14.1559632774882	1.64976321175875	0.29690642431176	3.87424935884762	0.000106953856147598	0.00587176670250311	Tumor_VS_Blood	TEM_Th2-like (c3)
SRGN	52.1171738622108	1.25946295138223	0.182251972378407	3.86223936650783	0.000112352401927861	0.00599680945289956	Tumor_VS_Blood	TEM_Th2-like (c3)
HNRNPDL	81.9972428803829	1.19554525068234	0.164160725368205	3.8645569355266	0.00011129102908405	0.00599680945289956	Tumor_VS_Blood	TEM_Th2-like (c3)
DOK2	18.7383004584236	1.38887040060584	0.220962131770344	3.8394254710235	0.00012332255735269	0.00649217243707382	Tumor_VS_Blood	TEM_Th2-like (c3)
AARS1	13.3838994011677	1.53955002673347	0.267319480704307	3.82364155474879	0.000131495041064262	0.00682885733526974	Tumor_VS_Blood	TEM_Th2-like (c3)
NFE2L2	6.29094111511217	1.83608330398843	0.361678698855733	3.81767942840015	0.000134712809082357	0.00690268433737997	Tumor_VS_Blood	TEM_Th2-like (c3)
FABP3	6.9714357296635	1.81446911715346	0.355079520236143	3.80492460405122	0.000141847391061188	0.00717262531379139	Tumor_VS_Blood	TEM_Th2-like (c3)
GZMK	22.6801397647274	2.12663584986435	0.467726884797926	3.76545234322517	0.000166247832005666	0.00829727816101008	Tumor_VS_Blood	TEM_Th2-like (c3)
RASGRP2	33.201392294776	-1.49199888560769	0.246841830579335	-3.75656481646659	0.000172261670480137	0.00842712916449819	Tumor_VS_Blood	TEM_Th2-like (c3)
RRBP1	26.303067076046	1.36507324091724	0.219107935013025	3.75515348277537	0.000173235285973291	0.00842712916449819	Tumor_VS_Blood	TEM_Th2-like (c3)
NFKB2	14.0635616275496	1.80736145825713	0.357730049431285	3.73572039688856	0.000187178557348112	0.00899158994860993	Tumor_VS_Blood	TEM_Th2-like (c3)
TNFRSF18	394.05367682327	4.94620597568727	0.254235841652322	17.2262252380013	1.6881476668584e-66	3.8591055664383e-63	Tumor_VS_Blood	Treg-Tfh (c2)
METRNL	84.5550532402194	5.8659754092319	0.294979051797462	17.2543304680714	1.03818134817238e-66	3.8591055664383e-63	Tumor_VS_Blood	Treg-Tfh (c2)
NFKBIA	144.95748736451	4.01513105213446	0.21090372969316	16.3329098795332	5.75716659113949e-60	8.77392188489658e-57	Tumor_VS_Blood	Treg-Tfh (c2)
GLRX	254.430365032745	4.31616071547171	0.254621421436363	14.753347131479	2.92776621255091e-49	3.34643678094569e-46	Tumor_VS_Blood	Treg-Tfh (c2)
SAT1	293.833632224889	4.01082386049019	0.235520895262678	14.6458714668392	1.43153925745459e-48	1.30899949701647e-45	Tumor_VS_Blood	Treg-Tfh (c2)
TNFRSF4	383.353555904949	4.56192440368925	0.292849905482505	13.6867380308873	1.21858143406187e-42	9.28559052755146e-40	Tumor_VS_Blood	Treg-Tfh (c2)
ODC1	118.271824459455	2.52684759505917	0.146670471224134	13.3365978332577	1.41783942424462e-40	9.26051692520911e-38	Tumor_VS_Blood	Treg-Tfh (c2)
BCL2A1	606.636436530254	3.1658404019701	0.197997914752207	13.1452227840007	1.81270850258435e-39	1.03596290922696e-36	Tumor_VS_Blood	Treg-Tfh (c2)
TMEM176A	42.7699306806024	5.73390099960712	0.400306284885917	11.8546899914835	2.03475878278437e-32	1.03365746165446e-29	Tumor_VS_Blood	Treg-Tfh (c2)
OCIAD2	65.058164635079	3.9566963139245	0.292293857042948	11.6076897858069	3.76654745564074e-31	1.72206549671895e-28	Tumor_VS_Blood	Treg-Tfh (c2)
DUSP4	22.8394789370476	5.37863277145871	0.375936911044372	11.3000592521842	1.31129493810123e-29	5.45021859727164e-27	Tumor_VS_Blood	Treg-Tfh (c2)
IL4I1	19.6586230480043	4.47190786832078	0.359006902573114	10.4123985610771	2.1766714431254e-25	8.29311819830779e-23	Tumor_VS_Blood	Treg-Tfh (c2)
FOSL2	15.3040648582585	4.64567258467484	0.374799940477291	9.99592881098687	1.58791558943553e-23	5.58457698069172e-21	Tumor_VS_Blood	Treg-Tfh (c2)
NFKBID	52.7451131921318	2.93858981913132	0.240632389001027	9.89487686060247	4.38149299457483e-23	1.43087042651401e-20	Tumor_VS_Blood	Treg-Tfh (c2)
TRIB1	25.0576597040724	3.71103205407477	0.319984515951762	9.79320485757943	1.20417323883145e-22	3.44092502996087e-20	Tumor_VS_Blood	Treg-Tfh (c2)
TNFRSF9	13.7024117302495	5.63676687687237	0.492425983780575	9.7991832437978	1.13499655675085e-22	3.44092502996087e-20	Tumor_VS_Blood	Treg-Tfh (c2)
JDP2	44.5242373809207	3.5633673392964	0.311836111314945	9.64917018118908	4.95550940827803e-22	1.33274053027336e-19	Tumor_VS_Blood	Treg-Tfh (c2)
NEDD9	23.2766032951131	2.96618465550293	0.255032428475141	9.41806104780568	4.59494515411053e-21	1.16711606914407e-18	Tumor_VS_Blood	Treg-Tfh (c2)
REL	91.517030181588	1.95496787056138	0.147692733556742	9.37768478863503	6.7437213238795e-21	1.62275231014616e-18	Tumor_VS_Blood	Treg-Tfh (c2)
MAFB	16.2478924762539	3.7267333079476	0.332974161207316	9.34586754394492	9.11392066057554e-21	2.08344226300757e-18	Tumor_VS_Blood	Treg-Tfh (c2)
ENSCAFG00000031706	100.819193528264	4.40930912936129	0.41589296681721	9.32117001212589	1.15064350294855e-20	2.50511528356227e-18	Tumor_VS_Blood	Treg-Tfh (c2)
RGS2	28.1137714992888	3.19139702572398	0.287274340601861	9.16959281771623	4.74809098987561e-20	9.8673963662324e-18	Tumor_VS_Blood	Treg-Tfh (c2)
ICAM1	13.9547621620037	5.00226213958499	0.41972604646655	9.12251126607694	7.3403344807493e-20	1.45913083678199e-17	Tumor_VS_Blood	Treg-Tfh (c2)
S100PBP	34.2541732951704	2.82589360548988	0.258624600535581	8.78127653465542	1.61629610285877e-18	3.07904407594596e-16	Tumor_VS_Blood	Treg-Tfh (c2)
UBE2S	74.1907930838296	1.77819771449842	0.139430768988651	8.65966039210216	4.73171828685603e-18	8.65336640300231e-16	Tumor_VS_Blood	Treg-Tfh (c2)
NR4A3	12.8421739265289	4.29064681820869	0.410873642562157	8.56009566088014	1.12773908291186e-17	1.98308580272039e-15	Tumor_VS_Blood	Treg-Tfh (c2)
IL2RB	136.587646728571	1.88460450508411	0.154426333391639	8.51886954631192	1.61118200629111e-17	2.72826819731962e-15	Tumor_VS_Blood	Treg-Tfh (c2)
TFRC	21.8161855078535	3.10502536454064	0.299623290929331	8.50326685761975	1.84328519007828e-17	3.00982138894211e-15	Tumor_VS_Blood	Treg-Tfh (c2)
SEC14L1	65.2998890835354	1.96998343497901	0.167847490499434	8.35906034441585	6.3219769141013e-17	9.9669236038866e-15	Tumor_VS_Blood	Treg-Tfh (c2)
ZCCHC2	59.7486204037321	1.70698252559782	0.136135015998412	8.34275953891257	7.25766504690459e-17	1.10606815314826e-14	Tumor_VS_Blood	Treg-Tfh (c2)
CTLA4	236.044345932392	2.45035032621421	0.231149961660309	8.19452661452468	2.51581302041581e-16	3.7104184288197e-14	Tumor_VS_Blood	Treg-Tfh (c2)
RELB	28.2896925038025	2.23334173987247	0.204897237021252	8.15547480353622	3.47810737375295e-16	4.96934591024952e-14	Tumor_VS_Blood	Treg-Tfh (c2)
NUPR1	9.29893269502594	4.84266605297606	0.508401942765673	8.15041525872724	3.62676712513286e-16	5.02472099882043e-14	Tumor_VS_Blood	Treg-Tfh (c2)
RHOB	9.53469060540688	3.98550495467196	0.397877933968969	8.1190067057169	4.70014551462237e-16	6.3203133214275e-14	Tumor_VS_Blood	Treg-Tfh (c2)
SLC2A3	51.4893521880909	3.16670150128994	0.326007466137012	8.0576322744401	7.77864017749118e-16	1.01611265404256e-13	Tumor_VS_Blood	Treg-Tfh (c2)
ALCAM	9.45683441280707	3.73685697177701	0.378885709780317	8.0534837164937	8.04701093124566e-16	1.0219703882682e-13	Tumor_VS_Blood	Treg-Tfh (c2)
HAVCR1	13.2392149063046	4.23160583895763	0.447932938489353	7.83270343653184	4.77489693920886e-15	5.90022400163862e-13	Tumor_VS_Blood	Treg-Tfh (c2)
NFKB2	29.5589721473956	2.19542385704686	0.209199040075869	7.81238267103168	5.61168751140388e-15	6.75174613214172e-13	Tumor_VS_Blood	Treg-Tfh (c2)
MMP9	68.8649809734325	4.68252041319662	0.536415949093645	7.78591487036627	6.92105416094851e-15	8.1136050317581e-13	Tumor_VS_Blood	Treg-Tfh (c2)
TRIM22	109.34164285148	-2.49428903923613	0.248894235678119	-7.74713052967436	9.39923248514086e-15	1.0743322730516e-12	Tumor_VS_Blood	Treg-Tfh (c2)
LEF1	50.9204357651628	-3.10154625781257	0.32554464320591	-7.62701678614174	2.40248319307679e-14	2.67906174603587e-12	Tumor_VS_Blood	Treg-Tfh (c2)
MGLL	104.991290818645	2.63761723248091	0.276103791371042	7.57158898824188	3.68686377713008e-14	4.01341456881875e-12	Tumor_VS_Blood	Treg-Tfh (c2)
KSR2	16.2860682371987	3.32049490459763	0.366558685878646	7.53913139954377	4.73112073974854e-14	5.03039163305356e-12	Tumor_VS_Blood	Treg-Tfh (c2)
APP	11.0231314652155	3.63917530901288	0.401319545000414	7.52161574783634	5.41033982368026e-14	5.62183492587867e-12	Tumor_VS_Blood	Treg-Tfh (c2)
PDCD1	54.0498716011342	2.90524986956937	0.315554935141068	7.50317044321527	6.22924682104191e-14	6.32891477017858e-12	Tumor_VS_Blood	Treg-Tfh (c2)
HERPUD1	94.4161753941392	1.89123738376295	0.176798963649254	7.4973192391081	6.51362071498781e-14	6.47397258889658e-12	Tumor_VS_Blood	Treg-Tfh (c2)
LAG3	32.6858229755245	3.38945115033381	0.384165617308584	7.43739843962194	1.02687473949085e-13	9.98908789138755e-12	Tumor_VS_Blood	Treg-Tfh (c2)
IRF4	20.7705489396944	3.12624210036391	0.347394472919942	7.42949918663946	1.09009617928687e-13	1.03831661077075e-11	Tumor_VS_Blood	Treg-Tfh (c2)
PPP1R15A	67.1889567505925	2.12314374667872	0.211555987391174	7.39173112200502	1.4492937331745e-13	1.35227978532118e-11	Tumor_VS_Blood	Treg-Tfh (c2)
PRDM1	131.0253637616	2.31106257015033	0.237968848892363	7.38341478162721	1.54280430369831e-13	1.40694492205146e-11	Tumor_VS_Blood	Treg-Tfh (c2)
SLA	214.354456798389	1.61848950758967	0.141942562794176	7.38113762115555	1.56942675031987e-13	1.40694492205146e-11	Tumor_VS_Blood	Treg-Tfh (c2)
ATP1B1	21.3357757723308	3.2336193629106	0.366358379695849	7.36993942363169	1.70705585613643e-13	1.50089603351073e-11	Tumor_VS_Blood	Treg-Tfh (c2)
BMERB1	13.1205319737253	3.61801108132714	0.412152775823191	7.36451769701624	1.77788468506634e-13	1.53367712832516e-11	Tumor_VS_Blood	Treg-Tfh (c2)
CALM3	102.15790106278	1.93740354266319	0.188383863241017	7.2919294298294	3.0554720938852e-13	2.5869663728228e-11	Tumor_VS_Blood	Treg-Tfh (c2)
PDE4D	14.6536199940138	2.70184252020635	0.295291436666714	7.27867578084398	3.37112772877699e-13	2.80232654108516e-11	Tumor_VS_Blood	Treg-Tfh (c2)
TNIP3	10.6965483068198	3.39840348016211	0.388537298933372	7.23580370865105	4.62780260675352e-13	3.77827027108519e-11	Tumor_VS_Blood	Treg-Tfh (c2)
TACC3	53.0674833885487	2.33676230206926	0.248510822793516	7.18320981725884	6.80934755025757e-13	5.46181350873292e-11	Tumor_VS_Blood	Treg-Tfh (c2)
DCXR	19.7908342137749	2.70940845027196	0.301820083049714	7.16802729846333	7.60861336496373e-13	5.99768625941624e-11	Tumor_VS_Blood	Treg-Tfh (c2)
TRAT1	39.8985463662087	-3.01569015059409	0.334383098041733	-7.12580343922734	1.03475298100185e-12	8.01845869345837e-11	Tumor_VS_Blood	Treg-Tfh (c2)
MAP3K8	9.33161685773554	4.17892406496901	0.472798071199536	7.11988032032349	1.08020818869259e-12	8.23118639783755e-11	Tumor_VS_Blood	Treg-Tfh (c2)
CD28	75.1246269586108	1.62292801041055	0.148303533051083	7.10178870369153	1.23152421449243e-12	9.23037493222851e-11	Tumor_VS_Blood	Treg-Tfh (c2)
ICA1	9.62465045880203	3.15419525383161	0.369502983023156	6.984747620212	2.85368506273132e-12	2.10436259787219e-10	Tumor_VS_Blood	Treg-Tfh (c2)
IER5L	10.1964814384686	3.66040439854357	0.435519395270556	6.97053939821431	3.15728085495193e-12	2.29128382045083e-10	Tumor_VS_Blood	Treg-Tfh (c2)
ENSCAFG00000029652	24.0473214035027	2.22372785837072	0.241930581493001	6.90017718179765	5.19377186340792e-12	3.71030077492203e-10	Tumor_VS_Blood	Treg-Tfh (c2)
RAD51B	9.35913247684782	2.88952270532216	0.337649799427741	6.88907747933014	5.61553502613796e-12	3.94988094453889e-10	Tumor_VS_Blood	Treg-Tfh (c2)
TNFSF9	10.4073675458307	2.69919506003848	0.312318241911157	6.86136768281372	6.82043615210313e-12	4.7247021344569e-10	Tumor_VS_Blood	Treg-Tfh (c2)
GRN	43.2483037443776	2.16272752575918	0.235575867305145	6.83135824285835	8.41143847632934e-12	5.73986518116086e-10	Tumor_VS_Blood	Treg-Tfh (c2)
FASLG	12.6644187565108	2.90185262383737	0.344891007552387	6.82173963045173	8.99445782170927e-12	6.04745017071394e-10	Tumor_VS_Blood	Treg-Tfh (c2)
FOSB	22.8854185641185	4.05446707666327	0.521041921967421	6.75508208727784	1.42754409694783e-11	9.45903132064559e-10	Tumor_VS_Blood	Treg-Tfh (c2)
SNX18	11.0557327504713	3.25267914762214	0.399381462886627	6.7424689581387	1.55717519058263e-11	1.01705785304911e-09	Tumor_VS_Blood	Treg-Tfh (c2)
SRGN	95.8045232604697	1.75638347561173	0.177005234560226	6.72868356302382	1.71204919058155e-11	1.10246322525899e-09	Tumor_VS_Blood	Treg-Tfh (c2)
PLA2G7	10.941822158244	3.30727111491497	0.410447339566587	6.69619014594889	2.1392333657552e-11	1.35841318725455e-09	Tumor_VS_Blood	Treg-Tfh (c2)
ABLIM1	26.8341424619718	-2.75494156216589	0.314922272304734	-6.67331135788062	2.5009500045102e-11	1.56634841378365e-09	Tumor_VS_Blood	Treg-Tfh (c2)
LAMP2	30.2382802271635	2.04007357664758	0.224186867212158	6.61729172512589	3.65839108153245e-11	2.23015520330218e-09	Tumor_VS_Blood	Treg-Tfh (c2)
RASGRP2	74.0528689557049	-2.23476758167429	0.252098433439234	-6.61749901973356	3.65326639316261e-11	2.23015520330218e-09	Tumor_VS_Blood	Treg-Tfh (c2)
CCL5	336.587800791535	3.986932875112	0.555028067936553	6.60176239880784	4.06298334990853e-11	2.44420524681339e-09	Tumor_VS_Blood	Treg-Tfh (c2)
AARS1	29.4379122181194	1.81806664742459	0.191591133681678	6.5534176104383	5.62349652263751e-11	3.33904235084399e-09	Tumor_VS_Blood	Treg-Tfh (c2)
ENSCAFG00000010596	20.6625308287714	3.67726323286794	0.485759764135441	6.54358387335725	6.00617741801715e-11	3.52054399425313e-09	Tumor_VS_Blood	Treg-Tfh (c2)
HMOX1	18.0497397516962	3.95000811338728	0.520483899076634	6.51392071933223	7.32141500212919e-11	4.23715308730818e-09	Tumor_VS_Blood	Treg-Tfh (c2)
RIPOR2	90.5243880081496	-2.22345867471241	0.256000269085235	-6.4953852407981	8.2821200266499e-11	4.73323159523042e-09	Tumor_VS_Blood	Treg-Tfh (c2)
IRAK2	14.1351888931076	2.24340669363863	0.262617414222448	6.4388175706525	1.20407814107511e-10	6.7963521740684e-09	Tumor_VS_Blood	Treg-Tfh (c2)
ARL5B	28.9831633640044	2.25813999877482	0.266183623965183	6.42875175216094	1.28656037647931e-10	7.1733585869066e-09	Tumor_VS_Blood	Treg-Tfh (c2)
FABP3	15.066138315068	2.53294326307369	0.310254000941634	6.41559131838432	1.40277297451326e-10	7.72708197527065e-09	Tumor_VS_Blood	Treg-Tfh (c2)
P4HA2	8.38178014290452	3.94842869863763	0.556132117702848	6.35199293000976	2.12543094610937e-10	1.1568417006681e-08	Tumor_VS_Blood	Treg-Tfh (c2)
PTGDR	24.0715653569906	-3.18762583696155	0.384774523139241	-6.34566771196297	2.21462785526479e-10	1.19120924167889e-08	Tumor_VS_Blood	Treg-Tfh (c2)
CAMK4	114.853242006921	-1.48678107893821	0.144644514273286	-6.3169689575096	2.66743136327171e-10	1.41808095266026e-08	Tumor_VS_Blood	Treg-Tfh (c2)
SPTAN1	96.1425117845397	-1.74107882871392	0.185880033511807	-6.3034258578467	2.9113751280558e-10	1.52997782591622e-08	Tumor_VS_Blood	Treg-Tfh (c2)
NFKBIB	66.1287027656362	1.43405299981504	0.137462122372554	6.27816351371451	3.42595515400321e-10	1.75994010832614e-08	Tumor_VS_Blood	Treg-Tfh (c2)
ENSCAFG00000008661	10.8076758771118	2.85461384056388	0.368807760176477	6.27926209313764	3.40183706386318e-10	1.75994010832614e-08	Tumor_VS_Blood	Treg-Tfh (c2)
CTSS	89.2235903597075	1.78208450912772	0.195736455871469	6.23307997739001	4.57352521338059e-10	2.32335080839734e-08	Tumor_VS_Blood	Treg-Tfh (c2)
NFE2L2	11.910470445963	2.30385829398809	0.281955787607422	6.22563443861187	4.79611183076392e-10	2.40965091101677e-08	Tumor_VS_Blood	Treg-Tfh (c2)
CCL4	99.0624121909768	3.76104444748926	0.533592482501373	6.20960745593249	5.31171178734251e-10	2.63968981431847e-08	Tumor_VS_Blood	Treg-Tfh (c2)
ENSCAFG00000031852	15.5039333896931	2.14086484407948	0.256172594435088	6.20635209291407	5.42286099467705e-10	2.66594843738317e-08	Tumor_VS_Blood	Treg-Tfh (c2)
CXCL10	7.93927816912732	3.35550762935112	0.448079168606377	6.20105261345	5.60867581727192e-10	2.72796445069864e-08	Tumor_VS_Blood	Treg-Tfh (c2)
OASL	11.9025230898147	2.697547858313	0.348988723735316	6.18915319598119	6.04882756319333e-10	2.91107785462315e-08	Tumor_VS_Blood	Treg-Tfh (c2)
CD53	34.8813413380816	-2.07085839700624	0.24070776175346	-6.18547522366618	6.19156596899242e-10	2.94873329273264e-08	Tumor_VS_Blood	Treg-Tfh (c2)
ATOX1	127.33229960843	1.8155229641136	0.204116172677787	6.14770980610494	7.86096836692371e-10	3.70519045088404e-08	Tumor_VS_Blood	Treg-Tfh (c2)
JUND	31.5504457742831	1.92757667549238	0.225325319359919	6.08857949821459	1.1391688462063e-09	5.31457139270939e-08	Tumor_VS_Blood	Treg-Tfh (c2)
NAMPT	19.7645408457481	2.09348920237463	0.254120438385193	6.07812577721362	1.21595365093009e-09	5.61549504247716e-08	Tumor_VS_Blood	Treg-Tfh (c2)
SNRK	112.716228376152	-1.78138960782843	0.200818349147662	-6.05302571839639	1.42150161934745e-09	6.49910540365654e-08	Tumor_VS_Blood	Treg-Tfh (c2)
PLAC8	325.605713014699	-2.1015020331717	0.256803038212306	-6.03991225751512	1.54198055127628e-09	6.98013374300511e-08	Tumor_VS_Blood	Treg-Tfh (c2)
ENSCAFG00000031869	16.7399783845897	3.17385181001335	0.442363811759232	6.02152972996497	1.72776278433027e-09	7.74444259799805e-08	Tumor_VS_Blood	Treg-Tfh (c2)
DLA-79	179.986878912925	1.52651197400623	0.160148805999075	5.98424134804945	2.17400756165162e-09	9.65006074938954e-08	Tumor_VS_Blood	Treg-Tfh (c2)
PTP4A1	15.98849208907	2.78391071296151	0.378922011964433	5.96794318622988	2.40262992975387e-09	1.05623308065718e-07	Tumor_VS_Blood	Treg-Tfh (c2)
FAS	61.0590450494651	1.96257923379201	0.236612051262189	5.95138512189469	2.65882614250003e-09	1.15772886890573e-07	Tumor_VS_Blood	Treg-Tfh (c2)
TK1	11.8964938244256	2.82822535125192	0.38656680278093	5.94816216390863	2.71169876855531e-09	1.16961195941838e-07	Tumor_VS_Blood	Treg-Tfh (c2)
ISG15	73.7958777288877	3.54409999642258	0.516375115841786	5.94316927118844	2.79563481839005e-09	1.19454601772704e-07	Tumor_VS_Blood	Treg-Tfh (c2)
BLVRB	11.6049171689018	3.09375551793676	0.436106643864166	5.89017603211802	3.85784456760553e-09	1.63315420028634e-07	Tumor_VS_Blood	Treg-Tfh (c2)
FAN1	33.4422267309506	-1.96269580202913	0.234775245626876	-5.88724859023813	3.92677854042839e-09	1.64708545750813e-07	Tumor_VS_Blood	Treg-Tfh (c2)
TMX4	21.7486032600627	2.27372319071833	0.295707556367857	5.86578319233526	4.47017593682553e-09	1.85796767119694e-07	Tumor_VS_Blood	Treg-Tfh (c2)
APOL5	34.7389171768786	-2.32312788162551	0.300542419486984	-5.80366738681826	6.4879919538673e-09	2.67235128045778e-07	Tumor_VS_Blood	Treg-Tfh (c2)
STRA6	8.06453419209409	2.89231100330226	0.410142201721258	5.74460433117879	9.21361730935132e-09	3.76113020878163e-07	Tumor_VS_Blood	Treg-Tfh (c2)
LEPROTL1	38.299786729348	1.44425176129044	0.156173830848631	5.60951613241154	2.02893084535457e-08	8.20909011058503e-07	Tumor_VS_Blood	Treg-Tfh (c2)
CXCL13	31.8354236318398	2.3929617008	0.555129010750502	5.55846968780234	2.72150209730036e-08	1.09146557796993e-06	Tumor_VS_Blood	Treg-Tfh (c2)
GZMA	4.30108762907685	3.26114701016572	0.474588937446249	5.51208446931503	3.5460865056607e-08	1.40980065251137e-06	Tumor_VS_Blood	Treg-Tfh (c2)
DAPP1	19.4846918803898	2.20643232673831	0.304705439462326	5.47681326187726	4.33053795251827e-08	1.70682926887185e-06	Tumor_VS_Blood	Treg-Tfh (c2)
ITIH5	4.19276216376926	3.23097894405694	0.472787106623789	5.47225614164365	4.44341963985073e-08	1.73635167464936e-06	Tumor_VS_Blood	Treg-Tfh (c2)
STK17B	201.266831260733	1.26365116014815	0.126453374510022	5.46505502917454	4.62763221948033e-08	1.79301139893763e-06	Tumor_VS_Blood	Treg-Tfh (c2)
ATPAF2	11.6305437645714	2.62062504476747	0.383556912213688	5.46103996958103	4.73353451895234e-08	1.81863191770169e-06	Tumor_VS_Blood	Treg-Tfh (c2)
HNRNPLL	20.8461997362225	1.94520230665891	0.256366789871537	5.44722894795284	5.11605930457839e-08	1.94921859504437e-06	Tumor_VS_Blood	Treg-Tfh (c2)
GADD45A	23.0990256316116	2.09982015820352	0.287553554513685	5.42399916026534	5.82801555269901e-08	2.20212290139999e-06	Tumor_VS_Blood	Treg-Tfh (c2)
ERRFI1	12.2613949528182	2.22086195026486	0.311212250037513	5.41747403236774	6.04469253354228e-08	2.24685644417523e-06	Tumor_VS_Blood	Treg-Tfh (c2)
TOP2A	9.59268790383199	2.3935069105845	0.343987603952184	5.41826408859028	6.0180479367728e-08	2.24685644417523e-06	Tumor_VS_Blood	Treg-Tfh (c2)
ENSCAFG00000030087	7.7111770504659	2.64735373832178	0.391053685899126	5.41497846627838	6.12960822892142e-08	2.26004587279264e-06	Tumor_VS_Blood	Treg-Tfh (c2)
CYSTM1	40.833281381445	1.74700626161132	0.220345249795279	5.40245767512024	6.57339709093795e-08	2.40127873817918e-06	Tumor_VS_Blood	Treg-Tfh (c2)
MCUB	54.7050274296572	-1.75024949415268	0.219076423589978	-5.40125310908625	6.61769730994263e-08	2.40127873817918e-06	Tumor_VS_Blood	Treg-Tfh (c2)
MT2A	39.2673842584218	2.99950813808601	0.468525780263531	5.35892225297901	8.37198706010028e-08	3.0139153416361e-06	Tumor_VS_Blood	Treg-Tfh (c2)
ZEB2	6.86583090179359	2.68974281920258	0.407100423765814	5.30227293871443	1.1436967429463e-07	4.08514180371133e-06	Tumor_VS_Blood	Treg-Tfh (c2)
ADD3	142.209137966276	-1.64543734399439	0.204896096349447	-5.28384091431057	1.26503115835791e-07	4.48350577985455e-06	Tumor_VS_Blood	Treg-Tfh (c2)
VWA5A	3.88204190113771	3.38009786427849	0.525496276030752	5.24690807848788	1.54673021187765e-07	5.43973117592663e-06	Tumor_VS_Blood	Treg-Tfh (c2)
DYNLL1.1	34.3881646536751	1.86218870122095	0.250952198114241	5.23068956246571	1.68878902211055e-07	5.89400260235835e-06	Tumor_VS_Blood	Treg-Tfh (c2)
GALC	17.7005496266002	2.35415192390655	0.350170820625586	5.22479032675989	1.74352563434235e-07	6.0389387880403e-06	Tumor_VS_Blood	Treg-Tfh (c2)
IL1R1	24.1849652350551	2.85710153164258	0.456024643089842	5.18840552224089	2.12102323439199e-07	7.2912167125114e-06	Tumor_VS_Blood	Treg-Tfh (c2)
FOS	91.0675374138224	3.20384546354253	0.538061090574594	5.16700935708855	2.37869358989381e-07	8.11596051716006e-06	Tumor_VS_Blood	Treg-Tfh (c2)
RGS16	15.2916206778676	2.39576589497923	0.364214229799537	5.15181293043211	2.57980306952664e-07	8.73693306213022e-06	Tumor_VS_Blood	Treg-Tfh (c2)
FLT3LG	89.1586718173901	-1.42577317242415	0.166333380049965	-5.14380934901257	2.69222755002517e-07	9.05063555787875e-06	Tumor_VS_Blood	Treg-Tfh (c2)
ATP5MC1	128.453558021652	1.32675884167877	0.147184891327554	5.14221490612315	2.71518275051383e-07	9.06117922288265e-06	Tumor_VS_Blood	Treg-Tfh (c2)
ENSCAFG00000001675	23.6982144113632	2.19429634574653	0.323923391808183	5.12953904269558	2.9045252816149e-07	9.62281854169805e-06	Tumor_VS_Blood	Treg-Tfh (c2)
PCSK1N	6.91554577979535	2.81229184832474	0.450174469057344	5.08997211629411	3.58116170630143e-07	1.17791880008706e-05	Tumor_VS_Blood	Treg-Tfh (c2)
ICOS	86.462199408621	1.44861139119603	0.173712655182921	5.08286986725866	3.71774420502002e-07	1.20549833371287e-05	Tumor_VS_Blood	Treg-Tfh (c2)
NAB1	24.1847153377209	1.78643348562084	0.242826204422582	5.08311188540732	3.71300834342424e-07	1.20549833371287e-05	Tumor_VS_Blood	Treg-Tfh (c2)
IL21	4.95515189740725	3.1288507834406	0.569881075501326	5.02091270526502	5.14265288278851e-07	1.65578936479641e-05	Tumor_VS_Blood	Treg-Tfh (c2)
RCAN3	48.543770667423	-1.79092201347515	0.249328617886228	-4.93312662191773	8.09236567349273e-07	2.58729341672788e-05	Tumor_VS_Blood	Treg-Tfh (c2)
FES	9.56393878452366	2.16603984076996	0.333765079772694	4.90175919367081	9.49822228139642e-07	3.01568557434336e-05	Tumor_VS_Blood	Treg-Tfh (c2)
PDCD4	215.15270566173	-1.24126430799925	0.137364710032231	-4.87153599121725	1.10733985652506e-06	3.49155712002246e-05	Tumor_VS_Blood	Treg-Tfh (c2)
GTF2B	56.9862406982213	1.2643552082841	0.142988092555252	4.85373530128963	1.21157430381838e-06	3.7940532308614e-05	Tumor_VS_Blood	Treg-Tfh (c2)
CD70	15.9616068336596	2.31298383939323	0.369579965354045	4.85012888087115	1.23381279488514e-06	3.83740959062236e-05	Tumor_VS_Blood	Treg-Tfh (c2)
ALPL	9.62310834633185	2.64275817867681	0.563056227825413	4.84500854133198	1.26606232044851e-06	3.88806431635258e-05	Tumor_VS_Blood	Treg-Tfh (c2)
ENSCAFG00000041010	24.8928828341283	2.90725234359084	0.503148168813914	4.84484469104425	1.26710757466434e-06	3.88806431635258e-05	Tumor_VS_Blood	Treg-Tfh (c2)
SHFL	23.6753139789656	1.61191011037261	0.218315330167737	4.83028106487643	1.36340455245505e-06	4.15565707588299e-05	Tumor_VS_Blood	Treg-Tfh (c2)
OSER1	35.1709751267639	1.52578227441217	0.200018202952702	4.82328034602585	1.4121626645869e-06	4.27576669039158e-05	Tumor_VS_Blood	Treg-Tfh (c2)
PLK3	13.0458776891012	1.84676624954194	0.270282338665182	4.82040563233547	1.43266615311853e-06	4.30930898161705e-05	Tumor_VS_Blood	Treg-Tfh (c2)
CHD7	31.529880422437	-2.11835392056957	0.324623345349245	-4.7985255405709	1.5983792845124e-06	4.77633339136646e-05	Tumor_VS_Blood	Treg-Tfh (c2)
ARID5B	161.906873950447	1.67335320413056	0.234670223282178	4.76792535499155	1.86132717548701e-06	5.52596613397833e-05	Tumor_VS_Blood	Treg-Tfh (c2)
NIBAN1	44.1928819557246	1.43791709202213	0.184103076797255	4.74575950812246	2.07725401123444e-06	6.06679949793233e-05	Tumor_VS_Blood	Treg-Tfh (c2)
DOCK3	14.5085504146696	-2.27085952521521	0.347317734460781	-4.74517067156226	2.08330603931622e-06	6.06679949793233e-05	Tumor_VS_Blood	Treg-Tfh (c2)
ENSCAFG00000029046	17.2024637487403	-2.22170733008556	0.342225404192178	-4.74630144069567	2.07169898498894e-06	6.06679949793233e-05	Tumor_VS_Blood	Treg-Tfh (c2)
CCDC125	14.3194206983883	-2.2826332073244	0.35055479182737	-4.7240262815729	2.31220515776785e-06	6.69076074766748e-05	Tumor_VS_Blood	Treg-Tfh (c2)
TRAF3	20.2590736117032	1.73308734643189	0.25284407342222	4.68175192551648	2.84433563929238e-06	8.17880663071997e-05	Tumor_VS_Blood	Treg-Tfh (c2)
PMEPA1	25.1138750484562	1.85158549279923	0.280743826579953	4.66470771655242	3.09056007213167e-06	8.83127540611626e-05	Tumor_VS_Blood	Treg-Tfh (c2)
HMGB3	6.40935179951935	2.54705548023271	0.437813087031935	4.66134247567399	3.14153464892437e-06	8.92117789744236e-05	Tumor_VS_Blood	Treg-Tfh (c2)
FAM117A	46.6573792564532	-1.55882858966741	0.213029070401962	-4.65784627632397	3.19534664179113e-06	9.01797830016608e-05	Tumor_VS_Blood	Treg-Tfh (c2)
RRP8	24.6180022988048	-1.80248385492812	0.264751614702066	-4.64970931544233	3.32403183529389e-06	9.32360340549918e-05	Tumor_VS_Blood	Treg-Tfh (c2)
NOC3L	58.4539676170831	-1.30720034018981	0.16011688294535	-4.59400741289611	4.34813921835932e-06	0.000121217637233773	Tumor_VS_Blood	Treg-Tfh (c2)
ENSCAFG00000009211	53.4484522007755	1.37491091640954	0.176351812864598	4.59216753423901	4.38665990422344e-06	0.000121550358073391	Tumor_VS_Blood	Treg-Tfh (c2)
TRIM34	143.416983103698	-1.43850519262012	0.192538309403537	-4.5396866782419	5.63378823789356e-06	0.000155166745925599	Tumor_VS_Blood	Treg-Tfh (c2)
ISG20	253.659087029952	1.69354545954118	0.252127685132566	4.53254479274249	5.82773130434112e-06	0.000159547230679327	Tumor_VS_Blood	Treg-Tfh (c2)
ENSCAFG00000024183	78.8408822202435	1.24121360520808	0.1485373637896	4.52091397175233	6.15732088029099e-06	0.000167567089670776	Tumor_VS_Blood	Treg-Tfh (c2)
GNG3	14.5018687496842	1.89122897229847	0.300843512562803	4.50538787303447	6.62518153626377e-06	0.000179232721797621	Tumor_VS_Blood	Treg-Tfh (c2)
SPTBN1	117.339693726302	-1.88206278085638	0.301273304028057	-4.45687549542023	8.31628700003043e-06	0.000223659200965524	Tumor_VS_Blood	Treg-Tfh (c2)
MTAP	35.8208302402006	1.88409303174114	0.303599167979943	4.43914182946872	9.03182854984605e-06	0.000241482573859042	Tumor_VS_Blood	Treg-Tfh (c2)
PLIN2	173.739871771722	1.41675971232942	0.192423967879493	4.43740859771281	9.10483631758316e-06	0.000241783857933984	Tumor_VS_Blood	Treg-Tfh (c2)
ETF1	27.5642047873505	1.45965032597469	0.202737615117717	4.43636976532881	9.14886426565601e-06	0.000241783857933984	Tumor_VS_Blood	Treg-Tfh (c2)
SMARCA5	163.976922972949	1.17243555906016	0.136306602644852	4.4099537724629	1.03392688204183e-05	0.000271673201419268	Tumor_VS_Blood	Treg-Tfh (c2)
GALK1	1579.36345322701	1.15930647944326	0.133294405685684	4.40634122510197	1.05131305291979e-05	0.000274663044454244	Tumor_VS_Blood	Treg-Tfh (c2)
ZMYM5	17.0306101686911	1.72239203437992	0.270743497169198	4.35926892146115	1.30497669394259e-05	0.000338997354812813	Tumor_VS_Blood	Treg-Tfh (c2)
GSTP1	51.3669853177496	1.37170031615703	0.185689424539669	4.35215261738492	1.34807365051516e-05	0.000348214278539848	Tumor_VS_Blood	Treg-Tfh (c2)
ENSCAFG00000024864	6.61333269109528	2.86672467412261	0.558445081025557	4.34450915319951	1.39587423602357e-05	0.000358535786915716	Tumor_VS_Blood	Treg-Tfh (c2)
PHC2	31.0234655126124	1.56951486097932	0.234479394602673	4.33169743301583	1.47964183427647e-05	0.000377264352330861	Tumor_VS_Blood	Treg-Tfh (c2)
MAP3K1	45.53195447204	-1.74056542767341	0.273825433908007	-4.32981369538777	1.49235544032381e-05	0.000377264352330861	Tumor_VS_Blood	Treg-Tfh (c2)
ENSCAFG00000023594	8.06170651591583	2.50536359330223	0.467983718844801	4.32963832099094	1.49354435196601e-05	0.000377264352330861	Tumor_VS_Blood	Treg-Tfh (c2)
DLC1	6.70129327696684	2.00901092202448	0.342702006954826	4.32398309945432	1.53237040728245e-05	0.000384944917697547	Tumor_VS_Blood	Treg-Tfh (c2)
NSMCE1	62.3707306234752	1.51530736237731	0.221933975246847	4.31827302919203	1.57254824628503e-05	0.00039074405337039	Tumor_VS_Blood	Treg-Tfh (c2)
DOK2	43.4803531437961	1.34113208645261	0.179796890602659	4.3183477233233	1.57201625165859e-05	0.00039074405337039	Tumor_VS_Blood	Treg-Tfh (c2)
SIAH2	13.5482442438084	1.64338129866537	0.253799407529873	4.31605679710568	1.58841125295389e-05	0.000392552229648929	Tumor_VS_Blood	Treg-Tfh (c2)
PLCL2	57.0123652140428	-1.446572422595	0.204932768084634	-4.30210743779349	1.69181237118476e-05	0.000415858395755737	Tumor_VS_Blood	Treg-Tfh (c2)
TNFRSF6B	8.75792999992909	2.16195160976023	0.384444211687506	4.29412510459579	1.75383563341961e-05	0.000428798744170825	Tumor_VS_Blood	Treg-Tfh (c2)
SLBP	71.3484263496087	1.80051770572435	0.294581557435673	4.2894350884179	1.7912815591129e-05	0.000434063400973889	Tumor_VS_Blood	Treg-Tfh (c2)
N4BP1	28.669324352408	1.41053540807185	0.198102066276849	4.28863461946873	1.79774826634892e-05	0.000434063400973889	Tumor_VS_Blood	Treg-Tfh (c2)
CCR5	38.6551189048206	1.82071543564563	0.299242760823943	4.28788177431809	1.8038505289816e-05	0.000434063400973889	Tumor_VS_Blood	Treg-Tfh (c2)
RDX	194.514668134229	1.13635981461194	0.131711879692204	4.28446724186398	1.83177594292995e-05	0.000436191646410193	Tumor_VS_Blood	Treg-Tfh (c2)
SLC41A1	49.5579621378102	1.64406763875226	0.255320616834525	4.28551475327631	1.82316547857498e-05	0.000436191646410193	Tumor_VS_Blood	Treg-Tfh (c2)
S100A14	5.93094274988363	-2.78735962322959	0.529999010617097	-4.2821195090008	1.85121505552446e-05	0.000438536540614396	Tumor_VS_Blood	Treg-Tfh (c2)
MTSS1	17.8622599590227	-1.91297062723436	0.316153290936256	-4.239029072859	2.24488587777809e-05	0.000529052486247496	Tumor_VS_Blood	Treg-Tfh (c2)
PSMB2	168.105712115468	1.15569579175422	0.138354635904592	4.22456253527875	2.39405368738564e-05	0.000561313510703956	Tumor_VS_Blood	Treg-Tfh (c2)
FAM118A	17.0961379076056	1.51407469251026	0.227256007302499	4.22028643273109	2.43992108840376e-05	0.000569148939601121	Tumor_VS_Blood	Treg-Tfh (c2)
ZNF593	74.9237482479929	1.22739042985142	0.156840112410786	4.20121547503055	2.65485755326072e-05	0.000613048628822769	Tumor_VS_Blood	Treg-Tfh (c2)
TSPAN31	20.9827789223265	1.46789397759393	0.216699680713764	4.20120887129893	2.65493500671278e-05	0.000613048628822769	Tumor_VS_Blood	Treg-Tfh (c2)
UBE2B	140.499046689907	1.03936965842981	0.11115027669008	4.18446378164369	2.85840013673906e-05	0.000656713840460853	Tumor_VS_Blood	Treg-Tfh (c2)
ASPSCR1	34.9555942560567	1.28853620033839	0.172801114592644	4.18221530687784	2.88682387986229e-05	0.00065992793893652	Tumor_VS_Blood	Treg-Tfh (c2)
STK39	22.3722614398314	1.62124217671543	0.256539431886007	4.1808601449124	2.90408449761652e-05	0.000660570861845908	Tumor_VS_Blood	Treg-Tfh (c2)
GAB3	18.694131716259	-1.96592189407401	0.336026969412288	-4.16363157837646	3.13225384639929e-05	0.000705451457425495	Tumor_VS_Blood	Treg-Tfh (c2)
ADGRE5	37.3996250393903	1.46827247675521	0.218727484784578	4.16411271678782	3.12565682432439e-05	0.000705451457425495	Tumor_VS_Blood	Treg-Tfh (c2)
TPI1	198.908829423375	1.07313100206593	0.120319175333107	4.15367164322816	3.27182582052291e-05	0.000733273904481898	Tumor_VS_Blood	Treg-Tfh (c2)
SYTL3	131.180291325525	1.68822162720717	0.275695250789325	4.14896888012102	3.3397620419591e-05	0.000744848392967658	Tumor_VS_Blood	Treg-Tfh (c2)
JUNB	16.7029759367113	2.02039586257387	0.366142462560951	4.11902850250645	3.80473088111166e-05	0.000844428620798179	Tumor_VS_Blood	Treg-Tfh (c2)
ADAM19	6.27254383696675	-2.80380927209009	0.502731955664362	-4.11767295041663	3.82717296180712e-05	0.000845306028086095	Tumor_VS_Blood	Treg-Tfh (c2)
RAB11FIP1	37.5751066901947	1.41974633018979	0.209137097378737	4.11542115680986	3.8647308983873e-05	0.000849497580164747	Tumor_VS_Blood	Treg-Tfh (c2)
ENSCAFG00000032005	6.41886007290878	2.58407182178983	0.520074060473672	4.10854850631031	3.98153586978623e-05	0.000870984784529313	Tumor_VS_Blood	Treg-Tfh (c2)
GZMK	54.4365899883865	2.22991444959145	0.422534755551576	4.10671310076938	4.01329201928174e-05	0.000873751005340768	Tumor_VS_Blood	Treg-Tfh (c2)
TRMO	13.7615815610705	-1.99245334793247	0.344746467871836	-4.08834345109526	4.34464590567784e-05	0.000941408582026498	Tumor_VS_Blood	Treg-Tfh (c2)
BHLHE40	33.042993567527	1.77303653915954	0.304702852278538	4.06249126735475	4.85517645500013e-05	0.00104706918642739	Tumor_VS_Blood	Treg-Tfh (c2)
CDKL2	13.8819973149515	-1.92736894723925	0.332364985939167	-4.04610330115804	5.20772591116073e-05	0.00111782736459281	Tumor_VS_Blood	Treg-Tfh (c2)
PSMA6	153.062368250081	1.30287843592752	0.184090060474618	4.01133980265652	6.03751382506239e-05	0.00128988379477501	Tumor_VS_Blood	Treg-Tfh (c2)
ZFP62	14.2399827669583	-1.89630557513041	0.329322601134331	-4.00024595825581	6.3276682742963e-05	0.00134558601628292	Tumor_VS_Blood	Treg-Tfh (c2)
PER1	21.8080335786191	2.05475569792206	0.393288732270142	3.95255510948335	7.73211140134764e-05	0.00163663024661858	Tumor_VS_Blood	Treg-Tfh (c2)
KLF6	568.725497384258	1.34919684789326	0.200048932209466	3.93666054035093	8.2623353236477e-05	0.00174080170966439	Tumor_VS_Blood	Treg-Tfh (c2)
DCTN4	15.5076283542124	1.66709803320471	0.286776036481464	3.93505941351237	8.31761174478187e-05	0.00174440921546526	Tumor_VS_Blood	Treg-Tfh (c2)
TNFAIP3	28.8142907738933	1.99982422603829	0.382725006544643	3.89919522217254	9.65129373477406e-05	0.0020148728290131	Tumor_VS_Blood	Treg-Tfh (c2)
IL12RB2	20.1560642936801	1.93231612257534	0.363916077607366	3.89359801566694	9.87682683944358e-05	0.00205021992303629	Tumor_VS_Blood	Treg-Tfh (c2)
IRF1	81.5710712479962	1.36978079950504	0.20804876289122	3.89277775996313	9.91029315378433e-05	0.00205021992303629	Tumor_VS_Blood	Treg-Tfh (c2)
IKZF3	24.7013214447328	1.54590546631374	0.256768177980255	3.88938630752061	0.000100498035985356	0.00206971630867138	Tumor_VS_Blood	Treg-Tfh (c2)
PATJ	12.4369741376474	-2.05390079200484	0.378656480427339	-3.87946315099126	0.000104687258085369	0.00214632351554398	Tumor_VS_Blood	Treg-Tfh (c2)
YEATS2	27.6078609318718	-1.64115360262832	0.280391252197049	-3.87050832420935	0.000108608648204887	0.00221678008746761	Tumor_VS_Blood	Treg-Tfh (c2)
THEMIS	28.6660213077897	-1.43078790466805	0.223694908722818	-3.86513918596223	0.000111025867467508	0.00225604562693976	Tumor_VS_Blood	Treg-Tfh (c2)
ZNF622	30.3041141416703	1.53152552909291	0.25456104253734	3.85879905233903	0.000113945577588486	0.00229497436446943	Tumor_VS_Blood	Treg-Tfh (c2)
TRAF5	18.7052040930825	-1.64690131917566	0.279972983899872	-3.8594378838468	0.000113648139164407	0.00229497436446943	Tumor_VS_Blood	Treg-Tfh (c2)
P4HA1	8.2397737678463	2.18429311151028	0.442186492952143	3.85326375612885	0.000116553718354675	0.0023372087733227	Tumor_VS_Blood	Treg-Tfh (c2)
ABCA1	9.67284322963088	1.99782033518091	0.390295711485195	3.84359908133141	0.000121243016615939	0.00241010031290467	Tumor_VS_Blood	Treg-Tfh (c2)
KIAA1109	64.9459457906612	-1.49403040827138	0.243968208464064	-3.84403728426261	0.000121026606121429	0.00241010031290467	Tumor_VS_Blood	Treg-Tfh (c2)
GLUL	15.4775604956679	1.70655458320014	0.305721365056858	3.84040252047301	0.000122832740285044	0.00243113111940788	Tumor_VS_Blood	Treg-Tfh (c2)
GRK6	74.033992146258	-1.18741355316897	0.160904236656101	-3.8367487866724	0.000124673888939908	0.00245693543203991	Tumor_VS_Blood	Treg-Tfh (c2)
PCNA	11.0676646913109	1.7115108161801	0.307444164723966	3.83307635548092	0.000126550651608117	0.00248321707790691	Tumor_VS_Blood	Treg-Tfh (c2)
PTPN2	68.0400766392895	1.32585785989034	0.199638535145189	3.8300613134222	0.000128111333789742	0.00250309836789188	Tumor_VS_Blood	Treg-Tfh (c2)
BIN1	18.6214124718084	-1.66116086988481	0.286952318396797	-3.82060930592622	0.000133122389993807	0.00258993858319866	Tumor_VS_Blood	Treg-Tfh (c2)
SLC25A5	128.664029756227	1.08535531176411	0.135007596683186	3.80517861013495	0.00014170190019422	0.00274517410037277	Tumor_VS_Blood	Treg-Tfh (c2)
HNRNPDL	195.882736385771	1.09609578221332	0.138053916492589	3.80178341038125	0.000143658286585321	0.00277133200956998	Tumor_VS_Blood	Treg-Tfh (c2)
UTRN	106.38109545855	-1.4804882714151	0.243787257958231	-3.80052301637807	0.000144391005087382	0.00277376334142651	Tumor_VS_Blood	Treg-Tfh (c2)
TMEM156	50.6465300402676	-1.39421300431288	0.219801434578267	-3.7867227100951	0.000152647282107658	0.0029200977983105	Tumor_VS_Blood	Treg-Tfh (c2)
TIPARP	52.7874634404894	1.24970981456252	0.182445490527259	3.75671220184302	0.000172160293275582	0.00327965358689984	Tumor_VS_Blood	Treg-Tfh (c2)
MFSD10	30.6234142404343	1.20984825277354	0.172037038633992	3.74300987295488	0.000181829081747693	0.00344947121058278	Tumor_VS_Blood	Treg-Tfh (c2)
APOBR	36.8301408400589	1.39650696100905	0.225442817107627	3.72754787986921	0.000193351836514706	0.00365291155597206	Tumor_VS_Blood	Treg-Tfh (c2)
C4H5orf51	28.8569738182471	-1.37349840271955	0.219130674294781	-3.68649693114323	0.000227362182399483	0.00427777735773841	Tumor_VS_Blood	Treg-Tfh (c2)
SH2D3C	30.259358380193	-1.43188504887113	0.236148245995338	-3.68253483679101	0.000230926299140269	0.00432702885110374	Tumor_VS_Blood	Treg-Tfh (c2)
GIMAP8	49.6636366923556	-1.57309085139796	0.278820744567381	-3.6737585432507	0.000239008601426109	0.00446019316620478	Tumor_VS_Blood	Treg-Tfh (c2)
ZBTB21	27.5090926017239	1.34938719204696	0.21612329978199	3.6664776720633	0.0002459143799672	0.004570408720366	Tumor_VS_Blood	Treg-Tfh (c2)
NDUFV2	87.0251701361684	1.15268460351014	0.159959270007406	3.65402201513656	0.000258164117339407	0.00477864916791808	Tumor_VS_Blood	Treg-Tfh (c2)
DNAJA1	148.603815769833	1.17426953740169	0.167304519411283	3.62928669223391	0.000284205464970973	0.00517684217469039	Tumor_VS_Blood	Treg-Tfh (c2)
MLLT3	37.1610810981276	-1.39735131928317	0.230266055591633	-3.62948171529502	0.000283990845424349	0.00517684217469039	Tumor_VS_Blood	Treg-Tfh (c2)
HOPX	190.819363427925	-1.44686610900373	0.246424360781761	-3.63063704017021	0.00028272254133888	0.00517684217469039	Tumor_VS_Blood	Treg-Tfh (c2)
TOX2	18.8894517363681	1.9142909323275	0.38723630587859	3.63218137185818	0.000281035476935696	0.00517684217469039	Tumor_VS_Blood	Treg-Tfh (c2)
NPC2	46.1170948168438	1.33547276867136	0.215165900016538	3.61615435777572	0.00029901211656801	0.00542493411487676	Tumor_VS_Blood	Treg-Tfh (c2)
PPEF1	12.1994940087045	-1.87819320097012	0.361833607559474	-3.61188245508758	0.000303982355425244	0.00549330960080718	Tumor_VS_Blood	Treg-Tfh (c2)
DTX3L	62.3537142146166	-1.19622758803652	0.174091046070414	-3.60739476760536	0.000309286911564411	0.0055671644081594	Tumor_VS_Blood	Treg-Tfh (c2)
PSMB1	268.289656170847	1.10453959794526	0.14833237499321	3.60381971394107	0.000313574604095573	0.00562220819578416	Tumor_VS_Blood	Treg-Tfh (c2)
GRAP2	15.1458144381188	-1.66514395651894	0.305622961579687	-3.5983061470311	0.000320296456259226	0.00572029452350462	Tumor_VS_Blood	Treg-Tfh (c2)
SAR1A	20.4728661051426	1.32368737478943	0.213496840829888	3.58901660577324	0.000331927699881267	0.0058922255709197	Tumor_VS_Blood	Treg-Tfh (c2)
RNASEL	26.709005652432	-1.5317349958144	0.271555318801878	-3.58856671036121	0.000332500918044025	0.0058922255709197	Tumor_VS_Blood	Treg-Tfh (c2)
TCF7	56.5263597027427	-1.53085022735607	0.274648945872597	-3.57956147032273	0.000344171284923059	0.00603839560468139	Tumor_VS_Blood	Treg-Tfh (c2)
RRBP1	44.5824566870104	1.39829307046589	0.236180629528057	3.5792507297845	0.000344580748617484	0.00603839560468139	Tumor_VS_Blood	Treg-Tfh (c2)
CYTIP	63.0900790039229	1.30724113528149	0.208982619879907	3.5791515302095	0.000344711560109764	0.00603839560468139	Tumor_VS_Blood	Treg-Tfh (c2)
MAGED2	17.1134575508934	1.42976318939209	0.246173072928963	3.57325719030956	0.000352568166302105	0.00615244906997414	Tumor_VS_Blood	Treg-Tfh (c2)
ANGPTL6	16.9608310395172	1.6084913774071	0.300100334124212	3.56848950712753	0.000359045230167826	0.0062416532027654	Tumor_VS_Blood	Treg-Tfh (c2)
TOB1	19.2302839560208	1.45342036293659	0.2543201453226	3.55711250248268	0.000374953604727035	0.00649351470004547	Tumor_VS_Blood	Treg-Tfh (c2)
DDIT3	10.6285006445363	1.72192469622039	0.337342336022471	3.55228913421981	0.000381894971840468	0.00657504190264624	Tumor_VS_Blood	Treg-Tfh (c2)
FOXP1	14.4079904367116	-1.7107469757584	0.323010825853702	-3.55184685708331	0.000382537433531036	0.00657504190264624	Tumor_VS_Blood	Treg-Tfh (c2)
MDM2	29.0325771626468	1.32246555021309	0.215722207234257	3.54828323200198	0.00038775101720055	0.00663969157543414	Tumor_VS_Blood	Treg-Tfh (c2)
ENSCAFG00000019360	168.467204416107	1.19117213746803	0.176818096634976	3.53894666727326	0.000401727006820136	0.00685334281784202	Tumor_VS_Blood	Treg-Tfh (c2)
C6H7orf50	18.577468507047	1.91070910729919	0.399459927039666	3.5331745312823	0.000410601309990812	0.00697869587092191	Tumor_VS_Blood	Treg-Tfh (c2)
CTSA	51.0339082063555	1.25109512246292	0.195185010336785	3.52883528173834	0.000417392841811211	0.00706785212133651	Tumor_VS_Blood	Treg-Tfh (c2)
SMCHD1	182.23670315999	-1.07562411092936	0.143261593783978	-3.5225235639154	0.000427459039838762	0.0072115967901949	Tumor_VS_Blood	Treg-Tfh (c2)
MALT1	33.1151207976185	-1.37190782751013	0.231042079261712	-3.50781637708232	0.000451800780202966	0.0075942395848822	Tumor_VS_Blood	Treg-Tfh (c2)
TNRC6B	107.393206558458	-1.09516915596111	0.151486862351903	-3.46398456122872	0.000532237056396788	0.00886321313946044	Tumor_VS_Blood	Treg-Tfh (c2)
C1GALT1	35.6730118967466	1.26559382588055	0.203608269198993	3.46411862940055	0.000531971856034969	0.00886321313946044	Tumor_VS_Blood	Treg-Tfh (c2)
SNX16	13.1759566876651	1.54048760633551	0.289447541271836	3.46354317853991	0.000533111026542349	0.00886321313946044	Tumor_VS_Blood	Treg-Tfh (c2)
CTSC	110.026229385826	1.23351812696216	0.193811815938586	3.46076457392382	0.000538643647159674	0.00892274911164503	Tumor_VS_Blood	Treg-Tfh (c2)
DLA-DOA	8.09605753070664	2.00568909680227	0.440844283090907	3.45573492096052	0.000548794734316029	0.00905808492885518	Tumor_VS_Blood	Treg-Tfh (c2)
HAUS3	26.0350967817278	-1.48432449189356	0.270946382472776	-3.42930286608761	0.000605133850712962	0.00995205742971101	Tumor_VS_Blood	Treg-Tfh (c2)
METRNL	284.011349922746	5.99152462274705	0.272734335776065	19.7911746829506	3.54678306910259e-87	2.42635429757308e-83	Tumor_VS_Blood	All cells (CD4)
FOSL2	71.6559268050426	5.63149301382801	0.263613387743852	18.7479370856358	2.01247353591757e-78	6.88366572960606e-75	Tumor_VS_Blood	All cells (CD4)
TNFRSF18	1303.30557196301	5.49768891526511	0.272425009146384	18.1305782391611	1.82826521701362e-73	4.16905411653006e-70	Tumor_VS_Blood	All cells (CD4)
NFKBIA	537.014001615656	3.80584269423844	0.198791901602824	16.3089517036825	8.52431181167089e-60	1.45787042759101e-56	Tumor_VS_Blood	All cells (CD4)
ICAM1	54.7139764268019	5.30737579924219	0.300600574064022	15.4618643396493	6.27555915510787e-54	8.58622003601859e-51	Tumor_VS_Blood	All cells (CD4)
DUSP4	75.3472597150409	5.69092273659129	0.326644341713007	15.3705448479546	2.57990416308158e-53	2.94152072994018e-50	Tumor_VS_Blood	All cells (CD4)
SAT1	1236.34659130642	3.98982851217096	0.23474068720946	14.6198470171713	2.09871370425223e-48	2.05104292154136e-45	Tumor_VS_Blood	All cells (CD4)
ENSCAFG00000031706	378.160157401829	5.11129338924885	0.315968587491624	14.4268852706421	3.50558365349355e-47	2.99771222169367e-44	Tumor_VS_Blood	All cells (CD4)
ODC1	530.396133413871	2.38849476173762	0.128549526499212	14.1269752238853	2.59033645024433e-45	1.96894351734683e-42	Tumor_VS_Blood	All cells (CD4)
IL4I1	68.0102418751588	4.63634879317073	0.309995449685471	13.1022618809057	3.19589295349684e-39	2.18631036948719e-36	Tumor_VS_Blood	All cells (CD4)
TRIB1	94.2847511872288	4.11387037446008	0.27198806995993	13.0737622269412	4.65072524971358e-39	2.89232831211733e-36	Tumor_VS_Blood	All cells (CD4)
BCL2A1	2261.63393023118	3.17447888485428	0.200732992491338	13.0109170421746	1.0606159544394e-38	6.04639478693328e-36	Tumor_VS_Blood	All cells (CD4)
RGS2	118.93886962876	3.61387134955406	0.243539439285656	12.5560140063312	3.68430875486248e-36	1.93879663015494e-33	Tumor_VS_Blood	All cells (CD4)
ALCAM	33.5625758824109	4.27338399371278	0.295762663632203	12.4731982709861	1.04544199861693e-35	5.10847765181315e-33	Tumor_VS_Blood	All cells (CD4)
NEDD9	83.008300915621	3.08827253789336	0.203695659208439	12.4067155989431	2.40309790099073e-35	1.09597284937851e-32	Tumor_VS_Blood	All cells (CD4)
OCIAD2	260.579829500042	3.96121041968229	0.279153036880904	12.2190788938692	2.45854491470775e-34	1.05118161009473e-31	Tumor_VS_Blood	All cells (CD4)
S100PBP	135.213019546241	2.84255515569535	0.18735969887238	12.1615575524956	4.98000193915366e-34	2.00401136857354e-31	Tumor_VS_Blood	All cells (CD4)
TMEM176A	140.349777782197	6.20843634410688	0.458618242795866	12.0562171335699	1.79855780815222e-33	6.83551886976073e-31	Tumor_VS_Blood	All cells (CD4)
TNFRSF4	1204.46740531115	4.929111395156	0.365584968264388	12.0104204962782	3.13248195924573e-33	1.1278583728e-30	Tumor_VS_Blood	All cells (CD4)
MAP3K8	35.2449178386857	4.40368856270289	0.319014562178045	11.9696354778435	5.12533037278823e-33	1.75311925401222e-30	Tumor_VS_Blood	All cells (CD4)
PDCD1	186.818280807855	3.60587905725081	0.257287130479944	11.8653012618371	1.79256084684943e-32	5.83948035871285e-30	Tumor_VS_Blood	All cells (CD4)
TNFSF9	46.3412135181822	3.17200990447101	0.221064690834121	11.8193726319039	3.09990808276261e-32	9.63930508826318e-30	Tumor_VS_Blood	All cells (CD4)
GADD45G	25.7752685901651	6.64912867320944	0.442987261940009	11.5971890471625	4.25836398257591e-31	1.26658556542617e-28	Tumor_VS_Blood	All cells (CD4)
NFE2L2	50.2125593289527	2.7919327521867	0.196822749522064	11.3361289853523	8.69041433397967e-30	2.47713018578146e-27	Tumor_VS_Blood	All cells (CD4)
UBE2S	312.269362139665	1.91136125549348	0.118628364539044	11.2780613104623	1.684165861996e-29	4.60855146476587e-27	Tumor_VS_Blood	All cells (CD4)
ELL2	44.7543453013715	3.2685234066147	0.246837247392285	11.0007890004245	3.78802883899585e-28	9.96688664906562e-26	Tumor_VS_Blood	All cells (CD4)
COL6A3	19.6558751628126	6.29466039153652	0.495144865760507	10.7733616973712	4.59896259768014e-27	1.1652408566937e-24	Tumor_VS_Blood	All cells (CD4)
MAFB	62.3798876247401	3.79552884074329	0.302757627139751	10.7255951490504	7.71885531480196e-27	1.88588175744858e-24	Tumor_VS_Blood	All cells (CD4)
IER5L	36.6229709408595	4.36545332061918	0.355538715104098	10.667136928049	1.45026334575201e-26	3.4211212235481e-24	Tumor_VS_Blood	All cells (CD4)
NFKBID	229.006997193824	2.98258029955173	0.227727765633017	10.650116999294	1.74146045431557e-26	3.97111032265761e-24	Tumor_VS_Blood	All cells (CD4)
SLC2A3	216.474454822471	3.38340656112091	0.266695087652667	10.6245999796468	2.28991789249975e-26	5.05333171051316e-24	Tumor_VS_Blood	All cells (CD4)
ENSCAFG00000029652	79.9425557543069	3.05399469391332	0.241816970455554	10.3356693045882	4.86007369069482e-25	1.03899262868885e-22	Tumor_VS_Blood	All cells (CD4)
IRF4	78.6781531228563	3.0099908331709	0.24083869419256	10.1949495456964	2.08852948321331e-24	4.3295849074734e-22	Tumor_VS_Blood	All cells (CD4)
ASPM	20.3229885996876	3.7005792565339	0.310508802368952	10.1127611388675	4.84978249242188e-24	9.75804765607591e-22	Tumor_VS_Blood	All cells (CD4)
ENSCAFG00000041010	106.836343865444	4.13986158219523	0.356741068669902	10.105566238541	5.21931783508413e-24	1.02015295170887e-21	Tumor_VS_Blood	All cells (CD4)
TACC3	197.195169122997	2.59724580536496	0.201717014558861	10.0920380283872	5.99124924867138e-24	1.1385037808378e-21	Tumor_VS_Blood	All cells (CD4)
TNFRSF9	44.0601029985572	6.0927394689932	0.539407940920578	10.0615503470545	8.17014550737439e-24	1.51059365989049e-21	Tumor_VS_Blood	All cells (CD4)
GLRX	1075.39719520763	3.56875823337778	0.303845572175718	9.96083098449266	2.26164335448869e-23	4.0011095559046e-21	Tumor_VS_Blood	All cells (CD4)
PLK3	52.2306637568361	2.39154390994314	0.183640572036602	9.95998370811872	2.2810009162444e-23	4.0011095559046e-21	Tumor_VS_Blood	All cells (CD4)
TFRC	85.6654670403548	2.75789451289595	0.221144556182096	9.95441033985497	2.41248766924105e-23	4.12595703631951e-21	Tumor_VS_Blood	All cells (CD4)
DAB2	20.6727073365842	5.92341504427223	0.504712275421241	9.92746072786024	3.16205297997097e-23	5.27600108194669e-21	Tumor_VS_Blood	All cells (CD4)
IRAK2	62.2157447850518	2.08364832664004	0.154403565535292	9.81735300546245	9.48000622021098e-23	1.54411244172532e-20	Tumor_VS_Blood	All cells (CD4)
HAVCR1	40.3541335454897	4.4482318545569	0.398174118244403	9.75502107769304	1.75564203445999e-22	2.79310399017228e-20	Tumor_VS_Blood	All cells (CD4)
DCXR	77.9407322508806	3.29248396360096	0.281690831302871	9.74564790599419	1.92546647611749e-22	2.9936627643454e-20	Tumor_VS_Blood	All cells (CD4)
AARS1	125.656847558706	1.74871653218498	0.121009646388962	9.71845530727791	2.51568733029458e-22	3.82440378367672e-20	Tumor_VS_Blood	All cells (CD4)
PRDM1	439.706680219448	2.60792066167325	0.213212399039768	9.60571015342487	7.56347275154896e-22	1.12481993681188e-19	Tumor_VS_Blood	All cells (CD4)
SDC2	46.2320247578136	5.82699670971812	0.537835690731517	9.47793627051578	2.59361606500983e-21	3.77509095760261e-19	Tumor_VS_Blood	All cells (CD4)
TOP2A	35.4994515358474	3.15430769541272	0.276204754323416	9.45070326035481	3.36561763922657e-21	4.79670630623937e-19	Tumor_VS_Blood	All cells (CD4)
TNFRSF1B	28.7485406880563	2.78096500610638	0.237650068241665	9.38281451650923	6.42347136432687e-21	8.96795257211431e-19	Tumor_VS_Blood	All cells (CD4)
CXCL10	31.0708485969891	4.29141847919196	0.400340806952868	9.31982751463969	1.16529584268442e-20	1.59435777196082e-18	Tumor_VS_Blood	All cells (CD4)
REL	362.680110344182	1.85543790524724	0.139771797742035	9.18844764924445	3.98551178709171e-20	5.3460561049989e-18	Tumor_VS_Blood	All cells (CD4)
ZEB2	24.9401123172283	3.05984263924536	0.276488280158512	9.09328090834542	9.60945711882344e-20	1.26419800288214e-17	Tumor_VS_Blood	All cells (CD4)
ZCCHC2	254.722222286623	1.62458094729082	0.115880064617237	9.0678982734156	1.21334762610864e-19	1.53713168707578e-17	Tumor_VS_Blood	All cells (CD4)
RGS4	14.5043866817122	5.41295371896771	0.46516700296797	9.06964027708571	1.19410585320045e-19	1.53713168707578e-17	Tumor_VS_Blood	All cells (CD4)
NR4A3	52.0172660460901	3.68032806889791	0.350149075915118	8.98165021937195	2.66735626452083e-19	3.31770621919764e-17	Tumor_VS_Blood	All cells (CD4)
P4HA2	36.6118885020637	4.20997942033225	0.408617128277762	8.9584916130912	3.29150007431003e-19	4.02092000149195e-17	Tumor_VS_Blood	All cells (CD4)
ENSCAFG00000024864	22.5645906468451	4.15817791412672	0.402214203977789	8.9237942532079	4.50580512851742e-19	5.40775664634871e-17	Tumor_VS_Blood	All cells (CD4)
SLA	882.853071695636	1.77932497991056	0.135463797145983	8.91341407615155	4.94847567753618e-19	5.83664174310775e-17	Tumor_VS_Blood	All cells (CD4)
HERPUD1	387.287167157045	1.93278839765081	0.153305583951644	8.89313661211956	5.94077037859862e-19	6.88827290847342e-17	Tumor_VS_Blood	All cells (CD4)
KSR2	55.9215052121654	3.63513748789925	0.348807302326714	8.88870477308792	6.18253594797211e-19	7.04912140334621e-17	Tumor_VS_Blood	All cells (CD4)
ENSCAFG00000008661	43.4036630346185	3.22160768319289	0.302356525172337	8.87137343890479	7.22492282964465e-19	8.10257329140969e-17	Tumor_VS_Blood	All cells (CD4)
LGMN	40.6511293101557	3.5769604056272	0.343516700252098	8.86340906032031	7.76042005899911e-19	8.56274735864725e-17	Tumor_VS_Blood	All cells (CD4)
SEC14L1	269.782326393444	1.91217829007718	0.153303286477473	8.76024485430713	1.9482670860306e-18	2.11557065643418e-16	Tumor_VS_Blood	All cells (CD4)
ARL5B	123.991673468312	2.1896336224281	0.187459990439861	8.67601593141172	4.09874774871695e-18	4.38117708577698e-16	Tumor_VS_Blood	All cells (CD4)
LAG3	113.490029252974	3.49608943246763	0.344879070096568	8.5913227496158	8.59737588794209e-18	9.04840745375567e-16	Tumor_VS_Blood	All cells (CD4)
CD28	270.388986780322	1.67656883775238	0.129399438095547	8.53387642197207	1.41524009075219e-17	1.46691779709632e-15	Tumor_VS_Blood	All cells (CD4)
CD274	18.8286736489825	3.22661958235234	0.314545854838517	8.53202498544065	1.43807986430006e-17	1.46834393308607e-15	Tumor_VS_Blood	All cells (CD4)
SNX18	41.4518183265806	3.32850727924553	0.329617903347995	8.47220699799267	2.40786756850111e-17	2.42238559354648e-15	Tumor_VS_Blood	All cells (CD4)
C1QC	41.4818196424361	4.91511391792899	0.569109130482775	8.43958295587529	3.18471909168142e-17	3.15748743568009e-15	Tumor_VS_Blood	All cells (CD4)
DPT	26.2425866659974	5.32225975397971	0.541106978874547	8.40618934315265	4.23547169940882e-17	4.13926598509367e-15	Tumor_VS_Blood	All cells (CD4)
HMOX1	75.9488110736892	4.44099403140349	0.466673453608862	8.39665670662026	4.59370540865674e-17	4.42613221135504e-15	Tumor_VS_Blood	All cells (CD4)
CD53	145.361009568928	-2.22907776044517	0.19724109329245	-8.37897974161583	5.33884617212772e-17	5.07264536993413e-15	Tumor_VS_Blood	All cells (CD4)
ENSCAFG00000031852	61.4005700450255	2.0977954755962	0.184533206997282	8.31710362879401	9.01389362222753e-17	8.44712962598062e-15	Tumor_VS_Blood	All cells (CD4)
MGP	24.426609756359	5.02892172569603	0.562427981846366	8.28949914513676	1.13726333321896e-16	1.05135384629067e-14	Tumor_VS_Blood	All cells (CD4)
NUPR1	39.3534731614465	5.15609754055114	0.542341199213691	8.22135406856186	2.01218243856896e-16	1.8353786749667e-14	Tumor_VS_Blood	All cells (CD4)
GRN	177.591632565583	2.25209284521083	0.205962858864714	8.21458585123085	2.12897737646497e-16	1.91635976742064e-14	Tumor_VS_Blood	All cells (CD4)
FOXP3	24.9377640426848	2.89302182604426	0.286696895825104	8.20736148792386	2.26102060738511e-16	2.00878467209371e-14	Tumor_VS_Blood	All cells (CD4)
PLA2G7	45.8124668430629	3.47297356372354	0.359787805623781	8.18355209481411	2.75597054107818e-16	2.41712749634819e-14	Tumor_VS_Blood	All cells (CD4)
ICA1	34.9549055133039	3.31892059717336	0.341429926438456	8.15176390853268	3.58653972566079e-16	3.10576180547411e-14	Tumor_VS_Blood	All cells (CD4)
TK1	45.8954337068451	3.00976044351032	0.304824789950628	8.10125431706685	5.43954042207244e-16	4.65148700342469e-14	Tumor_VS_Blood	All cells (CD4)
DAPP1	75.2162428491418	2.15965604167435	0.197563250351902	8.09234738051562	5.85257110992185e-16	4.94289369913276e-14	Tumor_VS_Blood	All cells (CD4)
FOSB	105.098918776542	4.39767761245478	0.481958214694455	8.07588524093244	6.69888607385442e-16	5.58866824771196e-14	Tumor_VS_Blood	All cells (CD4)
NFKB2	113.478571749801	2.12519925750293	0.193586332783921	8.07263313879332	6.87980866929285e-16	5.67045435019667e-14	Tumor_VS_Blood	All cells (CD4)
TNIP3	39.207445825397	2.98456720752684	0.303637373710239	8.05971053566713	7.6475322535546e-16	6.22818668411512e-14	Tumor_VS_Blood	All cells (CD4)
PTGDR	119.319896710644	-3.33079957699818	0.338708844219008	-8.03049186769081	9.7082650857614e-16	7.8134401707875e-14	Tumor_VS_Blood	All cells (CD4)
ENSCAFG00000019809	41.5989040914918	3.91651520351924	0.423393935886564	8.0166754562535	1.08645689926154e-15	8.64238563703275e-14	Tumor_VS_Blood	All cells (CD4)
ITIH5	12.7897758187636	3.9029693439921	0.414565668723886	8.01462352356484	1.10474882763423e-15	8.68688129867329e-14	Tumor_VS_Blood	All cells (CD4)
CA2	35.9339679793307	5.06531754850459	0.554574034602022	8.00420629045478	1.20239675733947e-15	9.34726842836288e-14	Tumor_VS_Blood	All cells (CD4)
SAA1	32.4006571947841	5.01890918777556	0.558864556542686	8.00091786215783	1.2349515072128e-15	9.49247557398067e-14	Tumor_VS_Blood	All cells (CD4)
NAMPT	74.9531473109141	2.14877979551061	0.199531847249093	7.96173747936796	1.69640098127286e-15	1.28945323476529e-13	Tumor_VS_Blood	All cells (CD4)
ALPL	37.7080201108865	4.50120698109052	0.574291409733127	7.92237945763245	2.3300794145666e-15	1.75165640385166e-13	Tumor_VS_Blood	All cells (CD4)
RAD51B	33.8474039216154	2.4494522195215	0.242684000243562	7.82548956851796	5.0568512504435e-15	3.76020863090043e-13	Tumor_VS_Blood	All cells (CD4)
DTX3L	315.659777489729	-1.59830167849039	0.130950891335913	-7.81946075370872	5.30500979032937e-15	3.90231956727346e-13	Tumor_VS_Blood	All cells (CD4)
HBEGF	15.7202093301755	3.2953441310406	0.35425815840641	7.80371437149542	6.01111592527847e-15	4.37468553668405e-13	Tumor_VS_Blood	All cells (CD4)
NAB1	86.0541386028733	1.84037537932676	0.163245865569292	7.8004708919966	6.16765931817835e-15	4.44136393638506e-13	Tumor_VS_Blood	All cells (CD4)
JDP2	164.238906096272	3.20791165591858	0.345353813863846	7.75649764546406	8.73069298938267e-15	6.18999852842935e-13	Tumor_VS_Blood	All cells (CD4)
MMP9	306.594797943041	4.6392429061088	0.549108954862311	7.75582742791228	8.77693111032958e-15	6.18999852842935e-13	Tumor_VS_Blood	All cells (CD4)
OASL	39.4066694242041	2.82526275360941	0.295874218172972	7.73038897961255	1.07218460642423e-14	7.48450499239607e-13	Tumor_VS_Blood	All cells (CD4)
CALM3	435.108260161658	1.91227270792295	0.175738552834412	7.65944642243839	1.86736230460324e-14	1.29036621472634e-12	Tumor_VS_Blood	All cells (CD4)
CTLA4	761.402571215007	2.41118967114421	0.242687612035808	7.65222179892521	1.97536135111586e-14	1.35134470029836e-12	Tumor_VS_Blood	All cells (CD4)
TENT5A	18.6114225174371	3.55920784525311	0.396815672670249	7.6367390273914	2.22792444047909e-14	1.50903278191262e-12	Tumor_VS_Blood	All cells (CD4)
MGLL	361.862067169013	2.68060017633893	0.286257560956756	7.46277962193715	8.47159763895324e-14	5.6817842596156e-12	Tumor_VS_Blood	All cells (CD4)
DYNLL1.1	149.555116604499	2.02094900038448	0.196600774142423	7.42157628734497	1.15734559443317e-13	7.68679729273525e-12	Tumor_VS_Blood	All cells (CD4)
IL10	10.5572629142379	4.38363542249409	0.494646271960745	7.38773023614336	1.49356370710915e-13	9.8244897310901e-12	Tumor_VS_Blood	All cells (CD4)
PTP4A1	60.6746322761875	2.69392461577592	0.293033900050632	7.35555102102019	1.90141111334364e-13	1.23532109602051e-11	Tumor_VS_Blood	All cells (CD4)
CTSB	53.3359463914204	2.12273712473062	0.212903507906222	7.35466212009523	1.91410665367891e-13	1.23532109602051e-11	Tumor_VS_Blood	All cells (CD4)
ICOS	335.224867299768	1.79027526754609	0.167713531664024	7.2927875532002	3.03606647083855e-13	1.94109632962678e-11	Tumor_VS_Blood	All cells (CD4)
PPM1H	17.9160776817417	2.58330883799482	0.281174190065064	7.27605773444037	3.4371653517769e-13	2.1771896455098e-11	Tumor_VS_Blood	All cells (CD4)
NFKBIB	277.070114739655	1.39017697203246	0.112485291498737	7.25388795907096	4.04975155349436e-13	2.54168352086743e-11	Tumor_VS_Blood	All cells (CD4)
ARID5B	570.466609299089	2.00386669033064	0.201715031723114	7.14861807241382	8.76558362953831e-13	5.45139614633378e-11	Tumor_VS_Blood	All cells (CD4)
PPP1R15A	292.404993350661	2.19127629543829	0.228818626346592	7.14483508041922	9.01040028034529e-13	5.55316651512091e-11	Tumor_VS_Blood	All cells (CD4)
ETF1	115.278281777767	1.45409344532514	0.123607259597625	7.13166372533306	9.91629043687244e-13	6.05690561416468e-11	Tumor_VS_Blood	All cells (CD4)
STRA6	25.2773418643523	3.11342063995176	0.364803193207993	7.09945640546623	1.25248544944066e-12	7.5825247430297e-11	Tumor_VS_Blood	All cells (CD4)
RELB	111.182450032206	2.13691243337496	0.223540207534001	7.06672282696715	1.58635356747545e-12	9.51951294306978e-11	Tumor_VS_Blood	All cells (CD4)
SIAH2	52.4953313110641	1.89535053516704	0.189327506392928	7.04434883392165	1.86330809594408e-12	1.1084252769003e-10	Tumor_VS_Blood	All cells (CD4)
SRGN	373.135468610317	1.71539612253994	0.163580205580557	7.01494738102673	2.30035511575559e-12	1.35661459886931e-10	Tumor_VS_Blood	All cells (CD4)
IL2RB	490.467167771501	2.00736982570313	0.206449711011216	7.00552446531113	2.46062330339647e-12	1.43872854859276e-10	Tumor_VS_Blood	All cells (CD4)
CSF1	29.1525561599378	2.70030320681129	0.31016115955697	6.98502899353289	2.84797160359237e-12	1.65109946950639e-10	Tumor_VS_Blood	All cells (CD4)
SPARC	41.8694575184317	4.31412025928996	0.557659745447267	6.96391101949272	3.30953687959081e-12	1.90256653725048e-10	Tumor_VS_Blood	All cells (CD4)
ENSCAFG00000005768	26.9190398814021	3.47576890995411	0.426901827602512	6.95338053448807	3.56634975979565e-12	2.03311655889684e-10	Tumor_VS_Blood	All cells (CD4)
GALC	70.0809323494259	2.46101221056727	0.275692202416768	6.95132658403186	3.61867051115756e-12	2.04589462535776e-10	Tumor_VS_Blood	All cells (CD4)
BMERB1	46.9376659557443	3.40107240727068	0.416664316738982	6.94429241735571	3.80361912435105e-12	2.13283265817094e-10	Tumor_VS_Blood	All cells (CD4)
HMGB3	33.4326891453844	2.32466416718431	0.258007408951951	6.89728811720053	5.3004613545187e-12	2.93104852138857e-10	Tumor_VS_Blood	All cells (CD4)
ATOX1	568.731457293879	1.79270430669267	0.177880461636667	6.89695714579218	5.31282000660989e-12	2.93104852138857e-10	Tumor_VS_Blood	All cells (CD4)
LAMP2	131.937539257392	1.77076404696036	0.175027786937286	6.88659069050248	5.71453353521414e-12	3.12744991315199e-10	Tumor_VS_Blood	All cells (CD4)
ENSCAFG00000030087	30.3524995147234	2.3985623678953	0.270929689981055	6.85789033951897	6.98848697696062e-12	3.79430471503076e-10	Tumor_VS_Blood	All cells (CD4)
SEC24A	25.2086195385614	2.16943243179542	0.236470862844458	6.84788258519185	7.49510400676147e-12	4.03732334726419e-10	Tumor_VS_Blood	All cells (CD4)
STBD1	69.1520652743036	-2.9779866597658	0.345411122829441	-6.83964024831588	7.93922998173383e-12	4.24314627383134e-10	Tumor_VS_Blood	All cells (CD4)
FAS	232.72010239721	1.97207768648744	0.20642053488591	6.8371291177593	8.07959163413891e-12	4.28468886582514e-10	Tumor_VS_Blood	All cells (CD4)
FAN1	143.225234443803	-1.67063281871322	0.161266957294499	-6.80313627192417	1.02365732414795e-11	5.38679981115087e-10	Tumor_VS_Blood	All cells (CD4)
CHI3L1	21.1486058694353	4.35221161796582	0.566606448153277	6.79457312852346	1.08633702003519e-11	5.67300118630588e-10	Tumor_VS_Blood	All cells (CD4)
SMARCA5	645.768119531024	1.21824842934853	0.0948561315271373	6.77102878058492	1.27869831488936e-11	6.62695088799858e-10	Tumor_VS_Blood	All cells (CD4)
HHEX	13.2277017007062	3.03572750281528	0.370853280754337	6.76800967723894	1.3056602559589e-11	6.71580587294346e-10	Tumor_VS_Blood	All cells (CD4)
TOX2	68.2664897593812	2.60953833810659	0.306929327762247	6.75262053335892	1.45198345818396e-11	7.41270062495261e-10	Tumor_VS_Blood	All cells (CD4)
GADD45A	94.9243464789338	2.1715389163196	0.241028501032193	6.71573445877375	1.87121285321684e-11	9.48219787322697e-10	Tumor_VS_Blood	All cells (CD4)
ZNF593	325.740535221809	1.41721046256712	0.125899283420887	6.70670589266978	1.99066904231095e-11	1.00133580282715e-09	Tumor_VS_Blood	All cells (CD4)
EGR1	22.5099258665304	3.1774457469751	0.397412356261574	6.69297310258142	2.18681347173284e-11	1.08353657688172e-09	Tumor_VS_Blood	All cells (CD4)
TST	27.3506579658406	2.48532447669568	0.290845423001246	6.69212897659645	2.19946872918134e-11	1.08353657688172e-09	Tumor_VS_Blood	All cells (CD4)
POU6F2	11.0613283275573	4.28893068845093	0.535705390221263	6.69198716088518	2.20160187379855e-11	1.08353657688172e-09	Tumor_VS_Blood	All cells (CD4)
GLA	29.864889869214	1.98674843172192	0.214439046031103	6.67432485599121	2.48372899202728e-11	1.21365643103276e-09	Tumor_VS_Blood	All cells (CD4)
LEPROTL1	180.274196582077	1.46877366715287	0.134652248138012	6.66322580347726	2.67881593965488e-11	1.2997006980978e-09	Tumor_VS_Blood	All cells (CD4)
MT2A	146.995568483464	3.23709815558022	0.41394456487976	6.58896017470556	4.42917562577182e-11	2.13380214478204e-09	Tumor_VS_Blood	All cells (CD4)
CTSS	349.77360528667	1.78747120415113	0.186447920329221	6.56011045977679	5.37679346199385e-11	2.57221287227272e-09	Tumor_VS_Blood	All cells (CD4)
DOK2	182.046592773469	1.59368595824355	0.156590337138616	6.54536180157986	5.93515208715876e-11	2.81960940473979e-09	Tumor_VS_Blood	All cells (CD4)
SPC24	19.4653213165947	3.14647203155338	0.405123713274219	6.52233692523903	6.92203052424869e-11	3.26576626319899e-09	Tumor_VS_Blood	All cells (CD4)
PDE4A	25.7383308324091	2.40396655420067	0.286094490620612	6.51614333340518	7.21380473502222e-11	3.38011220495116e-09	Tumor_VS_Blood	All cells (CD4)
SLBP	276.811051264265	2.02878194454784	0.226351502445032	6.50403358438223	7.8194427464559e-11	3.6389665189459e-09	Tumor_VS_Blood	All cells (CD4)
BCAR3	21.2058782619757	3.07067130500398	0.396857006400758	6.44116471352184	1.18560117829698e-10	5.48020112211461e-09	Tumor_VS_Blood	All cells (CD4)
SPNS3	28.8822818368555	1.96127005513956	0.21858016989867	6.43758692804041	1.21387806389295e-10	5.57324821147094e-09	Tumor_VS_Blood	All cells (CD4)
TRIM22	569.313223004122	-2.14440238166872	0.247074302549315	-6.43601430655092	1.22651478078924e-10	5.59372507691944e-09	Tumor_VS_Blood	All cells (CD4)
ABLIM1	116.799921669234	-2.09764985086236	0.23817767347967	-6.42363587570135	1.33057266099085e-10	6.02811097605194e-09	Tumor_VS_Blood	All cells (CD4)
OSER1	138.491738246914	1.45802444045585	0.138338776599682	6.41179951834829	1.43811878999274e-10	6.47248068575024e-09	Tumor_VS_Blood	All cells (CD4)
CYSTM1	173.377502565958	1.81903341725533	0.196998646346973	6.380202617605	1.76853836871861e-10	7.90756273229022e-09	Tumor_VS_Blood	All cells (CD4)
ADAM19	38.7028969113979	-3.10707062822389	0.373961050914749	-6.37871835380975	1.78576099611351e-10	7.93056976005685e-09	Tumor_VS_Blood	All cells (CD4)
TRAT1	300.042380351056	-2.59869667761174	0.323487582388159	-6.37776842717223	1.79686933607486e-10	7.93056976005685e-09	Tumor_VS_Blood	All cells (CD4)
PDE4D	61.0275704739389	1.85982105940944	0.204036839855582	6.37330503625262	1.84997411654262e-10	8.11261085337695e-09	Tumor_VS_Blood	All cells (CD4)
IL1R2	13.8567901129682	3.26748008740264	0.439687997934919	6.3043992131817	2.8931391144095e-10	1.2526559925111e-08	Tumor_VS_Blood	All cells (CD4)
CCL4	473.010555111722	3.84723080504543	0.541779601911018	6.3049009611847	2.88378237990916e-10	1.2526559925111e-08	Tumor_VS_Blood	All cells (CD4)
SNAI1	16.1388710487969	3.16935210365193	0.423205300278196	6.29463897771717	3.08116116136994e-10	1.32567443427244e-08	Tumor_VS_Blood	All cells (CD4)
RRBP1	172.933366026169	1.71128987611546	0.182523857493532	6.28326849759682	3.31527751219917e-10	1.41748834130966e-08	Tumor_VS_Blood	All cells (CD4)
ENSCAFG00000023594	33.2660956783871	2.7918771111127	0.361550853994197	6.28133380196557	3.35680525586689e-10	1.42632948791214e-08	Tumor_VS_Blood	All cells (CD4)
CASP4	28.4421817597356	1.91164633484483	0.216804326026586	6.25987997333769	3.85273888478247e-10	1.62694979696277e-08	Tumor_VS_Blood	All cells (CD4)
FES	37.0514333944168	2.51768529987404	0.317382677721927	6.25511607205067	3.97220369308377e-10	1.65848911534846e-08	Tumor_VS_Blood	All cells (CD4)
SNRK	517.211738444122	-1.72520573915174	0.185330083014681	-6.25497040120183	3.97591309628925e-10	1.65848911534846e-08	Tumor_VS_Blood	All cells (CD4)
FOS	414.374307192444	3.60221787475319	0.501545111909175	6.23198220130069	4.60569816166643e-10	1.9095503711491e-08	Tumor_VS_Blood	All cells (CD4)
CDH2	18.4383213197313	3.36563588089151	0.578110128305255	6.2036775852978	5.51587326955989e-10	2.27313789379875e-08	Tumor_VS_Blood	All cells (CD4)
COL6A5	30.8881237963543	-4.02329060373662	0.505198603706402	-6.19798361160958	5.7191093945608e-10	2.34278008192757e-08	Tumor_VS_Blood	All cells (CD4)
TIMP2	33.5452075839752	2.94061788610458	0.39315963521781	6.18789529640931	6.0972803175882e-10	2.48282706265601e-08	Tumor_VS_Blood	All cells (CD4)
ENSCAFG00000029046	80.9513437012696	-2.2913441566568	0.27838264103755	-6.18375689275766	6.25937393521239e-10	2.53375012371526e-08	Tumor_VS_Blood	All cells (CD4)
CCL5	1332.75200428755	3.78565430993576	0.546119229898103	6.16569293209094	7.01751484246106e-10	2.82393053160448e-08	Tumor_VS_Blood	All cells (CD4)
PAQR4	12.2801589952662	2.73379607695134	0.360345974778495	6.15055729346918	7.72111600813217e-10	3.0888979305048e-08	Tumor_VS_Blood	All cells (CD4)
PCSK1N	27.871166364012	2.73424125170175	0.361030783392657	6.13310877732005	8.61781788979235e-10	3.41353713794973e-08	Tumor_VS_Blood	All cells (CD4)
DOCK3	57.9366705533365	-2.1487335895681	0.255424080536546	-6.13284007127119	8.63239182671106e-10	3.41353713794973e-08	Tumor_VS_Blood	All cells (CD4)
BAG3	12.8624761700271	3.90020988313985	0.574681672423635	6.12931487281131	8.82583035419418e-10	3.46997157776106e-08	Tumor_VS_Blood	All cells (CD4)
ENSCAFG00000024259	139.489873503252	-3.45974953259795	0.493457929456321	-6.11204899143702	9.83599757928907e-10	3.84503196799523e-08	Tumor_VS_Blood	All cells (CD4)
RHOB	41.4153288665439	2.61450262259705	0.342768688166538	6.09581408878478	1.08881897177463e-09	4.23216510563084e-08	Tumor_VS_Blood	All cells (CD4)
SLC37A2	44.6827421360102	3.66350955808508	0.529196303420274	6.07751794256544	1.22057027336509e-09	4.71746962716981e-08	Tumor_VS_Blood	All cells (CD4)
IL1R1	88.4200458853445	3.15976347596545	0.438382861188939	6.06646037362695	1.30759969240532e-09	5.02544353693529e-08	Tumor_VS_Blood	All cells (CD4)
WNT16	30.0046858018213	3.03685304475037	0.418843341130411	6.04895537408208	1.4578803167901e-09	5.57170907662632e-08	Tumor_VS_Blood	All cells (CD4)
DLC1	23.2921656034882	2.16306387387221	0.26807344981018	6.04748087228516	1.47128128076379e-09	5.59168624539171e-08	Tumor_VS_Blood	All cells (CD4)
LY96	26.8182110444123	2.71023550043745	0.362260381847849	6.04355647012843	1.50753577369817e-09	5.69781891042497e-08	Tumor_VS_Blood	All cells (CD4)
TRMO	65.7858849686835	-2.00860240597852	0.237798748334361	-6.02621201701362	1.67846972708773e-09	6.30901725439952e-08	Tumor_VS_Blood	All cells (CD4)
STK39	81.2925517984217	1.75558290514992	0.198346439850634	6.02178969075882	1.72498943066416e-09	6.44844409572322e-08	Tumor_VS_Blood	All cells (CD4)
ADAM9	25.6310001652736	2.15987709619038	0.268771894608107	6.01765372314847	1.76963237133448e-09	6.57937774581479e-08	Tumor_VS_Blood	All cells (CD4)
ISG15	304.226604322854	3.6111642086259	0.524054946791954	6.01014529988038	1.85357125142399e-09	6.85420590864407e-08	Tumor_VS_Blood	All cells (CD4)
ENSCAFG00000031869	77.9574955279761	3.21461401011063	0.453529567884541	6.00443920741627	1.91994332784168e-09	7.02370711538231e-08	Tumor_VS_Blood	All cells (CD4)
ENSCAFG00000009211	211.641768036705	1.32223512111426	0.124801687181786	6.00500353388985	1.91327737277761e-09	7.02370711538231e-08	Tumor_VS_Blood	All cells (CD4)
ATPAF2	47.1668809765069	2.47676778968541	0.323988278005684	6.00235879791299	1.94471363792142e-09	7.07648191330874e-08	Tumor_VS_Blood	All cells (CD4)
HAVCR2	23.325316655261	2.76376472947716	0.376768073893734	5.98312528442061	2.18896264332856e-09	7.92311822381518e-08	Tumor_VS_Blood	All cells (CD4)
BATF3	13.5974024584576	2.66495912733948	0.359650309214081	5.97489763880309	2.30234699223136e-09	8.28966093360777e-08	Tumor_VS_Blood	All cells (CD4)
SQOR	29.3976303119965	2.25853415072872	0.288661568939328	5.9566819302023	2.57410530597678e-09	9.21960963255873e-08	Tumor_VS_Blood	All cells (CD4)
IL21	19.3045021176836	3.06514532232961	0.575820568548864	5.95007172229275	2.68025013572205e-09	9.54978707212215e-08	Tumor_VS_Blood	All cells (CD4)
FASLG	51.9677968777662	2.65601333168171	0.359476433248367	5.93730468042488	2.89745910601816e-09	1.02702164478084e-07	Tumor_VS_Blood	All cells (CD4)
NIBAN1	159.224934124918	1.74463194719535	0.19959853204787	5.92617790154005	3.10066671653568e-09	1.08806295295295e-07	Tumor_VS_Blood	All cells (CD4)
HNRNPLL	72.0617711307353	1.9862071072809	0.242074736937322	5.9261347899742	3.10148042429214e-09	1.08806295295295e-07	Tumor_VS_Blood	All cells (CD4)
IL18RAP	39.0147048609606	2.34422504729816	0.305545741631577	5.91621809304674	3.29428337995071e-09	1.14980574501239e-07	Tumor_VS_Blood	All cells (CD4)
RALGPS2	115.92290126262	-2.69463909728469	0.366466932980045	-5.89319634582268	3.78795859681578e-09	1.31540227212268e-07	Tumor_VS_Blood	All cells (CD4)
CTSZ	43.7081857980311	2.53401215554276	0.341134966868682	5.89023589858732	3.85644722453944e-09	1.33242199308456e-07	Tumor_VS_Blood	All cells (CD4)
CENPF	25.4254748229373	2.70624889445988	0.374666149895359	5.87458264571333	4.23909956234091e-09	1.45727035708413e-07	Tumor_VS_Blood	All cells (CD4)
NTMT1	34.3816094504034	1.82414688557599	0.217771781546973	5.82660651346953	5.65657699525597e-09	1.9348321612273e-07	Tumor_VS_Blood	All cells (CD4)
AIF1	32.2098251642064	2.89058493275919	0.410822967653771	5.82020560941609	5.87752796705684e-09	2.00040640908636e-07	Tumor_VS_Blood	All cells (CD4)
RNASEL	113.354723095124	-1.72208877736743	0.198617767814293	-5.80499798274965	6.43667789079132e-09	2.17986700251997e-07	Tumor_VS_Blood	All cells (CD4)
RBPMS	13.3548391787384	3.33364812553144	0.494057447418913	5.78861563549581	7.09688845064924e-09	2.39161644782717e-07	Tumor_VS_Blood	All cells (CD4)
FAM76A	50.3484393829045	1.67953877227958	0.193465453741299	5.78158965919537	7.39980250743821e-09	2.48147298791102e-07	Tumor_VS_Blood	All cells (CD4)
ENSCAFG00000001000	89.7550207545021	-2.43296330079483	0.324843489929497	-5.77426786908939	7.72883985616665e-09	2.57917041248956e-07	Tumor_VS_Blood	All cells (CD4)
ATP1B1	97.1737202985909	2.15115482059664	0.279958749549642	5.7421423685007	9.34861703053866e-09	3.1045577235881e-07	Tumor_VS_Blood	All cells (CD4)
FRMD4A	10.7474360096968	2.89886949869456	0.418198955817134	5.73701120125095	9.6361886265925e-09	3.18459741036325e-07	Tumor_VS_Blood	All cells (CD4)
CTTNBP2NL	53.3643829293672	-2.42578747267696	0.322227787388364	-5.72969992447852	1.00608450320021e-08	3.30895388768877e-07	Tumor_VS_Blood	All cells (CD4)
PMEPA1	124.275740444424	1.7172946175331	0.202324918637231	5.71554659553691	1.09351950956891e-08	3.57931433730188e-07	Tumor_VS_Blood	All cells (CD4)
TG	10.8979965462795	3.41857608356018	0.578638723454444	5.698951280324	1.2054666592642e-08	3.92695115048876e-07	Tumor_VS_Blood	All cells (CD4)
DNASE2	35.2540920919264	1.98908194784454	0.253391017874855	5.68799669037288	1.28538313202638e-08	4.16744360483055e-07	Tumor_VS_Blood	All cells (CD4)
TAL1	9.79473785665427	3.61096509409259	0.542229007328342	5.68481869185495	1.30951511282105e-08	4.22565702207963e-07	Tumor_VS_Blood	All cells (CD4)
LMF1	34.2529858413068	2.00050967187102	0.257002945279759	5.65302713556485	1.57646406673695e-08	5.06318811293308e-07	Tumor_VS_Blood	All cells (CD4)
PELI1	28.8539092133069	1.77683886448317	0.217416750276939	5.62279969641147	1.87887214600936e-08	6.0062450237617e-07	Tumor_VS_Blood	All cells (CD4)
CCRL2	18.6526126428267	2.71483785341342	0.397059610264734	5.55716433457998	2.74192588368947e-08	8.72442556759055e-07	Tumor_VS_Blood	All cells (CD4)
EPB41L2	17.9813862144773	2.51528096737061	0.364114331629264	5.50193091656984	3.75654157199265e-08	1.18974541175934e-06	Tumor_VS_Blood	All cells (CD4)
ZMYM5	62.9429342121295	1.54165563244588	0.17820112302146	5.48555474563221	4.1217388077343e-08	1.29939240477928e-06	Tumor_VS_Blood	All cells (CD4)
CDC20	13.6092576720649	2.43601231836202	0.351689535856606	5.47702306196127	4.32540863308795e-08	1.35734497518141e-06	Tumor_VS_Blood	All cells (CD4)
ALPK2	49.1386152374291	-2.12033164978541	0.281909254576378	-5.47222054674141	4.44431246930056e-08	1.38828957088973e-06	Tumor_VS_Blood	All cells (CD4)
APP	51.9898592287157	2.5187705968515	0.36787929638011	5.44575279933538	5.15867390749059e-08	1.60411310005196e-06	Tumor_VS_Blood	All cells (CD4)
MMP14	26.3198714280029	3.28512070106817	0.524030119660115	5.44462873830313	5.19135470568876e-08	1.60697092948492e-06	Tumor_VS_Blood	All cells (CD4)
PER1	84.9915711657211	2.29168902390242	0.323531090865157	5.44340264682471	5.22723072923996e-08	1.61078763147435e-06	Tumor_VS_Blood	All cells (CD4)
APOL5	143.659771667962	-1.94224598016217	0.254391281732318	-5.43957107223208	5.34090000137017e-08	1.63843483898535e-06	Tumor_VS_Blood	All cells (CD4)
RAB11FIP1	138.537262008332	1.55131289065935	0.181698434950818	5.42956863258821	5.64904259036012e-08	1.72522769467204e-06	Tumor_VS_Blood	All cells (CD4)
JUND	153.133251251274	1.66087194058744	0.20268361224008	5.4272199604627	5.7238572410458e-08	1.74030699493308e-06	Tumor_VS_Blood	All cells (CD4)
BLVRB	45.1466288481306	2.6983965224934	0.404270404307169	5.41934052254404	5.98192835208171e-08	1.81072441843323e-06	Tumor_VS_Blood	All cells (CD4)
ENSCAFG00000010596	88.3532838990254	3.37683552809036	0.548904141173233	5.40731393210741	6.39769501456058e-08	1.92804544469643e-06	Tumor_VS_Blood	All cells (CD4)
MAP3K1	187.468226174158	-1.63610858594151	0.198099195696202	-5.40410497127292	6.51327945156324e-08	1.95426950562035e-06	Tumor_VS_Blood	All cells (CD4)
DDIT3	47.842428124398	1.97662326353818	0.266230277527978	5.37419349478693	7.69262158256997e-08	2.29804472691533e-06	Tumor_VS_Blood	All cells (CD4)
ZNF652	58.7296874417041	-1.82451650255888	0.23402539259061	-5.34991524748141	8.79954315972004e-08	2.61729020676716e-06	Tumor_VS_Blood	All cells (CD4)
ARG2	47.1496708816589	1.57455280909127	0.189626380074564	5.3404303935814	9.27261757186537e-08	2.74605960212688e-06	Tumor_VS_Blood	All cells (CD4)
ANKRD50	31.0962290083081	1.96916062276217	0.267004506373319	5.33962599736765	9.3138521112982e-08	2.74638199540478e-06	Tumor_VS_Blood	All cells (CD4)
STARD4	35.8911071894983	1.96897266760946	0.267302566872099	5.33005113628077	9.81851166226822e-08	2.88276559148399e-06	Tumor_VS_Blood	All cells (CD4)
SPTAN1	416.558412024928	-1.48825240864193	0.172827690506247	-5.32609711844521	1.00345492727076e-07	2.93360476814499e-06	Tumor_VS_Blood	All cells (CD4)
FAM117A	202.666097090331	-1.52498196463191	0.179674816055137	-5.32364245154675	1.01709733451943e-07	2.96083526189251e-06	Tumor_VS_Blood	All cells (CD4)
COBLL1	13.5547695648127	2.42424387111041	0.360507821465875	5.31261481017641	1.08063300198225e-07	3.13246201972906e-06	Tumor_VS_Blood	All cells (CD4)
CDA	21.1733176377608	2.65330362255336	0.408983858902416	5.27895101895227	1.29925526668595e-07	3.75029758624414e-06	Tumor_VS_Blood	All cells (CD4)
ENSCAFG00000001675	93.5026199412009	2.31038023466342	0.337899301386715	5.27397631114003	1.33499146769354e-07	3.83725908844181e-06	Tumor_VS_Blood	All cells (CD4)
DLA-79	709.424658805252	1.4375649805137	0.165754089497768	5.24733507796094	1.54315083198259e-07	4.41702713037359e-06	Tumor_VS_Blood	All cells (CD4)
HDGFL3	34.3729121220108	1.9181175498724	0.261573930944969	5.2456734581669	1.55712480792594e-07	4.43845450459224e-06	Tumor_VS_Blood	All cells (CD4)
RRP8	114.171678931818	-1.41158650626379	0.160576686598138	-5.22878615375259	1.70626584474262e-07	4.84338781903913e-06	Tumor_VS_Blood	All cells (CD4)
STK17B	913.77471730035	1.09219181810046	0.0997099764709745	5.18083716183329	2.2089226615884e-07	6.24431401980423e-06	Tumor_VS_Blood	All cells (CD4)
SPI1	25.8793246422867	2.4427209869092	0.373399917608753	5.17831379192488	2.23900401114823e-07	6.30330306183747e-06	Tumor_VS_Blood	All cells (CD4)
GSTP1	210.00684240842	1.51473848406197	0.184426246111089	5.15226107848572	2.57364397213144e-07	7.21569607104556e-06	Tumor_VS_Blood	All cells (CD4)
PLAU	23.3239116007833	3.30611422819633	0.565357966761779	5.15070954336335	2.5950281489561e-07	7.24595410898313e-06	Tumor_VS_Blood	All cells (CD4)
MFSD10	129.423280142011	1.24836187430721	0.131344392824478	5.14937653532089	2.61353743600878e-07	7.26797138200654e-06	Tumor_VS_Blood	All cells (CD4)
PATJ	50.5639729695639	-1.82245306067794	0.242907308450117	-5.14352407785115	2.69632078517569e-07	7.46782610987323e-06	Tumor_VS_Blood	All cells (CD4)
JUNB	63.9959505584128	2.22014973880049	0.328894391871846	5.14094725067116	2.73356797090192e-07	7.51394148087498e-06	Tumor_VS_Blood	All cells (CD4)
TMX4	77.4123708397791	1.9234370641846	0.267986546302104	5.14085308308284	2.73493850129787e-07	7.51394148087498e-06	Tumor_VS_Blood	All cells (CD4)
GZMA	24.3484165260385	3.27809233857321	0.554860037976439	5.13694199806249	2.79245094637243e-07	7.64126276965351e-06	Tumor_VS_Blood	All cells (CD4)
ITPK1	24.312178216959	2.11918318568025	0.309832501294187	5.13142489651868	2.87556960971721e-07	7.83735924305795e-06	Tumor_VS_Blood	All cells (CD4)
TMEM154	104.626643912121	-1.61237172516908	0.204823528291903	-5.10174114120183	3.36542859019702e-07	9.13607023235629e-06	Tumor_VS_Blood	All cells (CD4)
ANKRD9	28.162073491067	1.72481318326451	0.230526227739998	5.0871652553673	3.63455117899135e-07	9.82765399821337e-06	Tumor_VS_Blood	All cells (CD4)
ABCA1	40.3879755110565	1.90439076875619	0.26805011831641	5.07492136357521	3.87656284594726e-07	1.0440774184695e-05	Tumor_VS_Blood	All cells (CD4)
DRAM1	26.0820441049515	2.42065747478449	0.377360359678655	5.05395828032846	4.32746175620039e-07	1.16094768133988e-05	Tumor_VS_Blood	All cells (CD4)
TNFRSF6B	35.8166547140028	2.17026869887228	0.324904520943079	5.05204849620651	4.37096678848696e-07	1.16803842968904e-05	Tumor_VS_Blood	All cells (CD4)
GTF2B	244.825338942336	1.23975076832997	0.132377230179164	5.04355743022797	4.5695553212818e-07	1.21635517326416e-05	Tumor_VS_Blood	All cells (CD4)
CDKL2	61.7055987198473	-1.62193172920848	0.20917450891172	-5.02209388320328	5.11111875969451e-07	1.35523889283218e-05	Tumor_VS_Blood	All cells (CD4)
MYL4	19.8732302052368	2.89333845697104	0.577383737203903	4.95863649963985	7.09896519172121e-07	1.87505872110289e-05	Tumor_VS_Blood	All cells (CD4)
TNFRSF13C	33.9123029678254	1.92903666892911	0.280005657747174	4.95602255070116	7.19508689016352e-07	1.89313805444649e-05	Tumor_VS_Blood	All cells (CD4)
PDXK	32.9784408115133	1.53780146808932	0.199264934303866	4.91372249567343	8.93632129055818e-07	2.34227486393519e-05	Tumor_VS_Blood	All cells (CD4)
SCML4	73.2795299864864	-2.06781399199746	0.309307815879309	-4.89819669260774	9.67201918354301e-07	2.52543065780984e-05	Tumor_VS_Blood	All cells (CD4)
NR3C2	29.466290252009	-2.13878382829109	0.317083070397681	-4.87155754243417	1.10721905274949e-06	2.88003252466131e-05	Tumor_VS_Blood	All cells (CD4)
ANGPTL6	74.1236759515505	1.62021626251157	0.218158141194798	4.86908803121988	1.12114457370604e-06	2.90520834421327e-05	Tumor_VS_Blood	All cells (CD4)
ENSCAFG00000029421	24.2729554951891	1.98518345800389	0.297899077596729	4.86236532545838	1.15991293825919e-06	2.994326192691e-05	Tumor_VS_Blood	All cells (CD4)
VWA5A	19.008378726435	3.10645881209705	0.550183164703675	4.85669868351473	1.19359011985718e-06	3.06968045486577e-05	Tumor_VS_Blood	All cells (CD4)
GZMK	372.257430780648	2.53640915224059	0.420946476934648	4.83482134423074	1.33265266494464e-06	3.41448572317838e-05	Tumor_VS_Blood	All cells (CD4)
PLIN2	711.49862968248	1.38949214351	0.170650590986686	4.81940150176282	1.43989519860867e-06	3.67549367674697e-05	Tumor_VS_Blood	All cells (CD4)
BHLHE40	128.571422131995	1.74181710543499	0.246970699630989	4.817568774922	1.4531800944028e-06	3.69561525123031e-05	Tumor_VS_Blood	All cells (CD4)
SLC30A1	52.5027315884407	1.49490024955314	0.194032877109951	4.8081818494472	1.52309186347596e-06	3.85906349557e-05	Tumor_VS_Blood	All cells (CD4)
P4HA1	38.7349523317359	2.41391416754996	0.39830649078472	4.80486060898669	1.54859354893117e-06	3.90919869676684e-05	Tumor_VS_Blood	All cells (CD4)
TIPARP	231.317459185437	1.2629013953976	0.144469543711385	4.79191522855881	1.65196705270254e-06	4.15481860571253e-05	Tumor_VS_Blood	All cells (CD4)
TSPAN31	94.056543655324	1.3410393467739	0.16141714514307	4.78954205027211	1.6716236694975e-06	4.17356843906291e-05	Tumor_VS_Blood	All cells (CD4)
IGFBP7	49.1761739542913	2.19439901323095	0.349171121274269	4.78999013044423	1.66789516698541e-06	4.17356843906291e-05	Tumor_VS_Blood	All cells (CD4)
RIPOR2	423.200277855641	-1.84672873367928	0.271399644542278	-4.78812394403074	1.68347668910754e-06	4.18787782915806e-05	Tumor_VS_Blood	All cells (CD4)
ZBTB21	112.30810026597	1.34806445800955	0.163119397114161	4.7853113107415	1.70722507971186e-06	4.23156767040176e-05	Tumor_VS_Blood	All cells (CD4)
BIRC3	30.0368822458594	1.81553797768028	0.266331274803574	4.77607583467528	1.78749006837735e-06	4.41451969594566e-05	Tumor_VS_Blood	All cells (CD4)
ENSCAFG00000014043	19.3565749326155	2.82133219315229	0.496127152462116	4.76758758124615	1.86444953646399e-06	4.58802132336336e-05	Tumor_VS_Blood	All cells (CD4)
LEF1	409.856157819464	-2.27353957573277	0.370283255911564	-4.76629755034502	1.87642088498129e-06	4.60093020579105e-05	Tumor_VS_Blood	All cells (CD4)
SPTBN1	568.915144405186	-1.74005149592107	0.249236071937423	-4.76504553188494	1.88811008127546e-06	4.61305752357337e-05	Tumor_VS_Blood	All cells (CD4)
ENSCAFG00000024183	305.725438226576	1.22612404769418	0.13749003191215	4.76118206690437	1.92462316317014e-06	4.68553276129785e-05	Tumor_VS_Blood	All cells (CD4)
PLAC8	1676.12359897295	-1.80842402718058	0.265051016914968	-4.75783074476509	1.95684465445427e-06	4.74708307841195e-05	Tumor_VS_Blood	All cells (CD4)
MAGED2	68.6973979434864	1.43290836955123	0.182950232186087	4.75049218255849	2.0292213965391e-06	4.90526628046784e-05	Tumor_VS_Blood	All cells (CD4)
SAP25	43.1384636984745	-1.71957924555318	0.241667324213898	-4.74551663560372	2.07974819197839e-06	5.00970330328317e-05	Tumor_VS_Blood	All cells (CD4)
SYTL3	472.034164862839	1.737309521076	0.249909687692612	4.74336024402763	2.10201977532226e-06	5.04558501157179e-05	Tumor_VS_Blood	All cells (CD4)
CYP51A1	75.0618102037221	1.54539146011582	0.208055784866212	4.74002331028511	2.13693632998275e-06	5.11146203965455e-05	Tumor_VS_Blood	All cells (CD4)
TPI1	834.903213817292	1.20185325582852	0.133121535587565	4.73024208425831	2.24252262738123e-06	5.3453300675662e-05	Tumor_VS_Blood	All cells (CD4)
TCIRG1	50.9100356114006	2.24471284510209	0.366206082794702	4.72805605708368	2.26679609324325e-06	5.38442780342953e-05	Tumor_VS_Blood	All cells (CD4)
ENSCAFG00000032474	18.3050993259797	-2.77478802364911	0.424594682537767	-4.7234482853641	2.31878943500951e-06	5.48887146190314e-05	Tumor_VS_Blood	All cells (CD4)
CXCL13	127.772554771024	1.55279131433467	0.525007646148155	4.71270749702104	2.44446961082356e-06	5.76641951987722e-05	Tumor_VS_Blood	All cells (CD4)
FABP3	80.8720129104624	1.87258323626549	0.282551360231217	4.70638372784349	2.5214969164391e-06	5.92768398809617e-05	Tumor_VS_Blood	All cells (CD4)
SAR1A	86.2819944091861	1.31434456645282	0.15867693082757	4.70478213736386	2.54137192880007e-06	5.95394704278125e-05	Tumor_VS_Blood	All cells (CD4)
PLCL2	279.626285116023	-1.47813488178939	0.194847314714539	-4.68906367719388	2.74457979741234e-06	6.40807863279789e-05	Tumor_VS_Blood	All cells (CD4)
RGS16	72.5215648217748	2.12543060968603	0.341527944216378	4.68525026123534	2.79618059082609e-06	6.50635082375553e-05	Tumor_VS_Blood	All cells (CD4)
SH3BP1	123.987304201707	1.26213238510615	0.148034207106166	4.67557261293765	2.93134530025955e-06	6.79774006748325e-05	Tumor_VS_Blood	All cells (CD4)
PTN	20.5535209892289	1.77918897944908	0.537955004929775	4.66366673683514	3.10624281935514e-06	7.17898889432721e-05	Tumor_VS_Blood	All cells (CD4)
WARS1	103.641214328178	1.27090981880967	0.150627046500145	4.65790511628265	3.19443373169892e-06	7.35795325203781e-05	Tumor_VS_Blood	All cells (CD4)
DCTN4	63.6078940931409	1.7445366597098	0.257285123485875	4.64921959899064	3.33193316305581e-06	7.64891099612912e-05	Tumor_VS_Blood	All cells (CD4)
GRAP2	76.6895194128681	-1.55163846988602	0.21174600369914	-4.64764020326884	3.3575388223623e-06	7.68191407484296e-05	Tumor_VS_Blood	All cells (CD4)
MALT1	143.466164164457	-1.37949860003813	0.174709612552604	-4.64159876475604	3.45723701650045e-06	7.86433863366695e-05	Tumor_VS_Blood	All cells (CD4)
ZFP62	61.8241043325448	-1.51867231706879	0.204371616296372	-4.6414180215396	3.46026301525179e-06	7.86433863366695e-05	Tumor_VS_Blood	All cells (CD4)
PLOD2	38.5365637702145	2.34756825448801	0.397504232206236	4.63990462665968	3.48570009125018e-06	7.89591865041141e-05	Tumor_VS_Blood	All cells (CD4)
THEMIS	135.383466001571	-1.33551594643221	0.165321381643292	-4.62814397080672	3.68957493721034e-06	8.33015912391285e-05	Tumor_VS_Blood	All cells (CD4)
GAB3	73.655096661765	-1.79233213667362	0.266354256467313	-4.62584435404545	3.73075394868271e-06	8.39542360622975e-05	Tumor_VS_Blood	All cells (CD4)
BIN1	107.744186756872	-1.4359298749603	0.187703032414089	-4.62163878342756	3.80720503642442e-06	8.53937365710801e-05	Tumor_VS_Blood	All cells (CD4)
S100A14	24.3262597945968	-2.48453012667572	0.404627224649082	-4.61195430347671	3.98900700842932e-06	8.91790749825653e-05	Tumor_VS_Blood	All cells (CD4)
GRIN2C	31.3137990291092	1.74892582354749	0.2618758432736	4.59614927324426	4.30370431227188e-06	9.59011114014721e-05	Tumor_VS_Blood	All cells (CD4)
IFI6	8.59176860604143	2.61209193162699	0.469022521245605	4.58261979855603	4.59186481353543e-06	0.000101990088277259	Tumor_VS_Blood	All cells (CD4)
DNAJA1	640.340372142688	1.2851225749085	0.156535049597196	4.57420524147298	4.78031066136496e-06	0.00010583205577475	Tumor_VS_Blood	All cells (CD4)
RASGRP2	348.378255905888	-1.84810858435602	0.286179090390869	-4.55733302827473	5.18072456701948e-06	0.000114326892783807	Tumor_VS_Blood	All cells (CD4)
SKAP2	21.1665903052308	1.92199234985581	0.306223735899339	4.55179212637767	5.31908769782836e-06	0.000117002826176347	Tumor_VS_Blood	All cells (CD4)
NPC2	191.464181946581	1.52217100588984	0.21168959789093	4.54777967016529	5.42148497646522e-06	0.000118873008730765	Tumor_VS_Blood	All cells (CD4)
UBE2B	659.281403651985	0.958410219096343	0.0841414297193168	4.53460588029925	5.77111461626818e-06	0.000126086376182633	Tumor_VS_Blood	All cells (CD4)
SLC2A1	45.9350474239291	1.62145875424993	0.235798390996754	4.53401361367063	5.7873296479092e-06	0.000126086376182633	Tumor_VS_Blood	All cells (CD4)
RCAN3	313.778180686534	-1.72665012165952	0.259404082041847	-4.53302161745089	5.81458617556112e-06	0.000126278044530202	Tumor_VS_Blood	All cells (CD4)
PHC2	108.416384587099	1.35151636338982	0.173471066265397	4.52824264858216	5.94762604186013e-06	0.000128758575165713	Tumor_VS_Blood	All cells (CD4)
ENSCAFG00000042261	34.202021724535	-1.96144718592392	0.307692731686611	-4.51743059350423	6.25945353952106e-06	0.000135081771810295	Tumor_VS_Blood	All cells (CD4)
TRAF3	78.468286511536	1.52214182559	0.213480176420645	4.51359777141741	6.37370459602957e-06	0.000137114821199492	Tumor_VS_Blood	All cells (CD4)
PLEKHO1	31.5530487791908	1.76760128654329	0.271570809112806	4.51212239525527	6.41821312701464e-06	0.000137639485899395	Tumor_VS_Blood	All cells (CD4)
IFI30	245.551861735299	1.29497068949015	0.161558059304157	4.49852915402759	6.84252142440377e-06	0.000146280278326082	Tumor_VS_Blood	All cells (CD4)
NRP1	23.7524517348614	2.02788999563405	0.335183234450582	4.49598204695821	6.92495795464452e-06	0.000147123097415289	Tumor_VS_Blood	All cells (CD4)
KIF11	11.9586964929797	2.09994504659273	0.353825488754923	4.49653594871094	6.90695062254957e-06	0.000147123097415289	Tumor_VS_Blood	All cells (CD4)
UROD	66.3043406274982	1.4012177183676	0.186722309945313	4.4880034383317	7.18937688730113e-06	0.000152267886334449	Tumor_VS_Blood	All cells (CD4)
KIAA1109	300.745081730747	-1.48317122147044	0.205727098832607	-4.47593746903234	7.60767503680906e-06	0.000160629953477811	Tumor_VS_Blood	All cells (CD4)
CDADC1	513.964312226714	1.07136066665318	0.111776948338286	4.44530173916568	8.7768590957331e-06	0.000184746132535108	Tumor_VS_Blood	All cells (CD4)
SBNO2	67.3006001000077	1.4027984047545	0.188991204655449	4.44270793016468	8.8833716041373e-06	0.000186414555656145	Tumor_VS_Blood	All cells (CD4)
IL2RA	34.4730442367781	1.91965216570277	0.313667954612792	4.42986426411625	9.42924179752519e-06	0.000197264352100519	Tumor_VS_Blood	All cells (CD4)
AMPH	15.4092839384546	2.36274660193485	0.423297353492059	4.41440474254685	1.01288302848355e-05	0.000211254048715121	Tumor_VS_Blood	All cells (CD4)
TM2D2	46.0270203708389	1.45935368166048	0.204045422239414	4.40867536670548	1.04004785877693e-05	0.000215605072784635	Tumor_VS_Blood	All cells (CD4)
KIF15	9.02952238217153	2.18523846707886	0.383560729539626	4.40918917041886	1.03758363102369e-05	0.000215605072784635	Tumor_VS_Blood	All cells (CD4)
ASPSCR1	136.283392027846	1.286459241961	0.164001869611461	4.38243840408128	1.17358351958458e-05	0.000242552412612633	Tumor_VS_Blood	All cells (CD4)
GINM1	99.7688214994847	1.14803537487682	0.131646565586022	4.37697322342723	1.20338751353567e-05	0.000247963071689685	Tumor_VS_Blood	All cells (CD4)
ADD3	666.601700643245	-1.48629083066502	0.212003754991815	-4.36864923124147	1.25017376481862e-05	0.000256829991745471	Tumor_VS_Blood	All cells (CD4)
MCTP2	49.5517344549495	1.67346907460657	0.257760442661446	4.36671063526676	1.26131649105946e-05	0.000258343296866401	Tumor_VS_Blood	All cells (CD4)
LMNB1	66.8621050578232	1.30041469549665	0.168267973896182	4.36291815160266	1.28338968019283e-05	0.000262079665737287	Tumor_VS_Blood	All cells (CD4)
C4H5orf51	125.816364453289	-1.34679803991693	0.178693128703817	-4.35782816174909	1.3135945257832e-05	0.000267449409252465	Tumor_VS_Blood	All cells (CD4)
GIMAP8	270.812654208897	-1.59873332222303	0.239588085351853	-4.35218756072948	1.34785875114037e-05	0.000273611326900631	Tumor_VS_Blood	All cells (CD4)
ENSCAFG00000010895	20.3755359474629	-2.71457181083949	0.470766151829811	-4.3352050079219	1.45624341717433e-05	0.000294035163310753	Tumor_VS_Blood	All cells (CD4)
IRF1	317.866682324661	1.45034852179479	0.205106222805307	4.33508071090429	1.45706651604072e-05	0.000294035163310753	Tumor_VS_Blood	All cells (CD4)
ENSCAFG00000019360	758.602101390507	1.30336144301796	0.169930903864161	4.33251683724392	1.47414385434072e-05	0.000296606414927791	Tumor_VS_Blood	All cells (CD4)
RNF125	40.809277710256	-1.75381758409656	0.277233253082126	-4.28728981201376	1.80866259288498e-05	0.000362846357710445	Tumor_VS_Blood	All cells (CD4)
ZNF280D	79.6997303262436	-1.38249304276978	0.190181487993453	-4.28040500779132	1.86553502701406e-05	0.000373161553210619	Tumor_VS_Blood	All cells (CD4)
AK1	18.8124910902995	2.0451397254649	0.360489141584654	4.25606964067678	2.08051926677831e-05	0.000414951379126251	Tumor_VS_Blood	All cells (CD4)
MTMR10	59.0488825049469	-1.74945866033222	0.281356718317934	-4.24119789669126	2.22329995744074e-05	0.000442139389792212	Tumor_VS_Blood	All cells (CD4)
ZNF622	128.951181315375	1.45508679816128	0.211576515198057	4.23223322090817	2.31382291084138e-05	0.000458807609654084	Tumor_VS_Blood	All cells (CD4)
UGCG	174.256305137468	1.27211437212867	0.166854444446353	4.22395239301505	2.40054779783912e-05	0.000474628540029405	Tumor_VS_Blood	All cells (CD4)
SMCHD1	814.000071793207	-1.13159197737926	0.13244109230938	-4.22179169913126	2.42368039234488e-05	0.00047644820586297	Tumor_VS_Blood	All cells (CD4)
TXK	55.2397165599381	-1.84652190710235	0.306481051167701	-4.22185744557425	2.42297338692906e-05	0.00047644820586297	Tumor_VS_Blood	All cells (CD4)
RDX	736.818888322522	1.19224900804072	0.147401905847766	4.21884210820489	2.45560155878121e-05	0.000479964864674922	Tumor_VS_Blood	All cells (CD4)
C1GALT1	143.171407110743	1.31497272320145	0.177599959961013	4.21925417780401	2.45111813226843e-05	0.000479964864674922	Tumor_VS_Blood	All cells (CD4)
MLLT3	196.612228520802	-1.43164725819363	0.206034639383565	-4.21652843963001	2.48092011855074e-05	0.000483532037920388	Tumor_VS_Blood	All cells (CD4)
TNFAIP3	109.915525226781	2.22812631635518	0.411055291504366	4.20228948074511	2.64228937245617e-05	0.000513519931732179	Tumor_VS_Blood	All cells (CD4)
NOC3L	235.983853694865	-1.10553888204026	0.126604994939116	-4.20103296805067	2.65699892133594e-05	0.000514915853282129	Tumor_VS_Blood	All cells (CD4)
OR52H7	9.57561637418035	-2.79998061666803	0.543004264498954	-4.191799951979	2.76749978321128e-05	0.000534815424207581	Tumor_VS_Blood	All cells (CD4)
PIK3C2B	25.9450976328458	-1.80627909206236	0.293581348978044	-4.18139110854965	2.8973099891515e-05	0.000558323877064378	Tumor_VS_Blood	All cells (CD4)
APOBR	133.940376530447	1.40329524757693	0.201862741873262	4.17028762586916	3.04215440233012e-05	0.000584589277144391	Tumor_VS_Blood	All cells (CD4)
TMCC1	21.8525467475234	-2.03383818732855	0.346691838283371	-4.16627044101062	3.0962337000513e-05	0.000593314698656889	Tumor_VS_Blood	All cells (CD4)
ISG20	914.766037400313	1.72044267462091	0.283074969620084	4.15633446338343	3.23394293272519e-05	0.000617972167675224	Tumor_VS_Blood	All cells (CD4)
SHFL	90.1891243508945	1.43883773983697	0.211650069048075	4.15522717106831	3.2496450493893e-05	0.000619242946598112	Tumor_VS_Blood	All cells (CD4)
KLF12	62.5297801070777	-1.47686758707577	0.219536858660853	-4.15172186551966	3.29983148770569e-05	0.000627059644649851	Tumor_VS_Blood	All cells (CD4)
SYPL1	51.2094099338097	1.29755773720089	0.176700287507554	4.14743908626495	3.36214882051122e-05	0.000637131858202693	Tumor_VS_Blood	All cells (CD4)
SESN1	132.662333938187	-1.45331364867923	0.21497892065889	-4.14620688952759	3.38028417341298e-05	0.000638799006362381	Tumor_VS_Blood	All cells (CD4)
CHPF	18.1851856636771	1.87673211596278	0.326374716023559	4.14077112257507	3.46140210737779e-05	0.000652326496324283	Tumor_VS_Blood	All cells (CD4)
TRIM34	646.740284186662	-1.31743370430517	0.181798367783617	-4.13492424874843	3.55071737749369e-05	0.000667320263171272	Tumor_VS_Blood	All cells (CD4)
ENSCAFG00000029542	13.8093530620493	2.47754724741988	0.574425902555312	4.12524274299505	3.70343940031809e-05	0.000694115861303454	Tumor_VS_Blood	All cells (CD4)
ZBED5	99.9045383743963	-1.24390475399721	0.163717260335561	-4.11155848729144	3.92997288847172e-05	0.000734561325957241	Tumor_VS_Blood	All cells (CD4)
SH2D1A	293.804678775241	1.27817751042126	0.173126589248602	4.10968701225371	3.96195746000544e-05	0.000738521825174312	Tumor_VS_Blood	All cells (CD4)
MTAP	141.873229537859	1.69119528529495	0.27980493121435	4.10055086261818	4.12167829804541e-05	0.000764130114821914	Tumor_VS_Blood	All cells (CD4)
TBK1	321.649949787421	-1.14505483107238	0.139739221549671	-4.1008945052953	4.11556162680242e-05	0.000764130114821914	Tumor_VS_Blood	All cells (CD4)
ENSCAFG00000041232	87.2206774950932	-1.88255373340662	0.328795230698477	-4.09906716566277	4.14818653470543e-05	0.000766966056322159	Tumor_VS_Blood	All cells (CD4)
ENSCAFG00000010899	198.979953458659	0.961375007324103	0.0946891098430596	4.07064354056812	4.68834422098447e-05	0.000864500345438134	Tumor_VS_Blood	All cells (CD4)
FXYD1	19.6328554283641	2.42688275396308	0.483710930465422	4.05379419078759	5.03935554517362e-05	0.000926726647433675	Tumor_VS_Blood	All cells (CD4)
SH3GL1	68.5131937486797	1.17050571475135	0.149362081719539	4.02486695156863	5.70075369317794e-05	0.00104554573766837	Tumor_VS_Blood	All cells (CD4)
PIK3CD	78.243411731179	-1.57220792845189	0.25240932924526	-4.01410728794968	5.96712018791446e-05	0.00109147243865034	Tumor_VS_Blood	All cells (CD4)
ENSCAFG00000032005	27.9253864062972	2.11393594116854	0.4032151453001	4.00944665863798	6.08611989317515e-05	0.00111027056504563	Tumor_VS_Blood	All cells (CD4)
RASGEF1A	47.0378021563528	1.44051869504311	0.22048323606916	4.0065613451334	6.16091293517713e-05	0.0011209256752539	Tumor_VS_Blood	All cells (CD4)
DLA-DOA	33.0451555474493	1.79388271569515	0.316770118934613	3.98741529292684	6.67970417601296e-05	0.00121209167819906	Tumor_VS_Blood	All cells (CD4)
CTSW	106.59004041085	1.69266860936755	0.289288175977576	3.9783174308826	6.9404673429827e-05	0.00125607770088213	Tumor_VS_Blood	All cells (CD4)
SLC25A12	63.7219262619202	-1.34394672804924	0.195095118858449	-3.97610241864196	7.00539642825376e-05	0.0012644832972476	Tumor_VS_Blood	All cells (CD4)
PDCD4	875.089415257753	-1.03707390883299	0.116513924443212	-3.97272666496723	7.10545685521742e-05	0.00127916921964585	Tumor_VS_Blood	All cells (CD4)
CAMK4	579.934763622213	-1.27492238272113	0.17941263879546	-3.95067706797505	7.79304171955606e-05	0.00139560728804929	Tumor_VS_Blood	All cells (CD4)
C26H12orf65	30.2537676372292	-1.76874949825291	0.305029284145694	-3.95071294767361	7.79187341342636e-05	0.00139560728804929	Tumor_VS_Blood	All cells (CD4)
TLE4	58.2692979338449	-1.61402444481066	0.268977936596113	-3.92957233246406	8.50970762484227e-05	0.00151997153685499	Tumor_VS_Blood	All cells (CD4)
ENSCAFG00000029170	69.1640392804255	-1.66088884578684	0.28286024579542	-3.918235727365	8.91994529184105e-05	0.00158584020661226	Tumor_VS_Blood	All cells (CD4)
HSPA5	471.082036514944	1.29646778135216	0.186853707997773	3.9181033938866	8.92484256023565e-05	0.00158584020661226	Tumor_VS_Blood	All cells (CD4)
PSMA6	640.860960582847	1.24992759272905	0.174587721208743	3.91470045510435	9.05165110397794e-05	0.00160420583425682	Tumor_VS_Blood	All cells (CD4)
C6H7orf50	78.4838358415053	1.99214080806367	0.378411435803968	3.91253064017683	9.13339453650343e-05	0.00161451038822274	Tumor_VS_Blood	All cells (CD4)
GOLGA7	49.3585464951136	1.45894324156102	0.231545381148706	3.90834725309591	9.29296719869331e-05	0.00163848424242941	Tumor_VS_Blood	All cells (CD4)
METTL8	93.3119381037535	-1.32953406905337	0.196214225566924	-3.8912821504355	9.97158952716596e-05	0.00175361552584428	Tumor_VS_Blood	All cells (CD4)
ENSCAFG00000006557	28.4000806057003	2.03317656459754	0.3944272433058	3.8774778293858	0.00010554494210722	0.00185136653578331	Tumor_VS_Blood	All cells (CD4)
SLF2	63.1716491661253	-1.41259482529427	0.219324400313127	-3.86924163873613	0.000109174401200131	0.0019101331933762	Tumor_VS_Blood	All cells (CD4)
OAS2	14.5522808909539	2.29177318015952	0.471880163226832	3.86388768513653	0.000111596549138076	0.00194753059350402	Tumor_VS_Blood	All cells (CD4)
CCDC125	62.8867516768657	-1.34497565916738	0.20136361864232	-3.8616833437326	0.000112608459063948	0.00196018948716659	Tumor_VS_Blood	All cells (CD4)
RELL1	65.9707985474657	1.94034142518771	0.369220762670585	3.8587703688389	0.00011395894976615	0.00197866288159957	Tumor_VS_Blood	All cells (CD4)
PFKFB3	111.594640880274	1.21285419110179	0.167729403449013	3.85120632805253	0.000117537418315479	0.00203562905999037	Tumor_VS_Blood	All cells (CD4)
DDX3X	611.142438329522	1.05569979175742	0.125538754250381	3.84492130770804	0.000120591131103437	0.00208324224211771	Tumor_VS_Blood	All cells (CD4)
ENC1	23.3925129833288	1.40862779977379	0.222993335348033	3.8278484131432	0.000129268325218191	0.0022163524130768	Tumor_VS_Blood	All cells (CD4)
PCNA	38.4401128292924	1.57633984868567	0.269447212886025	3.8287254896197	0.000128808582022223	0.0022163524130768	Tumor_VS_Blood	All cells (CD4)
CDC25B	23.7863114320357	-1.82159273588073	0.326707187628164	-3.82846134296098	0.00012894687917716	0.0022163524130768	Tumor_VS_Blood	All cells (CD4)
MSRB1	25.0417416548487	1.59285867948358	0.275914716211482	3.81027552878089	0.000138811999931854	0.00237403222883454	Tumor_VS_Blood	All cells (CD4)
ZFP36L1	22.7262968339829	1.51682229551965	0.255080257277741	3.80624012505717	0.000141095400027781	0.00240677440328404	Tumor_VS_Blood	All cells (CD4)
ARL4C	649.822210109425	1.3125517552599	0.197036237993125	3.80565379386945	0.00014143009941824	0.00240677440328404	Tumor_VS_Blood	All cells (CD4)
BPI	55.9863709233955	2.24240228382332	0.464644752734254	3.80259592303677	0.000143187797549367	0.00243063951125364	Tumor_VS_Blood	All cells (CD4)
TOB1	86.9583215232645	1.1995338355115	0.166466449639826	3.79883297644507	0.000145379018747775	0.0024617273941919	Tumor_VS_Blood	All cells (CD4)
KRT27	46.1025562552059	2.53234849349535	0.565767027344452	3.7919157405994	0.00014948963779097	0.00252508299290871	Tumor_VS_Blood	All cells (CD4)
NAPEPLD	429.959965842397	-1.93534036839968	0.37724876179043	-3.78804357317701	0.000151838224585377	0.00255843668568612	Tumor_VS_Blood	All cells (CD4)
SLC25A5	579.332628969196	1.05301014743549	0.126772183269321	3.78715723848238	0.000152380677118216	0.0025612683345595	Tumor_VS_Blood	All cells (CD4)
ITGAV	35.433468807028	1.81915090785923	0.344158874254504	3.77666775699751	0.000158940521197887	0.00266498065077144	Tumor_VS_Blood	All cells (CD4)
ENSCAFG00000030708	18.3153207089018	-2.15454691941348	0.416714430541547	-3.77553293078478	0.0001596659279507	0.00267059807606538	Tumor_VS_Blood	All cells (CD4)
GALK1	6632.36512223452	1.08551097355603	0.136791612259354	3.75547016257895	0.000173016373558277	0.00288684149149311	Tumor_VS_Blood	All cells (CD4)
CD70	67.4429833033607	2.18856410419805	0.455899654335705	3.74371505240757	0.000181319273206556	0.00301801739174222	Tumor_VS_Blood	All cells (CD4)
CALR	250.878387355295	1.11630056558105	0.146228457103765	3.73322836241337	0.000189041052867102	0.00313890738510643	Tumor_VS_Blood	All cells (CD4)
PSD2	38.173229925334	1.46239118803437	0.244076852585662	3.72969061678345	0.000191715025920088	0.00317559925501047	Tumor_VS_Blood	All cells (CD4)
MDM2	101.530261905208	1.2882060773975	0.19541444911215	3.71614662200625	0.00020228422425381	0.00334257579256115	Tumor_VS_Blood	All cells (CD4)
RFC5	25.3618822900489	1.53263237764008	0.266569439764489	3.71036979925933	0.000206956714965836	0.00341154430621996	Tumor_VS_Blood	All cells (CD4)
SSPO	24.7987280948752	-2.29483883103322	0.475253206951263	-3.70243698855631	0.000213538405794752	0.00351157748567764	Tumor_VS_Blood	All cells (CD4)
CDC14B	25.3551795188585	-1.90187643092038	0.363786460138157	-3.70129747174452	0.000214499828066424	0.00351892883405853	Tumor_VS_Blood	All cells (CD4)
PSMB1	1163.60965573184	1.10821272039811	0.145323424691477	3.69877205029167	0.000216645057788294	0.00354561923523856	Tumor_VS_Blood	All cells (CD4)
MAL	48.0700522775936	-2.33301100698392	0.528332198363613	-3.69722485230236	0.000217969265680994	0.00355030415838972	Tumor_VS_Blood	All cells (CD4)
OAS1	124.078672596384	1.80730480290719	0.347069105185483	3.69725258965513	0.000217945459224456	0.00355030415838972	Tumor_VS_Blood	All cells (CD4)
CKAP2	44.8819778755897	1.1639791108865	0.161486254762474	3.69527949253388	0.000219645035734108	0.00356910140013546	Tumor_VS_Blood	All cells (CD4)
CCDC57	30.3046485826139	-1.63368482383259	0.289516043434581	-3.69340301324986	0.000221272925307139	0.00358195977980117	Tumor_VS_Blood	All cells (CD4)
CASR	13.0467553543441	-2.22803697713038	0.428640170944432	-3.69316116874587	0.000221483553114441	0.00358195977980117	Tumor_VS_Blood	All cells (CD4)
CHD7	165.140131914717	-1.36958800665369	0.21979156199707	-3.68238751658874	0.000231059827280434	0.00372801952458833	Tumor_VS_Blood	All cells (CD4)
ATP5MC1	565.710824191276	1.14470101957427	0.156773288361399	3.67166735990331	0.000240973196373168	0.00386971276147615	Tumor_VS_Blood	All cells (CD4)
GNG3	75.3128407397074	1.33458794673791	0.211166752479006	3.67171841749887	0.000240925049609933	0.00386971276147615	Tumor_VS_Blood	All cells (CD4)
SNCG	6.76224152263942	2.39636275036634	0.536942589365345	3.65245632533121	0.000259743783394237	0.0041613752276346	Tumor_VS_Blood	All cells (CD4)
AKAP5	17.259872253424	1.68390156303131	0.316150239006569	3.65097834252881	0.000261243271058065	0.00416588628743176	Tumor_VS_Blood	All cells (CD4)
CHCHD10	463.06782730687	1.32191421244074	0.208514809848505	3.6514680469158	0.000260745544643416	0.00416588628743176	Tumor_VS_Blood	All cells (CD4)
ENSCAFG00000048539	66.7036224307824	1.44989971605203	0.247354329245301	3.63521465132357	0.000277749275394086	0.00441879719295568	Tumor_VS_Blood	All cells (CD4)
EXT1	27.9253633648667	1.37445260421196	0.226089718076423	3.63095011591049	0.000282379765015545	0.00448204169946948	Tumor_VS_Blood	All cells (CD4)
DPCD	16.5930596586859	1.50217057866049	0.264735136519767	3.62792816201436	0.000285704725980363	0.00452431951488811	Tumor_VS_Blood	All cells (CD4)
PSMB2	717.712671374688	1.07271138680831	0.138631423063881	3.61531371101064	0.000299984129911374	0.00473196844784682	Tumor_VS_Blood	All cells (CD4)
TP53I13	174.350432932417	1.09737535622781	0.14574913328929	3.61512659147488	0.000300200892612998	0.00473196844784682	Tumor_VS_Blood	All cells (CD4)
FKBP11	153.94073216406	1.40112186410691	0.235631833163334	3.59315456525002	0.000326698661692264	0.00513780584973972	Tumor_VS_Blood	All cells (CD4)
TRAF5	77.5784794657593	-1.26602490490526	0.194816223587203	-3.58974746958955	0.000330998466774852	0.00519348741102469	Tumor_VS_Blood	All cells (CD4)
SLC25A4	294.831035167831	0.998129038923373	0.11833230003474	3.58640058869179	0.000335273794182227	0.00523811747999083	Tumor_VS_Blood	All cells (CD4)
UBXN2B	42.9685799872738	1.17433448825644	0.169660386746252	3.58632240532743	0.000335374280987572	0.00523811747999083	Tumor_VS_Blood	All cells (CD4)
DESI1	64.1278151657107	1.09240123381601	0.145809244415107	3.58439750014795	0.000337857211374629	0.0052648774100543	Tumor_VS_Blood	All cells (CD4)
HEG1	19.5965980220633	-1.76814230487761	0.335521351087088	-3.56619460239763	0.000362202454173441	0.00563142497500115	Tumor_VS_Blood	All cells (CD4)
TRIO	45.7253540235027	-1.48934573404954	0.261127931187317	-3.5614845342765	0.000368763833728209	0.00572043851821923	Tumor_VS_Blood	All cells (CD4)
POSTN	23.0500156194767	0.94629900564987	0.46015085712986	3.55460971825935	0.0003785405346028	0.00585881402085464	Tumor_VS_Blood	All cells (CD4)
C30H15orf48	24.8637669695271	1.96843629353659	0.414464524473291	3.552684296329	0.000381321803675915	0.00588853828204725	Tumor_VS_Blood	All cells (CD4)
SLC41A1	191.68287799048	1.42015816279607	0.244376819102869	3.54854614285429	0.000387364121336039	0.00596837377040505	Tumor_VS_Blood	All cells (CD4)
RSBN1L	144.737618519314	-1.08360757933485	0.144338654539005	-3.5455261673996	0.000391830081744546	0.00602361705441447	Tumor_VS_Blood	All cells (CD4)
DHX32	97.7551356466521	-1.40921840671761	0.240657012481697	-3.53878258571555	0.000401976778226305	0.0061657469503277	Tumor_VS_Blood	All cells (CD4)
ZNF770	113.556636304021	-1.1533621213921	0.165064356078135	-3.53673099262705	0.000405112066126157	0.00619993656458399	Tumor_VS_Blood	All cells (CD4)
KLF3	210.73919718439	-1.58416446041962	0.295193300030986	-3.53582331352219	0.000406506476839095	0.00620739019655413	Tumor_VS_Blood	All cells (CD4)
OSBPL3	44.151563638617	1.30843804638998	0.212227177424436	3.53469620682651	0.00040824422072028	0.00622004167917024	Tumor_VS_Blood	All cells (CD4)
DST	64.1075073928176	2.04625115405816	0.441657273682581	3.53167216641486	0.000412940952380935	0.00627762012275106	Tumor_VS_Blood	All cells (CD4)
SULT2B1	23.3702126270984	-2.23922376738402	0.501211968340517	-3.51765554659464	0.000435377103339876	0.00660402386684722	Tumor_VS_Blood	All cells (CD4)
HNRNPDL	913.903654460497	0.978004455114711	0.11492058882061	3.5138611902404	0.000441643535013607	0.00668425536068161	Tumor_VS_Blood	All cells (CD4)
LIN9	28.9462380734091	-1.5221527000327	0.273919786020314	-3.50210780035046	0.000461592815799941	0.00697076479666092	Tumor_VS_Blood	All cells (CD4)
KLF6	2357.62176962456	1.24480094289674	0.194685508237651	3.50110189081177	0.000463338660137465	0.00698171756387754	Tumor_VS_Blood	All cells (CD4)
ZNF740	106.066902890729	-1.14550518830591	0.164787727637419	-3.49440992967327	0.000475110893583031	0.00714337060000333	Tumor_VS_Blood	All cells (CD4)
METTL18	28.3030692696378	-1.54029944295254	0.279671751954259	-3.49366480031732	0.000476438819399121	0.00714762711295918	Tumor_VS_Blood	All cells (CD4)
SELL	1270.65847012929	-1.46974794974754	0.264727311048765	-3.48372683892845	0.0004944838898599	0.00740211004492686	Tumor_VS_Blood	All cells (CD4)
CAPN7	152.13001945429	1.16320625096346	0.171455219353375	3.48016891267618	0.000501097747898172	0.0074847373217716	Tumor_VS_Blood	All cells (CD4)
ACSL4	52.2291030585916	1.18697025128129	0.179198945031376	3.47388802997458	0.000512975049945071	0.00764545167031422	Tumor_VS_Blood	All cells (CD4)
DGKA	143.607133094766	-1.36310529308771	0.231928606579739	-3.47231980750468	0.000515981266825543	0.00767353879642074	Tumor_VS_Blood	All cells (CD4)
POFUT2	31.7663299640082	1.47921508400229	0.269426060552783	3.4712049479919	0.000518128383573029	0.00768875547076593	Tumor_VS_Blood	All cells (CD4)
B4GALT5	24.1837134421172	-1.61267810230978	0.302092418754523	-3.4701727978749	0.000520123630686314	0.00770165748382051	Tumor_VS_Blood	All cells (CD4)
PSMD8	270.069114406326	1.06832865563276	0.143592991858027	3.4649667468865	0.000530297045359886	0.00783533928144056	Tumor_VS_Blood	All cells (CD4)
ALG2	25.429705925582	-1.57830404257584	0.292881735113685	-3.46312432739061	0.000533941619015363	0.00787218667173296	Tumor_VS_Blood	All cells (CD4)
DYNLT1	295.735410099791	0.989520609968934	0.120412409824347	3.45424006327289	0.000551845909032504	0.00811866207245454	Tumor_VS_Blood	All cells (CD4)
RRAGB	20.0376645373357	-1.78780582546438	0.354416885774093	-3.45320401683668	0.000553969860844079	0.00812124357575481	Tumor_VS_Blood	All cells (CD4)
BCL11B	83.9093715673242	-1.27810800795397	0.206843030162759	-3.45241970292674	0.000555582808573783	0.00812124357575481	Tumor_VS_Blood	All cells (CD4)
HELB	51.8866534478178	-1.38020706279109	0.237043207101712	-3.45268948624885	0.000555027504151897	0.00812124357575481	Tumor_VS_Blood	All cells (CD4)
GPR55	22.6302481932604	-2.0202523001968	0.432459683207294	-3.4492503425825	0.00056214527884668	0.00819965000552269	Tumor_VS_Blood	All cells (CD4)
DNTT	8.96344476291796	-2.40625158855385	0.512153524930725	-3.44575473075278	0.000569466967686642	0.008288773459456	Tumor_VS_Blood	All cells (CD4)
CKAP4	167.184168378272	1.21862478503691	0.190186865220002	3.44329837084677	0.000574664924455399	0.00834667250148489	Tumor_VS_Blood	All cells (CD4)
IGFLR1	169.056998329897	1.30502627579546	0.217314268155537	3.43435099964443	0.000593974520887467	0.00860885529108297	Tumor_VS_Blood	All cells (CD4)
PEX11B	27.2412678890361	-1.46239955612437	0.261514722710489	-3.42761296843276	0.000608912895699381	0.00880670849784242	Tumor_VS_Blood	All cells (CD4)
PGLYRP2	24.5762291610963	-1.87111029293219	0.387815625123616	-3.4227027573712	0.000620018373046627	0.00894840862871725	Tumor_VS_Blood	All cells (CD4)
IL12A	18.6395906026164	1.76751190672745	0.365830720031728	3.4218390997057	0.000621991098954561	0.00895798127989085	Tumor_VS_Blood	All cells (CD4)
CTSH	29.8793048706613	1.73744500881586	0.356979949034482	3.4180615029162	0.00063068853514852	0.00906416022888871	Tumor_VS_Blood	All cells (CD4)
SLC6A6	111.342421502023	1.0575349019463	0.142780879628963	3.40984778516579	0.000649991455058875	0.00932199485127413	Tumor_VS_Blood	All cells (CD4)
JAKMIP1	15.4337219053467	1.54696769679094	0.298170182063418	3.39982836552039	0.000674281637384465	0.00965012694842495	Tumor_VS_Blood	All cells (CD4)
ARHGEF18	78.8257988825875	-1.23063265984907	0.195571043198394	-3.3986713036555	0.0006771404281124	0.0096708093292629	Tumor_VS_Blood	All cells (CD4)
UPF3A	40.877790497649	-1.35179060778168	0.231823248450817	-3.39713725614842	0.000680948023601115	0.00970492797803173	Tumor_VS_Blood	All cells (CD4)
UBE2S	100.774063759119	2.13439969963741	0.114210171786779	13.6659264241086	1.62225919639875e-42	7.46239230343426e-39	Tumor_VS_Blood	CD8_eff_1 (c0)
MAFB	33.5369927002835	4.26150467348465	0.295551477789482	12.2665873951491	1.36902750185475e-34	3.14876325426591e-31	Tumor_VS_Blood	CD8_eff_1 (c0)
SAT1	200.338343252319	3.77103144519939	0.273532972877336	11.7740651292821	5.31025422306642e-32	8.14238980870185e-29	Tumor_VS_Blood	CD8_eff_1 (c0)
ENSCAFG00000031706	127.033894807817	5.25831596280624	0.447326503075442	10.5003753271681	8.60373496855759e-26	9.89429521384123e-23	Tumor_VS_Blood	CD8_eff_1 (c0)
NR4A3	18.8537831555729	5.34284853447047	0.396855371926686	10.1058042356978	5.20665947958961e-24	4.79012672122244e-21	Tumor_VS_Blood	CD8_eff_1 (c0)
CCL4	2350.34537283141	2.71668796966237	0.218727298757512	9.8808873174231	5.03847642332986e-23	3.86283192455289e-20	Tumor_VS_Blood	CD8_eff_1 (c0)
DUSP4	25.9991725252443	3.38653148792105	0.306983088206278	9.20443157915021	3.43484325283853e-20	1.97503487038215e-17	Tumor_VS_Blood	CD8_eff_1 (c0)
RGS2	66.9388772680362	3.73049402818243	0.346520490379687	9.21321180116764	3.16509667611916e-20	1.97503487038215e-17	Tumor_VS_Blood	CD8_eff_1 (c0)
SDC2	15.9954895151755	5.10386386660869	0.488333801633093	9.01038377956213	2.0533665115106e-19	1.04949843921653e-16	Tumor_VS_Blood	CD8_eff_1 (c0)
HAVCR1	27.3324591245024	4.29124899420956	0.412269167885974	8.9145640687884	4.89739099563473e-19	2.25279985799198e-16	Tumor_VS_Blood	CD8_eff_1 (c0)
TNFSF9	34.1170411107785	3.38432111722812	0.31922961581967	8.87806936784708	6.80308101149155e-19	2.84492478662374e-16	Tumor_VS_Blood	CD8_eff_1 (c0)
ENSCAFG00000029652	20.5840065012928	3.77646436089573	0.381809073069855	8.34611785980215	7.05434120478393e-17	2.70416412850051e-14	Tumor_VS_Blood	CD8_eff_1 (c0)
S100PBP	53.5702951360953	2.86454606245045	0.284782546096651	8.16031423540752	3.34154111100802e-16	1.18239147004899e-13	Tumor_VS_Blood	CD8_eff_1 (c0)
METRNL	83.084653269403	2.87787089943988	0.293960738416931	7.95415677154915	1.80355632916583e-15	5.9259707958306e-13	Tumor_VS_Blood	CD8_eff_1 (c0)
SIAH2	20.5029043011012	2.87668751388247	0.29408322470093	7.90743204114523	2.62752485590054e-15	8.05774289142833e-13	Tumor_VS_Blood	CD8_eff_1 (c0)
TFRC	29.7828037523358	2.81795066501002	0.300157483924022	7.59830006090289	3.00045977629922e-14	8.62632185686025e-12	Tumor_VS_Blood	CD8_eff_1 (c0)
TNFRSF4	30.1282312679537	4.03092290286972	0.527509717233663	7.56176827222223	3.97626304676322e-14	1.07593000088887e-11	Tumor_VS_Blood	CD8_eff_1 (c0)
ENSCAFG00000024864	8.67980060713386	4.37979401658615	0.480335316449568	7.51417215443751	5.72721790660058e-14	1.46362235390904e-11	Tumor_VS_Blood	CD8_eff_1 (c0)
LAG3	62.6610344482387	3.79541112411939	0.44005809864191	7.46522317608583	8.31585440478272e-14	2.01331211905266e-11	Tumor_VS_Blood	CD8_eff_1 (c0)
SLC2A3	60.5900531968994	2.73982825778162	0.296213021871492	7.43648571256504	1.03399144297773e-13	2.37818031884879e-11	Tumor_VS_Blood	CD8_eff_1 (c0)
NAB1	31.5470401382842	2.51460783274724	0.268214855990399	7.34091858639848	2.12132825505308e-13	4.64671903487816e-11	Tumor_VS_Blood	CD8_eff_1 (c0)
NFKBIA	64.154839905869	2.63723822781983	0.287184113841475	7.30678837909865	2.73602940466498e-13	5.7207887552086e-11	Tumor_VS_Blood	CD8_eff_1 (c0)
P4HA2	13.7917361189765	3.72330746170598	0.437021602745638	7.15924082340434	8.11250631491612e-13	1.62250126298322e-10	Tumor_VS_Blood	CD8_eff_1 (c0)
FOS	164.618396222875	3.81338795994034	0.476869027649825	6.99260278707905	2.6983268153054e-12	4.97645031280776e-10	Tumor_VS_Blood	CD8_eff_1 (c0)
TRIB1	20.2687475602901	3.5800855753326	0.432797809876115	6.99227749206268	2.70459256130857e-12	4.97645031280776e-10	Tumor_VS_Blood	CD8_eff_1 (c0)
NAA16	127.016223205666	1.75319139823836	0.170969461962934	6.95282624161358	3.58039586193277e-12	6.33454652495798e-10	Tumor_VS_Blood	CD8_eff_1 (c0)
ODC1	257.302559765637	1.89170202890618	0.192874784927926	6.90337478064382	5.07814203538512e-12	8.6516493936191e-10	Tumor_VS_Blood	CD8_eff_1 (c0)
CYSTM1	57.1538305141539	2.05219873247592	0.217149161724255	6.89361983078131	5.43902610721211e-12	8.9355428904199e-10	Tumor_VS_Blood	CD8_eff_1 (c0)
OASL	14.7189179012375	2.62784348746443	0.307515828710045	6.77152121274579	1.27435271414204e-11	2.02138706381151e-09	Tumor_VS_Blood	CD8_eff_1 (c0)
HMOX1	27.036532410703	3.18205796819692	0.411095840168197	6.52885899259891	6.62726051700786e-11	9.83399947685037e-09	Tumor_VS_Blood	CD8_eff_1 (c0)
NEDD9	36.1870233981022	1.95449394030078	0.214275911246218	6.53209876164679	6.48543639003133e-11	9.83399947685037e-09	Tumor_VS_Blood	CD8_eff_1 (c0)
HERPUD1	191.699111471628	1.54353366990094	0.151035410981013	6.4592087443061	1.05251846151746e-10	1.51299528843135e-08	Tumor_VS_Blood	CD8_eff_1 (c0)
PTGDR	146.4335497654	-3.29749021860644	0.448045175431653	-6.44886327295116	1.12692169067362e-10	1.57086053851475e-08	Tumor_VS_Blood	CD8_eff_1 (c0)
GLRX	337.696072107182	2.17332834622264	0.25303088237815	6.43100244677685	1.26765120208324e-10	1.65119292565534e-08	Tumor_VS_Blood	CD8_eff_1 (c0)
TNFRSF18	136.697045248827	2.86959468696816	0.526103803059224	6.42808227964213	1.29223794181722e-10	1.65119292565534e-08	Tumor_VS_Blood	CD8_eff_1 (c0)
NUPR1	14.5174402067039	3.50819090084739	0.529365963544198	6.43506621558429	1.23419514554392e-10	1.65119292565534e-08	Tumor_VS_Blood	CD8_eff_1 (c0)
PER1	14.7605212797037	2.80662079152954	0.359414591757825	6.32842020319738	2.47683885856641e-10	3.07931317551499e-08	Tumor_VS_Blood	CD8_eff_1 (c0)
DYNLL1.1	34.632050412607	2.85298932608817	0.371764910192806	6.30618237725545	2.86002008374512e-10	3.46212957505989e-08	Tumor_VS_Blood	CD8_eff_1 (c0)
ELL2	13.3529625391162	2.59032075773178	0.327853872813823	6.27627993075448	3.46769619211414e-10	4.09010320095514e-08	Tumor_VS_Blood	CD8_eff_1 (c0)
NFKBID	66.9770727263995	2.2490806051339	0.273211444598956	6.25996872729559	3.85054681566915e-10	4.42812883801953e-08	Tumor_VS_Blood	CD8_eff_1 (c0)
SEC14L1	134.158390608848	2.19270806313114	0.263662488585982	6.25611264637382	3.94691710621702e-10	4.42824846063373e-08	Tumor_VS_Blood	CD8_eff_1 (c0)
C1QC	14.0982440812789	3.33065163154461	0.529611947250582	6.20181333788938	5.58162571152395e-10	6.11320911262146e-08	Tumor_VS_Blood	CD8_eff_1 (c0)
AIF1	12.1762649312498	3.08286926772359	0.41379671947776	6.17701962655539	6.53229555341213e-10	6.98803710365019e-08	Tumor_VS_Blood	CD8_eff_1 (c0)
PTP4A1	18.9484115226495	2.18184624184696	0.268151388611777	6.10848480999175	1.00581430475464e-09	1.05153313678894e-07	Tumor_VS_Blood	CD8_eff_1 (c0)
FOSL2	18.3214115363106	2.34387447072219	0.296629508028254	6.09732101227358	1.07860782336077e-09	1.10257688610212e-07	Tumor_VS_Blood	CD8_eff_1 (c0)
CX3CR1	42.8987145138091	-2.87718404054689	0.379664557809618	-6.08395976212672	1.17250041997577e-09	1.17250041997577e-07	Tumor_VS_Blood	CD8_eff_1 (c0)
SAA1	10.5085814613213	3.38049323393947	0.529443768994477	6.07752497767429	1.2205167427306e-09	1.19454830139591e-07	Tumor_VS_Blood	CD8_eff_1 (c0)
SLBP	83.6603614318165	1.89298600484773	0.220616934847267	6.07292190939825	1.25603544345407e-09	1.20370063331015e-07	Tumor_VS_Blood	CD8_eff_1 (c0)
CA2	13.8542288709275	3.53454942091918	0.525592354445761	6.06854573822119	1.29073658887274e-09	1.21171189975808e-07	Tumor_VS_Blood	CD8_eff_1 (c0)
ENSCAFG00000031869	25.8254011071181	3.20371092010571	0.445877124517654	6.06223897367467	1.34239558606447e-09	1.23500393917931e-07	Tumor_VS_Blood	CD8_eff_1 (c0)
IER5L	9.3415651367663	2.90828833656707	0.391552792718296	6.0422669301038	1.51963778451767e-09	1.37065368799633e-07	Tumor_VS_Blood	CD8_eff_1 (c0)
IRF4	14.5055774363375	3.33633558627615	0.469265228138544	6.03768445289738	1.56341406278489e-09	1.38302013246356e-07	Tumor_VS_Blood	CD8_eff_1 (c0)
TRIM22	47.7917662860626	-1.90805757271488	0.223563073557569	-5.99572811435238	2.02575707612842e-09	1.75820425475297e-07	Tumor_VS_Blood	CD8_eff_1 (c0)
PPP1R15A	75.9264566701174	2.3323910518797	0.302152223281751	5.96114836195319	2.50471423959326e-09	2.094851909478e-07	Tumor_VS_Blood	CD8_eff_1 (c0)
NIBAN1	50.5416454714224	2.28940287337309	0.294264840676412	5.96311284858587	2.47477379231992e-09	2.094851909478e-07	Tumor_VS_Blood	CD8_eff_1 (c0)
ENSCAFG00000010596	39.0435693575857	2.81313226034739	0.389249852598848	5.93317304927372	2.97135379207404e-09	2.44075490063225e-07	Tumor_VS_Blood	CD8_eff_1 (c0)
PLIN2	215.227143820106	1.56111802107083	0.1690218376033	5.89483811005601	3.75048898894718e-09	3.02671041213281e-07	Tumor_VS_Blood	CD8_eff_1 (c0)
ZNF593	98.8204044689473	1.80765359071654	0.216246380849064	5.78999670619277	7.03878046132599e-09	5.5824810555344e-07	Tumor_VS_Blood	CD8_eff_1 (c0)
C9H17orf80	48.9735934396321	-1.84597513140095	0.222209991933391	-5.76642817828848	8.09691916511164e-09	6.31285223042602e-07	Tumor_VS_Blood	CD8_eff_1 (c0)
GRN	36.395699776249	2.35363873202603	0.321284541593751	5.69204272467023	1.2552843149091e-08	9.62384641430314e-07	Tumor_VS_Blood	CD8_eff_1 (c0)
TNIP3	12.0019572043423	3.05112450403926	0.451190037372224	5.63982143680135	1.70226598945957e-08	1.28367599205148e-06	Tumor_VS_Blood	CD8_eff_1 (c0)
HAVCR2	20.444000431154	2.80102678172153	0.417316884825625	5.56023025706089	2.69418959943121e-08	1.99891486409412e-06	Tumor_VS_Blood	CD8_eff_1 (c0)
RIPOR2	115.757960674411	-1.9703871783423	0.25698893362881	-5.53345132493991	3.13990147490241e-08	2.29262647373826e-06	Tumor_VS_Blood	CD8_eff_1 (c0)
BPI	16.0893158522458	2.72392136009714	0.401769010260738	5.5299122085376	3.20391090045689e-08	2.30281095970339e-06	Tumor_VS_Blood	CD8_eff_1 (c0)
BICDL1	16.3018001515226	2.95078072614262	0.450433112131779	5.50560407320866	3.67904536825992e-08	2.60363210676856e-06	Tumor_VS_Blood	CD8_eff_1 (c0)
PLA2G7	11.9083046329307	2.84197746169626	0.430066893258157	5.44263699878115	5.24975571129499e-08	3.6589206472662e-06	Tumor_VS_Blood	CD8_eff_1 (c0)
FOSB	47.896933046931	3.16051508492832	0.514087271078499	5.38709596447131	7.16052067238499e-08	4.91617837208522e-06	Tumor_VS_Blood	CD8_eff_1 (c0)
ATOX1	164.14849068099	1.27589982984276	0.131022161370587	5.3811268165234	7.40210229685478e-08	5.00730449493117e-06	Tumor_VS_Blood	CD8_eff_1 (c0)
MGP	9.83699900200214	2.83299020379882	0.527054028217618	5.36807835025899	7.95799836534802e-08	5.30533224356534e-06	Tumor_VS_Blood	CD8_eff_1 (c0)
DRAM1	14.2991224563847	2.51059102302165	0.373022351368905	5.3483468298677	8.87612484930938e-08	5.83288204383188e-06	Tumor_VS_Blood	CD8_eff_1 (c0)
HNRNPDL	244.725332667005	1.20300331828917	0.11815461068564	5.33513455278202	9.54737329123929e-08	6.18562213235221e-06	Tumor_VS_Blood	CD8_eff_1 (c0)
ITGA4	121.667939402812	-1.83553342430674	0.241033004593358	-5.33068645939231	9.78422170502914e-08	6.25103053376862e-06	Tumor_VS_Blood	CD8_eff_1 (c0)
ENSCAFG00000017264	16.288758894254	2.42308665423191	0.359713110758629	5.31260334752819	1.0807010008092e-07	6.80989671742785e-06	Tumor_VS_Blood	CD8_eff_1 (c0)
SLC25A4	71.8101180332264	1.34961039854183	0.150306398064375	5.2024755529153	1.96651234886432e-07	1.22242659523998e-05	Tumor_VS_Blood	CD8_eff_1 (c0)
IGFBP7	20.2196537641326	2.55411096517789	0.396550873198466	5.17489958190586	2.28033591003568e-07	1.39860602482188e-05	Tumor_VS_Blood	CD8_eff_1 (c0)
SPARC	17.9650099039983	2.94875643040646	0.476232034953277	5.1643590328103	2.41264217631835e-07	1.46028342250847e-05	Tumor_VS_Blood	CD8_eff_1 (c0)
ENSCAFG00000019360	231.640432783944	1.47147304419672	0.176428973955236	5.14718994618893	2.64417546673465e-07	1.57963729181551e-05	Tumor_VS_Blood	CD8_eff_1 (c0)
ENSCAFG00000031852	18.5412759875423	1.7874596138489	0.242279326748326	5.11390576089753	3.15564835154384e-07	1.86102338680791e-05	Tumor_VS_Blood	CD8_eff_1 (c0)
ENSCAFG00000019809	15.1719081891015	2.97381793986806	0.526799909314313	5.09206216430522	3.54189927520548e-07	2.06237172986648e-05	Tumor_VS_Blood	CD8_eff_1 (c0)
JUND	45.2317907827157	1.64388439473494	0.215522654849068	5.05487015134326	4.30683690152597e-07	2.47643121837744e-05	Tumor_VS_Blood	CD8_eff_1 (c0)
TACC3	44.3501303285668	1.80043042025349	0.248652168891504	5.04676250096981	4.4935936119945e-07	2.55191735989811e-05	Tumor_VS_Blood	CD8_eff_1 (c0)
S1PR1	72.2908766378197	-2.29515203201731	0.356536688055401	-4.98762601376505	6.11257494122014e-07	3.42900545483081e-05	Tumor_VS_Blood	CD8_eff_1 (c0)
CCL3	83.0556530910368	2.28052709659697	0.356177533906725	4.95849151291714	7.10426416302756e-07	3.93730303011166e-05	Tumor_VS_Blood	CD8_eff_1 (c0)
SHFL	33.6674291249866	1.87261954960262	0.268960727436068	4.9488353418037	7.46588717824775e-07	4.08846202618329e-05	Tumor_VS_Blood	CD8_eff_1 (c0)
ISG15	65.3869637056767	2.92779466492784	0.510856655281805	4.91594191305547	8.8356595318265e-07	4.78165104075317e-05	Tumor_VS_Blood	CD8_eff_1 (c0)
LGALS3	78.7466595442511	2.59329652226846	0.431360901828659	4.90745926343395	9.22638107894086e-07	4.93504104222418e-05	Tumor_VS_Blood	CD8_eff_1 (c0)
NPC2	57.803420697358	1.74426996850689	0.244905666115234	4.88960134770029	1.01040391918353e-06	5.34236554970602e-05	Tumor_VS_Blood	CD8_eff_1 (c0)
C1QB	7.59195505999703	2.55814248796539	0.523337971365071	4.86920755189575	1.12046673559373e-06	5.85698520878543e-05	Tumor_VS_Blood	CD8_eff_1 (c0)
C6H7orf50	36.9612574469343	2.53517254520891	0.425135809590732	4.84540395297596	1.26354327599891e-06	6.53067311190449e-05	Tumor_VS_Blood	CD8_eff_1 (c0)
FKBP11	32.9238052931259	2.0034274722854	0.30878807014336	4.77694334523349	1.77979891803639e-06	9.09675002551934e-05	Tumor_VS_Blood	CD8_eff_1 (c0)
ADD3	148.847186176519	-1.34724903963636	0.164142071731082	-4.75375826512722	1.99669756814143e-06	0.000100931964982973	Tumor_VS_Blood	CD8_eff_1 (c0)
ETF1	33.1281386463793	1.3969250056264	0.175726687833982	4.74528926776769	2.08208575399922e-06	0.000104104287699961	Tumor_VS_Blood	CD8_eff_1 (c0)
PLAU	6.50499241383544	2.79377213115837	0.48226661608485	4.72387329268873	2.31394619042401e-06	0.000114453252429575	Tumor_VS_Blood	CD8_eff_1 (c0)
SPTAN1	84.239871981836	-1.30290350924744	0.156056366707657	-4.70078748508648	2.59160116696633e-06	0.000125560637615201	Tumor_VS_Blood	CD8_eff_1 (c0)
CTSZ	14.3084411555833	2.41455239696696	0.407976166637822	4.70066942070845	2.59310012466176e-06	0.000125560637615201	Tumor_VS_Blood	CD8_eff_1 (c0)
SLA	183.843465154737	1.48452857772368	0.196884760822015	4.69819350279355	2.62472701633326e-06	0.000125768169532636	Tumor_VS_Blood	CD8_eff_1 (c0)
SNX18	13.4076923030807	2.07461304017592	0.33116955120798	4.69217101806092	2.70321006809325e-06	0.00012788526453873	Tumor_VS_Blood	CD8_eff_1 (c0)
ZMYM5	16.3647842085586	1.70581223599982	0.246994709334357	4.69056533158055	2.72451215756424e-06	0.00012788526453873	Tumor_VS_Blood	CD8_eff_1 (c0)
ASPM	6.46759007184176	2.45253670153573	0.417812440928455	4.68634247733211	2.78130703010721e-06	0.000129232447863567	Tumor_VS_Blood	CD8_eff_1 (c0)
ALPL	13.9786597312486	1.96169613966438	0.502981312178009	4.6748381072245	2.94185595615359e-06	0.000135325373983065	Tumor_VS_Blood	CD8_eff_1 (c0)
PDE4D	13.7737731603443	2.24608064111762	0.379680493711798	4.59822720636222	4.26101166638581e-06	0.000194065877874997	Tumor_VS_Blood	CD8_eff_1 (c0)
DCTN4	19.0096977139506	1.79748318236916	0.275053938316456	4.57547515387657	4.75140356679436e-06	0.000214278984384844	Tumor_VS_Blood	CD8_eff_1 (c0)
LEPROTL1	50.1547880266459	1.28884452741236	0.160204938185234	4.51205254718404	6.42032762987058e-06	0.000286733078615579	Tumor_VS_Blood	CD8_eff_1 (c0)
RCSD1	136.042764085941	-1.54686561794472	0.221451935368575	-4.47866606059996	7.51109277164405e-06	0.000332221411053487	Tumor_VS_Blood	CD8_eff_1 (c0)
OCIAD2	49.88592108442	2.63431973061093	0.491291022271189	4.4755658104758	7.62092193252659e-06	0.000333868960853546	Tumor_VS_Blood	CD8_eff_1 (c0)
ICAM1	12.1742848078879	2.31464469105381	0.407246021879127	4.47010696067144	7.81804894351582e-06	0.000339273822077102	Tumor_VS_Blood	CD8_eff_1 (c0)
CALM3	110.026421699816	1.50409754831047	0.213776834429692	4.43713974707711	9.11621132833322e-06	0.000391911888881615	Tumor_VS_Blood	CD8_eff_1 (c0)
SAP25	15.0827115078347	-2.05184845665992	0.332061631955095	-4.42897855771305	9.46804345792579e-06	0.000403268517652395	Tumor_VS_Blood	CD8_eff_1 (c0)
N4BP1	31.3846159629728	1.65843128453492	0.253348510861457	4.39457674301122	1.10988790012106e-05	0.000468393058766685	Tumor_VS_Blood	CD8_eff_1 (c0)
RAD51B	9.65455711602355	2.32408788681777	0.420719541843191	4.39079398354687	1.12937507265766e-05	0.000472284121293203	Tumor_VS_Blood	CD8_eff_1 (c0)
ARID5B	38.8607438156615	2.11140951837097	0.368309650466695	4.37146426112472	1.23416053918979e-05	0.000511453917141717	Tumor_VS_Blood	CD8_eff_1 (c0)
IRAK2	20.6812566888501	2.01203311165583	0.343965242396597	4.36105644126082	1.29435969618838e-05	0.000531612018077371	Tumor_VS_Blood	CD8_eff_1 (c0)
SH2D3C	92.3254458791425	-1.56863858471659	0.233735677152244	-4.34285156178395	1.40645166329777e-05	0.000572537845236262	Tumor_VS_Blood	CD8_eff_1 (c0)
ERRFI1	11.4544797149456	1.93481264180139	0.326125811850372	4.33803583945433	1.43761716105814e-05	0.000580091135163811	Tumor_VS_Blood	CD8_eff_1 (c0)
ENSCAFG00000028482	15.8069860936092	2.60720333703071	0.518391683168592	4.33143810986199	1.48138589158615e-05	0.00059255435663446	Tumor_VS_Blood	CD8_eff_1 (c0)
STK39	30.664447612504	1.66453345168272	0.259431140259077	4.32275966559065	1.54089560919364e-05	0.000611044810542304	Tumor_VS_Blood	CD8_eff_1 (c0)
TUBB6	11.0533705296754	2.32929474955311	0.4328322233127	4.28953140708429	1.79050492993448e-05	0.000696776183477329	Tumor_VS_Blood	CD8_eff_1 (c0)
FAM117A	52.8059237075943	-1.54756762205505	0.230849275948744	-4.28949532148023	1.79079585498296e-05	0.000696776183477329	Tumor_VS_Blood	CD8_eff_1 (c0)
DLA-79	162.672232258662	1.70567536093214	0.271873689324009	4.28804452194672	1.80252969203918e-05	0.000696776183477329	Tumor_VS_Blood	CD8_eff_1 (c0)
GADD45A	26.39518929324	1.95392292710988	0.337721689803705	4.25775181426657	2.06493006593686e-05	0.000791556525275795	Tumor_VS_Blood	CD8_eff_1 (c0)
POSTN	7.86979231818596	1.93090510984502	0.503018436223081	4.19196106195372	2.7655346992682e-05	0.00105136029889535	Tumor_VS_Blood	CD8_eff_1 (c0)
ENSCAFG00000029542	23.7756121422622	2.3461486948564	0.449262634613752	4.186118211576	2.8376560313108e-05	0.00106724418998482	Tumor_VS_Blood	CD8_eff_1 (c0)
CTSS	119.609661215742	1.39534539540746	0.199951447769579	4.18483618932991	2.85371816017679e-05	0.00106724418998482	Tumor_VS_Blood	CD8_eff_1 (c0)
CCL5	16186.8304955681	2.19407978260463	0.410314391402648	4.16186280969014	3.1566198237206e-05	0.00117100412815441	Tumor_VS_Blood	CD8_eff_1 (c0)
KIAA1109	69.543362877014	-1.52136311861979	0.232698864392281	-4.15399112174478	3.26725857014331e-05	0.00120235115381274	Tumor_VS_Blood	CD8_eff_1 (c0)
ENSCAFG00000015206	4.96407605183311	2.17931084323363	0.514913022278485	4.14499825320236	3.39816300603076e-05	0.0012405991926779	Tumor_VS_Blood	CD8_eff_1 (c0)
CTNNB1	48.3860094493866	1.35505443685468	0.193622721966892	4.11074034917824	3.94392506712859e-05	0.00142850829203083	Tumor_VS_Blood	CD8_eff_1 (c0)
TBX21	47.4995329685332	-1.87676591265779	0.329817693186494	-4.08976449574375	4.31811403956583e-05	0.00155182223296897	Tumor_VS_Blood	CD8_eff_1 (c0)
DNAJA1	240.520291415747	1.40990535406092	0.210789207758045	4.05062050644931	5.10819944020213e-05	0.0018215284825527	Tumor_VS_Blood	CD8_eff_1 (c0)
SESN1	52.3780895941296	-1.70153100635652	0.287695873270097	-4.04426064965642	5.24884996683892e-05	0.00184310762194344	Tumor_VS_Blood	CD8_eff_1 (c0)
ZBTB21	36.4722827596324	1.26742711590663	0.174094875982617	4.04452360921752	5.2429625031634e-05	0.00184310762194344	Tumor_VS_Blood	CD8_eff_1 (c0)
GIMAP8	154.107590215175	-1.43423187207171	0.21728850244017	-4.04047766859324	5.33424444074786e-05	0.00185890336571516	Tumor_VS_Blood	CD8_eff_1 (c0)
LAMP2	41.8228437423953	1.40582480946429	0.211724729656624	4.01563572134719	5.92857688839348e-05	0.00205048523959474	Tumor_VS_Blood	CD8_eff_1 (c0)
GPR55	12.328100059809	-2.29193992461832	0.432546041634612	-3.98983436556622	6.61194512851652e-05	0.00226977220829671	Tumor_VS_Blood	CD8_eff_1 (c0)
ENSCAFG00000010899	58.4754813015434	1.19429949263469	0.157568446870427	3.98301232483481	6.80472251792969e-05	0.00231864619129456	Tumor_VS_Blood	CD8_eff_1 (c0)
MMP9	105.442227365542	2.42277558841321	0.528858213300302	3.96955508394469	7.20069595687606e-05	0.00243552951482573	Tumor_VS_Blood	CD8_eff_1 (c0)
PTN	10.0972239071026	1.56722858722696	0.482109310448479	3.96356850481671	7.38376622012878e-05	0.00247922077464178	Tumor_VS_Blood	CD8_eff_1 (c0)
PLAC8	185.340223880792	-1.60266937832529	0.269838040429732	-3.9372429635789	8.24231432072029e-05	0.00274743810690676	Tumor_VS_Blood	CD8_eff_1 (c0)
CTLA4	19.2804370414452	2.40272626292464	0.525825882530884	3.93366364644192	8.36608339516261e-05	0.0027686319149459	Tumor_VS_Blood	CD8_eff_1 (c0)
HSPH1	83.4238484555868	2.35778421802456	0.489743833947922	3.92857956576395	8.54490798137138e-05	0.00280761262245059	Tumor_VS_Blood	CD8_eff_1 (c0)
RNF125	26.3374140215496	-1.7984472612724	0.319727375672672	-3.92194445662416	8.78372430342975e-05	0.00286561218409765	Tumor_VS_Blood	CD8_eff_1 (c0)
IGFLR1	37.6135444875306	1.58777953591054	0.267393418003069	3.91735088107226	8.95273914399765e-05	0.00290018310298515	Tumor_VS_Blood	CD8_eff_1 (c0)
CENPW	17.9181339184003	1.89932376020958	0.355880264777104	3.89666485445053	9.75264306294198e-05	0.0031372138524149	Tumor_VS_Blood	CD8_eff_1 (c0)
MT2A	61.5591319650395	1.83896275075108	0.341055084136862	3.88038431345729	0.000104291542093476	0.0033315353724305	Tumor_VS_Blood	CD8_eff_1 (c0)
SAR1A	23.2619290408584	1.51369260379156	0.251049697917359	3.85976745907276	0.000113494976238545	0.0036005302806711	Tumor_VS_Blood	CD8_eff_1 (c0)
RGS16	6.16323593795053	2.42000331592329	0.522054411500893	3.85328596050949	0.000116543144441406	0.00367190729061964	Tumor_VS_Blood	CD8_eff_1 (c0)
CD70	14.3230738333718	1.92574404871822	0.369231761264308	3.8384830115097	0.000123796777928714	0.00387391277872167	Tumor_VS_Blood	CD8_eff_1 (c0)
IQGAP2	83.2748125470212	-1.59523367252908	0.276315111288104	-3.81783151423181	0.000134629814065889	0.00418444016691276	Tumor_VS_Blood	CD8_eff_1 (c0)
CSGALNACT1	16.8449074212436	-1.91141134777893	0.35986750844883	-3.80116653442785	0.000144016463167975	0.0044461458427697	Tumor_VS_Blood	CD8_eff_1 (c0)
CLNK	27.4903407375624	-1.77108959644972	0.32635735852889	-3.79244734984656	0.000149169883656854	0.00457454309881019	Tumor_VS_Blood	CD8_eff_1 (c0)
APP	19.8294889023828	2.31374113211799	0.519659307743471	3.77152575690832	0.000162252406077655	0.00494278852951797	Tumor_VS_Blood	CD8_eff_1 (c0)
GZMK	788.105064449115	1.60625910329854	0.285063851392272	3.75530008267445	0.000173133912956996	0.00523957894475119	Tumor_VS_Blood	CD8_eff_1 (c0)
SMARCA5	189.350306459361	1.04414967287026	0.125947859681621	3.75236184982866	0.000175176369970796	0.00526674053506968	Tumor_VS_Blood	CD8_eff_1 (c0)
ARL5B	30.9698104598238	1.47515331120423	0.247917665754062	3.75050598105174	0.000176478095248509	0.0052714236243061	Tumor_VS_Blood	CD8_eff_1 (c0)
DDIT3	20.6547879360826	1.65676488606926	0.303091252473391	3.72137690173796	0.000198139448067066	0.00588026749102259	Tumor_VS_Blood	CD8_eff_1 (c0)
APOL5	27.4638267436206	-1.57148384662451	0.274831927284408	-3.71504516967839	0.000203167398953633	0.00599083355888919	Tumor_VS_Blood	CD8_eff_1 (c0)
YIF1B	17.5561265626644	1.56977126694416	0.278247573034332	3.71207757288967	0.000205564960153062	0.00602292239938908	Tumor_VS_Blood	CD8_eff_1 (c0)
TPI1	249.305082832568	1.00314241841684	0.116117085988055	3.70540248934523	0.00021105531570391	0.00614464843188598	Tumor_VS_Blood	CD8_eff_1 (c0)
TNFAIP3	42.1822351336771	1.99408600808442	0.410564820696884	3.68735190522887	0.000226599890435997	0.00655572010066408	Tumor_VS_Blood	CD8_eff_1 (c0)
USP24	25.9039039138379	-1.44162025519069	0.241943867764055	-3.65248201808721	0.000259717788309119	0.00746688641388718	Tumor_VS_Blood	CD8_eff_1 (c0)
GNG3	19.3990223803244	2.10866310528036	0.456867929608498	3.59934641403699	0.000319017983021292	0.00911479951489407	Tumor_VS_Blood	CD8_eff_1 (c0)
ENSCAFG00000048539	11.7960670652216	1.72010277400957	0.336936356332501	3.58088534943304	0.000342431900790115	0.00972337496070698	Tumor_VS_Blood	CD8_eff_1 (c0)
SAT1	62.5257441895632	3.38835552515668	0.265340182566845	10.6674614105647	1.44520893058917e-26	5.01053936235265e-23	Tumor_VS_Blood	CD8_eff_2 (c2)
RGS2	18.5638761313197	4.24497374601846	0.342601808313444	10.2165887482608	1.67118692924416e-24	2.89700254184475e-21	Tumor_VS_Blood	CD8_eff_2 (c2)
LAG3	34.3389941872768	3.69007068946436	0.320161173782482	9.74948966065765	1.8539792254686e-22	1.96959340535743e-19	Tumor_VS_Blood	CD8_eff_2 (c2)
ENSCAFG00000031706	81.0110231211071	4.95773700322184	0.448858088919824	9.72880852764385	2.27238927644353e-22	1.96959340535743e-19	Tumor_VS_Blood	CD8_eff_2 (c2)
NFKBIA	26.4540658404924	2.79307577802311	0.254397125168009	8.78839667345871	1.51709477891012e-18	1.05195351969628e-15	Tumor_VS_Blood	CD8_eff_2 (c2)
CCL4	862.077903364372	2.68328986941923	0.245073241789551	8.71298595712805	2.95973329355856e-18	1.71023255479459e-15	Tumor_VS_Blood	CD8_eff_2 (c2)
MAFB	13.3194523511728	3.63060958980818	0.363498815074139	8.24247994612812	1.68677395893922e-16	8.35435045091754e-14	Tumor_VS_Blood	CD8_eff_2 (c2)
DUSP4	10.3209586108101	3.3631312655698	0.347924126446118	7.86735881878827	3.62206658230907e-15	1.39530053787395e-12	Tumor_VS_Blood	CD8_eff_2 (c2)
RIPOR2	40.0225949484852	-2.6467483787286	0.260200199422804	-7.87476881204561	3.41373494378359e-15	1.39530053787395e-12	Tumor_VS_Blood	CD8_eff_2 (c2)
TNFSF9	14.034504757251	3.12304035365863	0.342586911047796	7.48761737802306	7.01351329546472e-14	2.43158505953762e-11	Tumor_VS_Blood	CD8_eff_2 (c2)
METRNL	24.3286169020297	2.81801216093471	0.311141919613465	7.31745282258506	2.52721939363551e-13	7.96533603430391e-11	Tumor_VS_Blood	CD8_eff_2 (c2)
PTGDR	30.7373226699371	-4.33826305807123	0.418138427650675	-7.16994313383781	7.50289254951515e-13	2.16771070576408e-10	Tumor_VS_Blood	CD8_eff_2 (c2)
S100PBP	15.2235903776687	2.90075130614797	0.333383724970222	7.06529214500753	1.60278431232231e-12	4.27450246986264e-10	Tumor_VS_Blood	CD8_eff_2 (c2)
SEC14L1	49.336306803624	2.24693178049704	0.242771109504048	6.99112774457714	2.72685324345089e-12	6.75285728217446e-10	Tumor_VS_Blood	CD8_eff_2 (c2)
NR4A3	5.55379442856973	3.91069876224492	0.443408784107496	6.86284481989577	6.75025437714765e-12	1.56020879503806e-09	Tumor_VS_Blood	CD8_eff_2 (c2)
MGLL	25.1358825256612	2.30728220404136	0.259491866411167	6.7791808854095	1.20859133163051e-11	2.61886634172685e-09	Tumor_VS_Blood	CD8_eff_2 (c2)
TNIP3	7.70339825024463	3.01383902301912	0.35760941093052	6.75903835689532	1.3891061975002e-11	2.83295952160777e-09	Tumor_VS_Blood	CD8_eff_2 (c2)
S1PR1	23.3659315931403	-3.30481874890614	0.385259596933859	-6.61093662014345	3.81895978067881e-11	7.3557408664519e-09	Tumor_VS_Blood	CD8_eff_2 (c2)
OCIAD2	11.9895992506808	2.93243603706751	0.373084341139642	6.41650002801809	1.39442924543338e-10	2.54446641785134e-08	Tumor_VS_Blood	CD8_eff_2 (c2)
RASGRP2	27.7332972456567	-2.49630863989909	0.29870530442394	-6.3675027079064	1.92130658709851e-10	3.33058496873526e-08	Tumor_VS_Blood	CD8_eff_2 (c2)
HAVCR1	5.70782519226303	3.15082620157231	0.396957582311946	6.32762442365483	2.48964204806935e-10	4.11028046697926e-08	Tumor_VS_Blood	CD8_eff_2 (c2)
ISG15	21.4556021812367	3.03942315752236	0.401039015828326	6.28047603735654	3.37537905400926e-10	5.31929053647733e-08	Tumor_VS_Blood	CD8_eff_2 (c2)
TRIB1	6.43290169425243	3.1777836463293	0.410058668206508	6.23308083900393	4.5735000480848e-10	6.89405420291739e-08	Tumor_VS_Blood	CD8_eff_2 (c2)
SLA	68.8976711679084	1.47809709427821	0.147975514091648	6.15083022401802	7.70783938381625e-10	1.11346163098712e-07	Tumor_VS_Blood	CD8_eff_2 (c2)
TNFRSF9	2.50334133970633	3.47780514752767	0.495361252433234	6.10424067922745	1.03290541845747e-09	1.43243323431681e-07	Tumor_VS_Blood	CD8_eff_2 (c2)
ODC1	79.7064627202398	1.71023751923014	0.191632541340076	6.0064883305732	1.89584614227668e-09	2.52803791356664e-07	Tumor_VS_Blood	CD8_eff_2 (c2)
NAB1	11.1094022005702	2.16131732586932	0.270539526305862	5.95904840516511	2.53710947070817e-09	3.25783649442415e-07	Tumor_VS_Blood	CD8_eff_2 (c2)
KLF3	23.8299176074649	-2.70260149260143	0.356643757235727	-5.90189525168115	3.59349304770536e-09	4.44951442728375e-07	Tumor_VS_Blood	CD8_eff_2 (c2)
UBE2S	35.0241909078431	1.76504876152701	0.206376326610019	5.85582685374718	4.74642527489741e-09	5.67443325105839e-07	Tumor_VS_Blood	CD8_eff_2 (c2)
IRF4	6.43047310657581	2.87326987918787	0.411661425587665	5.63981481567221	1.7023314456495e-08	1.96732770735561e-06	Tumor_VS_Blood	CD8_eff_2 (c2)
CX3CR1	13.9233134735399	-3.47729138321131	0.435715315606511	-5.62726804852664	1.83086107956537e-08	2.04761140737198e-06	Tumor_VS_Blood	CD8_eff_2 (c2)
SLC2A3	16.8992471422888	2.32014089025097	0.319601262497686	5.60632455382315	2.06668262723718e-08	2.23912145894728e-06	Tumor_VS_Blood	CD8_eff_2 (c2)
PLCL2	25.8790515663677	-2.11622141207993	0.276506224466412	-5.58255857641216	2.37005746487738e-08	2.48999673658481e-06	Tumor_VS_Blood	CD8_eff_2 (c2)
NIBAN1	26.1096847493462	1.95037098762286	0.252680740008917	5.56223652388687	2.66338969172337e-08	2.7158741356485e-06	Tumor_VS_Blood	CD8_eff_2 (c2)
CTLA4	13.0386336603629	2.69426599880361	0.400426660448437	5.45436655745922	4.91477262000622e-08	4.8684333353033e-06	Tumor_VS_Blood	CD8_eff_2 (c2)
ENSCAFG00000029652	7.80217656913973	2.74302885155268	0.412031136766267	5.37433721976466	7.68648865836731e-08	7.40251560515541e-06	Tumor_VS_Blood	CD8_eff_2 (c2)
GNG3	12.6035585754108	2.15629416191124	0.302549411403799	5.34897507159335	8.84537230940732e-08	8.28835291803113e-06	Tumor_VS_Blood	CD8_eff_2 (c2)
ITGA4	43.5336345601565	-1.92807909771335	0.258037481533215	-5.31917855767102	1.04236798218826e-07	9.51023630064924e-06	Tumor_VS_Blood	CD8_eff_2 (c2)
PDCD1	37.7700205261979	2.09198435737591	0.297809929445659	5.24260813107271	1.58322552060413e-07	1.37226071998363e-05	Tumor_VS_Blood	CD8_eff_2 (c2)
TRAT1	36.7435810549363	-2.32716209472387	0.341871492373034	-5.24498259100624	1.56297084534214e-07	1.37226071998363e-05	Tumor_VS_Blood	CD8_eff_2 (c2)
ADD3	53.0831518033813	-1.4729197074661	0.173375456847981	-5.21862674076194	1.8025461212788e-07	1.52425058596917e-05	Tumor_VS_Blood	CD8_eff_2 (c2)
HMOX1	8.12888191828575	2.66151355655759	0.414856231921918	5.19367454833442	2.06183448188751e-07	1.69646077024108e-05	Tumor_VS_Blood	CD8_eff_2 (c2)
ENSCAFG00000010596	8.07848671199971	2.81441278059704	0.4398708995334	5.18990079234694	2.10406152640226e-07	1.69646077024108e-05	Tumor_VS_Blood	CD8_eff_2 (c2)
NFKBIB	25.9514600004713	1.62301399885349	0.207676767571301	5.13575766183038	2.81009578779389e-07	2.21422774915487e-05	Tumor_VS_Blood	CD8_eff_2 (c2)
IQGAP2	30.7234014100781	-1.84291652467197	0.250776250085467	-5.10936352856777	3.23245875738109e-07	2.49042989152005e-05	Tumor_VS_Blood	CD8_eff_2 (c2)
CLNK	7.81167782474004	-3.17725310178815	0.474258708776679	-5.09390224872545	3.50767670445667e-07	2.58747130518112e-05	Tumor_VS_Blood	CD8_eff_2 (c2)
CYSTM1	20.0515608957905	1.88829279701008	0.264035030052433	5.09520504990278	3.48363994462164e-07	2.58747130518112e-05	Tumor_VS_Blood	CD8_eff_2 (c2)
TNFRSF18	58.0311081559422	2.5338144916722	0.514885368073173	5.07580721133705	3.85854372240091e-07	2.73011654807428e-05	Tumor_VS_Blood	CD8_eff_2 (c2)
ATOX1	77.2989282960076	1.37264763366682	0.158934873284885	5.07602906382004	3.85404366896931e-07	2.73011654807428e-05	Tumor_VS_Blood	CD8_eff_2 (c2)
RAB3IL1	4.45901341696691	2.75310520502925	0.43852166423018	5.00093065884484	5.70542315280348e-07	3.95614041415393e-05	Tumor_VS_Blood	CD8_eff_2 (c2)
CTSS	45.2867165603758	1.41823340947983	0.170991272905207	4.99693392640202	5.82490152508342e-07	3.95979089950279e-05	Tumor_VS_Blood	CD8_eff_2 (c2)
PPP1R15A	20.112868950007	2.1289589778106	0.324295651184236	4.96376326099877	6.91402135788758e-07	4.60979077842235e-05	Tumor_VS_Blood	CD8_eff_2 (c2)
HAVCR2	5.26928060985199	2.51438373834053	0.40613578343695	4.89792699508963	9.68530032646363e-07	6.33564834563196e-05	Tumor_VS_Blood	CD8_eff_2 (c2)
TFRC	8.35256324660604	2.15618914824052	0.334253851311248	4.87917358594634	1.06531273687272e-06	6.83970233099579e-05	Tumor_VS_Blood	CD8_eff_2 (c2)
ENSCAFG00000031869	11.2812181266925	2.68347186228404	0.455564739546592	4.86184583639823	1.1629618191211e-06	7.23197640182128e-05	Tumor_VS_Blood	CD8_eff_2 (c2)
TRIM34	46.1491736170509	-1.55624148902312	0.204271351646335	-4.86096822888651	1.16813002163828e-06	7.23197640182128e-05	Tumor_VS_Blood	CD8_eff_2 (c2)
ZNF683	10.1966744361532	-2.726690846398	0.414239729968007	-4.84680401765557	1.25466260107761e-06	7.49985385851046e-05	Tumor_VS_Blood	CD8_eff_2 (c2)
TRIM22	14.0917550660798	-2.15364217230518	0.322177070346891	-4.84717807774386	1.25230010339938e-06	7.49985385851046e-05	Tumor_VS_Blood	CD8_eff_2 (c2)
IL12RB2	47.0400783581167	-2.23954307726351	0.362323401072362	-4.76323920560613	1.90509780590609e-06	0.000111948713441973	Tumor_VS_Blood	CD8_eff_2 (c2)
OASL	7.0436164543995	2.28502464916175	0.373727350282814	4.73880335565733	2.14984003955237e-06	0.000124224923618801	Tumor_VS_Blood	CD8_eff_2 (c2)
CD53	15.8667508895551	-2.09576403851717	0.323696233789415	-4.707573469374	2.50682943683239e-06	0.000142478322254064	Tumor_VS_Blood	CD8_eff_2 (c2)
MYCBP2	169.544414802822	-1.27943161828869	0.152445511787063	-4.66670335881234	3.06070709704207e-06	0.000171152766216852	Tumor_VS_Blood	CD8_eff_2 (c2)
FOSB	13.2640138419475	2.69625132041705	0.489479324206412	4.60998825551806	4.02691719359093e-06	0.000221608284288568	Tumor_VS_Blood	CD8_eff_2 (c2)
CRTAM	25.6011326672447	2.15936329621029	0.364777546723071	4.54235505456714	5.56292442255332e-06	0.000298006342545219	Tumor_VS_Blood	CD8_eff_2 (c2)
HERPUD1	63.2610924806725	1.42648771002724	0.190812339898402	4.54144177520803	5.5870817033283e-06	0.000298006342545219	Tumor_VS_Blood	CD8_eff_2 (c2)
TRIB2	18.2709456827311	-2.11774632212948	0.344647759966388	-4.53355349076124	5.79995694741677e-06	0.000304673496010514	Tumor_VS_Blood	CD8_eff_2 (c2)
CCL3	43.2523148161057	2.57882409891148	0.474712847765353	4.48387519476029	7.32995440165755e-06	0.000379297789709653	Tumor_VS_Blood	CD8_eff_2 (c2)
SELL	78.9478264611502	-2.44783950633648	0.484057628270855	-4.46899545687814	7.85877996682074e-06	0.000400682208014228	Tumor_VS_Blood	CD8_eff_2 (c2)
RCSD1	49.6073945681295	-1.57290949553719	0.227872891751052	-4.46128955610627	8.14679239359333e-06	0.00040934680041432	Tumor_VS_Blood	CD8_eff_2 (c2)
CD28	13.1357110388303	2.16013469759149	0.373924597842755	4.44332497908749	8.85792162488436e-06	0.000438720203906773	Tumor_VS_Blood	CD8_eff_2 (c2)
NAA16	38.3284522427273	1.75010327002371	0.273121689424396	4.43412567554687	9.24466898526281e-06	0.000451426301012763	Tumor_VS_Blood	CD8_eff_2 (c2)
IGFLR1	25.3556910164197	1.52706978095159	0.220096848543903	4.42570295011545	9.61287304990605e-06	0.000462886539778115	Tumor_VS_Blood	CD8_eff_2 (c2)
SHFL	13.1562577434465	1.67240258505032	0.255799077796864	4.41046870417419	1.03147113318932e-05	0.000489878139557172	Tumor_VS_Blood	CD8_eff_2 (c2)
ENSCAFG00000019360	80.991044583046	1.25065973830891	0.155644294722503	4.39747206859411	1.09518973310262e-05	0.000513111189819835	Tumor_VS_Blood	CD8_eff_2 (c2)
SPTAN1	28.8694033370188	-1.50808445358286	0.215268477606115	-4.38855550698307	1.14106013462411e-05	0.000527474064898906	Tumor_VS_Blood	CD8_eff_2 (c2)
GRN	14.0568785462437	1.87916263805971	0.315326645310308	4.31184496623059	1.61897939828268e-05	0.000738552838663954	Tumor_VS_Blood	CD8_eff_2 (c2)
GPRC5C	14.7000360675747	-2.34441663949689	0.420758397598637	-4.30532628848302	1.66739788566993e-05	0.000750762138911381	Tumor_VS_Blood	CD8_eff_2 (c2)
ENSCAFG00000019809	5.38639367570301	2.16351303134588	0.504669139639264	4.23743170929502	2.26091155062815e-05	0.00100494619820869	Tumor_VS_Blood	CD8_eff_2 (c2)
NUPR1	5.25912449108372	2.35900605171834	0.518793287442536	4.16791170805882	3.07402952200922e-05	0.00134907093073493	Tumor_VS_Blood	CD8_eff_2 (c2)
KLRB1	176.862352708768	-1.77003623427788	0.300328189821663	-4.1395832155543	3.47937373944206e-05	0.0015078735943307	Tumor_VS_Blood	CD8_eff_2 (c2)
PLIN2	71.7014991591129	1.23198486207638	0.161554662006157	4.12779256968267	3.66262275949623e-05	0.00156769297619425	Tumor_VS_Blood	CD8_eff_2 (c2)
C6H7orf50	9.88047598532631	2.31660355124467	0.450034277424155	4.11769373967861	3.82682783474335e-05	0.00161800147598234	Tumor_VS_Blood	CD8_eff_2 (c2)
FAM117A	15.7275566680513	-1.74617864020377	0.291804015044904	-4.06722381600975	4.75765435036354e-05	0.00198732381116993	Tumor_VS_Blood	CD8_eff_2 (c2)
SIAH2	7.36592387691382	1.92275066704873	0.347485324221341	4.04968823310963	5.12859118671429e-05	0.0021033626343212	Tumor_VS_Blood	CD8_eff_2 (c2)
ICOS	12.4382885423976	2.06716954786399	0.392483041274841	4.04840491823764	5.15678753727435e-05	0.0021033626343212	Tumor_VS_Blood	CD8_eff_2 (c2)
DYNLL1.1	15.5131507826396	1.90324410573649	0.347871539212474	4.0065157257383	6.16210243901105e-05	0.00248418711116876	Tumor_VS_Blood	CD8_eff_2 (c2)
FOS	32.0280848279737	2.37609469088056	0.500313815312302	3.9474367231826	7.89923863428327e-05	0.00314789199368507	Tumor_VS_Blood	CD8_eff_2 (c2)
ENSCAFG00000028940	28.98221960632	-2.21451631591134	0.456351395683468	-3.93239665487786	8.41031401210133e-05	0.00331347257726765	Tumor_VS_Blood	CD8_eff_2 (c2)
GADD45A	8.89429329004207	1.86908567249364	0.34629065464814	3.92909067051619	8.52676868125714e-05	0.0033216075301032	Tumor_VS_Blood	CD8_eff_2 (c2)
ENSCAFG00000048887	5.6759074187593	2.08583488024132	0.409108466753218	3.90559566294745	9.39935645590652e-05	0.0036208409814031	Tumor_VS_Blood	CD8_eff_2 (c2)
IRAK2	6.30047065855155	2.06187670568024	0.400662135530111	3.89823440732107	9.68965976752028e-05	0.00369165389164756	Tumor_VS_Blood	CD8_eff_2 (c2)
TNIK	28.0613457635315	-1.52732159746711	0.25070884906783	-3.88534925148533	0.000102182883568861	0.00385073975362219	Tumor_VS_Blood	CD8_eff_2 (c2)
CCL5	4429.52591598223	2.07259207266889	0.409884243045314	3.88265208721038	0.000103323351391101	0.00385185009970913	Tumor_VS_Blood	CD8_eff_2 (c2)
HNRNPDL	88.2349971869339	1.14749975319924	0.150820078291072	3.84565648557857	0.00012023010388308	0.00439155744623805	Tumor_VS_Blood	CD8_eff_2 (c2)
STK39	10.8326198484179	1.58041472873153	0.27120856065126	3.84544471572856	0.000120333994056134	0.00439155744623805	Tumor_VS_Blood	CD8_eff_2 (c2)
CALM3	72.5507967372661	1.34024191845749	0.204223442293575	3.83644474474857	0.000124828265097676	0.00448147471155413	Tumor_VS_Blood	CD8_eff_2 (c2)
PLAC8	82.372677634933	-1.74160479563426	0.317781997128917	-3.83535501348335	0.000125383053654673	0.00448147471155413	Tumor_VS_Blood	CD8_eff_2 (c2)
GPATCH2	35.736163960649	1.29900251835162	0.193134718992449	3.82956244597704	0.000128371306059514	0.00454146242967688	Tumor_VS_Blood	CD8_eff_2 (c2)
KIAA1109	23.2949883694388	-1.55009211693186	0.260878490806769	-3.81711795935906	0.00013501962696247	0.00472841461291803	Tumor_VS_Blood	CD8_eff_2 (c2)
LGALS3	63.8211350340117	2.02042905408498	0.404738307132533	3.80554629550359	0.000141491544495861	0.00485694242343714	Tumor_VS_Blood	CD8_eff_2 (c2)
ADGRL1	12.4319568718041	-2.06042216244075	0.404241967799641	-3.80764367633172	0.000140297229199796	0.00485694242343714	Tumor_VS_Blood	CD8_eff_2 (c2)
ENSCAFG00000009113	1230.92097896623	-1.23415986758173	0.176922089392332	-3.79540466335554	0.000147402831353058	0.00496160792525292	Tumor_VS_Blood	CD8_eff_2 (c2)
ENSCAFG00000040846	40.2693475400309	1.38119877213178	0.218229711641456	3.79656908144714	0.000146712492018992	0.00496160792525292	Tumor_VS_Blood	CD8_eff_2 (c2)
MICAL2	7.92497801131448	-2.2061272614609	0.428377056212557	-3.76385596178686	0.000167313278918909	0.00557764555780633	Tumor_VS_Blood	CD8_eff_2 (c2)
ZBTB16	6.37026961327029	-2.39065222197839	0.474690929533113	-3.75751177180396	0.000171611296224941	0.00566644156201781	Tumor_VS_Blood	CD8_eff_2 (c2)
ENSCAFG00000023531	7.47345142963726	-2.33702708761188	0.478249671727679	-3.71796407030864	0.000200834825304558	0.00656881452198966	Tumor_VS_Blood	CD8_eff_2 (c2)
TCEA3	11.8395954934372	-2.05503010225899	0.413216444701261	-3.71530613040721	0.000202957826642773	0.00657621294364946	Tumor_VS_Blood	CD8_eff_2 (c2)
GIMAP8	43.4325412349733	-1.34892073553691	0.215687981153619	-3.66692349583979	0.000245486201025109	0.00785393273559612	Tumor_VS_Blood	CD8_eff_2 (c2)
STK17B	102.207570088545	1.00917495190952	0.119212170069761	3.66543136709279	0.000246922027164689	0.00785393273559612	Tumor_VS_Blood	CD8_eff_2 (c2)
ENSCAFG00000017264	8.03433332705154	1.97280981749587	0.411985278322144	3.63498008506695	0.000278002110016436	0.00876212104933622	Tumor_VS_Blood	CD8_eff_2 (c2)
ENSCAFG00000029542	24.885755328612	2.20701296639818	0.503019780534098	3.61984448214611	0.000294780132006002	0.00920723169067396	Tumor_VS_Blood	CD8_eff_2 (c2)
SESN1	14.6893205169566	-1.9121914174763	0.394375192534302	-3.61131933302375	0.000304643273566082	0.00943034133440721	Tumor_VS_Blood	CD8_eff_2 (c2)
GRK5	11.8542058634746	-1.76173235095132	0.335753045928115	-3.60138142056066	0.000316530789819101	0.00971161281683915	Tumor_VS_Blood	CD8_eff_2 (c2)
SAT1	70.7152595760654	3.81235090940882	0.271455955016763	11.9863809023162	4.18806570628746e-33	1.38583094221052e-29	Tumor_VS_Blood	CD8_mem_1 (c1)
ENSCAFG00000031706	30.1112534633829	4.70370570965509	0.389675824586686	10.1575084528344	3.06816841989201e-24	5.07628465071133e-21	Tumor_VS_Blood	CD8_mem_1 (c1)
RGS2	19.3913275054928	3.58027975579922	0.317213668938981	9.42448762535592	4.32210565938442e-21	4.76728254230102e-18	Tumor_VS_Blood	CD8_mem_1 (c1)
DYNLL1.1	14.2459562936859	2.89107397092993	0.264327862217696	8.78471566570117	1.56760548142401e-18	1.29680163450801e-15	Tumor_VS_Blood	CD8_mem_1 (c1)
LAG3	14.6331425862703	3.61898832595342	0.350940627213588	8.57402617637907	9.99287001992044e-18	6.61328137918334e-15	Tumor_VS_Blood	CD8_mem_1 (c1)
NFKBID	28.3150814036283	2.63525953006291	0.244725131934589	8.52252908023509	1.56106438919828e-17	8.60927010642851e-15	Tumor_VS_Blood	CD8_mem_1 (c1)
SLC2A3	22.3133839502169	2.95065086693442	0.294710749986584	8.16657010126936	3.17281061972945e-16	1.49983290581211e-13	Tumor_VS_Blood	CD8_mem_1 (c1)
TFRC	8.46112606371952	3.37774603832148	0.366145544763278	7.49890193146635	6.43546509561226e-14	2.66186925017262e-11	Tumor_VS_Blood	CD8_mem_1 (c1)
UBE2S	33.8324043963338	1.980490960381	0.195117009858974	7.29313315155892	3.0282853392643e-13	1.11339957640284e-10	Tumor_VS_Blood	CD8_mem_1 (c1)
TNFSF9	10.2451417001615	3.54934254939144	0.40788248185637	7.22609273633823	4.970883644706e-13	1.64486539803321e-10	Tumor_VS_Blood	CD8_mem_1 (c1)
ZNF593	38.993052612858	2.12752405832287	0.225067209757543	7.00430828798328	2.48209034060427e-12	7.46657903369048e-10	Tumor_VS_Blood	CD8_mem_1 (c1)
FOS	50.3889446550035	3.41660827495137	0.435973068081416	6.72192341395669	1.79341216613183e-11	4.94533404810853e-09	Tumor_VS_Blood	CD8_mem_1 (c1)
S100PBP	17.6127133049756	2.724830683327	0.329166855277514	6.69241924869183	2.19510886071486e-11	5.18829658578963e-09	Tumor_VS_Blood	CD8_mem_1 (c1)
NR4A3	6.40579957925181	3.5231844712637	0.42142374603315	6.69648901918089	2.13486483315977e-11	5.18829658578963e-09	Tumor_VS_Blood	CD8_mem_1 (c1)
GLRX	114.368501520713	2.42919422420834	0.288226049881206	6.58823739270859	4.45078616232579e-11	8.6633243594918e-09	Tumor_VS_Blood	CD8_mem_1 (c1)
ODC1	79.3967923063741	2.0362805101399	0.22527798029915	6.60212766294709	4.05298248786403e-11	8.6633243594918e-09	Tumor_VS_Blood	CD8_mem_1 (c1)
ENSCAFG00000010596	10.7901625212189	2.94268221374547	0.365330574630798	6.59583089034549	4.22880735530712e-11	8.6633243594918e-09	Tumor_VS_Blood	CD8_mem_1 (c1)
NFKBIA	25.906458035151	2.74936002473853	0.340829195970927	6.54983573972499	5.76004043242525e-11	1.00315651531027e-08	Tumor_VS_Blood	CD8_mem_1 (c1)
MMP9	32.2557551115324	3.49036328306188	0.494392056315134	6.55722229911049	5.48192652208499e-11	1.00315651531027e-08	Tumor_VS_Blood	CD8_mem_1 (c1)
TNFRSF4	6.59845059688722	3.48232847837087	0.487012975841871	6.39478918919756	1.60769005284429e-10	2.518346739213e-08	Tumor_VS_Blood	CD8_mem_1 (c1)
PTGDR	39.5817884076935	-2.93383004377273	0.366117177318762	-6.39432873338708	1.61254175395152e-10	2.518346739213e-08	Tumor_VS_Blood	CD8_mem_1 (c1)
ENSCAFG00000031869	8.49488384218596	3.30789308573139	0.428698451782355	6.38858007131945	1.67433146759401e-10	2.518346739213e-08	Tumor_VS_Blood	CD8_mem_1 (c1)
PER1	5.9864489127779	3.01369322652168	0.379692339736067	6.38053011077018	1.76476021978224e-10	2.53895285533019e-08	Tumor_VS_Blood	CD8_mem_1 (c1)
NEDD9	13.4375000376687	2.58760329745118	0.339051964742866	6.11159183941024	9.86422083243478e-10	1.36002944727194e-07	Tumor_VS_Blood	CD8_mem_1 (c1)
OCIAD2	17.133217561016	2.58536147897573	0.342039902050589	6.04784564301572	1.46795493948682e-09	1.94298515790475e-07	Tumor_VS_Blood	CD8_mem_1 (c1)
HMOX1	11.9222602313706	3.06338660065408	0.439676551383816	5.89518088814938	3.74271149514424e-09	4.76332012978165e-07	Tumor_VS_Blood	CD8_mem_1 (c1)
RIPOR2	38.9469002746734	-2.03176926381561	0.249571640964794	-5.8647375048759	4.49843773634817e-09	5.51308535910226e-07	Tumor_VS_Blood	CD8_mem_1 (c1)
CCL4	855.901832263157	3.02217808288765	0.439392720180846	5.82271909670806	5.78978231375738e-09	6.84228202722257e-07	Tumor_VS_Blood	CD8_mem_1 (c1)
RASGRP2	27.913557067968	-2.35913260838992	0.305083326220468	-5.81122865063813	6.2015990818013e-09	7.07623840057949e-07	Tumor_VS_Blood	CD8_mem_1 (c1)
IRF4	6.53524215805269	3.16321130597796	0.456735863442507	5.70336117249678	1.17467715079951e-08	1.29566889733186e-06	Tumor_VS_Blood	CD8_mem_1 (c1)
CYSTM1	20.4961679273547	2.02239225035088	0.260871186806111	5.68675978095023	1.29472374294686e-08	1.38201318239069e-06	Tumor_VS_Blood	CD8_mem_1 (c1)
NAB1	8.62260305378915	2.33833301868573	0.323263431571735	5.6081962364099	2.04446142095822e-08	2.11410088810961e-06	Tumor_VS_Blood	CD8_mem_1 (c1)
ISG15	28.7631621660842	3.01829218513855	0.489186363211578	5.44695830083692	5.12384692650303e-08	5.1378210544844e-06	Tumor_VS_Blood	CD8_mem_1 (c1)
HERPUD1	59.1319962444996	1.77198363099919	0.227543843194199	5.37829822065109	7.5193191594015e-08	7.31806679366458e-06	Tumor_VS_Blood	CD8_mem_1 (c1)
TNFRSF18	28.5104739461809	2.83380037587368	0.495249573385954	5.24112663796116	1.59599132825751e-07	1.50889580148688e-05	Tumor_VS_Blood	CD8_mem_1 (c1)
ENSCAFG00000029542	44.7050944273447	2.80622027647661	0.493311726134536	5.13553409242921	2.81343869774375e-07	2.58601906967613e-05	Tumor_VS_Blood	CD8_mem_1 (c1)
TACC3	15.7559988626289	1.93122009516253	0.282147055556269	4.96890163513402	6.73332138404069e-07	6.02177309724071e-05	Tumor_VS_Blood	CD8_mem_1 (c1)
CRTAM	35.7079168836211	2.31041052739304	0.366288863688261	4.95743320990368	7.14305859400304e-07	6.22010023356738e-05	Tumor_VS_Blood	CD8_mem_1 (c1)
GADD45A	11.1266942323343	2.16885269344624	0.337094074979338	4.92178594335489	8.57579854759618e-07	7.27623522922968e-05	Tumor_VS_Blood	CD8_mem_1 (c1)
TRIM22	33.3072531551398	-2.28007209118153	0.356814853839135	-4.90337566550565	9.42035786990138e-07	7.79299104787591e-05	Tumor_VS_Blood	CD8_mem_1 (c1)
FOSB	17.465339889785	2.55830454377003	0.495916666120544	4.80884950605309	1.51801432392471e-06	0.000122514863362606	Tumor_VS_Blood	CD8_mem_1 (c1)
GZMK	305.697475735589	2.02097630227176	0.313294326282375	4.79479185452377	1.62843823952395e-06	0.000128297669871066	Tumor_VS_Blood	CD8_mem_1 (c1)
DNAJA1	81.9791121848856	1.53965098328949	0.210808235066059	4.68486113912397	2.80149798734242e-06	0.000215585042793397	Tumor_VS_Blood	CD8_mem_1 (c1)
PLIN2	67.9233841125876	1.51996031401283	0.20867113356905	4.63347393123301	3.59580057938233e-06	0.000270420548117639	Tumor_VS_Blood	CD8_mem_1 (c1)
SLBP	22.3919950039377	1.83425055617855	0.287889618518919	4.54405460220606	5.51823536680974e-06	0.000405774240639409	Tumor_VS_Blood	CD8_mem_1 (c1)
MGLL	14.2037446624355	2.36672389219767	0.427789789132017	4.45576024684862	8.35964160878702e-06	0.000601349001814701	Tumor_VS_Blood	CD8_mem_1 (c1)
ATOX1	55.5614724388306	1.48477610581284	0.211766223739272	4.40438104436421	1.0608633320052e-05	0.000746892928852175	Tumor_VS_Blood	CD8_mem_1 (c1)
ARID5B	15.356743939215	1.97979714287274	0.339633903499119	4.34758024252687	1.37647718175838e-05	0.000948908957174684	Tumor_VS_Blood	CD8_mem_1 (c1)
LGALS3	28.3249099929805	2.22308051631277	0.404315251955268	4.32538660083481	1.52264583274494e-05	0.00102825205317408	Tumor_VS_Blood	CD8_mem_1 (c1)
ZBTB21	13.0209289884294	1.59054480277512	0.248195639451464	4.23694128353296	2.26585359070279e-05	0.00149954190632711	Tumor_VS_Blood	CD8_mem_1 (c1)
SLA	62.2588176071263	1.38689951554787	0.196626400359865	4.2259253466362	2.37960877921303e-05	0.00154394616674822	Tumor_VS_Blood	CD8_mem_1 (c1)
DLA-79	70.5195686510714	1.57248496323949	0.249960615327252	4.12993529520584	3.6286534612613e-05	0.00230907967371416	Tumor_VS_Blood	CD8_mem_1 (c1)
TNFAIP3	17.8641539217149	2.16764346353823	0.415870802417895	4.12066304957005	3.7778359718485e-05	0.00235865268506542	Tumor_VS_Blood	CD8_mem_1 (c1)
S1PR1	25.1209753204482	-1.93758738699566	0.343508020254421	-4.1009492189917	4.11458854502641e-05	0.00252132842509118	Tumor_VS_Blood	CD8_mem_1 (c1)
CD28	9.29768908213147	2.11261351079753	0.403256934764693	4.09188421458028	4.2788229186927e-05	0.00257429546144621	Tumor_VS_Blood	CD8_mem_1 (c1)
ADD3	55.3406781511747	-1.39954813482234	0.210714001630049	-3.99748908666605	6.40179415091348e-05	0.0037827744366737	Tumor_VS_Blood	CD8_mem_1 (c1)
CSF1	7.4592308822645	1.34654927604243	0.448478092272391	3.97036678882582	7.17620702763867e-05	0.00416597702709761	Tumor_VS_Blood	CD8_mem_1 (c1)
MT2A	18.0866875208168	2.05123336973939	0.396931315599656	3.96188400152181	7.43606677141199e-05	0.00424240430113832	Tumor_VS_Blood	CD8_mem_1 (c1)
OAS1	11.3118262462385	1.90971224169991	0.357300548471289	3.9556536484713	7.63256738187112e-05	0.00428070601129009	Tumor_VS_Blood	CD8_mem_1 (c1)
PPP1R15A	33.2540328700564	2.02116326522021	0.390883397062957	3.95159644180096	7.76315747706985e-05	0.00428138134860402	Tumor_VS_Blood	CD8_mem_1 (c1)
KIAA1109	23.9323950655956	-1.55637339706951	0.257116565418212	-3.89248355969396	9.92232254448717e-05	0.00529563956446904	Tumor_VS_Blood	CD8_mem_1 (c1)
TRIM34	63.2085267034635	-1.41674542937283	0.221717991972945	-3.89357135258677	9.87791300953485e-05	0.00529563956446904	Tumor_VS_Blood	CD8_mem_1 (c1)
ITGA4	43.499899465608	-1.53289280998116	0.254367306683156	-3.87825285074381	0.000105209337041995	0.00552599517892	Tumor_VS_Blood	CD8_mem_1 (c1)
C6H7orf50	17.7448038705355	2.19818659448312	0.476825075900464	3.79189838714986	0.000149500086470847	0.0076089504258123	Tumor_VS_Blood	CD8_mem_1 (c1)
GRN	14.8398308375296	1.81268692488224	0.346793116461584	3.79086158318986	0.000150125605389098	0.0076089504258123	Tumor_VS_Blood	CD8_mem_1 (c1)
PLAC8	102.551631617131	-1.7326361794075	0.322400365039928	-3.78816327622113	0.000151765103688006	0.0076089504258123	Tumor_VS_Blood	CD8_mem_1 (c1)
ENSCAFG00000019360	78.3313998606483	1.41297352557165	0.230601660824474	3.75498288548223	0.00017335332333237	0.00853939963195693	Tumor_VS_Blood	CD8_mem_1 (c1)
FKBP11	15.9067397114592	1.59147044590781	0.28360792192522	3.75192096402789	0.00017548479146965	0.00853939963195693	Tumor_VS_Blood	CD8_mem_1 (c1)
CTSS	36.4185727007557	1.42402482260907	0.235979716951692	3.72462736731333	0.000195603936593993	0.00938048443752934	Tumor_VS_Blood	CD8_mem_1 (c1)
SAT1	30.2688186776157	3.27802987472864	0.265835203495171	10.2113836048273	1.76332221289204e-24	4.3395359659273e-21	Tumor_VS_Blood	CD8_mem_2 (c4)
CCL4	316.257044281166	3.96246039794455	0.370516383215715	9.29380241995139	1.4887263549358e-20	1.8318777797485e-17	Tumor_VS_Blood	CD8_mem_2 (c4)
FOSB	9.60549632848935	4.50238073840736	0.405204287025203	8.38640050964903	5.01253551937318e-17	4.11194997105913e-14	Tumor_VS_Blood	CD8_mem_2 (c4)
NFKBIA	18.6656275478052	3.00655554475283	0.315628748448247	7.82818909056807	4.94947155238111e-15	3.04516237260248e-12	Tumor_VS_Blood	CD8_mem_2 (c4)
FOS	29.6577489352916	3.82606341680144	0.433822559912774	7.66286959970734	1.81823936002308e-14	8.94937413003361e-12	Tumor_VS_Blood	CD8_mem_2 (c4)
ODC1	30.2533688928216	1.8678689326937	0.17671713058822	7.40023153081696	1.35947254512621e-13	5.57610322259269e-11	Tumor_VS_Blood	CD8_mem_2 (c4)
RGS2	10.7578383307954	3.5430693046085	0.405078801599152	7.24000874221413	4.48655820618892e-13	1.38017746817887e-10	Tumor_VS_Blood	CD8_mem_2 (c4)
METRNL	6.48261191162626	3.5122503627984	0.383383098172397	7.24861328239453	4.21060187498284e-13	1.38017746817887e-10	Tumor_VS_Blood	CD8_mem_2 (c4)
ENSCAFG00000031706	16.1685316103846	3.44880578197486	0.446968883327716	6.63274748579516	3.29495227295772e-11	9.00986393749883e-09	Tumor_VS_Blood	CD8_mem_2 (c4)
TNFRSF18	19.3457275704413	3.21076449083358	0.472147790980394	5.94504765456037	2.76376439794715e-09	6.80162418334794e-07	Tumor_VS_Blood	CD8_mem_2 (c4)
PPP1R15A	20.9641253639404	2.70426525754153	0.375340258947438	5.8877809922534	3.91415323375155e-09	8.02727592355214e-07	Tumor_VS_Blood	CD8_mem_2 (c4)
HERPUD1	30.7009773917799	2.01795218525569	0.250957421557566	5.89237232321175	3.80690216611338e-09	8.02727592355214e-07	Tumor_VS_Blood	CD8_mem_2 (c4)
TNFRSF4	9.12592553979676	3.15984351941092	0.477854304482363	5.7561790849106	8.60391098250112e-09	1.6287865329181e-06	Tumor_VS_Blood	CD8_mem_2 (c4)
GLRX	28.9068698140719	2.26911180072035	0.307959372026076	5.67544758197285	1.38326497292703e-08	2.38463906877232e-06	Tumor_VS_Blood	CD8_mem_2 (c4)
PTGDR	14.9159749171609	-3.45668378805782	0.420782693612755	-5.65589586109155	1.55035453475648e-08	2.38463906877232e-06	Tumor_VS_Blood	CD8_mem_2 (c4)
PLAC8	52.6677540075663	-2.1806951710427	0.288386624577016	-5.66471615622217	1.47268110191364e-08	2.38463906877232e-06	Tumor_VS_Blood	CD8_mem_2 (c4)
S100PBP	6.77375761406864	2.43387024216312	0.340454799460813	5.60384948499893	2.09642774801291e-08	3.03488746344693e-06	Tumor_VS_Blood	CD8_mem_2 (c4)
SLA	32.7040390333211	1.6418526614521	0.194796561648476	5.57900285992732	2.41901264289959e-08	3.30732784120883e-06	Tumor_VS_Blood	CD8_mem_2 (c4)
UBE2S	16.6117126141932	1.83260094727827	0.235959921452714	5.45840075688027	4.80442280367399e-08	6.22299185254825e-06	Tumor_VS_Blood	CD8_mem_2 (c4)
ATP1B1	9.0463126386076	2.0692130594052	0.285766100713544	5.36748821117477	7.98407250712282e-08	9.82440122001464e-06	Tumor_VS_Blood	CD8_mem_2 (c4)
SLC2A3	9.39837578412988	2.46163722749892	0.367284269447115	5.2971423514654	1.17628993947369e-07	1.37849978144989e-05	Tumor_VS_Blood	CD8_mem_2 (c4)
PLIN2	38.4264798751279	1.68851101778354	0.216247156339667	5.26888567501158	1.3725441070392e-07	1.53537774882885e-05	Tumor_VS_Blood	CD8_mem_2 (c4)
ENSCAFG00000031869	4.36394333136726	2.85058830653156	0.448313794205734	5.1718101008117	2.31837131872141e-07	2.48065731103191e-05	Tumor_VS_Blood	CD8_mem_2 (c4)
OCIAD2	5.2022232816652	2.34217778934424	0.360664695424533	5.05428527758957	4.32005474178323e-07	4.33165505997897e-05	Tumor_VS_Blood	CD8_mem_2 (c4)
TRIM22	15.1376428530377	-2.43464459775462	0.356642300180939	-5.04327484932936	4.57631172529269e-07	4.33165505997897e-05	Tumor_VS_Blood	CD8_mem_2 (c4)
LAG3	7.97221227996968	2.29825115198085	0.354647046232074	5.0494493557435	4.43085379967522e-07	4.33165505997897e-05	Tumor_VS_Blood	CD8_mem_2 (c4)
SPTBN1	12.46050725991	-2.38638087373243	0.356420377883314	-4.87147400364018	1.10768739408107e-06	0.000100963654697538	Tumor_VS_Blood	CD8_mem_2 (c4)
ITGA4	24.3872483318449	-1.8262192772361	0.263012490878843	-4.7982515195185	1.60056709811378e-06	0.000140678415302072	Tumor_VS_Blood	CD8_mem_2 (c4)
TNFSF9	4.85089432030487	2.54294719216596	0.438553789792021	4.75002279159579	2.03393723655261e-06	0.00017039531958826	Tumor_VS_Blood	CD8_mem_2 (c4)
MMP9	13.7396778970231	2.65399189394768	0.487061984664637	4.74576990218715	2.07714733346112e-06	0.00017039531958826	Tumor_VS_Blood	CD8_mem_2 (c4)
RASGRP2	14.4719866204398	-2.12934557370172	0.326663402620285	-4.70173089147879	2.57965341814089e-06	0.00020479119554983	Tumor_VS_Blood	CD8_mem_2 (c4)
CCL5	998.91181925944	2.60304920022884	0.481449758844082	4.63978225845133	3.48776466740624e-06	0.000268230901452711	Tumor_VS_Blood	CD8_mem_2 (c4)
DNAJA1	39.4427076005444	1.57118762851312	0.222320757268945	4.6072680477705	4.07993919670623e-06	0.000304264556457395	Tumor_VS_Blood	CD8_mem_2 (c4)
PLCL2	12.1664114956022	-2.1401221851497	0.341332559140281	-4.49783886988903	6.8647691084042e-06	0.000496888140464198	Tumor_VS_Blood	CD8_mem_2 (c4)
PDCD1	8.58570562852314	2.236079752031	0.393962519855812	4.45849017354277	8.25389801356856e-06	0.000580366943182635	Tumor_VS_Blood	CD8_mem_2 (c4)
KLF3	8.74978774022201	-2.28479754174806	0.378167767085115	-4.28613062971058	1.81812103484504e-05	0.0012428877407649	Tumor_VS_Blood	CD8_mem_2 (c4)
C6H7orf50	10.4008730148845	2.4138839958	0.474945799584356	4.23198100832751	2.31641972629639e-05	0.00154073214767985	Tumor_VS_Blood	CD8_mem_2 (c4)
NAA16	18.322885260767	1.62774410519667	0.258997295017235	4.21216031903182	2.52939913293052e-05	0.00163811875424789	Tumor_VS_Blood	CD8_mem_2 (c4)
PRDM1	14.8294080481544	1.62099375201993	0.261180262746021	4.16202996150765	3.1543095119516e-05	0.00199045018177253	Tumor_VS_Blood	CD8_mem_2 (c4)
ENSCAFG00000029542	18.0850490447045	2.34965431556271	0.485179194776801	4.12656000090486	3.6822996231393e-05	0.00226553484313646	Tumor_VS_Blood	CD8_mem_2 (c4)
ADD3	24.7230150946285	-1.62226270400607	0.260479532380849	-4.10053519681462	4.12195734714853e-05	0.00247417976373964	Tumor_VS_Blood	CD8_mem_2 (c4)
IL7R	143.010662498348	-1.96661432744644	0.373079763863138	-4.01173161995116	6.02750001452086e-05	0.00344969245017112	Tumor_VS_Blood	CD8_mem_2 (c4)
TRIM34	30.2931873589436	-1.46007596111242	0.224626055899322	-4.01547298749007	5.93266939052603e-05	0.00344969245017112	Tumor_VS_Blood	CD8_mem_2 (c4)
DYNLL1.1	7.18108048579956	1.89949871050614	0.351905459623428	3.99527445781235	6.46193494407634e-05	0.00361427770394815	Tumor_VS_Blood	CD8_mem_2 (c4)
TMEM176A	4.5197390192594	2.2585613693916	0.487723683749303	3.97225606930573	7.1195126450118e-05	0.0038935823598609	Tumor_VS_Blood	CD8_mem_2 (c4)
S1PR1	12.479314803438	-1.98579792548649	0.360316785947971	-3.96065495837474	7.47444702232087e-05	0.00399882915694167	Tumor_VS_Blood	CD8_mem_2 (c4)
ATOX1	29.3194157342158	1.45589098838915	0.234621978345195	3.89216771271524	9.93525237797553e-05	0.00520226725578676	Tumor_VS_Blood	CD8_mem_2 (c4)
GRN	8.11654962278346	1.70592938438341	0.307207893117694	3.87933693642377	0.000104741587998483	0.00537018850133891	Tumor_VS_Blood	CD8_mem_2 (c4)
RIPOR2	18.4281415346671	-1.68328818540605	0.292527973829273	-3.87161957449922	0.000108114597751863	0.00543000051157824	Tumor_VS_Blood	CD8_mem_2 (c4)
SLBP	7.85846520481063	1.74541414654509	0.320487573931874	3.84844653894739	0.000118869230812342	0.00585074354058347	Tumor_VS_Blood	CD8_mem_2 (c4)
NFKBID	20.2822168672612	3.28685580349849	0.276357803671881	9.89476823818927	4.3862519665922e-23	1.37465136633e-19	Tumor_VS_Blood	CD8_naive (c3)
SAT1	35.3681633322069	3.21883114171569	0.272472967616039	9.77997825201739	1.37240031249499e-22	2.15055128967965e-19	Tumor_VS_Blood	CD8_naive (c3)
SLC2A3	10.3016575552191	4.27017292802912	0.372157091281665	9.66820987907343	4.11512963649989e-22	4.29893876026355e-19	Tumor_VS_Blood	CD8_naive (c3)
ODC1	34.8867450900152	2.4794994165659	0.215160412316876	8.9342016252583	4.10128843983026e-19	3.213359492607e-16	Tumor_VS_Blood	CD8_naive (c3)
FOSB	9.763405515452	4.54272787688542	0.453355233059441	8.35706173411772	6.42996561588372e-17	4.03030244803591e-14	Tumor_VS_Blood	CD8_naive (c3)
ICAM1	5.98588754710867	4.36508159351108	0.448822339570374	8.00608212245464	1.18420661709967e-15	6.18550589665059e-13	Tumor_VS_Blood	CD8_naive (c3)
CSTA	55.4505162124187	-4.58444817302805	0.414723338591761	-7.84265617563302	4.41114582878547e-15	1.72806637842671e-12	Tumor_VS_Blood	CD8_naive (c3)
RGS2	10.6861355524765	3.93289071951793	0.427381084381167	7.85790528631105	3.90610474169449e-15	1.72806637842671e-12	Tumor_VS_Blood	CD8_naive (c3)
NFKBIA	20.9128807143485	3.03145421311231	0.328641957404846	7.62314067413381	2.47576815950485e-14	8.62117490209798e-12	Tumor_VS_Blood	CD8_naive (c3)
HERPUD1	26.8703346158108	2.19276966091235	0.217672148861073	7.5302692846444	5.0635786490573e-14	1.58692554861456e-11	Tumor_VS_Blood	CD8_naive (c3)
CCL4	570.100432628381	4.21135236613663	0.584578946848053	7.42796009527316	1.10285216189398e-13	3.14212606852339e-11	Tumor_VS_Blood	CD8_naive (c3)
BCL2A1	91.8245168358832	2.92340815369594	0.323922882006449	7.36586876194892	1.7599690038899e-13	4.59645238182578e-11	Tumor_VS_Blood	CD8_naive (c3)
SYTL3	30.0786183725883	2.96293105281159	0.334629415035106	7.28026238195431	3.33171537488847e-13	8.03199691146189e-11	Tumor_VS_Blood	CD8_naive (c3)
LEF1	45.4483721427511	-4.61215890678735	0.446778672877395	-7.12262925782047	1.05887369889439e-12	2.37036440881073e-10	Tumor_VS_Blood	CD8_naive (c3)
TRIM22	47.8036030640569	-3.05202275949919	0.350690717296115	-6.849130970194	7.42999512844342e-12	1.55237364883611e-09	Tumor_VS_Blood	CD8_naive (c3)
FOS	38.2136614117789	4.02323246181402	0.527243099226297	6.6647227031516	2.65165531275932e-11	5.19392984386733e-09	Tumor_VS_Blood	CD8_naive (c3)
TNFRSF18	15.5481855405068	3.99464905323766	0.582306745983864	6.54712537709384	5.86551196848879e-11	1.0813243828967e-08	Tumor_VS_Blood	CD8_naive (c3)
GLRX	61.1242398836736	3.15874091347589	0.412598197516051	6.42420173148893	1.3256330939124e-10	2.30807450906748e-08	Tumor_VS_Blood	CD8_naive (c3)
TNFAIP3	6.24071628478405	3.22267609926932	0.420490448402855	6.3729115807007	1.85472826646182e-10	3.05932546689018e-08	Tumor_VS_Blood	CD8_naive (c3)
GPR183	8.48311943499245	3.20768229656266	0.424934930381191	6.3593540084653	2.02603986868995e-10	3.17480447423714e-08	Tumor_VS_Blood	CD8_naive (c3)
CCR7	50.9552493334844	-2.45135109750886	0.298884268947373	-6.24466821497586	4.24700647164982e-10	6.33815156292882e-08	Tumor_VS_Blood	CD8_naive (c3)
GZMK	150.323923486061	3.79908568621057	0.551245614552314	6.11315006178534	9.76834349825706e-10	1.39154493288807e-07	Tumor_VS_Blood	CD8_naive (c3)
S100PBP	8.8180677745757	2.52386937930898	0.330299546768149	6.05065850882475	1.44254946443403e-09	1.9656304441462e-07	Tumor_VS_Blood	CD8_naive (c3)
SPTBN1	39.2926665971388	-2.52430268230735	0.319084440128327	-6.01754467145532	1.77082456042853e-09	2.29343043925338e-07	Tumor_VS_Blood	CD8_naive (c3)
NAPEPLD	49.6740416181026	-3.02906894801061	0.402722432952074	-6.01226622719533	1.82947546207194e-09	2.29343043925338e-07	Tumor_VS_Blood	CD8_naive (c3)
RASGRP2	26.4703513348444	-2.63574182099577	0.332325295329221	-5.93432901414026	2.9504963438512e-09	3.5564829006268e-07	Tumor_VS_Blood	CD8_naive (c3)
SEC61B	53.6004924809604	1.51458049379036	0.160024099274308	5.91524452904056	3.31382889101227e-09	3.84649620164166e-07	Tumor_VS_Blood	CD8_naive (c3)
SLA	38.6229901698897	1.65868831638106	0.185725244196445	5.89594166211143	3.72550589481758e-09	4.16990552655653e-07	Tumor_VS_Blood	CD8_naive (c3)
CRTAM	33.6918228517278	2.77526485058908	0.384311698525547	5.87926557652936	4.12090751963119e-09	4.45342212638764e-07	Tumor_VS_Blood	CD8_naive (c3)
STBD1	24.0375225284116	-3.7805117787058	0.473186514323633	-5.74354027840569	9.27172962767789e-09	9.68586688438084e-07	Tumor_VS_Blood	CD8_naive (c3)
RELL1	5.52767742884393	3.14192815113307	0.465420337985262	5.67213232880353	1.41030968335838e-08	1.42577759601457e-06	Tumor_VS_Blood	CD8_naive (c3)
ENSCAFG00000031706	10.9763363831385	3.39334441643889	0.537720426353312	5.41114730675559	6.262223110121e-08	6.13306475847476e-06	Tumor_VS_Blood	CD8_naive (c3)
RIPOR2	31.8681400343643	-2.3196480916961	0.318982075338978	-5.39802607503854	6.73780769677353e-08	6.39887555202674e-06	Tumor_VS_Blood	CD8_naive (c3)
RDX	38.6991738059327	1.92138503875281	0.255918139656361	5.36474821891031	8.10622141225429e-08	7.47202879588381e-06	Tumor_VS_Blood	CD8_naive (c3)
ICOS	9.47354731585467	2.19682961822841	0.313533794332052	5.33851169987302	9.37126603722486e-08	8.39129936018935e-06	Tumor_VS_Blood	CD8_naive (c3)
ARID5B	10.064076689375	2.63176315047767	0.40983900746315	5.22306991407086	1.75980907672062e-07	1.49060585038984e-05	Tumor_VS_Blood	CD8_naive (c3)
TP53I13	12.844854827522	1.94827365053689	0.269480948188849	5.22361095760703	1.75467239940026e-07	1.49060585038984e-05	Tumor_VS_Blood	CD8_naive (c3)
UBE2S	22.1645521860942	1.78851828013569	0.238029339990616	5.19506208556514	2.04651530131139e-07	1.68783656692365e-05	Tumor_VS_Blood	CD8_naive (c3)
ENSCAFG00000041232	16.7906835366434	-3.53516434777836	0.496646139438195	-5.12684186009585	2.94642801498524e-07	2.36771933306762e-05	Tumor_VS_Blood	CD8_naive (c3)
MMP9	23.2451832891422	2.9076487676539	0.58614167762772	5.03908118176192	4.67772053431348e-07	3.66499403863461e-05	Tumor_VS_Blood	CD8_naive (c3)
OAS1	5.14371858431902	2.75577525146551	0.454172460270864	4.98029624649203	6.34870131805694e-07	4.85288534897328e-05	Tumor_VS_Blood	CD8_naive (c3)
SELL	156.486354182439	-1.54929376151286	0.199480191587902	-4.93368297241496	8.06933777726841e-07	6.02126299856171e-05	Tumor_VS_Blood	CD8_naive (c3)
ENSCAFG00000001000	10.2697704165854	-3.31945025638308	0.509597572299442	-4.92019370832479	8.64586015958593e-07	6.15821039548689e-05	Tumor_VS_Blood	CD8_naive (c3)
ADD3	49.787381032494	-1.83919637144498	0.25858348732151	-4.92324314059386	8.51215827180089e-07	6.15821039548689e-05	Tumor_VS_Blood	CD8_naive (c3)
SDF2L1	48.8444119617702	1.30934233381466	0.154134453565516	4.80437769026494	1.55233558518438e-06	0.000108111549421508	Tumor_VS_Blood	CD8_naive (c3)
GNMT	7.00410541684048	-3.10216689598528	0.536755013984578	-4.73948905671242	2.14257805810707e-06	0.000145974774654512	Tumor_VS_Blood	CD8_naive (c3)
TRIM34	49.1768625762757	-1.77612977620149	0.260110402161326	-4.65591411746374	3.22546376228507e-06	0.000213328520752528	Tumor_VS_Blood	CD8_naive (c3)
PLAC8	132.676201262932	-1.94852344035821	0.301703516874392	-4.65325761670519	3.26731620807955e-06	0.000213328520752528	Tumor_VS_Blood	CD8_naive (c3)
ATOX1	31.0107405767637	1.46185743872562	0.194101690393878	4.64021031639268	3.48054766366247e-06	0.000222612987304453	Tumor_VS_Blood	CD8_naive (c3)
LCP1	178.76468355523	1.12469324075713	0.120811132675326	4.5609096117846	5.09325034333573e-06	0.000319244931520283	Tumor_VS_Blood	CD8_naive (c3)
ISG15	9.43251210152886	2.95148075932158	0.566785155681831	4.49234152355631	7.0444335578965e-06	0.00043288734844015	Tumor_VS_Blood	CD8_naive (c3)
RCAN3	27.8271421135149	-1.99519084404285	0.318601945896461	-4.46091917170779	8.16088681878451e-06	0.000491850370962897	Tumor_VS_Blood	CD8_naive (c3)
TACC3	8.39478464824139	2.08958877040061	0.352537798298744	4.44208692851968	8.90905514871844e-06	0.00052681092143554	Tumor_VS_Blood	CD8_naive (c3)
SNX10	8.71771504976946	1.95193890293345	0.327220348075683	4.3714704511814	1.234125543849e-05	0.000716249898967177	Tumor_VS_Blood	CD8_naive (c3)
ZNF593	19.2912008551943	1.57589699422127	0.236239084712678	4.33200891841075	1.47754955216832e-05	0.000832438641007361	Tumor_VS_Blood	CD8_naive (c3)
PSEN2	12.8792342917173	-2.5951017585709	0.431138183991495	-4.32664048146183	1.51400773890937e-05	0.000832438641007361	Tumor_VS_Blood	CD8_naive (c3)
LGALS3	16.5155643726854	2.78793098268689	0.544257167921588	4.32779256323912	1.50611215010831e-05	0.000832438641007361	Tumor_VS_Blood	CD8_naive (c3)
ABLIM1	7.19209730824833	-2.92593202309441	0.514007703241121	-4.30375036120838	1.67930879435053e-05	0.000907405820947337	Tumor_VS_Blood	CD8_naive (c3)
ADGRE5	10.6907700333526	1.95871876951302	0.338489824365876	4.26705615601963	1.98069314478207e-05	0.00105211734165203	Tumor_VS_Blood	CD8_naive (c3)
RELB	7.56217691941455	2.20163384156804	0.398057535690137	4.26094474469901	2.03564561656478e-05	0.00106328556038567	Tumor_VS_Blood	CD8_naive (c3)
STMN1	71.0557748600768	-1.62023921979283	0.251884135973639	-4.21223028922344	2.52861552501068e-05	0.00129912804186614	Tumor_VS_Blood	CD8_naive (c3)
DTX3L	21.6825204872177	-1.86339778011293	0.305573158071474	-4.1945843240276	2.73372441831027e-05	0.00138185360112651	Tumor_VS_Blood	CD8_naive (c3)
SHFL	6.16484007203233	2.01496695496054	0.359291035237609	4.18533444108732	2.84746545034643e-05	0.00141650106688662	Tumor_VS_Blood	CD8_naive (c3)
ISG20	27.100059238054	2.48534996139365	0.48283754601339	4.15973149480054	3.18621939380371e-05	0.00156025180940325	Tumor_VS_Blood	CD8_naive (c3)
ANXA1	12.4550102908482	2.28978994810281	0.433156432923771	4.15430470769806	3.26278145030311e-05	0.00157172938184937	Tumor_VS_Blood	CD8_naive (c3)
VIM	453.836527397888	1.55938254276064	0.242066164111761	4.15102059469766	3.30995977032733e-05	0.00157172938184937	Tumor_VS_Blood	CD8_naive (c3)
PPP1R15A	22.5587524420232	2.09016216072505	0.384542905940487	4.13177432592362	3.59973748390505e-05	0.00168381750366544	Tumor_VS_Blood	CD8_naive (c3)
DNAJA1	48.1832683803007	1.69458046700301	0.280062538327225	4.11835946625643	3.81579157028758e-05	0.00173314359149004	Tumor_VS_Blood	CD8_naive (c3)
DOK2	9.63788391856275	2.00047657760053	0.360176041368088	4.11915975072344	3.80256462377367e-05	0.00173314359149004	Tumor_VS_Blood	CD8_naive (c3)
ANTXR2	21.1966872023235	2.07365117153254	0.382710843336898	4.10495010025433	4.0440216326873e-05	0.00181056625669171	Tumor_VS_Blood	CD8_naive (c3)
ENSCAFG00000024259	6.30593328429547	-2.66453323106417	0.564312528519013	-4.03234413843915	5.52232395403636e-05	0.00243760046083802	Tumor_VS_Blood	CD8_naive (c3)
RALGPS2	10.0187469158312	-2.72231046925653	0.49935380952497	-4.0007679711117	6.31372435902035e-05	0.00271057700563969	Tumor_VS_Blood	CD8_naive (c3)
DLA-79	46.277895218727	1.32316373558701	0.189758652048742	4.00138435396213	6.29729709947057e-05	0.00271057700563969	Tumor_VS_Blood	CD8_naive (c3)
MCTP2	6.61922763035348	2.66500389913352	0.570515726969477	3.96108567849484	7.46097533007843e-05	0.00314687266074268	Tumor_VS_Blood	CD8_naive (c3)
SPTY2D1	12.3457374703111	1.59332787795956	0.265288766078495	3.95886097033067	7.53080566546589e-05	0.00314687266074268	Tumor_VS_Blood	CD8_naive (c3)
TPI1	48.8265034052696	1.24001952708485	0.172524595812746	3.90384834745987	9.46751179912045e-05	0.00390410289190046	Tumor_VS_Blood	CD8_naive (c3)
FASLG	7.51817241198217	2.61392296873082	0.582727503759016	3.85871900095106	0.00011398290104893	0.00463925210243308	Tumor_VS_Blood	CD8_naive (c3)
DST	5.11848473872418	2.31327622368017	0.484432882270544	3.8433834897872	0.000121349622311586	0.00487576559390398	Tumor_VS_Blood	CD8_naive (c3)
SH3BP1	10.1949095817008	1.60221539694213	0.279048543075438	3.81716475057577	0.000134994032516496	0.00535533288489492	Tumor_VS_Blood	CD8_naive (c3)
PTGER4	19.4694222974234	1.97650861281924	0.387036976293494	3.79955135874246	0.000144958270138795	0.00563962599378377	Tumor_VS_Blood	CD8_naive (c3)
SSPO	4.70330904379935	-2.54016893288345	0.558832158054004	-3.79818533797992	0.000145759318920384	0.00563962599378377	Tumor_VS_Blood	CD8_naive (c3)
ENSCAFG00000041010	28.5198848561153	2.49496217088244	0.587194354611984	3.72581123873274	0.000194688061072735	0.00744088272441403	Tumor_VS_Blood	CD8_naive (c3)
RRBP1	8.1995226279484	1.9860606422414	0.403202784262171	3.68308017807196	0.000230432642450374	0.00870091447517437	Tumor_VS_Blood	CD8_naive (c3)
CD160	5.28852706450037	2.42136085930261	0.571232931733223	3.67235845531569	0.000240322266007787	0.00896630930557623	Tumor_VS_Blood	CD8_naive (c3)
ENSCAFG00000029170	5.63693070613746	-2.53188272986842	0.537018107001133	-3.66481046971717	0.000247521813968093	0.00912627488207064	Tumor_VS_Blood	CD8_naive (c3)
SH2D1A	24.4221634593963	1.52785613455972	0.268567300542153	3.65185532749665	0.000260352549635223	0.00947842152143141	Tumor_VS_Blood	CD8_naive (c3)
CTSS	17.3719606760592	1.64984363996355	0.305500732748953	3.64913826451453	0.000263121465336481	0.00947842152143141	Tumor_VS_Blood	CD8_naive (c3)
ENSCAFG00000031706	299.515129568055	5.79875121309793	0.338534617810514	15.3992997796272	1.65451232472281e-53	9.78809491306016e-50	Tumor_VS_Blood	All cells (CD8)
SAT1	429.539847107581	3.75619911945653	0.241785486841802	13.2403103513591	5.13362535623896e-40	1.51852638037548e-36	Tumor_VS_Blood	All cells (CD8)
RGS2	134.453175596248	4.136961097348	0.285522118260909	12.5426246788067	4.36301647216606e-36	8.60386848311147e-33	Tumor_VS_Blood	All cells (CD8)
UBE2S	221.530063355906	2.07446719944639	0.120613099222209	12.4511760507093	1.37799543344772e-35	2.03805524606918e-32	Tumor_VS_Blood	All cells (CD8)
NR4A3	41.766464338595	4.66215335272029	0.334946233387941	11.9790546647318	4.57510836977468e-33	5.4132682231174e-30	Tumor_VS_Blood	All cells (CD8)
TNFSF9	71.2911132616337	3.70498967810365	0.26902740633167	11.7010923440604	1.25823296640039e-31	1.24061770487079e-28	Tumor_VS_Blood	All cells (CD8)
MAFB	68.7118031593195	4.16399308597419	0.323542672185249	11.1364371892173	8.33889377869883e-29	7.04755651354032e-26	Tumor_VS_Blood	All cells (CD8)
HAVCR1	43.5878351964727	4.23942495839452	0.339148259058753	10.795833771978	3.60178347473789e-27	2.66351887956867e-24	Tumor_VS_Blood	All cells (CD8)
LAG3	139.094148064455	4.00322808664823	0.330196445918358	10.4890266901059	9.70226660325268e-26	6.37762324720476e-23	Tumor_VS_Blood	All cells (CD8)
CCL4	5160.74997218632	3.25450023701449	0.259451305645333	10.433414577345	1.74502357190757e-25	1.03235594514052e-22	Tumor_VS_Blood	All cells (CD8)
RGS4	15.9568394555067	5.01022413684869	0.377183324575768	10.2171505108738	1.66153301156877e-24	8.93602663312804e-22	Tumor_VS_Blood	All cells (CD8)
SDC2	34.0834006391083	5.90834410982831	0.478909906551591	10.2078892089559	1.82798113673962e-24	9.01194700412632e-22	Tumor_VS_Blood	All cells (CD8)
NAB1	63.1230835985681	2.48013412938708	0.18959061008582	10.1120511326233	4.8850651855752e-24	2.22308043368176e-21	Tumor_VS_Blood	All cells (CD8)
DUSP4	49.6146934848512	3.64663009243885	0.320637073734951	9.66979343619016	4.05195091965464e-22	1.71223868861977e-19	Tumor_VS_Blood	All cells (CD8)
TFRC	57.4212962760845	2.9829862276925	0.252571173849203	9.62842557063588	6.06516204279687e-22	2.39209990967909e-19	Tumor_VS_Blood	All cells (CD8)
ODC1	508.245724905295	2.08361194845405	0.158403499297007	9.57285735839203	1.03991123481973e-21	3.84507179074595e-19	Tumor_VS_Blood	All cells (CD8)
FOSL2	37.9506768660692	3.01404400700635	0.257229443533525	9.56098031729011	1.16646494620963e-21	4.05929801280951e-19	Tumor_VS_Blood	All cells (CD8)
S100PBP	108.383354405614	2.94950885891976	0.252429766748995	9.50769781554297	1.94928571634488e-21	6.40665238772016e-19	Tumor_VS_Blood	All cells (CD8)
COL6A3	15.9658035303939	5.40202874469719	0.483593061593397	9.50124405527901	2.07397559687253e-21	6.45770506899889e-19	Tumor_VS_Blood	All cells (CD8)
NFKBIA	167.125142411643	2.93395578877745	0.253110835177095	9.42256685117043	4.40192809546443e-21	1.30209033063838e-18	Tumor_VS_Blood	All cells (CD8)
TRIB1	39.2721029706867	4.01781717743535	0.376650399862536	9.15868234603118	5.25348395554787e-20	1.47998148004863e-17	Tumor_VS_Blood	All cells (CD8)
LGMN	27.1559637011549	4.09502847038083	0.382250167334775	9.14696835798933	5.85536596998757e-20	1.57456113992938e-17	Tumor_VS_Blood	All cells (CD8)
TRIM22	180.932490560186	-2.69030697536361	0.232962234254523	-9.11971008607417	7.5325559427679e-20	1.93750438945282e-17	Tumor_VS_Blood	All cells (CD8)
SNX18	28.3794215493947	2.72271465302414	0.238370932706409	9.08138827737339	1.07198677640267e-19	2.64244740383257e-17	Tumor_VS_Blood	All cells (CD8)
SLC2A3	125.932102526503	2.99140079745317	0.273862811628103	8.93584344796579	4.04083778343925e-19	9.56223853073065e-17	Tumor_VS_Blood	All cells (CD8)
ALCAM	11.9006220694012	3.8322539273558	0.353672371514403	8.89152238013238	6.02772890099209e-19	1.37154016070266e-16	Tumor_VS_Blood	All cells (CD8)
ENSCAFG00000029652	45.1210868480481	3.59132570025103	0.354178295346663	8.61950491076396	6.72442175916283e-18	1.4733955232299e-15	Tumor_VS_Blood	All cells (CD8)
PER1	33.7610839349963	3.07877869819011	0.298691301531732	8.47518477310704	2.34706714084033e-17	4.95901757328979e-15	Tumor_VS_Blood	All cells (CD8)
NEDD9	75.8312595472106	2.21806857540719	0.196937878838566	8.42035367999596	3.75349437911376e-17	7.65712853339208e-15	Tumor_VS_Blood	All cells (CD8)
ELL2	26.4719270825586	2.75128614207285	0.261829984262672	8.40411049424301	4.31116650373912e-17	8.50162034537354e-15	Tumor_VS_Blood	All cells (CD8)
TNFRSF9	9.71920103312813	4.80928233993497	0.496308631449241	8.3850761943609	5.06929098724777e-17	9.67416950985736e-15	Tumor_VS_Blood	All cells (CD8)
ICAM1	28.505533618243	2.93218290880735	0.287109393138415	8.29574920793395	1.07902964175956e-16	1.99485605020298e-14	Tumor_VS_Blood	All cells (CD8)
OASL	30.4450238997013	2.74861552370208	0.266282599598813	8.25139882073972	1.5655114843025e-16	2.80653513367685e-14	Tumor_VS_Blood	All cells (CD8)
METRNL	145.460846015653	3.00887905197898	0.302097872529452	8.18024719949573	2.83262164649195e-16	4.92876166489599e-14	Tumor_VS_Blood	All cells (CD8)
IRF4	38.6133661272384	3.5681035930043	0.37128847224911	8.17648321464063	2.9224821490485e-16	4.93982982679169e-14	Tumor_VS_Blood	All cells (CD8)
CA2	26.2749605445988	4.73324417646416	0.489688598763161	8.13046317694775	4.27653202849503e-16	7.02776763349351e-14	Tumor_VS_Blood	All cells (CD8)
TNFRSF18	286.663346433698	4.50377736198455	0.517320950866335	8.08662538404692	6.13405658739279e-16	9.80785912730155e-14	Tumor_VS_Blood	All cells (CD8)
HAVCR2	34.8770767403365	3.19996949583685	0.330806177045286	8.06541837230517	7.29854886955291e-16	1.13626881874408e-13	Tumor_VS_Blood	All cells (CD8)
SIAH2	41.4914473665648	2.66878064398655	0.264074973533877	8.03275687587263	9.53064142316118e-16	1.44572499126722e-13	Tumor_VS_Blood	All cells (CD8)
IER5L	18.3262285811589	3.34492493485082	0.348754466690442	7.99134032040265	1.3347952425786e-15	1.97416216377375e-13	Tumor_VS_Blood	All cells (CD8)
ENSCAFG00000019809	32.636746917941	4.28187574359866	0.471431567817037	7.91017351045615	2.57030404468118e-15	3.70876066544728e-13	Tumor_VS_Blood	All cells (CD8)
ENSCAFG00000008661	29.4520369114761	3.3885343135338	0.360832860357857	7.89611710165669	2.87726376339041e-15	4.05283152957563e-13	Tumor_VS_Blood	All cells (CD8)
ENSCAFG00000024864	19.5441703254766	4.22409765682626	0.473909984073125	7.5873899088429	3.26413737959232e-14	4.49084575294609e-12	Tumor_VS_Blood	All cells (CD8)
MMP14	14.9679565451312	3.93568754745946	0.439410869228114	7.5429831526166	4.59340517237609e-14	6.17604204540385e-12	Tumor_VS_Blood	All cells (CD8)
SAA1	23.295623108034	4.31115182139174	0.530679947127034	7.47904903356354	7.48623402529741e-14	9.84190233192433e-12	Tumor_VS_Blood	All cells (CD8)
HMOX1	59.1521221148828	3.45193390829229	0.398163806434846	7.3969792472272	1.39317312626517e-13	1.79174178586625e-11	Tumor_VS_Blood	All cells (CD8)
MGP	23.2719228486176	4.07869030339095	0.535279252039447	7.36847411697996	1.72592032036141e-13	2.17245630111874e-11	Tumor_VS_Blood	All cells (CD8)
CYSTM1	123.205701189867	1.99279102746734	0.195100294895426	7.3415245356276	2.11174430734881e-13	2.60272485880741e-11	Tumor_VS_Blood	All cells (CD8)
EGR1	19.1183305885162	3.63939417455321	0.420728788407892	7.3269503265128	2.35449043254783e-13	2.84268681611285e-11	Tumor_VS_Blood	All cells (CD8)
ZNF593	225.1738296724	1.78474569688171	0.166533846568953	7.31850185986768	2.50754547261771e-13	2.94234990525438e-11	Tumor_VS_Blood	All cells (CD8)
FOS	332.780872123611	3.85947793984072	0.460954684215986	7.31435302647063	2.58624400056166e-13	2.94234990525438e-11	Tumor_VS_Blood	All cells (CD8)
OCIAD2	96.5494451421752	3.06016418550532	0.346681680080983	7.31541022459632	2.56596283126701e-13	2.94234990525438e-11	Tumor_VS_Blood	All cells (CD8)
TNIP3	27.4469957334964	3.19386033639163	0.365485865410921	7.28787119799937	3.14890790727521e-13	3.51489418480003e-11	Tumor_VS_Blood	All cells (CD8)
DYNLL1.1	85.3235320110303	2.67412328813282	0.294180256183553	7.26618584024456	3.69779780576643e-13	4.05114292942856e-11	Tumor_VS_Blood	All cells (CD8)
HERPUD1	391.162699874302	1.78983810628304	0.16940782014832	7.22771221273366	4.91198231591503e-13	5.28350679653697e-11	Tumor_VS_Blood	All cells (CD8)
C1QC	29.9555106681838	3.76932224704456	0.538019498434842	7.19987728759033	6.02667731220774e-13	6.3667541033966e-11	Tumor_VS_Blood	All cells (CD8)
ALPL	28.971874578579	3.77422129547811	0.537965564346319	7.17805076348	7.07123070522472e-13	7.26082086193607e-11	Tumor_VS_Blood	All cells (CD8)
NUPR1	32.5551448812507	4.16561855890448	0.523882794285216	7.17714051327966	7.11845182542752e-13	7.26082086193607e-11	Tumor_VS_Blood	All cells (CD8)
GLRX	658.253255381474	2.31431686628006	0.246871166297906	7.15073603711757	8.63138261128667e-13	8.65478975057151e-11	Tumor_VS_Blood	All cells (CD8)
ENSCAFG00000005768	21.236527391355	3.66219691076681	0.445511514961422	7.03639860198105	1.97272087831105e-12	1.94510278601469e-10	Tumor_VS_Blood	All cells (CD8)
P4HA2	27.3826451986974	3.45624449509271	0.418808459248253	7.01796048895741	2.25130182967239e-12	2.1833937089085e-10	Tumor_VS_Blood	All cells (CD8)
DPT	20.7955554314262	3.96718348210103	0.484819397313872	7.01069396703422	2.37138929302732e-12	2.2627643641209e-10	Tumor_VS_Blood	All cells (CD8)
ENSCAFG00000031869	59.2067219352399	3.36553286104291	0.409939899265208	6.97048211446905	3.15856678379763e-12	2.96604461792806e-10	Tumor_VS_Blood	All cells (CD8)
ENSCAFG00000029542	139.379575990473	3.49886333515851	0.433784470128672	6.93448729103585	4.07697054440523e-12	3.76864964698458e-10	Tumor_VS_Blood	All cells (CD8)
TACC3	92.5474747891774	1.87048540285135	0.189384269300587	6.91360678114862	4.72483719023804e-12	4.30032874114589e-10	Tumor_VS_Blood	All cells (CD8)
TNFRSF4	67.5057605059768	3.91030729558294	0.523603476174943	6.89641922073376	5.33296670354165e-12	4.78027742699279e-10	Tumor_VS_Blood	All cells (CD8)
ENSCAFG00000031852	42.7960201956758	1.8162703556512	0.182271016549931	6.87847843838405	6.04952043170277e-12	5.34163624984382e-10	Tumor_VS_Blood	All cells (CD8)
SLC37A2	26.3754120772833	3.64100576221994	0.457508121504805	6.86334213679188	6.72678547213577e-12	5.85230336075812e-10	Tumor_VS_Blood	All cells (CD8)
NFKBID	165.254401185802	2.32868873584667	0.260910692512909	6.83755110142797	8.0558357191874e-12	6.90700349488589e-10	Tumor_VS_Blood	All cells (CD8)
PTGDR	250.078220901064	-3.32508922659408	0.421617411322999	-6.82884873600494	8.55987704072357e-12	7.23431893898866e-10	Tumor_VS_Blood	All cells (CD8)
PLA2G7	30.2846938103114	3.12784955353833	0.382890877974827	6.81897723119094	9.16909302971778e-12	7.64004991039583e-10	Tumor_VS_Blood	All cells (CD8)
COL12A1	15.5065958719584	3.80957639610144	0.536577847975656	6.78181422166674	1.18676022833617e-11	9.75121320949552e-10	Tumor_VS_Blood	All cells (CD8)
PTP4A1	38.8413053090478	2.43698972973299	0.28075554201233	6.7530419462291	1.4477706144659e-11	1.17328917194251e-09	Tumor_VS_Blood	All cells (CD8)
C1QA	15.1844190226127	3.77907154508342	0.53680491410057	6.7299623834863	1.69706954994846e-11	1.3567383050669e-09	Tumor_VS_Blood	All cells (CD8)
ECRG4	11.9963983967486	3.94688423261067	0.492321912763074	6.69902211809019	2.09818837850959e-11	1.65505099296837e-09	Tumor_VS_Blood	All cells (CD8)
TIMP2	19.6763209756852	3.22087145511481	0.406419492488932	6.65227790426212	2.88591117060307e-11	2.24645401122208e-09	Tumor_VS_Blood	All cells (CD8)
SEC14L1	264.909648203133	2.10444148530631	0.235410967721452	6.59564071775689	4.2342320199355e-11	3.21778125425879e-09	Tumor_VS_Blood	All cells (CD8)
IRAK2	40.2410837895481	2.33783618873936	0.27220008945029	6.59535094805216	4.24251078147711e-11	3.21778125425879e-09	Tumor_VS_Blood	All cells (CD8)
STBD1	50.6613900304681	-3.38435550966814	0.424416989674019	-6.59272624143458	4.3182240554594e-11	3.23374854583517e-09	Tumor_VS_Blood	All cells (CD8)
RAB3IL1	18.3859502454337	3.06469067063287	0.386442525808613	6.55737749885046	5.47622626439162e-11	4.04966932251761e-09	Tumor_VS_Blood	All cells (CD8)
CDK1	9.49300456846972	3.1313705905088	0.395526873177887	6.51388806629425	7.32300757692041e-11	5.34850775618039e-09	Tumor_VS_Blood	All cells (CD8)
ADD3	349.706019955835	-1.49384945234518	0.142284420908342	-6.48957709451287	8.60776512121698e-11	6.21018761672191e-09	Tumor_VS_Blood	All cells (CD8)
CTSZ	31.22116746659	2.76302889415512	0.34728227312159	6.44194720325851	1.17950315569445e-10	8.40715743263656e-09	Tumor_VS_Blood	All cells (CD8)
TK1	27.2427780022575	2.77709008744367	0.35652280943621	6.31903940414223	2.63194166508116e-10	1.85363891555002e-08	Tumor_VS_Blood	All cells (CD8)
FBLN1	14.7514192138366	3.43678803447696	0.53837786880703	6.29770849948544	3.02077894397255e-10	2.07801491076065e-08	Tumor_VS_Blood	All cells (CD8)
LEF1	112.737707998832	-3.34102000522349	0.482627491269694	-6.29869318638239	3.00165458902259e-10	2.07801491076065e-08	Tumor_VS_Blood	All cells (CD8)
FOSB	104.788633803594	3.60359478335499	0.504565949080526	6.28506394956432	3.27718761935558e-10	2.22848758116179e-08	Tumor_VS_Blood	All cells (CD8)
ABLIM1	27.0041910896844	-3.43872970726383	0.419390975178932	-6.27374074094624	3.52475243999757e-10	2.36959493579837e-08	Tumor_VS_Blood	All cells (CD8)
ISG15	148.131663873368	3.40055663209372	0.46571901488034	6.27036313282618	3.60207052245364e-10	2.39436507986918e-08	Tumor_VS_Blood	All cells (CD8)
TOP2A	19.1202421865818	3.00634465188609	0.401178811023608	6.2091508819673	5.327165673551e-10	3.50172356941419e-08	Tumor_VS_Blood	All cells (CD8)
RIPOR2	255.328882376505	-2.09870580813928	0.250153615102503	-6.19484951105915	5.83407442611259e-10	3.79278948405298e-08	Tumor_VS_Blood	All cells (CD8)
NIBAN1	114.782393775142	2.13122372053662	0.256111443577542	6.18978581727623	6.02460194910667e-10	3.87408099249077e-08	Tumor_VS_Blood	All cells (CD8)
CCL7	11.6643179526891	3.73671588763481	0.510179926221559	6.1353010098322	8.49980987899327e-10	5.40697583270153e-08	Tumor_VS_Blood	All cells (CD8)
ATOX1	379.309707696573	1.45735103229594	0.144882477325174	6.12965852339157	8.80678875012282e-10	5.54265555805602e-08	Tumor_VS_Blood	All cells (CD8)
DGKH	11.4522247521479	3.00691336281893	0.404185755845837	6.12164530385803	9.26140071455303e-10	5.76741543445218e-08	Tumor_VS_Blood	All cells (CD8)
PLIN2	462.893260104669	1.52231298020942	0.156085218703649	6.11702954159929	9.53356985384264e-10	5.87506242243053e-08	Tumor_VS_Blood	All cells (CD8)
KSR2	7.6447316363553	3.62720200231984	0.496603639846001	6.08009256174685	1.20113189458198e-09	7.3256662766464e-08	Tumor_VS_Blood	All cells (CD8)
SLA	410.043411054343	1.55192824186976	0.163899036968639	6.01337301937268	1.81702270227689e-09	1.0968883986398e-07	Tumor_VS_Blood	All cells (CD8)
TPM2	18.4664392879652	3.55458774296804	0.535215863656178	5.97008091302772	2.37135953879054e-09	1.41706697287725e-07	Tumor_VS_Blood	All cells (CD8)
GAS6	8.47097174459274	3.40273414690958	0.477646266249168	5.95164164025605	2.65466136112435e-09	1.57049766124116e-07	Tumor_VS_Blood	All cells (CD8)
C1QB	15.8001881185969	3.05125197267097	0.536855317462936	5.91832127251325	3.25244179353181e-09	1.90509362876576e-07	Tumor_VS_Blood	All cells (CD8)
GRN	89.9103562186466	2.1450347987119	0.271096389263454	5.91499531112987	3.31885037304551e-09	1.9249332163664e-07	Tumor_VS_Blood	All cells (CD8)
C9H17orf80	101.11477732915	-1.67648508269097	0.187889523205062	-5.91193644661135	3.3810900165375e-09	1.94199306192581e-07	Tumor_VS_Blood	All cells (CD8)
SLBP	157.017812508093	1.89650477619976	0.227900220057779	5.89631568165494	3.7170753550794e-09	2.11444401929324e-07	Tumor_VS_Blood	All cells (CD8)
PARD6A	20.5991107331924	2.27757909845334	0.297814259065167	5.84190648252986	5.16067760093538e-09	2.90767320829845e-07	Tumor_VS_Blood	All cells (CD8)
CXCL13	12.23524377885	3.13386848205273	0.537799414706962	5.81700729852848	5.99105270604434e-09	3.34368564235456e-07	Tumor_VS_Blood	All cells (CD8)
GADD45A	60.8334637828191	2.17328834593344	0.281147087401354	5.81460427812743	6.0777489312754e-09	3.3603703436846e-07	Tumor_VS_Blood	All cells (CD8)
ENSCAFG00000014043	9.97964256482616	3.1867820475813	0.461712726123309	5.8020425284518	6.55119395105799e-09	3.58859846430177e-07	Tumor_VS_Blood	All cells (CD8)
ZMYM5	33.5528214805978	1.73914942519581	0.203717444248284	5.79771882664413	6.72230348585481e-09	3.62418263175712e-07	Tumor_VS_Blood	All cells (CD8)
ZBTB21	78.1269277849068	1.32109661175822	0.129364119810088	5.79731073521387	6.73867629298992e-09	3.62418263175712e-07	Tumor_VS_Blood	All cells (CD8)
ENSCAFG00000041232	32.6503618560534	-3.03067104179002	0.433538903062166	-5.64036922875746	1.69685900038996e-08	9.04379986153787e-07	Tumor_VS_Blood	All cells (CD8)
CX3CR1	63.7753297914992	-2.85991263137609	0.419434409530507	-5.61690702909231	1.94405956432325e-08	1.02688003415503e-06	Tumor_VS_Blood	All cells (CD8)
FXYD1	15.3354015484576	2.74056466737908	0.39804585477499	5.607364836173	2.05430328402693e-08	1.07550957772596e-06	Tumor_VS_Blood	All cells (CD8)
S1PR1	148.20564824279	-2.25927023363027	0.310411433200575	-5.56211184531174	2.66529374007046e-08	1.38314717247867e-06	Tumor_VS_Blood	All cells (CD8)
NTMT1	17.8475936986272	1.95833214165621	0.256871850602945	5.49878456185789	3.82418014160423e-08	1.96729127980266e-06	Tumor_VS_Blood	All cells (CD8)
SHFL	72.4417098176696	1.7908503697375	0.225861645592139	5.47712947169681	4.32280931540272e-08	2.20463275085539e-06	Tumor_VS_Blood	All cells (CD8)
LEPROTL1	116.736809439198	1.22183321274233	0.118723626153441	5.46779414913022	4.55670628115031e-08	2.30405763754575e-06	Tumor_VS_Blood	All cells (CD8)
RELB	55.0005970571037	1.61307183838209	0.192855650218206	5.45837942915683	4.8049998288998e-08	2.40901516845519e-06	Tumor_VS_Blood	All cells (CD8)
PLAU	14.1834701022879	3.07851905560648	0.473915071142725	5.4515240838153	4.99399567892285e-08	2.48272928037879e-06	Tumor_VS_Blood	All cells (CD8)
PPP1R15A	183.620398257826	2.32746547939744	0.33205621509988	5.43487732774208	5.48341436237403e-08	2.7033232806504e-06	Tumor_VS_Blood	All cells (CD8)
IGFLR1	95.5542902043717	1.61089762786806	0.193419020136149	5.43070114173877	5.61330710704551e-08	2.74448965663481e-06	Tumor_VS_Blood	All cells (CD8)
CALM3	276.71152423743	1.5363325700923	0.180633961281475	5.38694842961839	7.16639854267571e-08	3.4751158834811e-06	Tumor_VS_Blood	All cells (CD8)
MGLL	92.4466735381524	2.52082491993608	0.375611057497502	5.35834583351243	8.39873588992595e-08	4.03958711583756e-06	Tumor_VS_Blood	All cells (CD8)
TRMO	36.3086639775603	-1.79081123716964	0.229113731887332	-5.33207122940485	9.7098834671459e-08	4.63255407997058e-06	Tumor_VS_Blood	All cells (CD8)
ITGA4	253.889205997695	-1.6714363172466	0.209986525896875	-5.30268780598906	1.14109973806281e-07	5.40059684030366e-06	Tumor_VS_Blood	All cells (CD8)
TIGIT	8.28541408436288	3.10682434673297	0.495307852952204	5.28476774553926	1.2586433875924e-07	5.90963038174336e-06	Tumor_VS_Blood	All cells (CD8)
SAP25	33.6827442509108	-1.90919100142584	0.253584617131869	-5.28239189854187	1.2750807471402e-07	5.93966748037908e-06	Tumor_VS_Blood	All cells (CD8)
ENSCAFG00000010596	70.3798131728069	2.87001891644418	0.453929661280593	5.27947997347592	1.29551037135945e-07	5.98768699762696e-06	Tumor_VS_Blood	All cells (CD8)
SCML4	32.745900858056	-2.60950346007158	0.389786451267793	-5.27794932127028	1.30637580668248e-07	5.99110021111127e-06	Tumor_VS_Blood	All cells (CD8)
ETF1	70.7307069847997	1.26418091403824	0.132571599564743	5.23111612301029	1.68489621212655e-07	7.66757383918515e-06	Tumor_VS_Blood	All cells (CD8)
CTSS	249.45980919366	1.53710541894735	0.187024614499538	5.21350050613066	1.85310024559608e-07	8.36865729232548e-06	Tumor_VS_Blood	All cells (CD8)
FN1	17.1613426027627	2.56104506944535	0.394784687134521	5.21197558442579	1.86840144071246e-07	8.37383554792038e-06	Tumor_VS_Blood	All cells (CD8)
DRAM1	28.6072871244251	2.46888481226529	0.376434725746743	5.2012709810186	1.97930265258953e-07	8.80417631031556e-06	Tumor_VS_Blood	All cells (CD8)
CRTAM	172.698745202293	2.1558915846487	0.313811881012112	5.18746038457057	2.13181255075766e-07	9.4117933211062e-06	Tumor_VS_Blood	All cells (CD8)
ARID5B	96.1068974654651	2.14627137540018	0.312549187443177	5.17863233753359	2.23518487922845e-07	9.79507684853003e-06	Tumor_VS_Blood	All cells (CD8)
TNFRSF12A	11.6100680131592	2.74761157585644	0.437234844173223	5.15038460937613	2.59952826680078e-07	1.13079479605834e-05	Tumor_VS_Blood	All cells (CD8)
LGALS3	252.221624218636	2.25749779837531	0.340610694651517	5.1032758611155	3.33823834841724e-07	1.44153416563769e-05	Tumor_VS_Blood	All cells (CD8)
ASPM	14.8206989351588	2.40012413433037	0.373209220492698	5.0878584544188	3.62129480794926e-07	1.55243333940781e-05	Tumor_VS_Blood	All cells (CD8)
DDIT3	43.3378402057823	2.0532901364807	0.298730133567015	5.0850026961273	3.6762084694221e-07	1.56463664065476e-05	Tumor_VS_Blood	All cells (CD8)
SPARC	37.1463327356481	3.0468711433573	0.513039790986218	5.07288563487709	3.91828006826395e-07	1.65575320598925e-05	Tumor_VS_Blood	All cells (CD8)
IGFBP7	40.4670733197044	2.26023674831001	0.344353012870976	5.0584477844743	4.22682952092537e-07	1.76465632245741e-05	Tumor_VS_Blood	All cells (CD8)
CD28	64.5288989436216	2.19576149783754	0.330976059722051	5.05805006631391	4.23565243050966e-07	1.76465632245741e-05	Tumor_VS_Blood	All cells (CD8)
AIF1	23.607685721451	2.6434939632969	0.429051358586519	5.04045977059139	4.64414749334444e-07	1.9213130468969e-05	Tumor_VS_Blood	All cells (CD8)
KIF11	10.1730362320703	2.40231061921296	0.378739677845233	5.0226852839464	5.09540016052453e-07	2.09336023261549e-05	Tumor_VS_Blood	All cells (CD8)
FAM117A	114.892995158698	-1.54473751542628	0.196117892690452	-5.0055903541738	5.56910816992349e-07	2.27219613332878e-05	Tumor_VS_Blood	All cells (CD8)
ENSCAFG00000001000	30.2717330517127	-2.63796921513777	0.419828259207199	-4.99631967109416	5.8434765952057e-07	2.36780873542719e-05	Tumor_VS_Blood	All cells (CD8)
AMPH	37.8676715155584	2.93166426726752	0.498408454383434	4.99065017727403	6.01763937020129e-07	2.42179282408917e-05	Tumor_VS_Blood	All cells (CD8)
LAMP2	88.2599480548124	1.55605933341662	0.202392857720201	4.92834667826958	8.29283741411597e-07	3.31372573069274e-05	Tumor_VS_Blood	All cells (CD8)
SPTAN1	181.946598797788	-1.33401115131579	0.155293861566057	-4.92709944000278	8.34592856445602e-07	3.31372573069274e-05	Tumor_VS_Blood	All cells (CD8)
SLC2A1	25.1156920075915	1.69905805179172	0.233735040278627	4.91536573732153	8.86168656624112e-07	3.4950491817255e-05	Tumor_VS_Blood	All cells (CD8)
SSPO	9.8451159344831	-2.8475378966799	0.527414562289002	-4.91103707709964	9.05959538363443e-07	3.54944147613121e-05	Tumor_VS_Blood	All cells (CD8)
C6H7orf50	90.0348184891565	2.65947647062842	0.445344017689465	4.90392074407432	9.39424061003252e-07	3.65633733216792e-05	Tumor_VS_Blood	All cells (CD8)
RAB19	25.8582930142553	1.76126614647109	0.247816345523121	4.89773291518212	9.69486857228897e-07	3.74529550777436e-05	Tumor_VS_Blood	All cells (CD8)
PLAC8	615.717276676416	-1.93663936941387	0.286311971924053	-4.89662997884971	9.74941697426051e-07	3.74529550777436e-05	Tumor_VS_Blood	All cells (CD8)
POSTN	13.315514328614	2.22118518068972	0.520975656489921	4.89035471815039	1.00654425971364e-06	3.8417521551393e-05	Tumor_VS_Blood	All cells (CD8)
CCL3	182.195307895235	2.61624036512946	0.43673146249195	4.88443749401908	1.03724539664817e-06	3.93355369651959e-05	Tumor_VS_Blood	All cells (CD8)
STK17B	603.611688046456	0.968881425774298	0.0807006489174114	4.85977548226468	1.17518950585898e-06	4.42829370488008e-05	Tumor_VS_Blood	All cells (CD8)
RASGRP2	180.326839480283	-2.11483874355519	0.328238030572606	-4.85592947185275	1.19823347616679e-06	4.48655015506502e-05	Tumor_VS_Blood	All cells (CD8)
GZMK	1909.01824378679	1.79289467905771	0.257014445265078	4.85219722247217	1.22101108339324e-06	4.54308274802165e-05	Tumor_VS_Blood	All cells (CD8)
PPM1H	18.9708866324736	2.53997929007596	0.424613659592995	4.84950420595437	1.23770445340465e-06	4.57641221646369e-05	Tumor_VS_Blood	All cells (CD8)
ENSCAFG00000019360	502.714911759856	1.43212386156645	0.179246195208465	4.84603686227668	1.25952123978936e-06	4.6118353674879e-05	Tumor_VS_Blood	All cells (CD8)
DNAJA1	515.175430752782	1.50190840091251	0.194274280662126	4.84550885137511	1.26287581056971e-06	4.6118353674879e-05	Tumor_VS_Blood	All cells (CD8)
TCF7	89.3538005669809	-2.36211073908451	0.386132798700377	-4.84122336777149	1.29042221896828e-06	4.68352015178918e-05	Tumor_VS_Blood	All cells (CD8)
COL11A1	17.1347739676391	1.98000251197179	0.511447637764988	4.83109520907352	1.35784049221104e-06	4.89816119019544e-05	Tumor_VS_Blood	All cells (CD8)
NDEL1	45.2160331763092	1.50893234665808	0.19705620098387	4.82115075154401	1.42732438092202e-06	5.11760668941496e-05	Tumor_VS_Blood	All cells (CD8)
BCL6	17.6581304811899	2.16239808189375	0.342248976134749	4.79908308044564	1.59393669765929e-06	5.68055994177854e-05	Tumor_VS_Blood	All cells (CD8)
CD53	104.651047303742	-1.53629949995915	0.203301298973855	-4.7941926753808	1.63331239492985e-06	5.78603360982336e-05	Tumor_VS_Blood	All cells (CD8)
CD302	13.3969455438127	2.51990343400153	0.428690881996106	4.76484566149162	1.8899825913485e-06	6.65543869667722e-05	Tumor_VS_Blood	All cells (CD8)
ENSCAFG00000028482	44.2454807195042	2.43937557140088	0.410017924490264	4.75418579848844	1.99247741517849e-06	6.97484993384375e-05	Tumor_VS_Blood	All cells (CD8)
SPTBN1	139.64901011656	-2.2169257485861	0.361041974118425	-4.75051355613021	2.02900691243209e-06	7.06094405526366e-05	Tumor_VS_Blood	All cells (CD8)
NPC2	120.377828281075	1.62719020658948	0.226582323202995	4.7405822453595	2.13104923706475e-06	7.37268262366962e-05	Tumor_VS_Blood	All cells (CD8)
N4BP1	68.5266269941857	1.42838431918599	0.182942615649839	4.73416715818792	2.19956398548313e-06	7.55295766629722e-05	Tumor_VS_Blood	All cells (CD8)
ENSCAFG00000029046	31.3322718110861	-2.30665710473813	0.373723565192897	-4.73332710099893	2.20869113635804e-06	7.55295766629722e-05	Tumor_VS_Blood	All cells (CD8)
MT2A	124.110421375191	2.12387371947629	0.339575772757206	4.72409860945474	2.31138249536685e-06	7.83892807818368e-05	Tumor_VS_Blood	All cells (CD8)
ENSCAFG00000015206	11.2656438445167	2.18608576719652	0.520112476781611	4.72344582793536	2.31881746734642e-06	7.83892807818368e-05	Tumor_VS_Blood	All cells (CD8)
RAD51B	21.8979139609153	2.23503175733794	0.365932703935213	4.72096205484125	2.34731730700091e-06	7.86644490590911e-05	Tumor_VS_Blood	All cells (CD8)
TRIM34	365.829073589166	-1.34603585290026	0.16513491753594	-4.72042264989166	2.35355096069289e-06	7.86644490590911e-05	Tumor_VS_Blood	All cells (CD8)
PLOD2	25.6549746636351	2.50421132575327	0.428696752199014	4.71383836670087	2.43093518587983e-06	8.0794452582388e-05	Tumor_VS_Blood	All cells (CD8)
RNF125	49.2058746965235	-1.84630097146946	0.274289084401268	-4.71252570581264	2.44665205441275e-06	8.0862533820703e-05	Tumor_VS_Blood	All cells (CD8)
JUND	95.8297742982248	1.56687812870209	0.214717547619318	4.71005784716205	2.47646492842638e-06	8.13931473142805e-05	Tumor_VS_Blood	All cells (CD8)
TUBB6	21.8436022621	2.3653269912466	0.397834471139573	4.70180671422666	2.57869546139732e-06	8.42848748598152e-05	Tumor_VS_Blood	All cells (CD8)
INSIG1	12.2120517638443	2.13630359334679	0.344140092095187	4.70066056373757	2.59321260723888e-06	8.42936581561824e-05	Tumor_VS_Blood	All cells (CD8)
PDCD1	130.802361543867	2.22195460031787	0.365637906081452	4.6812576147806	2.85120372225297e-06	9.21733400046371e-05	Tumor_VS_Blood	All cells (CD8)
CCR7	110.869800131972	-2.52160754570288	0.450449219810066	-4.67453847881808	2.94615396453158e-06	9.47252546422219e-05	Tumor_VS_Blood	All cells (CD8)
PLOD3	16.7350638564354	1.9726211056054	0.310467706937258	4.66074552943919	3.15066063254366e-06	0.000100753017849342	Tumor_VS_Blood	All cells (CD8)
SLC25A4	162.876830658234	1.13679665606172	0.121208996602773	4.65621674090497	3.22072876748117e-06	0.000101892146462132	Tumor_VS_Blood	All cells (CD8)
STK39	61.4201598580342	1.72933822407727	0.254151533526892	4.65712674500143	3.20653052936848e-06	0.000101892146462132	Tumor_VS_Blood	All cells (CD8)
RGS16	14.597198517019	2.70352567749753	0.480339542664386	4.63949754338521	3.492572871777e-06	0.000109904580369323	Tumor_VS_Blood	All cells (CD8)
DLA-79	390.345178743537	1.61179578117246	0.228802441342961	4.62809379475435	3.6904687665658e-06	0.000115517530280441	Tumor_VS_Blood	All cells (CD8)
FKBP11	87.7524541210132	1.66395819999289	0.241516223364964	4.61469776268288	3.93667769865023e-06	0.000122575711922183	Tumor_VS_Blood	All cells (CD8)
CDC20	9.66306913679696	2.37241565505916	0.408176622193106	4.60793748915017	4.06682879064032e-06	0.000125965231023184	Tumor_VS_Blood	All cells (CD8)
MYL4	10.9892856467381	2.15619674166537	0.522678406193319	4.57329117563307	4.80122177741384e-06	0.000147937646016564	Tumor_VS_Blood	All cells (CD8)
PLCL2	188.017213026984	-1.55518279074322	0.218683640990251	-4.56785340142088	4.92744450347271e-06	0.000151040215971734	Tumor_VS_Blood	All cells (CD8)
BPI	36.9731182380428	2.35980577840722	0.412192628029761	4.54575027671875	5.47399077821352e-06	0.000166928502288202	Tumor_VS_Blood	All cells (CD8)
PSEN2	31.3152346449287	-2.38367420489982	0.413739417880194	-4.54214099104655	5.56857765903434e-06	0.000168931264872438	Tumor_VS_Blood	All cells (CD8)
UBE2B	370.250279993749	0.975356543343557	0.0879273146612062	4.54107633240975	5.59677618576706e-06	0.000168931264872438	Tumor_VS_Blood	All cells (CD8)
ICOS	70.2993824772025	2.0494753409264	0.337478698813554	4.53870508193312	5.66007315360299e-06	0.00016997458262292	Tumor_VS_Blood	All cells (CD8)
RALGPS2	26.071328767471	-2.59955400830287	0.468202412583709	-4.53724814319248	5.6993031846495e-06	0.000170288270911043	Tumor_VS_Blood	All cells (CD8)
KIAA1109	147.617013408817	-1.44266694664842	0.194271377760718	-4.5322416313717	5.83610365867549e-06	0.000173499443440825	Tumor_VS_Blood	All cells (CD8)
TPI1	552.071647197698	1.08909799611347	0.114036179243768	4.52222005057851	6.11943926706822e-06	0.000181013013519878	Tumor_VS_Blood	All cells (CD8)
MMP9	228.624096714701	2.73848184892076	0.53614391689342	4.51144365026859	6.43878895032316e-06	0.000189511818060258	Tumor_VS_Blood	All cells (CD8)
P4HA1	24.6607164074824	2.22196135043227	0.383410957501912	4.50263406194137	6.71163910043829e-06	0.000196564638208876	Tumor_VS_Blood	All cells (CD8)
CD68	16.7655463281799	2.70150331298161	0.503537106035607	4.49599292402313	6.92460390968579e-06	0.000200813513380888	Tumor_VS_Blood	All cells (CD8)
PTN	22.2299381002379	1.53956101767472	0.487104574776383	4.4970364592227	6.89071756673066e-06	0.000200813513380888	Tumor_VS_Blood	All cells (CD8)
CD70	36.7903600897147	2.23538145706281	0.386184025373231	4.48115070060828	7.42416632289595e-06	0.000214250575445134	Tumor_VS_Blood	All cells (CD8)
COX7A1	11.7900047876797	2.7620467911256	0.519993555045826	4.47449883066579	7.6590745750757e-06	0.000219956724204601	Tumor_VS_Blood	All cells (CD8)
ARL5B	67.1717281165581	1.59030368654237	0.233402779566109	4.4558282589375	8.35699150664104e-06	0.000238840394943422	Tumor_VS_Blood	All cells (CD8)
CHN2	49.61770858607	1.61509087599793	0.241880746890771	4.40958071470433	1.0357095099445e-05	0.000291886173346001	Tumor_VS_Blood	All cells (CD8)
FAT1	17.3999156559302	2.49415524214176	0.461999566097624	4.40970698900495	1.03510578952796e-05	0.000291886173346001	Tumor_VS_Blood	All cells (CD8)
SPG21	29.3546824411705	-1.59249836370232	0.232784863085434	-4.40949759176525	1.03610710619777e-05	0.000291886173346001	Tumor_VS_Blood	All cells (CD8)
ENSCAFG00000017264	39.111337188823	2.08327068257995	0.357271314648938	4.40316409548064	1.06683410043683e-05	0.000299118034985037	Tumor_VS_Blood	All cells (CD8)
LPAR6	26.0599729433991	1.91618923997649	0.316785682317616	4.38661224420599	1.15129765311664e-05	0.000321277213011229	Tumor_VS_Blood	All cells (CD8)
CSTA	124.371606175772	-2.40584020164385	0.457799211169835	-4.37950516164494	1.18949104347584e-05	0.000330376948976669	Tumor_VS_Blood	All cells (CD8)
ANKRD9	21.1237549620396	1.85793082579666	0.303510018419797	4.37373387295199	1.2213926224908e-05	0.000337652278254932	Tumor_VS_Blood	All cells (CD8)
ENSCAFG00000006557	10.4749143362633	2.54802674290651	0.478524916824689	4.37253799771318	1.22810433793102e-05	0.00033792861689302	Tumor_VS_Blood	All cells (CD8)
BICDL1	41.3891310056336	2.4155414044464	0.448187445775092	4.3490701132796	1.36716000914262e-05	0.000374449935837396	Tumor_VS_Blood	All cells (CD8)
DCXR	36.3177250606599	1.76126390624737	0.281964519171833	4.34182722013412	1.41302636568827e-05	0.000385228754811604	Tumor_VS_Blood	All cells (CD8)
NFKBIB	143.170809096838	1.27761109843648	0.164165736284591	4.333990220138	1.46430682574268e-05	0.000397377944086866	Tumor_VS_Blood	All cells (CD8)
SELL	748.199411545111	-1.97469321114983	0.338980208671066	-4.31827895267252	1.57250605116643e-05	0.000423797944343305	Tumor_VS_Blood	All cells (CD8)
GNG3	42.712224966949	2.2117203893293	0.396494511464808	4.3177904236014	1.57598965104001e-05	0.000423797944343305	Tumor_VS_Blood	All cells (CD8)
RCSD1	330.482866586871	-1.42205712450443	0.200171776482427	-4.30862723391457	1.64270965617705e-05	0.000437759924592047	Tumor_VS_Blood	All cells (CD8)
DTX3L	129.708809030118	-1.38347509668611	0.190526924505139	-4.30909924258566	1.63920803816858e-05	0.000437759924592047	Tumor_VS_Blood	All cells (CD8)
AARS1	60.0844700543294	1.24595306187267	0.157699381514685	4.30515804438427	1.66866563061943e-05	0.000442682774472849	Tumor_VS_Blood	All cells (CD8)
CENPW	41.5487349489631	1.82353047652147	0.300944445899014	4.28738689798314	1.80787254314749e-05	0.000477472052020561	Tumor_VS_Blood	All cells (CD8)
SAR1A	49.9818849487906	1.37047609218719	0.188871730531924	4.28582869204032	1.82059244445176e-05	0.000478694440061182	Tumor_VS_Blood	All cells (CD8)
ENSCAFG00000043319	29.6481354595752	1.36568043923516	0.188300167261947	4.27421582454028	1.91811170569475e-05	0.000502103931455316	Tumor_VS_Blood	All cells (CD8)
MSANTD2	21.5626221280093	-1.73977032626649	0.276068736074037	-4.26262519860776	2.02039233750643e-05	0.000526548064699912	Tumor_VS_Blood	All cells (CD8)
HNRNPDL	569.33387273429	1.1013197174372	0.126445713811559	4.18709377698606	2.8254910453308e-05	0.000733140571235834	Tumor_VS_Blood	All cells (CD8)
CYP51A1	44.9172089631025	1.28171017887209	0.172075489374259	4.17104631658167	3.03204220921284e-05	0.000779893987378398	Tumor_VS_Blood	All cells (CD8)
RRP8	52.792229833541	-1.39567505587839	0.199369165813578	-4.17149702460702	3.02605009064844e-05	0.000779893987378398	Tumor_VS_Blood	All cells (CD8)
SLC30A1	38.0279234301609	1.34852078848608	0.189332333887988	4.16070081396903	3.17272500192069e-05	0.000812547234258129	Tumor_VS_Blood	All cells (CD8)
GLA	16.8589421589955	1.67494811217023	0.273014068817442	4.15525998075379	3.24917874748563e-05	0.000828540580608835	Tumor_VS_Blood	All cells (CD8)
SLF2	41.8321014299478	-1.60250279923832	0.252774052874341	-4.14530198709881	3.393661571576e-05	0.000861669607615607	Tumor_VS_Blood	All cells (CD8)
ENSCAFG00000024259	15.0423644121609	-2.57976293225078	0.514039815539908	-4.11101637527865	3.93921258925622e-05	0.000995913746924778	Tumor_VS_Blood	All cells (CD8)
HBEGF	10.4782321551964	2.02110908985944	0.371789299682902	4.09304811325698	4.25739337218222e-05	0.00107177613573745	Tumor_VS_Blood	All cells (CD8)
TARS3	16.4369158555773	-1.87024158351674	0.320447299719709	-4.0696379268011	4.70862573924365e-05	0.00118034872344769	Tumor_VS_Blood	All cells (CD8)
SRGN	137.543309607971	1.31103356663715	0.184773422646212	4.05241427040657	5.06918016398076e-05	0.00125489910882946	Tumor_VS_Blood	All cells (CD8)
CCL5	28213.7478299519	2.28702491976152	0.448074573257532	4.05399944235517	5.03493361829519e-05	0.00125489910882946	Tumor_VS_Blood	All cells (CD8)
NAMPT	31.3412152363992	1.51714610229769	0.238808546632503	4.05239228725959	5.06965664317512e-05	0.00125489910882946	Tumor_VS_Blood	All cells (CD8)
NFKB2	56.0446838876909	1.37436870937866	0.201585505152146	4.0475188665865	5.17634108699511e-05	0.0012759680779443	Tumor_VS_Blood	All cells (CD8)
NFATC3	55.9391382718827	-1.33513899442315	0.190361849207294	-4.04563930089645	5.21805254941501e-05	0.00128091281669457	Tumor_VS_Blood	All cells (CD8)
GIMAP8	303.04215520136	-1.31262694149619	0.185380998732807	-4.04431342644674	5.24766783254437e-05	0.00128179231305991	Tumor_VS_Blood	All cells (CD8)
SYPL1	35.2920386293233	1.32390929580221	0.188716956885003	4.04354215716535	5.26496842585461e-05	0.00128179231305991	Tumor_VS_Blood	All cells (CD8)
SMARCA5	397.042263648843	0.973089267424949	0.0988489029913472	4.02717969913402	5.64498894962565e-05	0.00136867846827809	Tumor_VS_Blood	All cells (CD8)
FOXP1	33.3229605324386	-1.69586409102637	0.28563281936007	-4.01447743543232	5.95776427196575e-05	0.00143861769114079	Tumor_VS_Blood	All cells (CD8)
SPC24	11.2332570370429	2.47915626838866	0.520364477693159	3.99406424960054	6.49502509963719e-05	0.00156197432883958	Tumor_VS_Blood	All cells (CD8)
TCIRG1	36.2434672518345	1.98024074993702	0.37216910958237	3.97448387980472	7.05320388885778e-05	0.0016893422755661	Tumor_VS_Blood	All cells (CD8)
HMGB3	13.1890984170161	2.28355158976752	0.463562468778895	3.96102952988675	7.46273019529666e-05	0.00178022225142641	Tumor_VS_Blood	All cells (CD8)
CTNNB1	106.481513338267	1.17116975104153	0.152418726543655	3.95892699053034	7.52872451923902e-05	0.00178875237975173	Tumor_VS_Blood	All cells (CD8)
TP53I13	167.880578978256	1.18562341772242	0.156355349208157	3.95352299641748	7.70088587838551e-05	0.00182233763426115	Tumor_VS_Blood	All cells (CD8)
ATP1B1	195.884632097994	1.51346840401342	0.244911454987241	3.9386688529235	8.19349223951723e-05	0.00193118327047745	Tumor_VS_Blood	All cells (CD8)
TIPARP	160.422608718709	1.02741387392289	0.11560066630104	3.92971556313095	8.50464044482436e-05	0.0019965655901421	Tumor_VS_Blood	All cells (CD8)
ENSCAFG00000010899	127.039823839054	1.04794814455521	0.121952956215903	3.89962797422286	9.63406052246676e-05	0.00225277083205191	Tumor_VS_Blood	All cells (CD8)
YIF1B	41.2591828607667	1.4252661734004	0.224287355564876	3.88552248173108	0.000102110042522705	0.00237827957308789	Tumor_VS_Blood	All cells (CD8)
NDUFA4L2	10.9814640823352	1.46618901629358	0.482364327800691	3.8778905816189	0.000105366083762859	0.00244449314329834	Tumor_VS_Blood	All cells (CD8)
TLE4	19.9180532831759	-2.2442081236623	0.450769068955975	-3.87629483574324	0.000106059158624506	0.00245096086883819	Tumor_VS_Blood	All cells (CD8)
ZNF296	30.2773074866147	-1.69734736429726	0.29762125813865	-3.87064563383807	0.000108547486619577	0.00248481311885059	Tumor_VS_Blood	All cells (CD8)
GPR55	20.481293014645	-2.24337114344704	0.450859187785344	-3.87035381529756	0.000108677509714706	0.00248481311885059	Tumor_VS_Blood	All cells (CD8)
ENSCAFG00000030087	19.4574306044458	1.95916269428392	0.376346309406323	3.87011488621016	0.000108784076704243	0.00248481311885059	Tumor_VS_Blood	All cells (CD8)
DDX3X	418.916024201746	1.0942599495098	0.135880523443539	3.85406096271015	0.000116174648179493	0.00264342007165338	Tumor_VS_Blood	All cells (CD8)
ENSCAFG00000048353	28.2010404166358	-1.81205163258058	0.332653469474958	-3.8159409497065	0.000135664948357111	0.00307507216276117	Tumor_VS_Blood	All cells (CD8)
ALPK2	34.8672003063467	-1.81106262732065	0.336193318464013	-3.7956274342276	0.000147270522805107	0.00332539088898859	Tumor_VS_Blood	All cells (CD8)
ATP6V1B2	29.0904678374251	1.79318839286808	0.337436463053802	3.78910956975684	0.000151188223692885	0.00340087274284072	Tumor_VS_Blood	All cells (CD8)
ENSCAFG00000042261	18.4353699955434	-1.9039747644312	0.36137079018582	-3.77009606306727	0.000163184723366936	0.00365682130090453	Tumor_VS_Blood	All cells (CD8)
NRP1	16.1533276788062	1.84652102496071	0.356568557089989	3.75594365832029	0.00017268954368551	0.00385521260544709	Tumor_VS_Blood	All cells (CD8)
PSMD8	174.388469761768	1.20315060535735	0.170078727807379	3.75115590705058	0.000176021199026678	0.0039001551065237	Tumor_VS_Blood	All cells (CD8)
TMEM154	47.9085111467964	-1.43015785265808	0.233097426475013	-3.75163426997519	0.0001756856221077	0.0039001551065237	Tumor_VS_Blood	All cells (CD8)
TIMM10B	76.2713300428247	1.12529929352824	0.1485465205532	3.74799762135624	0.000178251944398903	0.00393484516068624	Tumor_VS_Blood	All cells (CD8)
LAPTM4A	28.1656561910994	1.32607457422445	0.205619489221335	3.73904815757477	0.000184718341957366	0.00406243015248988	Tumor_VS_Blood	All cells (CD8)
ENSCAFG00000048539	35.9199565638625	1.70320804148183	0.315459823214935	3.73386224240621	0.000188565659058559	0.00413168310737198	Tumor_VS_Blood	All cells (CD8)
UBN2	71.1689191115076	-1.24869958730247	0.183726321723831	-3.72412445300072	0.000195994228878087	0.00427860464222421	Tumor_VS_Blood	All cells (CD8)
CALR	184.055126767594	0.991877827657376	0.113041195773679	3.70169719629942	0.000214162114381274	0.0046580259877927	Tumor_VS_Blood	All cells (CD8)
DSTN	28.1222516838513	1.92394824205727	0.386245662889913	3.69837615638312	0.000216983172451379	0.00470209687993537	Tumor_VS_Blood	All cells (CD8)
NAA16	306.134824015084	1.3224456719812	0.206906479167787	3.6949578515755	0.000219923265945051	0.00474841620923693	Tumor_VS_Blood	All cells (CD8)
SYTL3	325.309915873039	1.46332231759535	0.247885858321947	3.6933665784185	0.000221304645184321	0.00476086647603797	Tumor_VS_Blood	All cells (CD8)
APP	44.5226529296964	2.09189705578783	0.442895170677423	3.66930167930736	0.000243213932162601	0.0052132377633114	Tumor_VS_Blood	All cells (CD8)
DCTN4	40.3512488806064	1.61419140509945	0.295292305459322	3.66657535412527	0.000245820504082452	0.00524595957268859	Tumor_VS_Blood	All cells (CD8)
TTBK2	28.412740598557	-1.60189761699561	0.287665227180835	-3.6658545755831	0.000246513989385975	0.00524595957268859	Tumor_VS_Blood	All cells (CD8)
PDE4D	28.1880942651774	1.76638269491244	0.341435925322426	3.66045765063554	0.000251765165013214	0.00533850435920493	Tumor_VS_Blood	All cells (CD8)
TNIK	175.070200814557	-1.03441434443322	0.126765731112199	-3.64590904770311	0.00026644821082785	0.0056296700544913	Tumor_VS_Blood	All cells (CD8)
APOL5	56.9955480286857	-1.41707375952431	0.236955222231997	-3.63829101903366	0.000274453199158497	0.00577816770897391	Tumor_VS_Blood	All cells (CD8)
LXN	53.6513881146434	1.51788787589554	0.269072369525801	3.63047815133781	0.000282896652595637	0.00593481062679357	Tumor_VS_Blood	All cells (CD8)
BLVRB	31.2414479603374	2.01395467506833	0.423135768400105	3.6191430321767	0.000295580239609428	0.00617898479692358	Tumor_VS_Blood	All cells (CD8)
NFE2L2	28.6440475667142	1.37112871307019	0.226618641532785	3.61635515966738	0.000298780372521447	0.00622388973182	Tumor_VS_Blood	All cells (CD8)
ZNF395	62.8870068335606	-1.37621750685071	0.228523300386377	-3.58880168759198	0.000332201414744952	0.00689580199870574	Tumor_VS_Blood	All cells (CD8)
SQOR	21.69400464871	1.58087071171877	0.29264989754979	3.58335791621071	0.000339205310195243	0.00701656858431839	Tumor_VS_Blood	All cells (CD8)
JDP2	57.1776452510523	1.60769983370935	0.300505858011904	3.58102694668794	0.000342246350256409	0.00705480630005894	Tumor_VS_Blood	All cells (CD8)
PMEPA1	30.0561053678934	1.9393949165555	0.405372345749705	3.57860721390126	0.000345430160788428	0.00709571121952897	Tumor_VS_Blood	All cells (CD8)
OSER1	57.3759197226709	1.19041616981115	0.175229580154764	3.57592564880166	0.000348990837153037	0.0071440477252504	Tumor_VS_Blood	All cells (CD8)
NUSAP1	10.9580252582789	1.77984455712265	0.358011959358631	3.56381154646228	0.000365508414196764	0.00745637164961399	Tumor_VS_Blood	All cells (CD8)
S100A13	30.1420497817679	1.69810956252919	0.332108273357326	3.55527437554802	0.000377584848786926	0.00765292409956129	Tumor_VS_Blood	All cells (CD8)
METTL18	17.0088214694536	-1.64816508745748	0.307987928068244	-3.55517295359811	0.000377730533649746	0.00765292409956129	Tumor_VS_Blood	All cells (CD8)
TNFAIP3	90.2900889354245	2.07331566915968	0.453667503787757	3.55402068065229	0.000379389378970131	0.0076602988600249	Tumor_VS_Blood	All cells (CD8)
MALT1	65.9231219416857	-1.32165179424325	0.214812912692993	-3.55203782934124	0.000382259899125259	0.00769200531709195	Tumor_VS_Blood	All cells (CD8)
FAM118A	41.5532066952697	1.2946794678918	0.207915491254987	3.54961963723705	0.000385788123042577	0.00771054910783746	Tumor_VS_Blood	All cells (CD8)
HSPA5	335.173299488673	1.24793452844371	0.193640212953416	3.54975946020859	0.000385583290429689	0.00771054910783746	Tumor_VS_Blood	All cells (CD8)
ZNF652	32.812202845219	-1.46738144099921	0.258043438267367	-3.54741890133283	0.000389025500481883	0.00774907360555831	Tumor_VS_Blood	All cells (CD8)
RASGEF1A	48.6602905170512	1.35114856033454	0.225382953690236	3.53983116590699	0.000400383083696757	0.0079485447085571	Tumor_VS_Blood	All cells (CD8)
HSPH1	211.40822791829	2.16034463294112	0.487003821497854	3.53117973521624	0.000413710524115951	0.00818565705909687	Tumor_VS_Blood	All cells (CD8)
CLNK	41.0031420336585	-1.80284638540996	0.366595074652816	-3.52657987639096	0.000420964163263893	0.00830141329956396	Tumor_VS_Blood	All cells (CD8)
[truncated: 3,960 more rows]
