# Supplementary material for: Characterization of canine tumor-infiltrating leukocyte transcriptomic signatures reveals conserved expression patterns with human osteosarcoma
Source: Cancer Immunol Immunother. 2025 Feb 11;74(3):105. doi: 10.1007/s00262-025-03950-3 (PMC11813853; doi:10.1007/s00262-025-03950-3)
Supplement: Supplementary file 2 — Supplementary file2 (CSV 1302 KB) [file 262_2025_3950_MOESM2_ESM.csv]

ID	Description	GeneRatio	BgRatio	pvalue	p.adjust	qvalue	geneID	Count	x_axis	direction	msigdb_reference	subset	celltype
REACTOME_SIGNALING_BY_INTERLEUKINS	SIGNALING BY INTERLEUKINS	18/98	417/9333	2.65051403449006e-07	8.8527168751968e-05	7.70044077388691e-05	NFKBIA/ICAM1/IRF4/MMP9/CCL5/HMOX1/DUSP4/IL2RB/FOS/CSF1/IL1R1/JUNB/NFKBIB/IL18RAP/CXCL10/NFKB2/FASLG/IL12RB2	18	4.05292342502763	UP	C2	CD4	TCM (C1)
REACTOME_NGF_STIMULATED_TRANSCRIPTION	NGF STIMULATED TRANSCRIPTION	6/98	37/9333	2.0530344459255e-06	0.000275659999969809	0.000239779892819626	FOSB/TRIB1/FOS/JUNB/JUND/NAB1	6	3.55962624823121	UP	C2	CD4	TCM (C1)
REACTOME_NUCLEAR_EVENTS_KINASE_AND_TRANSCRIPTION_FACTOR_ACTIVATION	NUCLEAR EVENTS KINASE & TRANSCRIPTION FACTOR ACTIVATION	7/98	59/9333	2.47598802368092e-06	0.000275659999969809	0.000239779892819626	FOSB/TRIB1/DUSP4/FOS/JUNB/JUND/NAB1	7	3.55962624823121	UP	C2	CD4	TCM (C1)
REACTOME_TNFS_BIND_THEIR_PHYSIOLOGICAL_RECEPTORS	TNFS BIND THEIR PHYSIOLOGICAL RECEPTORS	5/98	28/9333	9.34861505760492e-06	0.000780609357310011	0.000679004672604989	TNFRSF18/TNFRSF4/TNFSF9/FASLG/TNFRSF6B	5	3.10756624705458	UP	C2	CD4	TCM (C1)
REACTOME_INTERLEUKIN_10_SIGNALING	INTERLEUKIN 10 SIGNALING	5/98	39/9333	4.99847977556241e-05	0.00333898449007569	0.00290437982748469	ICAM1/CCL5/CSF1/IL1R1/CXCL10	5	2.47638559828321	UP	C2	CD4	TCM (C1)
REACTOME_TNFR2_NON_CANONICAL_NF_KB_PATHWAY	TNFR2 NON CANONICAL NF KB PATHWAY	7/98	96/9333	6.30607630601274e-05	0.00351038247701376	0.00305346852712196	TNFRSF18/TNFRSF4/TNFSF9/RELB/NFKB2/FASLG/TNFRSF6B	7	2.45464556199372	UP	C2	CD4	TCM (C1)
REACTOME_INTERLEUKIN_4_AND_INTERLEUKIN_13_SIGNALING	INTERLEUKIN 4 & INTERLEUKIN 13 SIGNALING	7/98	102/9333	9.2827036980125e-05	0.00442917576448025	0.00385267100849842	ICAM1/IRF4/MMP9/HMOX1/FOS/JUNB/FASLG	7	2.35367708511843	UP	C2	CD4	TCM (C1)
REACTOME_SIGNALING_BY_NTRKS	SIGNALING BY NTRKS	7/98	131/9333	0.000438147475724595	0.0172320520957338	0.0149891155954066	FOSB/TRIB1/DUSP4/FOS/JUNB/JUND/NAB1	7	1.76366300109023	UP	C2	CD4	TCM (C1)
REACTOME_INTERFERON_GAMMA_SIGNALING	INTERFERON GAMMA SIGNALING	5/98	62/9333	0.000464336733118575	0.0172320520957338	0.0149891155954066	ICAM1/IRF4/IFI30/OAS1/IRF1	5	1.76366300109023	UP	C2	CD4	TCM (C1)
REACTOME_RIP_MEDIATED_NFKB_ACTIVATION_VIA_ZBP1	RIP MEDIATED NFKB ACTIVATION VIA ZBP1	3/98	17/9333	0.000686080525111227	0.022915089538715	0.0199324447295472	NFKBIA/NFKBIB/NFKB2	3	1.63987844144805	UP	C2	CD4	TCM (C1)
REACTOME_DDX58_IFIH1_MEDIATED_INDUCTION_OF_INTERFERON_ALPHA_BETA	DDX58 IFIH1 MEDIATED INDUCTION OF INTERFERON ALPHA BETA	5/98	69/9333	0.000761125008745154	0.0231105229928074	0.02010244042236	NFKBIA/ISG15/NFKBIB/TNFAIP3/NFKB2	5	1.63619022629414	UP	C2	CD4	TCM (C1)
REACTOME_ZBP1_DAI_MEDIATED_INDUCTION_OF_TYPE_I_IFNS	ZBP1 DAI MEDIATED INDUCTION OF TYPE I IFNS	3/98	20/9333	0.00112421300741989	0.0312905953731871	0.0272177886006922	NFKBIA/NFKBIB/NFKB2	3	1.50458617335653	UP	C2	CD4	TCM (C1)
REACTOME_INTERFERON_ALPHA_BETA_SIGNALING	INTERFERON ALPHA BETA SIGNALING	4/98	48/9333	0.00156132408291401	0.0401140187456368	0.0348927487355681	IRF4/ISG15/OAS1/IRF1	4	1.39670382688333	UP	C2	CD4	TCM (C1)
REACTOME_TRAF6_MEDIATED_NF_KB_ACTIVATION	TRAF6 MEDIATED NF KB ACTIVATION	3/98	24/9333	0.00193617760884291	0.0461916658109665	0.0401793248150859	NFKBIA/NFKBIB/NFKB2	3	1.33543637550046	UP	C2	CD4	TCM (C1)
REACTOME_TNFR2_NON_CANONICAL_NF_KB_PATHWAY	TNFR2 NON CANONICAL NF KB PATHWAY	6/50	96/9333	1.11617781929113e-05	0.00119693708300649	0.00107195978147016	TNFRSF18/TNFRSF4/RELB/TNFSF9/NFKB2/FASLG	6	2.92192867768151	UP	C2	CD4	TEM (C4)
REACTOME_TNFS_BIND_THEIR_PHYSIOLOGICAL_RECEPTORS	TNFS BIND THEIR PHYSIOLOGICAL RECEPTORS	4/50	28/9333	1.35757196412418e-05	0.00119693708300649	0.00107195978147016	TNFRSF18/TNFRSF4/TNFSF9/FASLG	4	2.92192867768151	UP	C2	CD4	TEM (C4)
REACTOME_NUCLEAR_EVENTS_KINASE_AND_TRANSCRIPTION_FACTOR_ACTIVATION	NUCLEAR EVENTS KINASE & TRANSCRIPTION FACTOR ACTIVATION	5/50	59/9333	1.4479077617014e-05	0.00119693708300649	0.00107195978147016	DUSP4/TRIB1/FOSB/FOS/NAB1	5	2.92192867768151	UP	C2	CD4	TEM (C4)
REACTOME_NGF_STIMULATED_TRANSCRIPTION	NGF STIMULATED TRANSCRIPTION	4/50	37/9333	4.22633600794672e-05	0.00262032832492697	0.00234672867809673	TRIB1/FOSB/FOS/NAB1	4	2.58164428853884	UP	C2	CD4	TEM (C4)
REACTOME_TOLL_LIKE_RECEPTOR_9_TLR9_CASCADE	TOLL LIKE RECEPTOR 9 TLR9 CASCADE	5/50	90/9333	0.000112212422824324	0.00556573617208648	0.00498459394019629	NFKBIA/DUSP4/IRAK2/NFKB2/FOS	5	2.25447738401035	UP	C2	CD4	TEM (C4)
REACTOME_MYD88_INDEPENDENT_TLR4_CASCADE	MYD88 INDEPENDENT TLR4 CASCADE	5/50	94/9333	0.000137914702299297	0.00570047436170426	0.00510526354125466	NFKBIA/DUSP4/IRAK2/NFKB2/FOS	5	2.24408900325756	UP	C2	CD4	TEM (C4)
REACTOME_TOLL_LIKE_RECEPTOR_TLR1_TLR2_CASCADE	TOLL LIKE RECEPTOR TLR1 TLR2 CASCADE	5/50	101/9333	0.000193495028938538	0.00685525245382248	0.00613946633173405	NFKBIA/DUSP4/IRAK2/NFKB2/FOS	5	2.16397654710595	UP	C2	CD4	TEM (C4)
REACTOME_TAK1_ACTIVATES_NFKB_BY_PHOSPHORYLATION_AND_ACTIVATION_OF_IKKS_COMPLEX	TAK1 ACTIVATES NFKB BY PHOSPHORYLATION & ACTIVATION OF IKKS COMPLEX	3/50	31/9333	0.000585178710626808	0.0177598704102503	0.0159054866577369	NFKBIA/IRAK2/NFKB2	3	1.75056020749427	UP	C2	CD4	TEM (C4)
REACTOME_SIGNALING_BY_NTRKS	SIGNALING BY NTRKS	5/50	131/9333	0.000644511426178437	0.0177598704102503	0.0159054866577369	DUSP4/TRIB1/FOSB/FOS/NAB1	5	1.75056020749427	UP	C2	CD4	TEM (C4)
REACTOME_TOLL_LIKE_RECEPTOR_CASCADES	TOLL LIKE RECEPTOR CASCADES	5/50	149/9333	0.00115225290539846	0.0277664746736406	0.0248672587272418	NFKBIA/DUSP4/IRAK2/NFKB2/FOS	5	1.55647925625886	UP	C2	CD4	TEM (C4)
REACTOME_SUMOYLATION_OF_IMMUNE_RESPONSE_PROTEINS	SUMOYLATION OF IMMUNE RESPONSE PROTEINS	2/50	10/9333	0.00123157750568567	0.0277664746736406	0.0248672587272418	NFKBIA/NFKB2	2	1.55647925625886	UP	C2	CD4	TEM (C4)
REACTOME_SIGNALING_BY_INTERLEUKINS	SIGNALING BY INTERLEUKINS	27/142	417/9333	1.14286323422562e-10	5.96574608265772e-08	5.22108045951492e-08	NFKBIA/DUSP4/ICAM1/IL2RB/NFKB2/MMP9/APP/IRF4/MAP3K8/FASLG/CCL5/HMOX1/IRAK2/NFKBIB/CXCL10/IL1R1/FOS/IL21/MTAP/CCR5/PSMB2/JUNB/PSMA6/IL12RB2/PTPN2/HNRNPDL/PSMB1	27	7.22433523525947	UP	C2	CD4	TREG-TFH (C2)
REACTOME_TNFR2_NON_CANONICAL_NF_KB_PATHWAY	TNFR2 NON CANONICAL NF KB PATHWAY	13/142	96/9333	1.84646384503791e-09	4.81927063554894e-07	4.21771215129712e-07	TNFRSF18/TNFRSF4/TNFRSF9/RELB/NFKB2/TNFSF9/FASLG/CD70/TRAF3/TNFRSF6B/PSMB2/PSMA6/PSMB1	13	6.31701868435967	UP	C2	CD4	TREG-TFH (C2)
REACTOME_TNFS_BIND_THEIR_PHYSIOLOGICAL_RECEPTORS	TNFS BIND THEIR PHYSIOLOGICAL RECEPTORS	7/142	28/9333	1.47522683529543e-07	2.56689469341405e-05	2.2464857772569e-05	TNFRSF18/TNFRSF4/TNFRSF9/TNFSF9/FASLG/CD70/TNFRSF6B	7	4.59059194784873	UP	C2	CD4	TREG-TFH (C2)
REACTOME_INTERLEUKIN_1_SIGNALING	INTERLEUKIN 1 SIGNALING	10/142	98/9333	2.16538202263198e-06	0.000282582353953474	0.000247309420479548	NFKBIA/NFKB2/APP/MAP3K8/IRAK2/NFKBIB/IL1R1/PSMB2/PSMA6/PSMB1	10	3.54885496145387	UP	C2	CD4	TREG-TFH (C2)
REACTOME_INTERLEUKIN_1_FAMILY_SIGNALING	INTERLEUKIN 1 FAMILY SIGNALING	11/142	132/9333	4.93025369124903e-06	0.000514718485366399	0.000450469495158333	NFKBIA/NFKB2/APP/MAP3K8/IRAK2/NFKBIB/IL1R1/PSMB2/PSMA6/PTPN2/PSMB1	11	3.28843023441456	UP	C2	CD4	TREG-TFH (C2)
REACTOME_MYD88_INDEPENDENT_TLR4_CASCADE	MYD88 INDEPENDENT TLR4 CASCADE	9/142	94/9333	1.20339874016837e-05	0.00104695690394648	0.000916272023215913	NFKBIA/DUSP4/NFKB2/APP/MAP3K8/IRAK2/NFKBIB/FOS/TRAF3	9	2.98007119488605	UP	C2	CD4	TREG-TFH (C2)
REACTOME_NGF_STIMULATED_TRANSCRIPTION	NGF STIMULATED TRANSCRIPTION	6/142	37/9333	1.75925935603146e-05	0.00131190483406917	0.00114814821130474	TRIB1/FOSB/JUND/FOS/NAB1/JUNB	6	2.88209766765673	UP	C2	CD4	TREG-TFH (C2)
REACTOME_NUCLEAR_EVENTS_KINASE_AND_TRANSCRIPTION_FACTOR_ACTIVATION	NUCLEAR EVENTS KINASE & TRANSCRIPTION FACTOR ACTIVATION	7/142	59/9333	2.86787206403804e-05	0.00187128652178482	0.00163770588920067	DUSP4/TRIB1/FOSB/JUND/FOS/NAB1/JUNB	7	2.72785971046728	UP	C2	CD4	TREG-TFH (C2)
REACTOME_TOLL_LIKE_RECEPTOR_9_TLR9_CASCADE	TOLL LIKE RECEPTOR 9 TLR9 CASCADE	8/142	90/9333	6.38644546273376e-05	0.00370413836838558	0.00324177465593737	NFKBIA/DUSP4/NFKB2/APP/MAP3K8/IRAK2/NFKBIB/FOS	8	2.43131279858191	UP	C2	CD4	TREG-TFH (C2)
REACTOME_DDX58_IFIH1_MEDIATED_INDUCTION_OF_INTERFERON_ALPHA_BETA	DDX58 IFIH1 MEDIATED INDUCTION OF INTERFERON ALPHA BETA	7/142	69/9333	7.99145659646355e-05	0.00408338019028233	0.0035736781661273	NFKBIA/NFKB2/APP/NFKBIB/ISG15/TRAF3/TNFAIP3	7	2.38898018244418	UP	C2	CD4	TREG-TFH (C2)
REACTOME_TOLL_LIKE_RECEPTOR_CASCADES	TOLL LIKE RECEPTOR CASCADES	10/142	149/9333	8.73333569731019e-05	0.00408338019028233	0.0035736781661273	NFKBIA/DUSP4/NFKB2/APP/MAP3K8/IRAK2/NFKBIB/CTSS/FOS/TRAF3	10	2.38898018244418	UP	C2	CD4	TREG-TFH (C2)
REACTOME_TAK1_ACTIVATES_NFKB_BY_PHOSPHORYLATION_AND_ACTIVATION_OF_IKKS_COMPLEX	TAK1 ACTIVATES NFKB BY PHOSPHORYLATION & ACTIVATION OF IKKS COMPLEX	5/142	31/9333	9.38708089720075e-05	0.00408338019028233	0.0035736781661273	NFKBIA/NFKB2/APP/IRAK2/NFKBIB	5	2.38898018244418	UP	C2	CD4	TREG-TFH (C2)
REACTOME_TOLL_LIKE_RECEPTOR_TLR1_TLR2_CASCADE	TOLL LIKE RECEPTOR TLR1 TLR2 CASCADE	8/142	101/9333	0.000144698679124052	0.00581020850021193	0.00508495763075616	NFKBIA/DUSP4/NFKB2/APP/MAP3K8/IRAK2/NFKBIB/FOS	8	2.23580828260678	UP	C2	CD4	TREG-TFH (C2)
REACTOME_INTERLEUKIN_10_SIGNALING	INTERLEUKIN 10 SIGNALING	5/142	39/9333	0.000288479632677431	0.0107561691612585	0.00941354590842142	ICAM1/CCL5/CXCL10/IL1R1/CCR5	5	1.96834237628665	UP	C2	CD4	TREG-TFH (C2)
REACTOME_TRAF6_MEDIATED_NF_KB_ACTIVATION	TRAF6 MEDIATED NF KB ACTIVATION	4/142	24/9333	0.000430750519650773	0.0149901180838469	0.0131189982826972	NFKBIA/NFKB2/APP/NFKBIB	4	1.82419494600688	UP	C2	CD4	TREG-TFH (C2)
REACTOME_INTERFERON_ALPHA_BETA_SIGNALING	INTERFERON ALPHA BETA SIGNALING	5/142	48/9333	0.00076885106817242	0.0250837660991252	0.0219527212886072	IRF4/OASL/ISG15/ISG20/IRF1	5	1.60060725758306	UP	C2	CD4	TREG-TFH (C2)
REACTOME_INTERLEUKIN_4_AND_INTERLEUKIN_13_SIGNALING	INTERLEUKIN 4 & INTERLEUKIN 13 SIGNALING	7/142	102/9333	0.000902050908363874	0.0276982690685848	0.0242408727077351	ICAM1/MMP9/IRF4/FASLG/HMOX1/FOS/JUNB	7	1.55754737019369	UP	C2	CD4	TREG-TFH (C2)
REACTOME_DOWNSTREAM_SIGNALING_EVENTS_OF_B_CELL_RECEPTOR_BCR	DOWNSTREAM SIGNALING EVENTS OF B CELL RECEPTOR BCR	6/142	77/9333	0.00109016485869923	0.0305392673413787	0.0267272474816663	NFKBIA/REL/NFKBIB/PSMB2/PSMA6/PSMB1	6	1.51514138618638	UP	C2	CD4	TREG-TFH (C2)
REACTOME_NUCLEOTIDE_BINDING_DOMAIN_LEUCINE_RICH_REPEAT_CONTAINING_RECEPTOR_NLR_SIGNALING_PATHWAYS	NUCLEOTIDE BINDING DOMAIN LEUCINE RICH REPEAT CONTAINING RECEPTOR NLR SIGNALING PATHWAYS	5/142	52/9333	0.00111158252775133	0.0305392673413787	0.0267272474816663	NFKB2/APP/HMOX1/IRAK2/TNFAIP3	5	1.51514138618638	UP	C2	CD4	TREG-TFH (C2)
REACTOME_SIGNALING_BY_THE_B_CELL_RECEPTOR_BCR	SIGNALING BY THE B CELL RECEPTOR BCR	7/142	107/9333	0.00119609369359013	0.0312180454027023	0.027321298053585	NFKBIA/REL/NFKBIB/DAPP1/PSMB2/PSMA6/PSMB1	7	1.50559429209341	UP	C2	CD4	TREG-TFH (C2)
REACTOME_THE_NLRP3_INFLAMMASOME	THE NLRP3 INFLAMMASOME	3/142	15/9333	0.00137208763127047	0.0340402493637034	0.0297912244885002	NFKB2/APP/HMOX1	3	1.46800726712788	UP	C2	CD4	TREG-TFH (C2)
REACTOME_METABOLISM_OF_POLYAMINES	METABOLISM OF POLYAMINES	5/142	55/9333	0.00143464652490704	0.0340402493637034	0.0297912244885002	SAT1/ODC1/PSMB2/PSMA6/PSMB1	5	1.46800726712788	UP	C2	CD4	TREG-TFH (C2)
REACTOME_COSTIMULATION_BY_THE_CD28_FAMILY	COSTIMULATION BY THE CD28 FAMILY	5/142	59/9333	0.00196685679155388	0.0418729371147537	0.0366462083238619	CTLA4/PDCD1/MAP3K8/CD28/ICOS	5	1.3780665751013	UP	C2	CD4	TREG-TFH (C2)
REACTOME_DECTIN_1_MEDIATED_NONCANONICAL_NF_KB_SIGNALING	DECTIN 1 MEDIATED NONCANONICAL NF KB SIGNALING	5/142	59/9333	0.00196685679155388	0.0418729371147537	0.0366462083238619	RELB/NFKB2/PSMB2/PSMA6/PSMB1	5	1.3780665751013	UP	C2	CD4	TREG-TFH (C2)
REACTOME_RIP_MEDIATED_NFKB_ACTIVATION_VIA_ZBP1	RIP MEDIATED NFKB ACTIVATION VIA ZBP1	3/142	17/9333	0.00200540886564913	0.0418729371147537	0.0366462083238619	NFKBIA/NFKB2/NFKBIB	3	1.3780665751013	UP	C2	CD4	TREG-TFH (C2)
REACTOME_INFLAMMASOMES	INFLAMMASOMES	3/142	18/9333	0.00237985819481029	0.0457031954814006	0.0399983602317561	NFKB2/APP/HMOX1	3	1.34005343381587	UP	C2	CD4	TREG-TFH (C2)
REACTOME_INTERFERON_GAMMA_SIGNALING	INTERFERON GAMMA SIGNALING	5/142	62/9333	0.00245151240130118	0.0457031954814006	0.0399983602317561	ICAM1/IRF4/OASL/IRF1/PTPN2	5	1.34005343381587	UP	C2	CD4	TREG-TFH (C2)
REACTOME_REGULATION_OF_HMOX1_EXPRESSION_AND_ACTIVITY	REGULATION OF HMOX1 EXPRESSION & ACTIVITY	5/142	62/9333	0.00245151240130118	0.0457031954814006	0.0399983602317561	HMOX1/NFE2L2/PSMB2/PSMA6/PSMB1	5	1.34005343381587	UP	C2	CD4	TREG-TFH (C2)
REACTOME_TNFR2_NON_CANONICAL_NF_KB_PATHWAY	TNFR2 NON CANONICAL NF KB PATHWAY	17/246	96/9333	4.01094515742096e-10	2.67530041999978e-07	2.44878756979385e-07	TNFRSF18/TNFRSF4/TNFSF9/TNFRSF9/TNFRSF1B/NFKB2/RELB/FASLG/TNFRSF6B/TNFRSF13C/BIRC3/TRAF3/PSMA6/CD70/PSMB1/PSMB2/PSMD8	17	6.57262744226991	UP	C2	CD4	CD4 (All cells)
REACTOME_SIGNALING_BY_INTERLEUKINS	SIGNALING BY INTERLEUKINS	35/246	417/9333	8.86133700785768e-10	2.95525589212054e-07	2.70503971818813e-07	NFKBIA/ICAM1/DUSP4/MAP3K8/IRF4/IRAK2/TNFRSF1B/CXCL10/HMOX1/NFKB2/MMP9/IL10/NFKBIB/IL2RB/CSF1/IL1R2/FOS/CCL5/IL1R1/HAVCR2/IL21/FASLG/IL18RAP/PELI1/APP/JUNB/IL2RA/LMNB1/MTAP/PSMA6/PSMB1/PSMB2/HNRNPDL/PSMD8/IL12A	35	6.52940490810782	UP	C2	CD4	CD4 (All cells)
REACTOME_TNFS_BIND_THEIR_PHYSIOLOGICAL_RECEPTORS	TNFS BIND THEIR PHYSIOLOGICAL RECEPTORS	8/246	28/9333	4.0947504075049e-07	9.1039950726859e-05	8.33317626790471e-05	TNFRSF18/TNFRSF4/TNFSF9/TNFRSF9/TNFRSF1B/FASLG/TNFRSF6B/CD70	8	4.04076798600018	UP	C2	CD4	CD4 (All cells)
REACTOME_INTERLEUKIN_10_SIGNALING	INTERLEUKIN 10 SIGNALING	9/246	39/9333	5.63510180200894e-07	9.39653225484992e-05	8.60094485569786e-05	ICAM1/TNFRSF1B/CXCL10/IL10/CSF1/IL1R2/CCL5/IL1R1/IL12A	9	4.02703239112842	UP	C2	CD4	CD4 (All cells)
REACTOME_INTERLEUKIN_1_SIGNALING	INTERLEUKIN 1 SIGNALING	13/246	98/9333	1.58442928878362e-06	0.0001990583092618	0.000182204402070298	NFKBIA/MAP3K8/IRAK2/NFKB2/NFKBIB/IL1R2/IL1R1/PELI1/APP/PSMA6/PSMB1/PSMB2/PSMD8	13	3.70101968901066	UP	C2	CD4	CD4 (All cells)
REACTOME_TOLL_LIKE_RECEPTOR_CASCADES	TOLL LIKE RECEPTOR CASCADES	16/246	149/9333	1.79062946862189e-06	0.0001990583092618	0.000182204402070298	NFKBIA/DUSP4/MAP3K8/IRAK2/LGMN/NFKB2/CTSB/NFKBIB/CTSS/FOS/LY96/PELI1/APP/BIRC3/TRAF3/BPI	16	3.70101968901066	UP	C2	CD4	CD4 (All cells)
REACTOME_INTERFERON_ALPHA_BETA_SIGNALING	INTERFERON ALPHA BETA SIGNALING	9/246	48/9333	3.62517727111129e-06	0.000345427605690176	0.000316180874773616	IRF4/OASL/EGR1/ISG15/IFI6/IRF1/ISG20/OAS2/OAS1	9	3.46164295767813	UP	C2	CD4	CD4 (All cells)
REACTOME_INTERLEUKIN_1_FAMILY_SIGNALING	INTERLEUKIN 1 FAMILY SIGNALING	14/246	132/9333	9.27696925052749e-06	0.000773467311262729	0.000707979232277098	NFKBIA/MAP3K8/IRAK2/NFKB2/NFKBIB/IL1R2/IL1R1/IL18RAP/PELI1/APP/PSMA6/PSMB1/PSMB2/PSMD8	14	3.11155803598944	UP	C2	CD4	CD4 (All cells)
REACTOME_MYD88_INDEPENDENT_TLR4_CASCADE	MYD88 INDEPENDENT TLR4 CASCADE	11/246	94/9333	3.41501130612789e-05	0.00253090282354145	0.00231661585678851	NFKBIA/DUSP4/MAP3K8/IRAK2/NFKB2/NFKBIB/FOS/LY96/APP/BIRC3/TRAF3	11	2.59672452967775	UP	C2	CD4	CD4 (All cells)
REACTOME_NGF_STIMULATED_TRANSCRIPTION	NGF STIMULATED TRANSCRIPTION	7/246	37/9333	4.24977641727841e-05	0.0028346008703247	0.00259460033896998	TRIB1/FOSB/NAB1/EGR1/FOS/JUND/JUNB	7	2.5475080838676	UP	C2	CD4	CD4 (All cells)
REACTOME_MHC_CLASS_II_ANTIGEN_PRESENTATION	MHC CLASS II ANTIGEN PRESENTATION	11/246	105/9333	9.54965290975924e-05	0.00579056226437219	0.00530028582551231	LGMN/LAG3/CTSB/SEC24A/CTSS/DCTN4/IFI30/KIF11/KIF15/DLA-DOA/CTSH	11	2.23727926417265	UP	C2	CD4	CD4 (All cells)
REACTOME_TOLL_LIKE_RECEPTOR_9_TLR9_CASCADE	TOLL LIKE RECEPTOR 9 TLR9 CASCADE	10/246	90/9333	0.000121102273667334	0.00673126804467597	0.00616134374798716	NFKBIA/DUSP4/MAP3K8/IRAK2/NFKB2/NFKBIB/FOS/LY96/PELI1/APP	10	2.17190311513247	UP	C2	CD4	CD4 (All cells)
REACTOME_NUCLEAR_EVENTS_KINASE_AND_TRANSCRIPTION_FACTOR_ACTIVATION	NUCLEAR EVENTS KINASE & TRANSCRIPTION FACTOR ACTIVATION	8/246	59/9333	0.000144214463311703	0.00739931130991586	0.00677282499763466	DUSP4/TRIB1/FOSB/NAB1/EGR1/FOS/JUND/JUNB	8	2.13080870029902	UP	C2	CD4	CD4 (All cells)
REACTOME_TOLL_LIKE_RECEPTOR_TLR1_TLR2_CASCADE	TOLL LIKE RECEPTOR TLR1 TLR2 CASCADE	10/246	101/9333	0.000315748791227038	0.014812151678589	0.0135580335730792	NFKBIA/DUSP4/MAP3K8/IRAK2/NFKB2/NFKBIB/FOS/LY96/PELI1/APP	10	1.82938184936112	UP	C2	CD4	CD4 (All cells)
REACTOME_INTERLEUKIN_4_AND_INTERLEUKIN_13_SIGNALING	INTERLEUKIN 4 & INTERLEUKIN 13 SIGNALING	10/246	102/9333	0.000342112754283401	0.014812151678589	0.0135580335730792	ICAM1/IRF4/TNFRSF1B/HMOX1/MMP9/IL10/FOS/FASLG/JUNB/IL12A	10	1.82938184936112	UP	C2	CD4	CD4 (All cells)
REACTOME_NEUTROPHIL_DEGRANULATION	NEUTROPHIL DEGRANULATION	24/246	426/9333	0.000355313983294489	0.014812151678589	0.0135580335730792	SLC2A3/TNFRSF1B/GRN/MMP9/CTSB/LAMP2/CHI3L1/GLA/CTSS/CYSTM1/CTSZ/CDA/PLAU/PDXK/TCIRG1/NPC2/GOLGA7/DDX3X/BPI/ITGAV/PSMB1/DYNLT1/CKAP4/CTSH	24	1.82938184936112	UP	C2	CD4	CD4 (All cells)
REACTOME_INTERFERON_GAMMA_SIGNALING	INTERFERON GAMMA SIGNALING	7/246	62/9333	0.00116000632383107	0.0438859576975346	0.0401702129954551	ICAM1/IRF4/OASL/IFI30/IRF1/OAS2/OAS1	7	1.35767441985003	UP	C2	CD4	CD4 (All cells)
REACTOME_TAK1_ACTIVATES_NFKB_BY_PHOSPHORYLATION_AND_ACTIVATION_OF_IKKS_COMPLEX	TAK1 ACTIVATES NFKB BY PHOSPHORYLATION & ACTIVATION OF IKKS COMPLEX	5/246	31/9333	0.00118432869348669	0.0438859576975346	0.0401702129954551	NFKBIA/IRAK2/NFKB2/NFKBIB/APP	5	1.35767441985003	UP	C2	CD4	CD4 (All cells)
GOBP_CELL_ACTIVATION_INVOLVED_IN_IMMUNE_RESPONSE	CELL ACTIVATION INVOLVED IN IMMUNE RESPONSE	10/73	265/15340	4.76676318743322e-07	0.00129798961593807	0.00112595964132633	IRF4/NFKBID/GRN/ANXA1/PTGER4/LGALS3/NR4A3/CD28/FGL2/APP	10	2.88672878192612	UP	C5	CD4	NAIVE (C0)
GOBP_REGULATION_OF_HEMOPOIESIS	REGULATION OF HEMOPOIESIS	10/73	325/15340	3.02186701015612e-06	0.00411427193432755	0.00356898398462649	PRDM1/IRF4/NFKBID/FOS/NFKBIA/ISG15/ANXA1/LGALS3/CD28/FGL2	10	2.38570700683797	UP	C5	CD4	NAIVE (C0)
GOBP_T_CELL_ACTIVATION_INVOLVED_IN_IMMUNE_RESPONSE	T CELL ACTIVATION INVOLVED IN IMMUNE RESPONSE	6/73	99/15340	7.44526738515851e-06	0.00523962279957234	0.00454518567456186	IRF4/NFKBID/ANXA1/PTGER4/LGALS3/FGL2	6	2.28069997674924	UP	C5	CD4	NAIVE (C0)
GOBP_NEGATIVE_REGULATION_OF_IMMUNE_RESPONSE	NEGATIVE REGULATION OF IMMUNE RESPONSE	7/73	152/15340	7.6968384863347e-06	0.00523962279957234	0.00454518567456186	PDCD1/GRN/OAS1/ISG15/ANXA1/LGALS3/FGL2	7	2.28069997674924	UP	C5	CD4	NAIVE (C0)
GOMF_DEATH_RECEPTOR_ACTIVITY	DEATH RECEPTOR ACTIVITY	3/73	10/15340	1.21139309775495e-05	0.00659724681037348	0.00572287602392025	TNFRSF18/TNFRSF4/FAS	3	2.18063726817387	UP	C5	CD4	NAIVE (C0)
GOBP_REGULATION_OF_IMMUNE_EFFECTOR_PROCESS	REGULATION OF IMMUNE EFFECTOR PROCESS	9/73	310/15340	1.56195510848674e-05	0.00703399867424315	0.00610174266965677	IRF4/NFKBID/TNFRSF4/GRN/ANXA1/LGALS3/NR4A3/CD28/FGL2	9	2.1527977178742	UP	C5	CD4	NAIVE (C0)
GOBP_REGULATION_OF_INFLAMMATORY_RESPONSE	REGULATION OF INFLAMMATORY RESPONSE	9/73	324/15340	2.2158162004386e-05	0.00703399867424315	0.00610174266965677	MMP9/MGLL/METRNL/GRN/NFKBIA/ANXA1/PTGER4/CD28/APP	9	2.1527977178742	UP	C5	CD4	NAIVE (C0)
GOBP_LYMPHOCYTE_ACTIVATION_INVOLVED_IN_IMMUNE_RESPONSE	LYMPHOCYTE ACTIVATION INVOLVED IN IMMUNE RESPONSE	7/73	179/15340	2.2308534522877e-05	0.00703399867424315	0.00610174266965677	IRF4/NFKBID/ANXA1/PTGER4/LGALS3/CD28/FGL2	7	2.1527977178742	UP	C5	CD4	NAIVE (C0)
GOBP_T_CELL_DIFFERENTIATION_INVOLVED_IN_IMMUNE_RESPONSE	T CELL DIFFERENTIATION INVOLVED IN IMMUNE RESPONSE	5/73	73/15340	2.4806115679724e-05	0.00703399867424315	0.00610174266965677	IRF4/NFKBID/ANXA1/PTGER4/FGL2	5	2.1527977178742	UP	C5	CD4	NAIVE (C0)
GOBP_RESPONSE_TO_RADIATION	RESPONSE TO RADIATION	10/73	416/15340	2.60933093544845e-05	0.00703399867424315	0.00610174266965677	MMP9/FOS/TP53I13/ANXA1/BHLHE40/UBE2B/JUND/PER1/GADD45A/APP	10	2.1527977178742	UP	C5	CD4	NAIVE (C0)
GOBP_REGULATION_OF_LEUKOCYTE_DIFFERENTIATION	REGULATION OF LEUKOCYTE DIFFERENTIATION	8/73	256/15340	2.84149781184997e-05	0.00703399867424315	0.00610174266965677	PRDM1/IRF4/NFKBID/FOS/ANXA1/LGALS3/CD28/FGL2	8	2.1527977178742	UP	C5	CD4	NAIVE (C0)
GOBP_RESPONSE_TO_MECHANICAL_STIMULUS	RESPONSE TO MECHANICAL STIMULUS	7/73	192/15340	3.4983448869359e-05	0.00793832760593871	0.00688621572481067	FOS/FOSB/NFKBIA/PTGER4/JUND/GADD45A/FAS	7	2.10027098220946	UP	C5	CD4	NAIVE (C0)
GOBP_IMMUNE_RESPONSE_REGULATING_SIGNALING_PATHWAY	IMMUNE RESPONSE REGULATING SIGNALING PATHWAY	9/73	355/15340	4.52918585737282e-05	0.00938753804775464	0.00814335403257298	IRF4/NFKBID/NFKBIA/OAS1/LGALS3/CTSS/NR4A3/CD28/SEC14L1	9	2.02744828978576	UP	C5	CD4	NAIVE (C0)
GOBP_REGULATION_OF_T_CELL_DIFFERENTIATION	REGULATION OF T CELL DIFFERENTIATION	6/73	139/15340	5.13713791625821e-05	0.00938753804775464	0.00814335403257298	PRDM1/IRF4/NFKBID/ANXA1/CD28/FGL2	6	2.02744828978576	UP	C5	CD4	NAIVE (C0)
GOBP_T_CELL_ACTIVATION	T CELL ACTIVATION	10/73	451/15340	5.17124754742268e-05	0.00938753804775464	0.00814335403257298	PRDM1/IRF4/NFKBID/TNFRSF4/ICOS/ANXA1/PTGER4/LGALS3/CD28/FGL2	10	2.02744828978576	UP	C5	CD4	NAIVE (C0)
GOBP_RESPONSE_TO_CORTICOSTERONE	RESPONSE TO CORTICOSTERONE	3/73	16/15340	5.53824181053527e-05	0.00942539528130472	0.00817619383081655	FOS/FOSB/CALM3	3	2.02570042734077	UP	C5	CD4	NAIVE (C0)
GOBP_NEGATIVE_REGULATION_OF_DEFENSE_RESPONSE	NEGATIVE REGULATION OF DEFENSE RESPONSE	7/73	209/15340	5.99662680725993e-05	0.00960518517421693	0.00833215514271905	METRNL/GRN/OAS1/ISG15/PTGER4/FGL2/SEC14L1	7	2.01749425814582	UP	C5	CD4	NAIVE (C0)
GOBP_T_CELL_APOPTOTIC_PROCESS	T CELL APOPTOTIC PROCESS	4/73	46/15340	6.62095773032708e-05	0.00968242625891011	0.00839915902545347	PDCD1/LGALS3/FAS/BCL2L11	4	2.01401580190402	UP	C5	CD4	NAIVE (C0)
GOBP_ALPHA_BETA_T_CELL_ACTIVATION	ALPHA BETA T CELL ACTIVATION	6/73	146/15340	6.75600803963614e-05	0.00968242625891011	0.00839915902545347	PRDM1/IRF4/NFKBID/ANXA1/PTGER4/CD28	6	2.01401580190402	UP	C5	CD4	NAIVE (C0)
GOBP_RESPONSE_TO_LIGHT_STIMULUS	RESPONSE TO LIGHT STIMULUS	8/73	293/15340	7.37755273537158e-05	0.0100445380492084	0.00871327807272306	MMP9/FOS/TP53I13/BHLHE40/UBE2B/JUND/PER1/APP	8	1.9980700317672	UP	C5	CD4	NAIVE (C0)
GOBP_NEGATIVE_REGULATION_OF_RESPONSE_TO_BIOTIC_STIMULUS	NEGATIVE REGULATION OF RESPONSE TO BIOTIC STIMULUS	5/73	94/15340	8.38995654525782e-05	0.0103844780330623	0.00900816386964523	GRN/OAS1/ISG15/FGL2/SEC14L1	5	1.98361532802227	UP	C5	CD4	NAIVE (C0)
GOBP_REGULATION_OF_ALPHA_BETA_T_CELL_ACTIVATION	REGULATION OF ALPHA BETA T CELL ACTIVATION	5/73	94/15340	8.38995654525782e-05	0.0103844780330623	0.00900816386964523	PRDM1/IRF4/NFKBID/ANXA1/CD28	5	1.98361532802227	UP	C5	CD4	NAIVE (C0)
GOBP_REGULATION_OF_T_CELL_ACTIVATION	REGULATION OF T CELL ACTIVATION	8/73	304/15340	9.53721927766835e-05	0.0112912383013439	0.0097947460224658	PRDM1/IRF4/NFKBID/ICOS/ANXA1/LGALS3/CD28/FGL2	8	1.94725842672427	UP	C5	CD4	NAIVE (C0)
GOBP_LEUKOCYTE_APOPTOTIC_PROCESS	LEUKOCYTE APOPTOTIC PROCESS	5/73	98/15340	0.000102281827195417	0.0116047256438801	0.0100666850976542	PDCD1/ANXA1/LGALS3/FAS/BCL2L11	5	1.93536512257191	UP	C5	CD4	NAIVE (C0)
GOBP_RESPONSE_TO_STEROID_HORMONE	RESPONSE TO STEROID HORMONE	8/73	317/15340	0.000127416172884208	0.0132579106752608	0.0115007640780429	FOS/FOSB/ANXA1/NR4A3/PMEPA1/PER1/CALM3/BCL2L11	8	1.87752491135349	UP	C5	CD4	NAIVE (C0)
HP_NEUROFIBRILLARY_TANGLES	NEUROFIBRILLARY TANGLES	3/73	21/15340	0.000129303295100851	0.0132579106752608	0.0115007640780429	GRN/NPC2/APP	3	1.87752491135349	UP	C5	CD4	NAIVE (C0)
GOBP_REGULATION_OF_LYMPHOCYTE_DIFFERENTIATION	REGULATION OF LYMPHOCYTE DIFFERENTIATION	6/73	165/15340	0.000132709522487729	0.0132579106752608	0.0115007640780429	PRDM1/IRF4/NFKBID/ANXA1/CD28/FGL2	6	1.87752491135349	UP	C5	CD4	NAIVE (C0)
GOBP_REGULATION_OF_LYMPHOCYTE_ACTIVATION	REGULATION OF LYMPHOCYTE ACTIVATION	9/73	410/15340	0.000136328130336872	0.0132579106752608	0.0115007640780429	PRDM1/IRF4/NFKBID/TNFRSF4/ICOS/ANXA1/LGALS3/CD28/FGL2	9	1.87752491135349	UP	C5	CD4	NAIVE (C0)
GOBP_REGULATION_OF_DNA_BINDING	REGULATION OF DNA BINDING	5/73	105/15340	0.000141730887551186	0.0133080416138579	0.0115442508771275	MMP9/IRF4/NFKBIA/ZNF593/CALM3	5	1.87588584977491	UP	C5	CD4	NAIVE (C0)
GOBP_ALPHA_BETA_T_CELL_DIFFERENTIATION	ALPHA BETA T CELL DIFFERENTIATION	5/73	108/15340	0.000161816497274895	0.014687544069318	0.0127409199959602	PRDM1/IRF4/NFKBID/ANXA1/PTGER4	5	1.8330508173011	UP	C5	CD4	NAIVE (C0)
GOBP_T_CELL_DIFFERENTIATION	T CELL DIFFERENTIATION	7/73	248/15340	0.000174278004612601	0.0153083550503262	0.0132794513531639	PRDM1/IRF4/NFKBID/ANXA1/PTGER4/CD28/FGL2	7	1.81507147363533	UP	C5	CD4	NAIVE (C0)
GOBP_REGULATION_OF_ALPHA_BETA_T_CELL_DIFFERENTIATION	REGULATION OF ALPHA BETA T CELL DIFFERENTIATION	4/73	64/15340	0.000241671793413132	0.0205647591707487	0.0178391942243114	PRDM1/IRF4/NFKBID/ANXA1	4	1.68687637204964	UP	C5	CD4	NAIVE (C0)
GOBP_POSITIVE_REGULATION_OF_INFLAMMATORY_RESPONSE	POS REGULATION OF INFLAMMATORY RESPONSE	5/73	122/15340	0.000285805816621052	0.0235833102623977	0.0204576795055069	GRN/NFKBIA/PTGER4/CD28/APP	5	1.62739523538206	UP	C5	CD4	NAIVE (C0)
GOBP_LYMPHOCYTE_APOPTOTIC_PROCESS	LYMPHOCYTE APOPTOTIC PROCESS	4/73	69/15340	0.000322983035347537	0.0253631650542964	0.0220016399798369	PDCD1/LGALS3/FAS/BCL2L11	4	1.59579655205818	UP	C5	CD4	NAIVE (C0)
GOBP_RESPONSE_TO_PEPTIDE	RESPONSE TO PEPTIDE	9/73	461/15340	0.000326004692214607	0.0253631650542964	0.0220016399798369	MMP9/NFKBIA/NAMPT/ANXA1/NR4A3/LEPROTL1/JUND/BCL2L11/APP	9	1.59579655205818	UP	C5	CD4	NAIVE (C0)
GOBP_NEGATIVE_REGULATION_OF_IMMUNE_SYSTEM_PROCESS	NEGATIVE REGULATION OF IMMUNE SYSTEM PROCESS	8/73	366/15340	0.000338333585367935	0.0255911764710246	0.0221994317416856	PDCD1/GRN/OAS1/ISG15/ANXA1/PTGER4/LGALS3/FGL2	8	1.59190974837895	UP	C5	CD4	NAIVE (C0)
GOBP_RESPONSE_TO_MINERALOCORTICOID	RESPONSE TO MINERALOCORTICOID	3/73	31/15340	0.000422333999638607	0.0310814994869169	0.0269620909015372	FOS/FOSB/CALM3	3	1.5074980373877	UP	C5	CD4	NAIVE (C0)
GOBP_CYTOKINE_MEDIATED_SIGNALING_PATHWAY	CYTOKINE MEDIATED SIGNALING PATHWAY	8/73	389/15340	0.000507363919466652	0.0360298145344979	0.0312545775036872	TNFRSF18/TNFRSF4/IL2RB/NFKBIA/OAS1/ISG15/UGCG/FAS	8	1.44333797342701	UP	C5	CD4	NAIVE (C0)
GOBP_MONONUCLEAR_CELL_DIFFERENTIATION	MONONUCLEAR CELL DIFFERENTIATION	8/73	390/15340	0.000516034802367028	0.0360298145344979	0.0312545775036872	PRDM1/IRF4/NFKBID/ANXA1/PTGER4/LGALS3/CD28/FGL2	8	1.44333797342701	UP	C5	CD4	NAIVE (C0)
GOBP_POSITIVE_REGULATION_OF_INTERLEUKIN_2_PRODUCTION	POS REGULATION OF INTERLEUKIN 2 PRODUCTION	3/73	34/15340	0.000556511013637241	0.0368298840954875	0.0319486092777989	IRF4/ANXA1/CD28	3	1.4337996478779	UP	C5	CD4	NAIVE (C0)
GOBP_MYELOID_LEUKOCYTE_ACTIVATION	MYELOID LEUKOCYTE ACTIVATION	6/73	216/15340	0.000564359477947538	0.0368298840954875	0.0319486092777989	IRF4/GRN/ANXA1/NR4A3/JUND/APP	6	1.4337996478779	UP	C5	CD4	NAIVE (C0)
GOBP_CD4_POSITIVE_ALPHA_BETA_T_CELL_DIFFERENTIATION	CD4 POS ALPHA BETA T CELL DIFFERENTIATION	4/73	80/15340	0.000568070191704178	0.0368298840954875	0.0319486092777989	IRF4/NFKBID/ANXA1/PTGER4	4	1.4337996478779	UP	C5	CD4	NAIVE (C0)
GOBP_POSITIVE_REGULATION_OF_INTERLEUKIN_10_PRODUCTION	POS REGULATION OF INTERLEUKIN 10 PRODUCTION	3/73	36/15340	0.000659506348491347	0.0399074619320431	0.0346182981523879	IRF4/ISG15/CD28	3	1.39894589195938	UP	C5	CD4	NAIVE (C0)
GOBP_REGULATION_OF_T_HELPER_CELL_DIFFERENTIATION	REGULATION OF T HELPER CELL DIFFERENTIATION	3/73	36/15340	0.000659506348491347	0.0399074619320431	0.0346182981523879	IRF4/NFKBID/ANXA1	3	1.39894589195938	UP	C5	CD4	NAIVE (C0)
HP_ABNORMALITY_OF_IMMUNE_SERUM_PROTEIN_PHYSIOLOGY	ABNORMALITY OF IMMUNE SERUM PROTEIN PHYSIOLOGY	3/73	36/15340	0.000659506348491347	0.0399074619320431	0.0346182981523879	IL2RB/NFKBIA/FAS	3	1.39894589195938	UP	C5	CD4	NAIVE (C0)
GOCC_EXTERNAL_SIDE_OF_PLASMA_MEMBRANE	EXTERNAL SIDE OF PLASMA MEMBRANE	7/73	311/15340	0.000682338544609372	0.0403914751515504	0.0350381623364629	PDCD1/TNFRSF18/TNFRSF4/IL2RB/ANXA1/CD28/FAS	7	1.39371028551584	UP	C5	CD4	NAIVE (C0)
GOBP_POSITIVE_REGULATION_OF_CYTOKINE_PRODUCTION	POS REGULATION OF CYTOKINE PRODUCTION	8/73	409/15340	0.000705054302036345	0.0408195082794442	0.0354094657900816	IRF4/OAS1/ISG15/ANXA1/PTGER4/NR4A3/CD28/APP	8	1.38913223119296	UP	C5	CD4	NAIVE (C0)
GOBP_RESPONSE_TO_CAMP	RESPONSE TO CAMP	4/73	86/15340	0.000746541328618492	0.0408195082794442	0.0354094657900816	FOS/FOSB/PER1/APP	4	1.38913223119296	UP	C5	CD4	NAIVE (C0)
GOBP_TUMOR_NECROSIS_FACTOR_MEDIATED_SIGNALING_PATHWAY	TUMOR NECROSIS FACTOR MEDIATED SIGNALING PATHWAY	4/73	86/15340	0.000746541328618492	0.0408195082794442	0.0354094657900816	TNFRSF18/TNFRSF4/NFKBIA/FAS	4	1.38913223119296	UP	C5	CD4	NAIVE (C0)
GOBP_POSITIVE_REGULATION_OF_CELL_ACTIVATION	POS REGULATION OF CELL ACTIVATION	7/73	316/15340	0.000749531918462067	0.0408195082794442	0.0354094657900816	NFKBID/TNFRSF4/ICOS/ANXA1/NR4A3/CD28/JUND	7	1.38913223119296	UP	C5	CD4	NAIVE (C0)
GOBP_RESPONSE_TO_CORTICOSTEROID	RESPONSE TO CORTICOSTEROID	5/73	152/15340	0.000781276391955885	0.0417140316724681	0.0361854328905884	FOS/FOSB/ANXA1/CALM3/BCL2L11	5	1.37971783344621	UP	C5	CD4	NAIVE (C0)
GOBP_CYTOKINE_MEDIATED_SIGNALING_PATHWAY	CYTOKINE MEDIATED SIGNALING PATHWAY	18/128	389/15340	3.76688260977282e-09	1.34289365038401e-05	1.1613893856868e-05	NFKBIA/TNFRSF18/TNFRSF4/CCL5/ISG15/CXCL13/FAS/IL2RB/CSF1/IL1R1/IL18RAP/TNFAIP3/CXCL10/OAS1/IL12RB2/IRF1/STK39/UGCG	18	4.87195837964715	UP	C5	CD4	TCM (C1)
GOBP_ADAPTIVE_IMMUNE_RESPONSE	ADAPTIVE IMMUNE RESPONSE	17/128	367/15340	1.0447597387014e-08	1.48243979942387e-05	1.28207460618957e-05	PDCD1/ICAM1/NFKBID/PRDM1/IRF4/TFRC/CXCL13/LAG3/IL4I1/CTSS/IL1R1/RELB/TNFAIP3/SH2D1A/NFKB2/CD28/IRF1	17	4.82902293392247	UP	C5	CD4	TCM (C1)
GOBP_REGULATION_OF_HEMOPOIESIS	REGULATION OF HEMOPOIESIS	16/128	325/15340	1.24749492237633e-08	1.48243979942387e-05	1.28207460618957e-05	NFKBIA/NFKBID/MAFB/PRDM1/TRIB1/IRF4/TMEM176A/ISG15/LAG3/IL4I1/FOS/CSF1/TNFSF9/HMGB3/CD28/IRF1	16	4.82902293392247	UP	C5	CD4	TCM (C1)
GOBP_REGULATION_OF_LEUKOCYTE_DIFFERENTIATION	REGULATION OF LEUKOCYTE DIFFERENTIATION	14/128	256/15340	2.91672508682598e-08	2.59953123363366e-05	2.24818099455613e-05	NFKBID/MAFB/PRDM1/TRIB1/IRF4/TMEM176A/LAG3/IL4I1/FOS/CSF1/TNFSF9/HMGB3/CD28/IRF1	14	4.58510496010643	UP	C5	CD4	TCM (C1)
HP_IMMUNODEFICIENCY	IMMUNODEFICIENCY	11/128	213/15340	1.68059442905454e-06	0.000999460269830266	0.000864374143451052	TNFRSF4/NFE2L2/TFRC/ISG15/HMOX1/IL2RB/ICOS/SH2D1A/NFKB2/CD28/DCTN4	11	3.00023446511407	UP	C5	CD4	TCM (C1)
GOBP_REGULATION_OF_IMMUNE_EFFECTOR_PROCESS	REGULATION OF IMMUNE EFFECTOR PROCESS	13/128	310/15340	1.92535121076892e-06	0.000999460269830266	0.000864374143451052	ICAM1/NFKBID/TNFRSF4/NR4A3/IRF4/GRN/TFRC/HMOX1/LAG3/IL4I1/IL1R1/SH2D1A/CD28	13	3.00023446511407	UP	C5	CD4	TCM (C1)
GOCC_EXTERNAL_SIDE_OF_PLASMA_MEMBRANE	EXTERNAL SIDE OF PLASMA MEMBRANE	13/128	311/15340	1.99526458923973e-06	0.000999460269830266	0.000864374143451052	PDCD1/ICAM1/TNFRSF18/TNFRSF4/TFRC/LAG3/FAS/IL2RB/IL1R1/CXCL10/CD28/FASLG/IL12RB2	13	3.00023446511407	UP	C5	CD4	TCM (C1)
GOBP_NEGATIVE_REGULATION_OF_IMMUNE_SYSTEM_PROCESS	NEGATIVE REGULATION OF IMMUNE SYSTEM PROCESS	14/128	366/15340	2.24282809499078e-06	0.000999460269830266	0.000864374143451052	PDCD1/MAFB/TRIB1/GRN/TMEM176A/ISG15/HMOX1/LAG3/IL4I1/HMGB3/TNFAIP3/SH2D1A/OAS1/IRF1	14	3.00023446511407	UP	C5	CD4	TCM (C1)
GOBP_REGULATION_OF_DNA_BINDING	REGULATION OF DNA BINDING	8/128	105/15340	2.67078689120624e-06	0.00105792836301669	0.00091493974319802	NFKBIA/IRF4/MMP9/HMOX1/ZNF593/CALM3/DDIT3/GTF2B	8	2.97554373929504	UP	C5	CD4	TCM (C1)
GOBP_REGULATION_OF_T_CELL_CHEMOTAXIS	REGULATION OF T CELL CHEMOTAXIS	4/128	14/15340	4.33951510437066e-06	0.00154703713470814	0.00133794102533702	CCL5/CXCL13/CXCL10/STK39	4	2.81049926147499	UP	C5	CD4	TCM (C1)
HP_HEMOLYTIC_ANEMIA	HEMOLYTIC ANEMIA	8/128	115/15340	5.28506541520126e-06	0.00157703264929878	0.00136388237389714	TNFRSF4/HMOX1/FAS/IL2RB/ICOS/TNFAIP3/NFKB2/FASLG	8	2.80215931538161	UP	C5	CD4	TCM (C1)
GOBP_T_CELL_ACTIVATION	T CELL ACTIVATION	15/128	451/15340	5.30838479427361e-06	0.00157703264929878	0.00136388237389714	ICAM1/NFKBID/MAFB/PRDM1/TNFRSF4/IRF4/CCL5/TFRC/LAG3/IL4I1/ICOS/TNFSF9/RELB/CD28/IRF1	15	2.80215931538161	UP	C5	CD4	TCM (C1)
GOBP_REGULATION_OF_RESPONSE_TO_BIOTIC_STIMULUS	REGULATION OF RESPONSE TO BIOTIC STIMULUS	12/128	293/15340	6.21231804594095e-06	0.00170360875644458	0.00147335057138146	TRIB1/NFE2L2/CCL5/GRN/ISG15/LAG3/IL4I1/TNFAIP3/SH2D1A/OAS1/SEC14L1/IRF1	12	2.76863013634554	UP	C5	CD4	TCM (C1)
GOBP_REGULATION_OF_LYMPHOCYTE_ACTIVATION	REGULATION OF LYMPHOCYTE ACTIVATION	14/128	410/15340	8.2906388214613e-06	0.00194917583969112	0.00168572703460701	NFKBID/PRDM1/TNFRSF4/IRF4/CCL5/TFRC/LAG3/IL4I1/ICOS/TNFSF9/HMGB3/TNFAIP3/CD28/IRF1	14	2.71014898039861	UP	C5	CD4	TCM (C1)
GOBP_ADAPTIVE_IMMUNE_RESPONSE_BASED_ON_SOMATIC_RECOMBINATION_OF_IMMUNE_RECEPTORS_BUILT_FROM_IMMUNOGLOBULIN_SUPERFAMILY_DOMAINS	ADAPTIVE IMMUNE RESPONSE BASED ON SOMATIC RECOMBINATION	11/128	252/15340	8.4637471107176e-06	0.00194917583969112	0.00168572703460701	ICAM1/NFKBID/IRF4/TFRC/CXCL13/IL4I1/IL1R1/RELB/TNFAIP3/NFKB2/CD28	11	2.71014898039861	UP	C5	CD4	TCM (C1)
HP_ABNORMALITY_OF_HUMORAL_IMMUNITY	ABNORMALITY OF HUMORAL IMMUNITY	11/128	255/15340	9.46433656935529e-06	0.00194917583969112	0.00168572703460701	NFE2L2/TFRC/HMOX1/FAS/IL2RB/ICOS/SH2D1A/NFKB2/CD28/FASLG/DCTN4	11	2.71014898039861	UP	C5	CD4	TCM (C1)
HP_ABNORMAL_LEUKOCYTE_PHYSIOLOGY	ABNORMAL LEUKOCYTE PHYSIOLOGY	11/128	255/15340	9.46433656935529e-06	0.00194917583969112	0.00168572703460701	NFE2L2/TFRC/HMOX1/FAS/IL2RB/ICOS/SH2D1A/NFKB2/CD28/FASLG/DCTN4	11	2.71014898039861	UP	C5	CD4	TCM (C1)
GOBP_REGULATION_OF_LYMPHOCYTE_DIFFERENTIATION	REGULATION OF LYMPHOCYTE DIFFERENTIATION	9/128	165/15340	9.89400149718611e-06	0.00194917583969112	0.00168572703460701	NFKBID/PRDM1/IRF4/LAG3/IL4I1/TNFSF9/HMGB3/CD28/IRF1	9	2.71014898039861	UP	C5	CD4	TCM (C1)
HP_DECREASED_CIRCULATING_ANTIBODY_LEVEL	DECREASED CIRCULATING ANTIBODY LEVEL	9/128	166/15340	1.03883144331364e-05	0.00194917583969112	0.00168572703460701	NFE2L2/TFRC/HMOX1/FAS/ICOS/SH2D1A/NFKB2/FASLG/DCTN4	9	2.71014898039861	UP	C5	CD4	TCM (C1)
GOBP_PERK_MEDIATED_UNFOLDED_PROTEIN_RESPONSE	PERK MEDIATED UNFOLDED PROTEIN RESPONSE	4/128	18/15340	1.29265835664464e-05	0.00227303267497935	0.00196581167934289	NFE2L2/PPP1R15A/DDIT3/HSPA5	4	2.64339432122125	UP	C5	CD4	TCM (C1)
GOBP_NEGATIVE_REGULATION_OF_RESPONSE_TO_BIOTIC_STIMULUS	NEGATIVE REGULATION OF RESPONSE TO BIOTIC STIMULUS	7/128	94/15340	1.33895332887984e-05	0.00227303267497935	0.00196581167934289	TRIB1/GRN/ISG15/IL4I1/TNFAIP3/OAS1/SEC14L1	7	2.64339432122125	UP	C5	CD4	TCM (C1)
GOBP_POSITIVE_REGULATION_OF_LEUKOCYTE_MIGRATION	POS REGULATION OF LEUKOCYTE MIGRATION	8/128	134/15340	1.63142970116567e-05	0.00264365767484346	0.00228634334675323	ICAM1/TNFRSF18/CCL5/CXCL13/CSF1/IL1R1/CXCL10/STK39	8	2.57779478199716	UP	C5	CD4	TCM (C1)
HP_AUTOIMMUNE_THROMBOCYTOPENIA	AUTOIMMUNE THROMBOCYTOPENIA	5/128	39/15340	1.71519086604654e-05	0.00265854584237213	0.00229921924331822	FAS/GALC/ICOS/NFKB2/FASLG	5	2.57535584657132	UP	C5	CD4	TCM (C1)
GOBP_NEURON_DEATH	NEURON DEATH	12/128	326/15340	1.81469502835806e-05	0.00269557824004021	0.00233124637634244	NR4A3/AARS1/CCL5/GRN/HMOX1/FAS/FOS/CSF1/CTSZ/DDIT3/FASLG/HSPA5	12	2.569348058113	UP	C5	CD4	TCM (C1)
GOBP_REGULATION_OF_LYMPHOCYTE_CHEMOTAXIS	REGULATION OF LYMPHOCYTE CHEMOTAXIS	4/128	20/15340	2.02040061171671e-05	0.00288109127230803	0.00249168563861821	CCL5/CXCL13/CXCL10/STK39	4	2.54044298315248	UP	C5	CD4	TCM (C1)
GOBP_REGULATION_OF_T_CELL_DIFFERENTIATION	REGULATION OF T CELL DIFFERENTIATION	8/128	139/15340	2.12887150143622e-05	0.00291901034716159	0.00252447960635898	NFKBID/PRDM1/IRF4/LAG3/IL4I1/TNFSF9/CD28/IRF1	8	2.53476436554394	UP	C5	CD4	TCM (C1)
GOBP_MONONUCLEAR_CELL_DIFFERENTIATION	MONONUCLEAR CELL DIFFERENTIATION	13/128	390/15340	2.28680072624691e-05	0.00301942392187787	0.00261132137511782	NFKBID/MAFB/PRDM1/IRF4/TMEM176A/LAG3/IL4I1/CSF1/TNFSF9/HMGB3/RELB/CD28/IRF1	13	2.5200759085047	UP	C5	CD4	TCM (C1)
GOBP_T_CELL_CHEMOTAXIS	T CELL CHEMOTAXIS	4/128	21/15340	2.47970205715905e-05	0.00315719208349	0.0027304689193304	CCL5/CXCL13/CXCL10/STK39	4	2.5006989948382	UP	C5	CD4	TCM (C1)
GOBP_INTEGRATED_STRESS_RESPONSE_SIGNALING	INTEGRATED STRESS RESPONSE SIGNALING	4/128	22/15340	3.01121627963303e-05	0.00362045483002388	0.00313111750118548	NFE2L2/PPP1R15A/DDIT3/HSPA5	4	2.44123686654932	UP	C5	CD4	TCM (C1)
GOBP_MYELOID_LEUKOCYTE_DIFFERENTIATION	MYELOID LEUKOCYTE DIFFERENTIATION	9/128	190/15340	3.04666605612108e-05	0.00362045483002388	0.00313111750118548	MAFB/TRIB1/IRF4/MMP9/TFRC/FOS/CSF1/JUNB/RELB	9	2.44123686654932	UP	C5	CD4	TCM (C1)
GOBP_REGULATION_OF_INNATE_IMMUNE_RESPONSE	REGULATION OF INNATE IMMUNE RESPONSE	9/128	192/15340	3.30804088749067e-05	0.00380424702061427	0.00329006850915456	NFE2L2/CCL5/GRN/ISG15/LAG3/TNFAIP3/SH2D1A/OAS1/IRF1	9	2.41973129083908	UP	C5	CD4	TCM (C1)
GOMF_DNA_BINDING_TRANSCRIPTION_ACTIVATOR_ACTIVITY	DNA BINDING TRANSCRIPTION ACTIVATOR ACTIVITY	13/128	408/15340	3.65487712549012e-05	0.00393092675413775	0.00339962632697113	FOSB/FOSL2/MAFB/NR4A3/IRF4/NFE2L2/REL/FOS/JUNB/DDIT3/NFKB2/JUND/IRF1	13	2.40550504841348	UP	C5	CD4	TCM (C1)
GOBP_NEGATIVE_REGULATION_OF_DNA_BINDING_TRANSCRIPTION_FACTOR_ACTIVITY	NEGATIVE REGULATION OF DNA BINDING TRANSCRIPTION FACTOR ACTIVITY	8/128	150/15340	3.68321196646849e-05	0.00393092675413775	0.00339962632697113	NFKBIA/TRIB1/TNFRSF4/HMOX1/NFKBIB/BHLHE40/DDIT3/TNFAIP3	8	2.40550504841348	UP	C5	CD4	TCM (C1)
GOBP_MYELOID_CELL_DIFFERENTIATION	MYELOID CELL DIFFERENTIATION	12/128	351/15340	3.74899045275409e-05	0.00393092675413775	0.00339962632697113	NFKBIA/MAFB/TRIB1/IRF4/MMP9/TFRC/ISG15/FOS/CSF1/JUNB/HMGB3/RELB	12	2.40550504841348	UP	C5	CD4	TCM (C1)
GOBP_RESPONSE_TO_MOLECULE_OF_BACTERIAL_ORIGIN	RESPONSE TO MOLECULE OF BACTERIAL ORIGIN	11/128	298/15340	4.01040486123893e-05	0.00408488380866194	0.00353277468829138	NFKBIA/TRIB1/CCL5/CXCL13/FOS/NFKBIB/TNFAIP3/CXCL10/JUND/FASLG/IL12RB2	11	2.38882029212413	UP	C5	CD4	TCM (C1)
GOBP_T_CELL_DIFFERENTIATION	T CELL DIFFERENTIATION	10/128	248/15340	4.34553365003317e-05	0.0043032854062134	0.00372165732776233	NFKBID/MAFB/PRDM1/IRF4/LAG3/IL4I1/TNFSF9/RELB/CD28/IRF1	10	2.36619984930831	UP	C5	CD4	TCM (C1)
GOBP_REGULATION_OF_LEUKOCYTE_MIGRATION	REGULATION OF LEUKOCYTE MIGRATION	9/128	201/15340	4.73245409840464e-05	0.00450826589264657	0.00389893284109008	ICAM1/TNFRSF18/CCL5/CXCL13/HMOX1/CSF1/IL1R1/CXCL10/STK39	9	2.34599047765171	UP	C5	CD4	TCM (C1)
GOBP_REGULATION_OF_T_CELL_ACTIVATION	REGULATION OF T CELL ACTIVATION	11/128	304/15340	4.80544471025441e-05	0.00450826589264657	0.00389893284109008	NFKBID/PRDM1/IRF4/CCL5/TFRC/LAG3/IL4I1/ICOS/TNFSF9/CD28/IRF1	11	2.34599047765171	UP	C5	CD4	TCM (C1)
GOBP_CELLULAR_RESPONSE_TO_CHEMICAL_STRESS	CELLULAR RESPONSE TO CHEMICAL STRESS	11/128	309/15340	5.56820601851702e-05	0.00508991139897773	0.00440196367833639	NR4A3/NFE2L2/MMP9/HMOX1/FAS/FOS/RELB/DDIT3/TNFAIP3/OSER1/STK39	11	2.29328977744123	UP	C5	CD4	TCM (C1)
GOBP_CELLULAR_RESPONSE_TO_BIOTIC_STIMULUS	CELLULAR RESPONSE TO BIOTIC STIMULUS	9/128	207/15340	5.94543246619889e-05	0.00521458729365888	0.00450978849431663	NFKBIA/TRIB1/CCL5/CXCL13/NFKBIB/DDIT3/TNFAIP3/CXCL10/HSPA5	9	2.28278005793336	UP	C5	CD4	TCM (C1)
GOBP_REGULATORY_T_CELL_DIFFERENTIATION	REGULATORY T CELL DIFFERENTIATION	4/128	26/15340	5.99714106704106e-05	0.00521458729365888	0.00450978849431663	LAG3/IL4I1/CD28/IRF1	4	2.28278005793336	UP	C5	CD4	TCM (C1)
GOMF_DEATH_RECEPTOR_ACTIVITY	DEATH RECEPTOR ACTIVITY	3/128	10/15340	6.52461011930948e-05	0.00553815120841388	0.00478961980938784	TNFRSF18/TNFRSF4/FAS	3	2.25663519086504	UP	C5	CD4	TCM (C1)
GOBP_INTERFERON_BETA_PRODUCTION	INTERFERON BETA PRODUCTION	5/128	52/15340	7.09946841038804e-05	0.00588595462396125	0.00509041443672621	ISG15/REL/RELB/OAS1/IRF1	5	2.23018309028928	UP	C5	CD4	TCM (C1)
GOBP_POSITIVE_REGULATION_OF_T_CELL_MIGRATION	POS REGULATION OF T CELL MIGRATION	4/128	28/15340	8.10808973346613e-05	0.00653635547038538	0.00565290770584152	CCL5/CXCL13/CXCL10/STK39	4	2.18466433734637	UP	C5	CD4	TCM (C1)
GOBP_POSITIVE_REGULATION_OF_IMMUNE_EFFECTOR_PROCESS	POS REGULATION OF IMMUNE EFFECTOR PROCESS	9/128	216/15340	8.25065907902783e-05	0.00653635547038538	0.00565290770584152	NFKBID/TNFRSF4/NR4A3/TFRC/HMOX1/LAG3/IL1R1/SH2D1A/CD28	9	2.18466433734637	UP	C5	CD4	TCM (C1)
GOBP_NEGATIVE_REGULATION_OF_HEMOPOIESIS	NEGATIVE REGULATION OF HEMOPOIESIS	6/128	88/15340	9.29517864594769e-05	0.00720376345060946	0.0062301094402702	MAFB/TRIB1/TMEM176A/LAG3/HMGB3/IRF1	6	2.14244055651071	UP	C5	CD4	TCM (C1)
HP_VASCULITIS	VASCULITIS	5/128	56/15340	0.000101601449281116	0.00770657801462081	0.0066649640525059	FAS/ICOS/SH2D1A/NFKB2/FASLG	5	2.11313842081664	UP	C5	CD4	TCM (C1)
GOBP_REGULATION_OF_LEUKOCYTE_PROLIFERATION	REGULATION OF LEUKOCYTE PROLIFERATION	9/128	224/15340	0.000108905363381456	0.00798730292395427	0.00690774644253696	TNFRSF4/CCL5/TFRC/IL4I1/CSF1/TNFSF9/TNFAIP3/CD28/IRF1	9	2.0975998443384	UP	C5	CD4	TCM (C1)
GOBP_T_CELL_MIGRATION	T CELL MIGRATION	5/128	57/15340	0.000110631890021824	0.00798730292395427	0.00690774644253696	ICAM1/CCL5/CXCL13/CXCL10/STK39	5	2.0975998443384	UP	C5	CD4	TCM (C1)
GOCC_LYSOSOMAL_LUMEN	LYSOSOMAL LUMEN	6/128	91/15340	0.000112023883926427	0.00798730292395427	0.00690774644253696	GALC/CTSS/LAMP2/IFI30/FASLG/NPC2	6	2.0975998443384	UP	C5	CD4	TCM (C1)
GOBP_LEUKOCYTE_CELL_CELL_ADHESION	LEUKOCYTE CELL CELL ADHESION	11/128	335/15340	0.000114417727053817	0.00799802346954621	0.00691701800909451	ICAM1/NFKBID/NR4A3/CCL5/TFRC/LAG3/IL4I1/ICOS/TNFSF9/CD28/IRF1	11	2.09701732579896	UP	C5	CD4	TCM (C1)
HP_T_CELL_LYMPHOMA	T CELL LYMPHOMA	3/128	12/15340	0.000118163878642988	0.0081010428338895	0.00700611337136262	FAS/CD28/FASLG	3	2.09145907150997	UP	C5	CD4	TCM (C1)
GOBP_POSITIVE_REGULATION_OF_LYMPHOCYTE_MIGRATION	POS REGULATION OF LYMPHOCYTE MIGRATION	4/128	32/15340	0.000138773063119156	0.00933445226452437	0.00807281632325737	CCL5/CXCL13/CXCL10/STK39	4	2.02991116089366	UP	C5	CD4	TCM (C1)
HP_FOLLICULAR_HYPERPLASIA	FOLLICULAR HYPERPLASIA	3/128	13/15340	0.000152677104003991	0.00994174813258323	0.00859803064304607	FAS/ICOS/FASLG	3	2.00253724361252	UP	C5	CD4	TCM (C1)
GOBP_POSITIVE_REGULATION_OF_CELL_ADHESION	POS REGULATION OF CELL ADHESION	12/128	407/15340	0.000153379003447988	0.00994174813258323	0.00859803064304607	NFKBID/TNFRSF18/NEDD9/NR4A3/CCL5/TFRC/CXCL13/IL4I1/CSF1/ICOS/TNFSF9/CD28	12	2.00253724361252	UP	C5	CD4	TCM (C1)
GOBP_RESPONSE_TO_REACTIVE_OXYGEN_SPECIES	RESPONSE TO REACTIVE OXYGEN SPECIES	8/128	185/15340	0.000160409433912336	0.0102117791410264	0.00883156450994797	NR4A3/NFE2L2/MMP9/HMOX1/PLK3/FOS/TNFAIP3/OSER1	8	1.99089858662834	UP	C5	CD4	TCM (C1)
HP_DECREASED_CIRCULATING_IGG_LEVEL	DECREASED CIRCULATING IGG LEVEL	5/128	63/15340	0.000178448694253615	0.0110102715811808	0.00952213344984976	FAS/ICOS/SH2D1A/NFKB2/FASLG	5	1.95820196851657	UP	C5	CD4	TCM (C1)
GOMF_CYTOKINE_ACTIVITY	CYTOKINE ACTIVITY	8/128	188/15340	0.000179129243115986	0.0110102715811808	0.00952213344984976	CCL5/GRN/CXCL13/CSF1/NAMPT/TNFSF9/CXCL10/FASLG	8	1.95820196851657	UP	C5	CD4	TCM (C1)
GOBP_IMMUNE_RESPONSE_REGULATING_SIGNALING_PATHWAY	IMMUNE RESPONSE REGULATING SIGNALING PATHWAY	11/128	355/15340	0.000189943841389733	0.0112620933582013	0.00973991922821928	NFKBIA/NFKBID/NR4A3/IRF4/CTSS/TNFAIP3/SH2D1A/OAS1/SEC14L1/CD28/IRF1	11	1.94838087685439	UP	C5	CD4	TCM (C1)
GOBP_POSITIVE_REGULATION_OF_TRANSMEMBRANE_TRANSPORT	POS REGULATION OF TRANSMEMBRANE TRANSPORT	8/128	190/15340	0.000192580610788557	0.0112620933582013	0.00973991922821928	NR4A3/GLRX/NFE2L2/CTSS/CALM3/CXCL10/STK39/ATP1B1	8	1.94838087685439	UP	C5	CD4	TCM (C1)
GOBP_GERMINAL_CENTER_FORMATION	GERMINAL CENTER FORMATION	3/128	14/15340	0.000193132810067524	0.0112620933582013	0.00973991922821928	CXCL13/TNFAIP3/NFKB2	3	1.94838087685439	UP	C5	CD4	TCM (C1)
HP_NON_HODGKIN_LYMPHOMA	NON HODGKIN LYMPHOMA	4/128	35/15340	0.000198191522193937	0.0112620933582013	0.00973991922821928	FAS/SH2D1A/CD28/FASLG	4	1.94838087685439	UP	C5	CD4	TCM (C1)
HP_LYMPHOMA	LYMPHOMA	6/128	101/15340	0.000199021565656853	0.0112620933582013	0.00973991922821928	FAS/ICOS/SH2D1A/NFKB2/CD28/FASLG	6	1.94838087685439	UP	C5	CD4	TCM (C1)
GOBP_CELLULAR_RESPONSE_TO_INORGANIC_SUBSTANCE	CELLULAR RESPONSE TO INORGANIC SUBSTANCE	8/128	192/15340	0.000206851904155726	0.0113450313586948	0.00981164740521654	FOSB/NFE2L2/MMP9/HMOX1/FOS/JUNB/JUND/HSPA5	8	1.94519429934808	UP	C5	CD4	TCM (C1)
GOBP_RESPONSE_TO_MECHANICAL_STIMULUS	RESPONSE TO MECHANICAL STIMULUS	8/128	192/15340	0.000206851904155726	0.0113450313586948	0.00981164740521654	NFKBIA/FOSB/FAS/FOS/GADD45A/CXCL10/JUND/IRF1	8	1.94519429934808	UP	C5	CD4	TCM (C1)
HP_ABNORMALITY_OF_IMMUNE_SERUM_PROTEIN_PHYSIOLOGY	ABNORMALITY OF IMMUNE SERUM PROTEIN PHYSIOLOGY	4/128	36/15340	0.000221533229987848	0.011834224943451	0.0102347220371648	NFKBIA/FAS/IL2RB/FASLG	4	1.92686017996597	UP	C5	CD4	TCM (C1)
HP_ABNORMAL_CIRCULATING_IGM_LEVEL	ABNORMAL CIRCULATING IGM LEVEL	5/128	66/15340	0.000222410398656722	0.011834224943451	0.0102347220371648	FAS/ICOS/SH2D1A/NFKB2/FASLG	5	1.92686017996597	UP	C5	CD4	TCM (C1)
HP_ABNORMALITY_OF_THE_LYMPH_NODES	ABNORMALITY OF THE LYMPH NODES	8/128	195/15340	0.000229879396343211	0.0120517654112286	0.0104228599363663	ISG15/FAS/IL2RB/ICOS/SH2D1A/NFKB2/CD28/FASLG	8	1.91894933050021	UP	C5	CD4	TCM (C1)
HP_AUTOIMMUNE_ANTIBODY_POSITIVITY	AUTOIMMUNE ANTIBODY POSITIVITY	5/128	67/15340	0.000238754532839808	0.0122201162056852	0.0105684565930322	FAS/IL2RB/TNFAIP3/NFKB2/FASLG	5	1.91292466420411	UP	C5	CD4	TCM (C1)
GOBP_POSITIVE_REGULATION_OF_LYMPHOCYTE_CHEMOTAXIS	POS REGULATION OF LYMPHOCYTE CHEMOTAXIS	3/128	15/15340	0.000239946180756792	0.0122201162056852	0.0105684565930322	CCL5/CXCL13/STK39	3	1.91292466420411	UP	C5	CD4	TCM (C1)
GOBP_RESPONSE_TO_INORGANIC_SUBSTANCE	RESPONSE TO INORGANIC SUBSTANCE	13/128	494/15340	0.00024806521890666	0.0124556690901724	0.0107721723673478	FOSB/NR4A3/NFE2L2/MMP9/TFRC/HMOX1/FOS/JUNB/CALM3/TNFAIP3/OSER1/JUND/HSPA5	13	1.90463293819051	UP	C5	CD4	TCM (C1)
HP_ANTINUCLEAR_ANTIBODY_POSITIVITY	ANTINUCLEAR ANTIBODY POSITIVITY	4/128	38/15340	0.000274053828221657	0.0135694708001418	0.0117354336675619	FAS/IL2RB/TNFAIP3/FASLG	4	1.86743708919065	UP	C5	CD4	TCM (C1)
GOBP_NEGATIVE_REGULATION_OF_IMMUNE_RESPONSE	NEGATIVE REGULATION OF IMMUNE RESPONSE	7/128	152/15340	0.000283770109183154	0.0138580882087389	0.0119850418139504	PDCD1/GRN/ISG15/HMOX1/IL4I1/TNFAIP3/OAS1	7	1.85829667864652	UP	C5	CD4	TCM (C1)
GOBP_RESPONSE_TO_CORTICOSTERONE	RESPONSE TO CORTICOSTERONE	3/128	16/15340	0.000293521025867362	0.0141405737461776	0.0122293468672191	FOSB/FOS/CALM3	3	1.8495329689165	UP	C5	CD4	TCM (C1)
GOBP_REGULATION_OF_T_CELL_MIGRATION	REGULATION OF T CELL MIGRATION	4/128	39/15340	0.000303414047600079	0.0142325142065037	0.0123088607398979	CCL5/CXCL13/CXCL10/STK39	4	1.84671837401541	UP	C5	CD4	TCM (C1)
HP_DECREASED_CIRCULATING_TOTAL_IGM	DECREASED CIRCULATING TOTAL IGM	4/128	39/15340	0.000303414047600079	0.0142325142065037	0.0123088607398979	FAS/ICOS/NFKB2/FASLG	4	1.84671837401541	UP	C5	CD4	TCM (C1)
GOBP_POSITIVE_REGULATION_OF_CELL_ACTIVATION	POS REGULATION OF CELL ACTIVATION	10/128	316/15340	0.000316907015297462	0.0143636630895743	0.0124222836611392	NFKBID/TNFRSF4/NR4A3/CCL5/TFRC/IL4I1/ICOS/TNFSF9/CD28/JUND	10	1.84273479012733	UP	C5	CD4	TCM (C1)
GOBP_I_KAPPAB_KINASE_NF_KAPPAB_SIGNALING	I KAPPAB KINASE NF KAPPAB SIGNALING	9/128	259/15340	0.000322256371316307	0.0143636630895743	0.0124222836611392	NFKBIA/TFRC/REL/HMOX1/PER1/NFKBIB/RELB/TNFAIP3/FASLG	9	1.84273479012733	UP	C5	CD4	TCM (C1)
GOBP_POSITIVE_REGULATION_OF_CELL_CELL_ADHESION	POS REGULATION OF CELL CELL ADHESION	9/128	259/15340	0.000322256371316307	0.0143636630895743	0.0124222836611392	NFKBID/NR4A3/CCL5/TFRC/CXCL13/IL4I1/ICOS/TNFSF9/CD28	9	1.84273479012733	UP	C5	CD4	TCM (C1)
GOBP_REGULATION_OF_LEUKOCYTE_MEDIATED_IMMUNITY	REGULATION OF LEUKOCYTE MEDIATED IMMUNITY	8/128	205/15340	0.000322326240439255	0.0143636630895743	0.0124222836611392	ICAM1/TFRC/HMOX1/LAG3/IL4I1/IL1R1/SH2D1A/CD28	8	1.84273479012733	UP	C5	CD4	TCM (C1)
GOBP_ENDOPLASMIC_RETICULUM_UNFOLDED_PROTEIN_RESPONSE	ER UNFOLDED PROTEIN RESPONSE	5/128	72/15340	0.000334595330133737	0.0147263253324293	0.0127359288104187	NFE2L2/PPP1R15A/HERPUD1/DDIT3/HSPA5	5	1.83190560936535	UP	C5	CD4	TCM (C1)
GOCC_VACUOLAR_LUMEN	VACUOLAR LUMEN	7/128	157/15340	0.000345480431166361	0.0150199724037571	0.0129898868149714	GRN/GALC/CTSS/LAMP2/IFI30/FASLG/NPC2	7	1.82333086526175	UP	C5	CD4	TCM (C1)
GOBP_CHRONIC_INFLAMMATORY_RESPONSE	CHRONIC INFLAMMATORY RESPONSE	3/128	17/15340	0.000354249971747626	0.0152156764973529	0.0131591397241446	CCL5/CXCL13/TNFAIP3	3	1.81770873390483	UP	C5	CD4	TCM (C1)
GOBP_TOLL_LIKE_RECEPTOR_SIGNALING_PATHWAY	TOLL LIKE RECEPTOR SIGNALING PATHWAY	6/128	113/15340	0.000365784547362209	0.01552407037317	0.0134258513687207	NFKBIA/IRF4/CTSS/TNFAIP3/OAS1/IRF1	6	1.80899439719909	UP	C5	CD4	TCM (C1)
GOBP_RESPONSE_TO_METAL_ION	RESPONSE TO METAL ION	10/128	323/15340	0.000376862204897913	0.0156135297150708	0.0135032194686476	FOSB/NFE2L2/MMP9/TFRC/HMOX1/FOS/JUNB/CALM3/JUND/HSPA5	10	1.80649890587472	UP	C5	CD4	TCM (C1)
GOBP_CELLULAR_RESPONSE_TO_CALCIUM_ION	CELLULAR RESPONSE TO CALCIUM ION	5/128	74/15340	0.000380144983134411	0.0156135297150708	0.0135032194686476	FOSB/FOS/JUNB/JUND/HSPA5	5	1.80649890587472	UP	C5	CD4	TCM (C1)
GOBP_CELL_ACTIVATION_INVOLVED_IN_IMMUNE_RESPONSE	CELL ACTIVATION INVOLVED IN IMMUNE RESPONSE	9/128	265/15340	0.000381031440451937	0.0156135297150708	0.0135032194686476	ICAM1/NFKBID/NR4A3/IRF4/GRN/TFRC/HMOX1/RELB/CD28	9	1.80649890587472	UP	C5	CD4	TCM (C1)
GOBP_REGULATION_OF_INFLAMMATORY_RESPONSE	REGULATION OF INFLAMMATORY RESPONSE	10/128	324/15340	0.000386153108698643	0.015643589005803	0.0135292159734249	NFKBIA/METRNL/MMP9/CCL5/GRN/IL1R1/MGLL/TNFAIP3/CD28/STK39	10	1.80566360251641	UP	C5	CD4	TCM (C1)
HP_ABNORMAL_CIRCULATING_IGG_LEVEL	ABNORMAL CIRCULATING IGG LEVEL	5/128	75/15340	0.000404603454522881	0.0162068687120682	0.0140163633151688	FAS/ICOS/SH2D1A/NFKB2/FASLG	5	1.79030088598018	UP	C5	CD4	TCM (C1)
GOBP_PATTERN_RECOGNITION_RECEPTOR_SIGNALING_PATHWAY	PATTERN RECOGNITION RECEPTOR SIGNALING PATHWAY	7/128	162/15340	0.00041752093984129	0.0165384683392689	0.014303144243218	NFKBIA/IRF4/CTSS/TNFAIP3/OAS1/SEC14L1/IRF1	7	1.78150471380434	UP	C5	CD4	TCM (C1)
HP_LYMPHOCYTOSIS	LYMPHOCYTOSIS	3/128	18/15340	0.000422514649383863	0.0165523596159722	0.0143151579878003	FAS/SH2D1A/FASLG	3	1.78114008677346	UP	C5	CD4	TCM (C1)
GOBP_REGULATION_OF_ADAPTIVE_IMMUNE_RESPONSE	REGULATION OF ADAPTIVE IMMUNE RESPONSE	7/128	163/15340	0.000433274183412221	0.0167893746072236	0.0145201382518809	NFKBID/TFRC/IL4I1/IL1R1/TNFAIP3/CD28/IRF1	7	1.77496548073451	UP	C5	CD4	TCM (C1)
GOBP_POSITIVE_REGULATION_OF_LEUKOCYTE_CELL_CELL_ADHESION	POS REGULATION OF LEUKOCYTE CELL CELL ADHESION	8/128	215/15340	0.00044313636897519	0.0168265899321855	0.014552323587915	NFKBID/NR4A3/CCL5/TFRC/IL4I1/ICOS/TNFSF9/CD28	8	1.77400388899692	UP	C5	CD4	TCM (C1)
HP_UVEITIS	UVEITIS	4/128	43/15340	0.000443674461045002	0.0168265899321855	0.014552323587915	FAS/IL2RB/TNFAIP3/FASLG	4	1.77400388899692	UP	C5	CD4	TCM (C1)
GOBP_MYELOID_LEUKOCYTE_ACTIVATION	MYELOID LEUKOCYTE ACTIVATION	8/128	216/15340	0.000457006745059224	0.0169495677556503	0.0146586798424152	NR4A3/IRF4/CCL5/GRN/HMOX1/CSF1/RELB/JUND	8	1.77084137260718	UP	C5	CD4	TCM (C1)
GOBP_REGULATION_OF_EPITHELIAL_CELL_APOPTOTIC_PROCESS	REGULATION OF EPITHELIAL CELL APOPTOTIC PROCESS	5/128	77/15340	0.000457065720676133	0.0169495677556503	0.0146586798424152	ICAM1/NFE2L2/HMOX1/TNFAIP3/FASLG	5	1.77084137260718	UP	C5	CD4	TCM (C1)
GOBP_REGULATION_OF_B_CELL_ACTIVATION	REGULATION OF B CELL ACTIVATION	6/128	118/15340	0.000461180384936348	0.0169495677556503	0.0146586798424152	TNFRSF4/TFRC/IL4I1/HMGB3/TNFAIP3/CD28	6	1.77084137260718	UP	C5	CD4	TCM (C1)
GOBP_REGULATION_OF_DNA_BINDING_TRANSCRIPTION_FACTOR_ACTIVITY	REGULATION OF DNA BINDING TRANSCRIPTION FACTOR ACTIVITY	11/128	395/15340	0.000471739312285527	0.017160720900999	0.0148412937237842	NFKBIA/TRIB1/TNFRSF4/TFRC/HMOX1/ARID5B/NFKBIB/IL18RAP/BHLHE40/DDIT3/TNFAIP3	11	1.76546447192148	UP	C5	CD4	TCM (C1)
GOBP_NEGATIVE_REGULATION_OF_DNA_BINDING	NEGATIVE REGULATION OF DNA BINDING	4/128	44/15340	0.000484912817947975	0.0172953128491662	0.0149576943486256	NFKBIA/HMOX1/ZNF593/DDIT3	4	1.76207157777002	UP	C5	CD4	TCM (C1)
GOBP_REGULATION_OF_RESPONSE_TO_ENDOPLASMIC_RETICULUM_STRESS	REGULATION OF RESPONSE TO ER STRESS	5/128	78/15340	0.000485142015404381	0.0172953128491662	0.0149576943486256	NFE2L2/PPP1R15A/HERPUD1/DDIT3/HSPA5	5	1.76207157777002	UP	C5	CD4	TCM (C1)
HP_NEUTROPENIA_IN_PRESENCE_OF_ANTI_NEUTROPIL_ANTIBODIES	NEUTROPENIA IN PRESENCE OF ANTI NEUTROPIL ANTIBODIES	3/128	19/15340	0.000498685879921169	0.0175141590883746	0.0151469615323981	FAS/ICOS/FASLG	3	1.75661070973343	UP	C5	CD4	TCM (C1)
HP_ABNORMAL_LYMPHOCYTE_MORPHOLOGY	ABNORMAL LYMPHOCYTE MORPHOLOGY	7/128	167/15340	0.000501106375039049	0.0175141590883746	0.0151469615323981	FAS/ICOS/TNFAIP3/SH2D1A/NFKB2/CD28/FASLG	7	1.75661070973343	UP	C5	CD4	TCM (C1)
GOBP_FAT_CELL_DIFFERENTIATION	FAT CELL DIFFERENTIATION	8/128	220/15340	0.00051606296907173	0.0178617911139875	0.0154476079347072	METRNL/RGS2/MAFB/NR4A3/JDP2/ARID5B/DDIT3/FABP3	8	1.74807499382827	UP	C5	CD4	TCM (C1)
GOBP_ER_NUCLEUS_SIGNALING_PATHWAY	ER NUCLEUS SIGNALING PATHWAY	4/128	45/15340	0.000528809847365841	0.0181269914024925	0.0156769639973132	NFE2L2/PPP1R15A/DDIT3/HSPA5	4	1.74167427123387	UP	C5	CD4	TCM (C1)
GOBP_T_CELL_APOPTOTIC_PROCESS	T CELL APOPTOTIC PROCESS	4/128	46/15340	0.000575461075589243	0.0195382736616729	0.0168974986506355	PDCD1/CCL5/FAS/FASLG	4	1.7091138117703	UP	C5	CD4	TCM (C1)
GOCC_RNA_POLYMERASE_II_TRANSCRIPTION_REGULATOR_COMPLEX	RNA POLYMERASE II TRANSCRIPTION REGULATOR COMPLEX	8/128	224/15340	0.000581164458060375	0.0195457669149551	0.0169039791227293	FOSL2/MAFB/NFE2L2/FOS/JUNB/DDIT3/GTF2B/JUND	8	1.70894728453597	UP	C5	CD4	TCM (C1)
GOBP_LEUKOCYTE_MIGRATION	LEUKOCYTE MIGRATION	10/128	342/15340	0.000589019792391117	0.0196248183165826	0.0169723460099713	ICAM1/TNFRSF18/MMP9/CCL5/CXCL13/HMOX1/CSF1/IL1R1/CXCL10/STK39	10	1.70719435519269	UP	C5	CD4	TCM (C1)
HP_AUTOIMMUNITY	AUTOIMMUNITY	7/128	172/15340	0.000597529543848033	0.0197240076279466	0.0170581289856812	FAS/GALC/IL2RB/ICOS/TNFAIP3/NFKB2/FASLG	7	1.70500483818437	UP	C5	CD4	TCM (C1)
GOBP_REGULATION_OF_CELL_CELL_ADHESION	REGULATION OF CELL CELL ADHESION	11/128	408/15340	0.000617659468295146	0.0200719910873926	0.0173590793223512	NFKBID/NR4A3/CCL5/TFRC/CXCL13/LAG3/IL4I1/ICOS/TNFSF9/CD28/IRF1	11	1.69740954453407	UP	C5	CD4	TCM (C1)
GOBP_LYMPHOCYTE_CHEMOTAXIS	LYMPHOCYTE CHEMOTAXIS	4/128	47/15340	0.000624962415343781	0.0200719910873926	0.0173590793223512	CCL5/CXCL13/CXCL10/STK39	4	1.69740954453407	UP	C5	CD4	TCM (C1)
GOBP_NEGATIVE_REGULATION_OF_EPITHELIAL_CELL_APOPTOTIC_PROCESS	NEGATIVE REGULATION OF EPITHELIAL CELL APOPTOTIC PROCESS	4/128	47/15340	0.000624962415343781	0.0200719910873926	0.0173590793223512	ICAM1/NFE2L2/HMOX1/TNFAIP3	4	1.69740954453407	UP	C5	CD4	TCM (C1)
GOBP_REGULATION_OF_MYELOID_CELL_DIFFERENTIATION	REGULATION OF MYELOID CELL DIFFERENTIATION	7/128	175/15340	0.000662112335886752	0.0209997133877026	0.0181614115339428	NFKBIA/MAFB/TRIB1/ISG15/FOS/CSF1/HMGB3	7	1.67778663264649	UP	C5	CD4	TCM (C1)
GOBP_LEUKOCYTE_PROLIFERATION	LEUKOCYTE PROLIFERATION	9/128	287/15340	0.000677299755551028	0.0209997133877026	0.0181614115339428	TNFRSF4/CCL5/TFRC/IL4I1/CSF1/TNFSF9/TNFAIP3/CD28/IRF1	9	1.67778663264649	UP	C5	CD4	TCM (C1)
GOBP_POSITIVE_REGULATION_OF_DNA_BINDING	POS REGULATION OF DNA BINDING	4/128	48/15340	0.000677410109280728	0.0209997133877026	0.0181614115339428	IRF4/MMP9/CALM3/GTF2B	4	1.67778663264649	UP	C5	CD4	TCM (C1)
GOBP_RESPONSE_TO_COLD	RESPONSE TO COLD	4/128	48/15340	0.000677410109280728	0.0209997133877026	0.0181614115339428	NFKBIA/METRNL/FOS/CXCL10	4	1.67778663264649	UP	C5	CD4	TCM (C1)
GOBP_TUMOR_NECROSIS_FACTOR_MEDIATED_SIGNALING_PATHWAY	TUMOR NECROSIS FACTOR MEDIATED SIGNALING PATHWAY	5/128	86/15340	0.000758980189468032	0.0233255549608063	0.0201728945095451	NFKBIA/TNFRSF18/TNFRSF4/FAS/TNFAIP3	5	1.63216801473907	UP	C5	CD4	TCM (C1)
GOBP_POSITIVE_REGULATION_OF_TRANSCRIPTION_FROM_RNA_POLYMERASE_II_PROMOTER_IN_RESPONSE_TO_STRESS	POS REGULATION OF TRANSCRIPTION FROM RNA POLYMERASE II PROMOTER IN RESPONSE TO STRESS	3/128	22/15340	0.000778188778029731	0.0237114785784273	0.020506657047675	NFE2L2/DDIT3/HSPA5	3	1.62504136384422	UP	C5	CD4	TCM (C1)
GOBP_POSITIVE_REGULATION_OF_LEUKOCYTE_CHEMOTAXIS	POS REGULATION OF LEUKOCYTE CHEMOTAXIS	5/128	87/15340	0.000799942135329229	0.0240003025096534	0.0207564438032848	CCL5/CXCL13/CSF1/CXCL10/STK39	5	1.61978328422818	UP	C5	CD4	TCM (C1)
GOBP_CELLULAR_RESPONSE_TO_MOLECULE_OF_BACTERIAL_ORIGIN	CELLULAR RESPONSE TO MOLECULE OF BACTERIAL ORIGIN	7/128	181/15340	0.000807864320100534	0.0240003025096534	0.0207564438032848	NFKBIA/TRIB1/CCL5/CXCL13/NFKBIB/TNFAIP3/CXCL10	7	1.61978328422818	UP	C5	CD4	TCM (C1)
GOBP_T_CELL_PROLIFERATION	T CELL PROLIFERATION	7/128	181/15340	0.000807864320100534	0.0240003025096534	0.0207564438032848	TNFRSF4/CCL5/TFRC/IL4I1/TNFSF9/CD28/IRF1	7	1.61978328422818	UP	C5	CD4	TCM (C1)
GOBP_CELLULAR_RESPONSE_TO_REACTIVE_OXYGEN_SPECIES	CELLULAR RESPONSE TO REACTIVE OXYGEN SPECIES	6/128	132/15340	0.000833572018903131	0.0245351794281228	0.0212190272517817	NR4A3/NFE2L2/MMP9/FOS/TNFAIP3/OSER1	6	1.61021076163421	UP	C5	CD4	TCM (C1)
GOBP_OSTEOCLAST_DIFFERENTIATION	OSTEOCLAST DIFFERENTIATION	5/128	88/15340	0.000842531915381622	0.0245351794281228	0.0212190272517817	MAFB/TFRC/FOS/CSF1/JUNB	5	1.61021076163421	UP	C5	CD4	TCM (C1)
GOBP_REGULATION_OF_DNA_TEMPLATED_TRANSCRIPTION_IN_RESPONSE_TO_STRESS	REGULATION OF DNA TEMPLATED TRANSCRIPTION IN RESPONSE TO STRESS	4/128	51/15340	0.00085339754532601	0.0245351794281228	0.0212190272517817	NFE2L2/HMOX1/DDIT3/HSPA5	4	1.61021076163421	UP	C5	CD4	TCM (C1)
HP_ABNORMAL_B_CELL_MORPHOLOGY	ABNORMAL B CELL MORPHOLOGY	4/128	51/15340	0.00085339754532601	0.0245351794281228	0.0212190272517817	FAS/ICOS/NFKB2/FASLG	4	1.61021076163421	UP	C5	CD4	TCM (C1)
GOBP_MAINTENANCE_OF_LOCATION	MAINTENANCE OF LOCATION	9/128	298/15340	0.000884307929332841	0.025090525418999	0.0216993131917762	NFKBIA/SRGN/NFKBIB/CALM3/DDIT3/CXCL10/PLIN2/FASLG/HSPA5	9	1.60049024405874	UP	C5	CD4	TCM (C1)
GOBP_TYPE_I_INTERFERON_PRODUCTION	TYPE I INTERFERON PRODUCTION	5/128	89/15340	0.000886789958707959	0.025090525418999	0.0216993131917762	ISG15/REL/RELB/OAS1/IRF1	5	1.60049024405874	UP	C5	CD4	TCM (C1)
GOBP_RESPONSE_TO_CALCIUM_ION	RESPONSE TO CALCIUM ION	6/128	134/15340	0.000901608762117625	0.0253089388736168	0.0218882060857234	FOSB/FOS/JUNB/CALM3/JUND/HSPA5	6	1.5967260630991	UP	C5	CD4	TCM (C1)
GOBP_ENDOTHELIAL_CELL_APOPTOTIC_PROCESS	ENDOTHELIAL CELL APOPTOTIC PROCESS	4/128	52/15340	0.000918597783761189	0.0255843835867862	0.022126421946024	ICAM1/NFE2L2/TNFAIP3/FASLG	4	1.59202504216977	UP	C5	CD4	TCM (C1)
GOBP_NEGATIVE_REGULATION_OF_CYTOKINE_PRODUCTION	NEGATIVE REGULATION OF CYTOKINE PRODUCTION	8/128	241/15340	0.000936114134618973	0.0257007033235978	0.0222270200147097	REL/HMOX1/LAG3/SRGN/RELB/DDIT3/TNFAIP3/OAS1	8	1.59005499163454	UP	C5	CD4	TCM (C1)
GOBP_SMOOTH_MUSCLE_CELL_PROLIFERATION	SMOOTH MUSCLE CELL PROLIFERATION	6/128	135/15340	0.000937192547564576	0.0257007033235978	0.0222270200147097	TRIB1/NR4A3/MMP9/CCL5/HMOX1/TNFAIP3	6	1.59005499163454	UP	C5	CD4	TCM (C1)
GOBP_CELLULAR_RESPONSE_TO_UNFOLDED_PROTEIN	CELLULAR RESPONSE TO UNFOLDED PROTEIN	5/128	91/15340	0.000980474034283374	0.0266823658948109	0.0230760019800402	NFE2L2/PPP1R15A/HERPUD1/DDIT3/HSPA5	5	1.57377566465405	UP	C5	CD4	TCM (C1)
GOBP_CELLULAR_RESPONSE_TO_CADMIUM_ION	CELLULAR RESPONSE TO CADMIUM ION	3/128	24/15340	0.00101038522466113	0.0270828821497513	0.0234223848281159	MMP9/HMOX1/FOS	3	1.56730512007818	UP	C5	CD4	TCM (C1)
GOBP_TOLERANCE_INDUCTION	TOLERANCE INDUCTION	3/128	24/15340	0.00101038522466113	0.0270828821497513	0.0234223848281159	PDCD1/ICOS/TNFAIP3	3	1.56730512007818	UP	C5	CD4	TCM (C1)
GOBP_MULTI_MULTICELLULAR_ORGANISM_PROCESS	MULTI MULTICELLULAR ORGANISM PROCESS	7/128	189/15340	0.0010404527889241	0.027680702929212	0.0239394047035246	FOSB/RGS2/PRDM1/MMP9/FOS/JUNB/IGFBP7	7	1.55782288551579	UP	C5	CD4	TCM (C1)
GOBP_NEGATIVE_REGULATION_OF_CELL_ACTIVATION	NEGATIVE REGULATION OF CELL ACTIVATION	7/128	190/15340	0.00107288505803311	0.0283321128288003	0.024502770643111	GRN/HMOX1/LAG3/IL4I1/HMGB3/TNFAIP3/IRF1	7	1.54772103735128	UP	C5	CD4	TCM (C1)
GOBP_REGULATION_OF_RESPONSE_TO_CYTOKINE_STIMULUS	REGULATION OF RESPONSE TO CYTOKINE STIMULUS	6/128	139/15340	0.00109046577481904	0.0285846359355137	0.0247211629601003	CCL5/ISG15/CSF1/IL1R1/TNFAIP3/OAS1	6	1.54386733474949	UP	C5	CD4	TCM (C1)
GOBP_POSITIVE_REGULATION_OF_LEUKOCYTE_PROLIFERATION	POS REGULATION OF LEUKOCYTE PROLIFERATION	6/128	140/15340	0.00113162796560129	0.0291142717721655	0.0251792137065543	TNFRSF4/CCL5/TFRC/CSF1/TNFSF9/CD28	6	1.53589406831692	UP	C5	CD4	TCM (C1)
GOBP_REGULATION_OF_ALPHA_BETA_T_CELL_ACTIVATION	REGULATION OF ALPHA BETA T CELL ACTIVATION	5/128	94/15340	0.00113453945735543	0.0291142717721655	0.0251792137065543	NFKBID/PRDM1/IRF4/CD28/IRF1	5	1.53589406831692	UP	C5	CD4	TCM (C1)
GOBP_REGULATION_OF_LYMPHOCYTE_MIGRATION	REGULATION OF LYMPHOCYTE MIGRATION	4/128	55/15340	0.00113517076474923	0.0291142717721655	0.0251792137065543	CCL5/CXCL13/CXCL10/STK39	4	1.53589406831692	UP	C5	CD4	TCM (C1)
GOBP_POSITIVE_REGULATION_OF_RESPONSE_TO_EXTERNAL_STIMULUS	POS REGULATION OF RESPONSE TO EXTERNAL STIMULUS	10/128	374/15340	0.00116528215933635	0.0296730778431006	0.0256624920653847	NFKBIA/CCL5/GRN/CXCL13/LAG3/CSF1/CXCL10/SH2D1A/CD28/STK39	10	1.52763740410621	UP	C5	CD4	TCM (C1)
GOBP_LIPOPOLYSACCHARIDE_MEDIATED_SIGNALING_PATHWAY	LIPOPOLYSACCHARIDE MEDIATED SIGNALING PATHWAY	4/128	56/15340	0.00121467609670832	0.0307114913813131	0.0265605545894637	NFKBIA/TRIB1/CCL5/TNFAIP3	4	1.5126990932623	UP	C5	CD4	TCM (C1)
GOBP_RESPONSE_TO_VIRUS	RESPONSE TO VIRUS	9/128	313/15340	0.00124686947164348	0.0312208810406219	0.0270010956131931	ODC1/CCL5/ISG15/TNFAIP3/CXCL10/OAS1/SEC14L1/IRF1/NPC2	9	1.50555484548624	UP	C5	CD4	TCM (C1)
GOMF_DNA_BINDING_TRANSCRIPTION_FACTOR_BINDING	DNA BINDING TRANSCRIPTION FACTOR BINDING	11/128	445/15340	0.00125233828578091	0.0312208810406219	0.0270010956131931	NFKBIA/TRIB1/NR4A3/NFE2L2/CENPF/FOS/PER1/BHLHE40/DDIT3/GTF2B/JUND	11	1.50555484548624	UP	C5	CD4	TCM (C1)
GOBP_INTERLEUKIN_2_PRODUCTION	INTERLEUKIN 2 PRODUCTION	4/128	57/15340	0.001298000187779	0.0321345185377231	0.0277912467105605	IRF4/LAG3/TNFAIP3/CD28	4	1.49302820261453	UP	C5	CD4	TCM (C1)
GOBP_POSITIVE_REGULATION_OF_ION_TRANSMEMBRANE_TRANSPORT	POS REGULATION OF ION TRANSMEMBRANE TRANSPORT	6/128	145/15340	0.00135561949352882	0.033101256811166	0.0286273215324147	GLRX/CTSS/CALM3/CXCL10/STK39/ATP1B1	6	1.4801555163212	UP	C5	CD4	TCM (C1)
GOBP_REGULATION_OF_LYMPHOCYTE_MEDIATED_IMMUNITY	REGULATION OF LYMPHOCYTE MEDIATED IMMUNITY	6/128	145/15340	0.00135561949352882	0.033101256811166	0.0286273215324147	TFRC/LAG3/IL4I1/IL1R1/SH2D1A/CD28	6	1.4801555163212	UP	C5	CD4	TCM (C1)
GOBP_POSITIVE_REGULATION_OF_LYMPHOCYTE_MEDIATED_IMMUNITY	POS REGULATION OF LYMPHOCYTE MEDIATED IMMUNITY	5/128	98/15340	0.00136699445838632	0.0331519404363757	0.0286711548056822	TFRC/LAG3/IL1R1/SH2D1A/CD28	5	1.47949104656096	UP	C5	CD4	TCM (C1)
GOBP_ALPHA_BETA_T_CELL_ACTIVATION	ALPHA BETA T CELL ACTIVATION	6/128	146/15340	0.00140421350781043	0.0335974574184172	0.0290564561241733	NFKBID/PRDM1/IRF4/RELB/CD28/IRF1	6	1.47369358781649	UP	C5	CD4	TCM (C1)
GOBP_POSITIVE_REGULATION_OF_HEMOPOIESIS	POS REGULATION OF HEMOPOIESIS	6/128	146/15340	0.00140421350781043	0.0335974574184172	0.0290564561241733	NFKBID/TRIB1/IL4I1/FOS/CSF1/TNFSF9	6	1.47369358781649	UP	C5	CD4	TCM (C1)
GOBP_LYMPHOCYTE_MIGRATION	LYMPHOCYTE MIGRATION	5/128	99/15340	0.00143021920252974	0.0338501603200096	0.0292750039351319	ICAM1/CCL5/CXCL13/CXCL10/STK39	5	1.47043927008281	UP	C5	CD4	TCM (C1)
HP_ABNORMAL_SERUM_INTERLEUKIN_LEVEL	ABNORMAL SERUM INTERLEUKIN LEVEL	3/128	27/15340	0.0014337655563314	0.0338501603200096	0.0292750039351319	FAS/IL2RB/FASLG	3	1.47043927008281	UP	C5	CD4	TCM (C1)
GOCC_PROTEIN_DNA_COMPLEX	PROTEIN DNA COMPLEX	6/128	147/15340	0.00145412669281852	0.0341050109203818	0.0294954091638882	IRF4/NFE2L2/FOS/DDIT3/GTF2B/JUND	6	1.46718180707226	UP	C5	CD4	TCM (C1)
GOBP_NEGATIVE_REGULATION_OF_INNATE_IMMUNE_RESPONSE	NEGATIVE REGULATION OF INNATE IMMUNE RESPONSE	4/128	59/15340	0.0014764914089858	0.0344032148564338	0.0297533081315405	GRN/ISG15/TNFAIP3/OAS1	4	1.4634009722781	UP	C5	CD4	TCM (C1)
GOBP_EPITHELIAL_CELL_APOPTOTIC_PROCESS	EPITHELIAL CELL APOPTOTIC PROCESS	5/128	100/15340	0.00149557431219864	0.0346215741752478	0.029942154206629	ICAM1/NFE2L2/HMOX1/TNFAIP3/FASLG	5	1.46065318949121	UP	C5	CD4	TCM (C1)
GOBP_POSITIVE_REGULATION_OF_MONONUCLEAR_CELL_MIGRATION	POS REGULATION OF MONONUCLEAR CELL MIGRATION	4/128	60/15340	0.00157185137587228	0.0361525816450623	0.031266232121765	CCL5/CXCL13/CXCL10/STK39	4	1.44186068442279	UP	C5	CD4	TCM (C1)
GOBP_NEGATIVE_REGULATION_OF_EXTRINSIC_APOPTOTIC_SIGNALING_PATHWAY_VIA_DEATH_DOMAIN_RECEPTORS	NEGATIVE REGULATION OF EXTRINSIC APOPTOTIC SIGNALING PATHWAY VIA DEATH DOMAIN RECEPTORS	3/128	28/15340	0.00159608771541101	0.0364746968297452	0.0315448105157817	ICAM1/HMOX1/TNFAIP3	3	1.43800830918683	UP	C5	CD4	TCM (C1)
GOBP_RESPONSE_TO_TUMOR_NECROSIS_FACTOR	RESPONSE TO TUMOR NECROSIS FACTOR	7/128	204/15340	0.00161614951388736	0.0366979173057863	0.0317378607185792	NFKBIA/TNFRSF18/TNFRSF4/NFE2L2/CCL5/FAS/TNFAIP3	7	1.43535858229479	UP	C5	CD4	TCM (C1)
GOBP_LEUKOCYTE_MEDIATED_IMMUNITY	LEUKOCYTE MEDIATED IMMUNITY	9/128	326/15340	0.00165073217175939	0.0370099189632669	0.0320076925203834	ICAM1/NR4A3/TFRC/HMOX1/LAG3/IL4I1/IL1R1/SH2D1A/CD28	9	1.43168186583287	UP	C5	CD4	TCM (C1)
GOBP_EXTRINSIC_APOPTOTIC_SIGNALING_PATHWAY	EXTRINSIC APOPTOTIC SIGNALING PATHWAY	7/128	205/15340	0.00166189074072644	0.0370099189632669	0.0320076925203834	ICAM1/BCL2A1/HMOX1/FAS/TNFAIP3/FASLG/SIAH2	7	1.43168186583287	UP	C5	CD4	TCM (C1)
GOBP_REGULATION_OF_T_CELL_PROLIFERATION	REGULATION OF T CELL PROLIFERATION	6/128	151/15340	0.00166744171015713	0.0370099189632669	0.0320076925203834	CCL5/TFRC/IL4I1/TNFSF9/CD28/IRF1	6	1.43168186583287	UP	C5	CD4	TCM (C1)
HP_MENINGITIS	MENINGITIS	4/128	61/15340	0.00167141569511528	0.0370099189632669	0.0320076925203834	TFRC/FAS/ICOS/SH2D1A	4	1.43168186583287	UP	C5	CD4	TCM (C1)
GOBP_INTERLEUKIN_4_PRODUCTION	INTERLEUKIN 4 PRODUCTION	3/128	29/15340	0.00176946913983021	0.0387003526594766	0.0334696487604951	IRF4/DDIT3/CD28	3	1.41228507742639	UP	C5	CD4	TCM (C1)
GOMF_CHEMOKINE_ACTIVITY	CHEMOKINE ACTIVITY	3/128	29/15340	0.00176946913983021	0.0387003526594766	0.0334696487604951	CCL5/CXCL13/CXCL10	3	1.41228507742639	UP	C5	CD4	TCM (C1)
GOBP_REGULATION_OF_PRODUCTION_OF_MOLECULAR_MEDIATOR_OF_IMMUNE_RESPONSE	REGULATION OF PRODUCTION OF MOLECULAR MEDIATOR OF IMMUNE RESPONSE	6/128	153/15340	0.00178262996724152	0.0387504623976587	0.0335129857127755	TNFRSF4/NR4A3/TFRC/HMOX1/IL1R1/CD28	6	1.41172311082081	UP	C5	CD4	TCM (C1)
GOBP_NEGATIVE_REGULATION_OF_APOPTOTIC_SIGNALING_PATHWAY	NEGATIVE REGULATION OF APOPTOTIC SIGNALING PATHWAY	7/128	208/15340	0.00180518883503594	0.0390030193751706	0.0337314073226174	ICAM1/NFE2L2/MMP9/HERPUD1/HMOX1/TNFAIP3/SIAH2	7	1.40890177124997	UP	C5	CD4	TCM (C1)
GOBP_REGULATION_OF_VASCULATURE_DEVELOPMENT	REGULATION OF VASCULATURE DEVELOPMENT	8/128	268/15340	0.00183870486627507	0.0393810930025088	0.0340583808678965	NFE2L2/GRN/CXCL13/HMOX1/GADD45A/TNFAIP3/CXCL10/FASLG	8	1.40471223440484	UP	C5	CD4	TCM (C1)
GOBP_POSITIVE_REGULATION_OF_TRANSPORTER_ACTIVITY	POS REGULATION OF TRANSPORTER ACTIVITY	5/128	105/15340	0.00185582710362454	0.0393810930025088	0.0340583808678965	GLRX/CTSS/CALM3/STK39/ATP1B1	5	1.40471223440484	UP	C5	CD4	TCM (C1)
GOBP_REGULATION_OF_MONONUCLEAR_CELL_MIGRATION	REGULATION OF MONONUCLEAR CELL MIGRATION	5/128	105/15340	0.00185582710362454	0.0393810930025088	0.0340583808678965	CCL5/CXCL13/CSF1/CXCL10/STK39	5	1.40471223440484	UP	C5	CD4	TCM (C1)
GOMF_RNA_POLYMERASE_II_SPECIFIC_DNA_BINDING_TRANSCRIPTION_FACTOR_BINDING	RNA POLYMERASE II SPECIFIC DNA BINDING TRANSCRIPTION FACTOR BINDING	9/128	332/15340	0.00186958127762416	0.0394382086078706	0.0341077767808232	NFKBIA/TRIB1/NR4A3/NFE2L2/FOS/BHLHE40/DDIT3/GTF2B/JUND	9	1.40408282013513	UP	C5	CD4	TCM (C1)
HP_DECREASED_CIRCULATING_LEVEL_OF_SPECIFIC_ANTIBODY	DECREASED CIRCULATING LEVEL OF SPECIFIC ANTIBODY	3/128	30/15340	0.00195417328385077	0.0409801632760471	0.0354413222811078	FAS/ICOS/FASLG	3	1.38742631558477	UP	C5	CD4	TCM (C1)
GOBP_REGULATION_OF_BINDING	REGULATION OF BINDING	9/128	335/15340	0.00198740614525631	0.0414333503382384	0.0358332569988042	NFKBIA/IRF4/MMP9/HMOX1/CTSZ/ZNF593/CALM3/DDIT3/GTF2B	9	1.38264994783663	UP	C5	CD4	TCM (C1)
GOBP_ALPHA_BETA_T_CELL_DIFFERENTIATION	ALPHA BETA T CELL DIFFERENTIATION	5/128	108/15340	0.00210033935577381	0.0435033351156506	0.0376234645467603	NFKBID/PRDM1/IRF4/RELB/IRF1	5	1.36147744725682	UP	C5	CD4	TCM (C1)
GOBP_REGULATION_OF_APOPTOTIC_SIGNALING_PATHWAY	REGULATION OF APOPTOTIC SIGNALING PATHWAY	9/128	338/15340	0.00211110153576649	0.0435033351156506	0.0376234645467603	ICAM1/NFE2L2/MMP9/HERPUD1/HMOX1/FAS/DDIT3/TNFAIP3/SIAH2	9	1.36147744725682	UP	C5	CD4	TCM (C1)
GOBP_NEGATIVE_REGULATION_OF_ENDOTHELIAL_CELL_APOPTOTIC_PROCESS	NEGATIVE REGULATION OF ENDOTHELIAL CELL APOPTOTIC PROCESS	3/128	31/15340	0.0021504548290793	0.0436241276334378	0.0377279308594786	ICAM1/NFE2L2/TNFAIP3	3	1.36027324468084	UP	C5	CD4	TCM (C1)
GOBP_RESPONSE_TO_MINERALOCORTICOID	RESPONSE TO MINERALOCORTICOID	3/128	31/15340	0.0021504548290793	0.0436241276334378	0.0377279308594786	FOSB/FOS/CALM3	3	1.36027324468084	UP	C5	CD4	TCM (C1)
HP_SPLENOMEGALY	SPLENOMEGALY	9/128	339/15340	0.00215367362229595	0.0436241276334378	0.0377279308594786	TNFRSF4/FAS/IL2RB/ICOS/SH2D1A/NFKB2/CD28/FASLG/NPC2	9	1.36027324468084	UP	C5	CD4	TCM (C1)
GOBP_CELLULAR_RESPONSE_TO_TOPOLOGICALLY_INCORRECT_PROTEIN	CELLULAR RESPONSE TO TOPOLOGICALLY INCORRECT PROTEIN	5/128	109/15340	0.00218683524582908	0.0440455799513033	0.0380924200715634	NFE2L2/PPP1R15A/HERPUD1/DDIT3/HSPA5	5	1.35609766725359	UP	C5	CD4	TCM (C1)
GOBP_POSITIVE_REGULATION_OF_CYTOKINE_PRODUCTION	POS REGULATION OF CYTOKINE PRODUCTION	10/128	409/15340	0.0022561797349702	0.045186970534656	0.0390795413585317	NR4A3/IRF4/ISG15/HMOX1/IL1R1/DDIT3/OAS1/CD28/IL12RB2/IRF1	10	1.34498677405239	UP	C5	CD4	TCM (C1)
GOBP_POSITIVE_REGULATION_OF_PRODUCTION_OF_MOLECULAR_MEDIATOR_OF_IMMUNE_RESPONSE	POS REGULATION OF PRODUCTION OF MOLECULAR MEDIATOR OF IMMUNE RESPONSE	5/128	110/15340	0.00227590109827794	0.0453273039964293	0.0392009074793066	TNFRSF4/NR4A3/TFRC/IL1R1/CD28	5	1.34364011139121	UP	C5	CD4	TCM (C1)
HP_INCREASED_CIRCULATING_IGM_LEVEL	INCREASED CIRCULATING IGM LEVEL	3/128	32/15340	0.00235855983935105	0.0465306353263358	0.0402415976587695	FAS/SH2D1A/FASLG	3	1.33226101759701	UP	C5	CD4	TCM (C1)
GOBP_SMOOTH_MUSCLE_CELL_MIGRATION	SMOOTH MUSCLE CELL MIGRATION	4/128	67/15340	0.00236242496327259	0.0465306353263358	0.0402415976587695	TRIB1/NR4A3/NFE2L2/CCL5	4	1.33226101759701	UP	C5	CD4	TCM (C1)
GOBP_MULTICELLULAR_ORGANISMAL_HOMEOSTASIS	MULTICELLULAR ORGANISMAL HOMEOSTASIS	11/128	483/15340	0.00238695865076776	0.0467555362087202	0.0404361011457419	METRNL/NR4A3/IRF4/TFRC/CSF1/DDIT3/TNFAIP3/OAS1/STK39/UGCG/KSR2	11	1.33016695799904	UP	C5	CD4	TCM (C1)
GOCC_SPINDLE_POLE	SPINDLE POLE	6/128	163/15340	0.00245167640426639	0.0476997192491291	0.0412526692790136	TACC3/NEDD9/CENPF/PLK3/CALM3/DCTN4	6	1.32148417712158	UP	C5	CD4	TCM (C1)
GOBP_REGULATION_OF_LEUKOCYTE_CHEMOTAXIS	REGULATION OF LEUKOCYTE CHEMOTAXIS	5/128	112/15340	0.00246192099350344	0.0476997192491291	0.0412526692790136	CCL5/CXCL13/CSF1/CXCL10/STK39	5	1.32148417712158	UP	C5	CD4	TCM (C1)
GOBP_CIRCADIAN_REGULATION_OF_GENE_EXPRESSION	CIRCADIAN REGULATION OF GENE EXPRESSION	4/128	68/15340	0.0024940767480833	0.0478031376715966	0.0413421097630786	PER1/NAMPT/RELB/BHLHE40	4	1.32054359651051	UP	C5	CD4	TCM (C1)
GOBP_NEGATIVE_REGULATION_OF_MYELOID_CELL_DIFFERENTIATION	NEGATIVE REGULATION OF MYELOID CELL DIFFERENTIATION	4/128	68/15340	0.0024940767480833	0.0478031376715966	0.0413421097630786	NFKBIA/MAFB/TRIB1/HMGB3	4	1.32054359651051	UP	C5	CD4	TCM (C1)
HP_AUTOIMMUNE_HEMOLYTIC_ANEMIA	AUTOIMMUNE HEMOLYTIC ANEMIA	3/128	33/15340	0.00257872591345301	0.0491612720933689	0.0425166799915782	FAS/IL2RB/FASLG	3	1.30837688786893	UP	C5	CD4	TCM (C1)
GOBP_LYMPHOCYTE_APOPTOTIC_PROCESS	LYMPHOCYTE APOPTOTIC PROCESS	4/128	69/15340	0.00263068649550369	0.0496211500342362	0.0429144012549725	PDCD1/CCL5/FAS/FASLG	4	1.30433317461167	UP	C5	CD4	TCM (C1)
HP_ABNORMAL_CIRCULATING_IGA_LEVEL	ABNORMAL CIRCULATING IGA LEVEL	4/128	69/15340	0.00263068649550369	0.0496211500342362	0.0429144012549725	FAS/ICOS/NFKB2/FASLG	4	1.30433317461167	UP	C5	CD4	TCM (C1)
GOBP_REGULATION_OF_HEMOPOIESIS	REGULATION OF HEMOPOIESIS	11/61	325/15340	5.30111369376816e-08	6.93809093228075e-05	6.04603261900626e-05	NFKBIA/NFKBID/TMEM176A/TRIB1/LAG3/IL4I1/CTLA4/PRDM1/TNFSF9/FES/FOS	11	4.15876001248921	UP	C5	CD4	TEM (C4)
GOBP_REGULATION_OF_LEUKOCYTE_DIFFERENTIATION	REGULATION OF LEUKOCYTE DIFFERENTIATION	10/61	256/15340	6.00180876494874e-08	6.93809093228075e-05	6.04603261900626e-05	NFKBID/TMEM176A/TRIB1/LAG3/IL4I1/CTLA4/PRDM1/TNFSF9/FES/FOS	10	4.15876001248921	UP	C5	CD4	TEM (C4)
GOBP_ADAPTIVE_IMMUNE_RESPONSE	ADAPTIVE IMMUNE RESPONSE	11/61	367/15340	1.81239422673663e-07	0.000139675181740503	0.000121716580700839	NFKBID/LAG3/PDCD1/IL4I1/CTLA4/PRDM1/RELB/TFRC/ALCAM/NFKB2/CTSC	11	3.85488075487851	UP	C5	CD4	TEM (C4)
GOBP_REGULATION_OF_T_CELL_DIFFERENTIATION	REGULATION OF T CELL DIFFERENTIATION	6/61	139/15340	1.83152349415663e-05	0.00932474299102027	0.00812582320379385	NFKBID/LAG3/IL4I1/CTLA4/PRDM1/TNFSF9	6	2.03036312939808	UP	C5	CD4	TEM (C4)
GOBP_MONONUCLEAR_CELL_DIFFERENTIATION	MONONUCLEAR CELL DIFFERENTIATION	9/61	390/15340	2.18022646328256e-05	0.00932474299102027	0.00812582320379385	NFKBID/TMEM176A/LAG3/IL4I1/CTLA4/PRDM1/RELB/TNFSF9/FES	9	2.03036312939808	UP	C5	CD4	TEM (C4)
GOBP_POSITIVE_REGULATION_OF_HEMOPOIESIS	POS REGULATION OF HEMOPOIESIS	6/61	146/15340	2.41991600112983e-05	0.00932474299102027	0.00812582320379385	NFKBID/TRIB1/IL4I1/TNFSF9/FES/FOS	6	2.03036312939808	UP	C5	CD4	TEM (C4)
GOCC_EXTERNAL_SIDE_OF_PLASMA_MEMBRANE	EXTERNAL SIDE OF PLASMA MEMBRANE	8/61	311/15340	3.01907584470365e-05	0.00933265563867605	0.00813271849045072	TNFRSF18/TNFRSF4/LAG3/PDCD1/CTLA4/TFRC/ALCAM/FASLG	8	2.02999475870629	UP	C5	CD4	TEM (C4)
GOBP_RESPONSE_TO_CORTICOSTERONE	RESPONSE TO CORTICOSTERONE	3/61	16/15340	3.22929260853842e-05	0.00933265563867605	0.00813271849045072	FOSB/CALM3/FOS	3	2.02999475870629	UP	C5	CD4	TEM (C4)
GOBP_REGULATION_OF_LYMPHOCYTE_DIFFERENTIATION	REGULATION OF LYMPHOCYTE DIFFERENTIATION	6/61	165/15340	4.81375360537609e-05	0.0123659981506995	0.0107760519306314	NFKBID/LAG3/IL4I1/CTLA4/PRDM1/TNFSF9	6	1.90777082278467	UP	C5	CD4	TEM (C4)
GOBP_T_CELL_DIFFERENTIATION	T CELL DIFFERENTIATION	7/61	248/15340	5.50009785343545e-05	0.0127162262371428	0.0110812497805005	NFKBID/LAG3/IL4I1/CTLA4/PRDM1/RELB/TNFSF9	7	1.89564175406108	UP	C5	CD4	TEM (C4)
GOBP_T_CELL_ACTIVATION	T CELL ACTIVATION	9/61	451/15340	6.76396722905632e-05	0.0142166293032529	0.0123887399774295	TNFRSF4/NFKBID/LAG3/IL4I1/CTLA4/PRDM1/RELB/TNFSF9/TFRC	9	1.84720336060504	UP	C5	CD4	TEM (C4)
GOBP_MYELOID_LEUKOCYTE_DIFFERENTIATION	MYELOID LEUKOCYTE DIFFERENTIATION	6/61	190/15340	0.000105206504317181	0.0202697864984435	0.0176636183564109	TRIB1/RELB/TFRC/MMP9/FES/FOS	6	1.69315082570443	UP	C5	CD4	TEM (C4)
GOBP_REGULATORY_T_CELL_DIFFERENTIATION	REGULATORY T CELL DIFFERENTIATION	3/61	26/15340	0.000145742912521788	0.0259198164423364	0.02258720117949	LAG3/IL4I1/CTLA4	3	1.58636807835556	UP	C5	CD4	TEM (C4)
GOBP_REGULATION_OF_T_CELL_ACTIVATION	REGULATION OF T CELL ACTIVATION	7/61	304/15340	0.000195464887600183	0.0318340809604014	0.0277410448726135	NFKBID/LAG3/IL4I1/CTLA4/PRDM1/TNFSF9/TFRC	7	1.49710768356008	UP	C5	CD4	TEM (C4)
GOBP_REGULATION_OF_LYMPHOCYTE_ACTIVATION	REGULATION OF LYMPHOCYTE ACTIVATION	8/61	410/15340	0.000207304199676415	0.0318340809604014	0.0277410448726135	TNFRSF4/NFKBID/LAG3/IL4I1/CTLA4/PRDM1/TNFSF9/TFRC	8	1.49710768356008	UP	C5	CD4	TEM (C4)
GOBP_REGULATION_OF_IMMUNE_EFFECTOR_PROCESS	REGULATION OF IMMUNE EFFECTOR PROCESS	7/61	310/15340	0.000220305058549491	0.0318340809604014	0.0277410448726135	TNFRSF4/NFKBID/LAG3/IL4I1/TFRC/GRN/FES	7	1.49710768356008	UP	C5	CD4	TEM (C4)
GOBP_RESPONSE_TO_MINERALOCORTICOID	RESPONSE TO MINERALOCORTICOID	3/61	31/15340	0.00024842636172846	0.0337859851950705	0.0294419849132057	FOSB/CALM3/FOS	3	1.471263412582	UP	C5	CD4	TEM (C4)
GOBP_NEUROINFLAMMATORY_RESPONSE	NEUROINFLAMMATORY RESPONSE	3/61	34/15340	0.000327924603696568	0.0421200935414703	0.0367045433611247	GRN/MMP9/CTSC	3	1.37551067299227	UP	C5	CD4	TEM (C4)
GOBP_NEGATIVE_REGULATION_OF_HEMOPOIESIS	NEGATIVE REGULATION OF HEMOPOIESIS	4/61	88/15340	0.000411181650511849	0.0496365972189379	0.043254619867532	TMEM176A/TRIB1/LAG3/CTLA4	4	1.3041979987223	UP	C5	CD4	TEM (C4)
GOBP_MYELOID_CELL_DIFFERENTIATION	MYELOID CELL DIFFERENTIATION	7/61	351/15340	0.000466789448954374	0.0496365972189379	0.043254619867532	NFKBIA/TRIB1/RELB/TFRC/MMP9/FES/FOS	7	1.3041979987223	UP	C5	CD4	TEM (C4)
GOBP_ADAPTIVE_IMMUNE_RESPONSE_BASED_ON_SOMATIC_RECOMBINATION_OF_IMMUNE_RECEPTORS_BUILT_FROM_IMMUNOGLOBULIN_SUPERFAMILY_DOMAINS	ADAPTIVE IMMUNE RESPONSE BASED ON SOMATIC RECOMBINATION	6/61	252/15340	0.000482864856314267	0.0496365972189379	0.043254619867532	NFKBID/IL4I1/RELB/TFRC/NFKB2/CTSC	6	1.3041979987223	UP	C5	CD4	TEM (C4)
HP_AUTOIMMUNE_THROMBOCYTOPENIA	AUTOIMMUNE THROMBOCYTOPENIA	3/61	39/15340	0.000493789678216078	0.0496365972189379	0.043254619867532	CTLA4/NFKB2/FASLG	3	1.3041979987223	UP	C5	CD4	TEM (C4)
HP_DECREASED_CIRCULATING_TOTAL_IGM	DECREASED CIRCULATING TOTAL IGM	3/61	39/15340	0.000493789678216078	0.0496365972189379	0.043254619867532	CTLA4/NFKB2/FASLG	3	1.3041979987223	UP	C5	CD4	TEM (C4)
GOBP_POLYAMINE_BIOSYNTHETIC_PROCESS	POLYAMINE BIOSYNTHETIC PROCESS	2/9	14/15340	2.77437721791148e-05	0.0119501736034475	0.00720909210918964	SAT1/ODC1	2	1.92262578555504	UP	C5	CD4	TEM_TH1-LIKE (C5)
GOBP_POLYAMINE_METABOLIC_PROCESS	POLYAMINE METABOLIC PROCESS	2/9	18/15340	4.65893707736745e-05	0.0119501736034475	0.00720909210918964	SAT1/ODC1	2	1.92262578555504	UP	C5	CD4	TEM_TH1-LIKE (C5)
GOBP_RESPONSE_TO_MUSCLE_STRETCH	RESPONSE TO MUSCLE STRETCH	2/9	24/15340	8.38902326898155e-05	0.0143452297899585	0.00865393979326518	NFKBIA/FOS	2	1.84329249058901	UP	C5	CD4	TEM_TH1-LIKE (C5)
GOBP_AMINE_BIOSYNTHETIC_PROCESS	AMINE BIOSYNTHETIC PROCESS	2/9	37/15340	0.000201631320346838	0.025859216834482	0.0155998968899922	SAT1/ODC1	2	1.58738463218622	UP	C5	CD4	TEM_TH1-LIKE (C5)
GOBP_RESPONSE_TO_COLD	RESPONSE TO COLD	2/9	48/15340	0.00034036000340097	0.0349209363489395	0.0210664928420811	NFKBIA/FOS	2	1.45691411989987	UP	C5	CD4	TEM_TH1-LIKE (C5)
GOBP_REGULATION_OF_HEMOPOIESIS	REGULATION OF HEMOPOIESIS	9/65	325/15340	8.67194149140102e-06	0.0195031964141609	0.0172160859502972	NFKBID/NFKBIA/TMEM176A/IL4I1/ISG15/TNFSF9/CD28/PRDM1/FOS	9	1.70989420549545	UP	C5	CD4	TEM_TH2-LIKE (C3)
GOBP_RESPONSE_TO_CORTICOSTERONE	RESPONSE TO CORTICOSTERONE	3/65	16/15340	3.90933472532168e-05	0.0439604689862423	0.0388052910102984	FOSB/CALM3/FOS	3	1.35693768301264	UP	C5	CD4	TEM_TH2-LIKE (C3)
GOBP_REGULATION_OF_LEUKOCYTE_DIFFERENTIATION	REGULATION OF LEUKOCYTE DIFFERENTIATION	18/194	256/15340	4.24714076050476e-09	1.29660380786508e-05	1.1303175439042e-05	TMEM176A/IL4I1/NFKBID/TRIB1/MAFB/CTLA4/LAG3/IRF4/PRDM1/CD28/TNFSF9/FOS/FES/HMGB3/IRF1/IKZF3/PTPN2/DLA-DOA	18	4.88719270729554	UP	C5	CD4	TREG-TFH (C2)
GOBP_REGULATION_OF_HEMOPOIESIS	REGULATION OF HEMOPOIESIS	20/194	325/15340	5.60701407349432e-09	1.29660380786508e-05	1.1303175439042e-05	NFKBIA/TMEM176A/IL4I1/NFKBID/TRIB1/MAFB/CTLA4/LAG3/IRF4/PRDM1/CD28/TNFSF9/ISG15/FOS/FES/HMGB3/IRF1/IKZF3/PTPN2/DLA-DOA	20	4.88719270729554	UP	C5	CD4	TREG-TFH (C2)
GOBP_ADAPTIVE_IMMUNE_RESPONSE	ADAPTIVE IMMUNE RESPONSE	21/194	367/15340	8.26213131604765e-09	1.29660380786508e-05	1.1303175439042e-05	IL4I1/NFKBID/ICAM1/TFRC/CTLA4/RELB/ALCAM/NFKB2/PDCD1/LAG3/IRF4/PRDM1/CD28/CTSS/CXCL13/IL1R1/CD70/TNFAIP3/IRF1/CTSC/DLA-DOA	21	4.88719270729554	UP	C5	CD4	TREG-TFH (C2)
GOBP_REGULATION_OF_LYMPHOCYTE_ACTIVATION	REGULATION OF LYMPHOCYTE ACTIVATION	21/194	410/15340	5.6176393529987e-08	6.61196151847947e-05	5.76399364140577e-05	TNFRSF4/IL4I1/NFKBID/TFRC/CTLA4/LAG3/IRF4/PRDM1/MAP3K8/CD28/TNFSF9/CCL5/ICOS/IL21/CD70/HMGB3/TNFAIP3/IRF1/IKZF3/PTPN2/DLA-DOA	21	4.17966968268085	UP	C5	CD4	TREG-TFH (C2)
GOCC_EXTERNAL_SIDE_OF_PLASMA_MEMBRANE	EXTERNAL SIDE OF PLASMA MEMBRANE	18/194	311/15340	8.59386907866104e-08	7.82778868695388e-05	6.82389395216053e-05	TNFRSF18/TNFRSF4/TNFRSF9/ICAM1/IL2RB/TFRC/CTLA4/ALCAM/PDCD1/LAG3/CD28/FASLG/CXCL10/FAS/IL1R1/CCR5/IL12RB2/ABCA1	18	4.10636090674022	UP	C5	CD4	TREG-TFH (C2)
GOBP_CYTOKINE_MEDIATED_SIGNALING_PATHWAY	CYTOKINE MEDIATED SIGNALING PATHWAY	20/194	389/15340	1.11639264970374e-07	7.82778868695388e-05	6.82389395216053e-05	TNFRSF18/NFKBIA/TNFRSF4/IL2RB/CCL5/IRAK2/CXCL10/OASL/FAS/ISG15/CXCL13/IL1R1/CD70/TRAF3/CCR5/STK39/TNFAIP3/IL12RB2/IRF1/PTPN2	20	4.10636090674022	UP	C5	CD4	TREG-TFH (C2)
GOBP_MONONUCLEAR_CELL_DIFFERENTIATION	MONONUCLEAR CELL DIFFERENTIATION	20/194	390/15340	1.16385983026077e-07	7.82778868695388e-05	6.82389395216053e-05	TMEM176A/IL4I1/NFKBID/MAFB/CTLA4/RELB/LAG3/IRF4/PRDM1/CD28/TNFSF9/IL21/FES/HMGB3/KLF6/IRF1/IKZF3/PTPN2/SLC25A5/DLA-DOA	20	4.10636090674022	UP	C5	CD4	TREG-TFH (C2)
HP_ABNORMALITY_OF_HUMORAL_IMMUNITY	ABNORMALITY OF HUMORAL IMMUNITY	16/194	255/15340	1.55137656962008e-07	9.12985111221415e-05	7.958970059143e-05	IL2RB/TFRC/CTLA4/NFKB2/CD28/FASLG/PLA2G7/HMOX1/NFE2L2/FAS/ZEB2/ICOS/IL21/CD70/GALK1/DCTN4	16	4.0395363047955	UP	C5	CD4	TREG-TFH (C2)
GOBP_REGULATION_OF_LYMPHOCYTE_DIFFERENTIATION	REGULATION OF LYMPHOCYTE DIFFERENTIATION	13/194	165/15340	1.75343114869707e-07	9.17239316451756e-05	7.99605619739166e-05	IL4I1/NFKBID/CTLA4/LAG3/IRF4/PRDM1/CD28/TNFSF9/HMGB3/IRF1/IKZF3/PTPN2/DLA-DOA	13	4.0375173379891	UP	C5	CD4	TREG-TFH (C2)
GOBP_T_CELL_ACTIVATION	T CELL ACTIVATION	21/194	451/15340	2.77946362557306e-07	0.00013085714749198	0.000114075038695888	TNFRSF4/IL4I1/NFKBID/MAFB/ICAM1/TFRC/CTLA4/RELB/LAG3/IRF4/PRDM1/MAP3K8/CD28/TNFSF9/CCL5/ICOS/IL21/CD70/IRF1/PTPN2/DLA-DOA	21	3.8832025509641	UP	C5	CD4	TREG-TFH (C2)
GOBP_REGULATION_OF_T_CELL_ACTIVATION	REGULATION OF T CELL ACTIVATION	17/194	304/15340	3.25100378813993e-07	0.000139142962132389	0.000121298217894331	IL4I1/NFKBID/TFRC/CTLA4/LAG3/IRF4/PRDM1/MAP3K8/CD28/TNFSF9/CCL5/ICOS/IL21/CD70/IRF1/PTPN2/DLA-DOA	17	3.85653875544108	UP	C5	CD4	TREG-TFH (C2)
GOBP_REGULATION_OF_INFLAMMATORY_RESPONSE	REGULATION OF INFLAMMATORY RESPONSE	17/194	324/15340	7.92504103144557e-07	0.000310925776467048	0.000271050306856195	METRNL/NFKBIA/NUPR1/MMP9/MGLL/APP/CD28/GRN/PLA2G7/CCL5/IL1R1/IL21/STK39/PSMA6/TNFAIP3/PTPN2/CTSC	17	3.50734327244584	UP	C5	CD4	TREG-TFH (C2)
HP_ABNORMAL_LEUKOCYTE_PHYSIOLOGY	ABNORMAL LEUKOCYTE PHYSIOLOGY	15/194	255/15340	8.7367581453264e-07	0.00031640505652459	0.000275826882660953	IL2RB/TFRC/CTLA4/NFKB2/CD28/FASLG/PLA2G7/HMOX1/NFE2L2/FAS/ZEB2/ICOS/IL21/CD70/DCTN4	15	3.49975658458277	UP	C5	CD4	TREG-TFH (C2)
GOBP_RESPONSE_TO_MOLECULE_OF_BACTERIAL_ORIGIN	RESPONSE TO MOLECULE OF BACTERIAL ORIGIN	16/194	298/15340	1.25327864505391e-06	0.000390162051157318	0.000340124723306887	NFKBIA/TRIB1/TNIP3/FASLG/CCL5/IRAK2/NFKBIB/CXCL10/JUND/CXCL13/FOS/ALPL/CCR5/TNFAIP3/IL12RB2/ABCA1	16	3.40875497424045	UP	C5	CD4	TREG-TFH (C2)
GOBP_LEUKOCYTE_CELL_CELL_ADHESION	LEUKOCYTE CELL CELL ADHESION	17/194	335/15340	1.25591043639487e-06	0.000390162051157318	0.000340124723306887	IL4I1/NFKBID/ICAM1/NR4A3/TFRC/CTLA4/LAG3/MAP3K8/CD28/TNFSF9/CCL5/ICOS/IL21/CD70/IRF1/PTPN2/DLA-DOA	17	3.40875497424045	UP	C5	CD4	TREG-TFH (C2)
HP_DECREASED_CIRCULATING_ANTIBODY_LEVEL	DECREASED CIRCULATING ANTIBODY LEVEL	12/194	166/15340	1.32595429450235e-06	0.000390162051157318	0.000340124723306887	TFRC/CTLA4/NFKB2/FASLG/HMOX1/NFE2L2/FAS/ZEB2/ICOS/IL21/CD70/DCTN4	12	3.40875497424045	UP	C5	CD4	TREG-TFH (C2)
GOBP_REGULATION_OF_T_CELL_DIFFERENTIATION	REGULATION OF T CELL DIFFERENTIATION	11/194	139/15340	1.52323683873985e-06	0.000421847002163954	0.000367746156919299	IL4I1/NFKBID/CTLA4/LAG3/IRF4/PRDM1/CD28/TNFSF9/IRF1/PTPN2/DLA-DOA	11	3.37484503283929	UP	C5	CD4	TREG-TFH (C2)
HP_HEMOLYTIC_ANEMIA	HEMOLYTIC ANEMIA	10/194	115/15340	1.95747385114954e-06	0.000498552446468824	0.000434614315785437	TNFRSF4/IL2RB/CTLA4/NFKB2/FASLG/HMOX1/FAS/ICOS/TPI1/TNFAIP3	10	3.30228914825722	UP	C5	CD4	TREG-TFH (C2)
GOBP_CELLULAR_RESPONSE_TO_CHEMICAL_STRESS	CELLULAR RESPONSE TO CHEMICAL STRESS	16/194	309/15340	2.01200010257172e-06	0.000498552446468824	0.000434614315785437	NR4A3/RELB/RHOB/MMP9/HMOX1/NFE2L2/FAS/ERRFI1/FOS/OSER1/STK39/TNFAIP3/ZNF622/PCNA/DNAJA1/DDIT3	16	3.30228914825722	UP	C5	CD4	TREG-TFH (C2)
GOBP_POSITIVE_REGULATION_OF_CELL_ACTIVATION	POS REGULATION OF CELL ACTIVATION	16/194	316/15340	2.68897079423162e-06	0.000632983724962123	0.000551805111932057	TNFRSF4/IL4I1/NFKBID/NR4A3/TFRC/HAVCR1/MAP3K8/CD28/TNFSF9/CCL5/JUND/ICOS/IL21/CD70/CTSC/DLA-DOA	16	3.19860745625438	UP	C5	CD4	TREG-TFH (C2)
GOBP_REGULATION_OF_VIRAL_GENOME_REPLICATION	REGULATION OF VIRAL GENOME REPLICATION	8/194	71/15340	3.04880172142235e-06	0.000678350600216621	0.000591353796504182	CD28/CCL5/OASL/ISG15/TOP2A/SHFL/ISG20/N4BP1	8	3.1685457863918	UP	C5	CD4	TREG-TFH (C2)
GOBP_NEGATIVE_REGULATION_OF_DNA_BINDING_TRANSCRIPTION_FACTOR_ACTIVITY	NEGATIVE REGULATION OF DNA BINDING TRANSCRIPTION FACTOR ACTIVITY	11/194	150/15340	3.21719452692671e-06	0.000678350600216621	0.000591353796504182	NFKBIA/TNFRSF4/TRIB1/NUPR1/HMOX1/IRAK2/NFKBIB/TRAF3/BHLHE40/TNFAIP3/DDIT3	11	3.1685457863918	UP	C5	CD4	TREG-TFH (C2)
GOBP_T_CELL_DIFFERENTIATION	T CELL DIFFERENTIATION	14/194	248/15340	3.31394728228171e-06	0.000678350600216621	0.000591353796504182	IL4I1/NFKBID/MAFB/CTLA4/RELB/LAG3/IRF4/PRDM1/CD28/TNFSF9/IL21/IRF1/PTPN2/DLA-DOA	14	3.1685457863918	UP	C5	CD4	TREG-TFH (C2)
GOBP_ADAPTIVE_IMMUNE_RESPONSE_BASED_ON_SOMATIC_RECOMBINATION_OF_IMMUNE_RECEPTORS_BUILT_FROM_IMMUNOGLOBULIN_SUPERFAMILY_DOMAINS	ADAPTIVE IMMUNE RESPONSE BASED ON SOMATIC RECOMBINATION	14/194	252/15340	3.99113997629309e-06	0.000782928625349494	0.00068251994594591	IL4I1/NFKBID/ICAM1/TFRC/RELB/NFKB2/IRF4/CD28/CXCL13/IL1R1/CD70/TNFAIP3/CTSC/DLA-DOA	14	3.10627782801836	UP	C5	CD4	TREG-TFH (C2)
GOBP_REGULATION_OF_CELL_CELL_ADHESION	REGULATION OF CELL CELL ADHESION	18/194	408/15340	4.40711655531356e-06	0.000820101399060933	0.000714925402436743	IL4I1/NFKBID/NR4A3/TFRC/CTLA4/LAG3/MAP3K8/CD28/TNFSF9/CCL5/CXCL13/ICOS/IL21/CD70/RDX/IRF1/PTPN2/DLA-DOA	18	3.08613244721372	UP	C5	CD4	TREG-TFH (C2)
HP_NON_HODGKIN_LYMPHOMA	NON HODGKIN LYMPHOMA	6/194	35/15340	4.52902216983523e-06	0.000820101399060933	0.000714925402436743	CTLA4/CD28/FASLG/FAS/IKZF3/MDM2	6	3.08613244721372	UP	C5	CD4	TREG-TFH (C2)
GOBP_REGULATION_OF_RESPONSE_TO_BIOTIC_STIMULUS	REGULATION OF RESPONSE TO BIOTIC STIMULUS	15/194	293/15340	4.87718060894042e-06	0.00085043578914413	0.000741369481257649	IL4I1/TRIB1/SEC14L1/LAG3/GRN/CCL5/NFE2L2/OASL/ISG15/IL21/TRAF3/N4BP1/TNFAIP3/IRF1/PTPN2	15	3.07035847155537	UP	C5	CD4	TREG-TFH (C2)
HP_LYMPHOMA	LYMPHOMA	9/194	101/15340	5.26833175072041e-06	0.00088583235294256	0.000772226522408228	CTLA4/NFKB2/CD28/FASLG/FAS/ICOS/CD70/IKZF3/MDM2	9	3.05264846217743	UP	C5	CD4	TREG-TFH (C2)
HP_ABNORMALITY_OF_THE_LYMPH_NODES	ABNORMALITY OF THE LYMPH NODES	12/194	195/15340	7.08003180554619e-06	0.00113355102990028	0.000988175885520995	IL2RB/CTLA4/NFKB2/CD28/FASLG/P4HA2/FAS/ISG15/ICOS/CD70/ABCA1/PTPN2	12	2.94555892414333	UP	C5	CD4	TREG-TFH (C2)
GOBP_REGULATION_OF_DNA_BINDING	REGULATION OF DNA BINDING	9/194	105/15340	7.2588630740053e-06	0.00113355102990028	0.000988175885520995	NFKBIA/MMP9/IRF4/CALM3/HMOX1/GZMA/GTF2B/ZNF593/DDIT3	9	2.94555892414333	UP	C5	CD4	TREG-TFH (C2)
HP_ANTINUCLEAR_ANTIBODY_POSITIVITY	ANTINUCLEAR ANTIBODY POSITIVITY	6/194	38/15340	7.46390865057536e-06	0.00113355102990028	0.000988175885520995	IL2RB/CTLA4/FASLG/FAS/TNFAIP3/PTPN2	6	2.94555892414333	UP	C5	CD4	TREG-TFH (C2)
HP_AUTOIMMUNE_THROMBOCYTOPENIA	AUTOIMMUNE THROMBOCYTOPENIA	6/194	39/15340	8.72879510822738e-06	0.00128422398029795	0.00111952539891377	CTLA4/NFKB2/FASLG/FAS/GALC/ICOS	6	2.8913592247685	UP	C5	CD4	TREG-TFH (C2)
GOBP_B_CELL_ACTIVATION	B CELL ACTIVATION	13/194	239/15340	1.11732346645059e-05	0.00157022538732769	0.00136884782569214	TNFRSF4/IL4I1/TFRC/CTLA4/CD28/IL21/CD70/HMGB3/KLF6/TNFAIP3/IKZF3/PTPN2/SLC25A5	13	2.80403800526765	UP	C5	CD4	TREG-TFH (C2)
HP_T_CELL_LYMPHOMA	T CELL LYMPHOMA	4/194	12/15340	1.13397755244566e-05	0.00157022538732769	0.00136884782569214	CTLA4/CD28/FASLG/FAS	4	2.80403800526765	UP	C5	CD4	TREG-TFH (C2)
GOBP_IMMUNE_RESPONSE_REGULATING_SIGNALING_PATHWAY	IMMUNE RESPONSE REGULATING SIGNALING PATHWAY	16/194	355/15340	1.17471441046028e-05	0.00158015869841343	0.00137750721395027	NFKBIA/NFKBID/NR4A3/SEC14L1/CTLA4/IRF4/PDE4D/TNIP3/CD28/IRAK2/CTSS/OASL/TRAF3/TNFAIP3/IRF1/PTPN2	16	2.80129929381511	UP	C5	CD4	TREG-TFH (C2)
GOBP_TUMOR_NECROSIS_FACTOR_MEDIATED_SIGNALING_PATHWAY	TUMOR NECROSIS FACTOR MEDIATED SIGNALING PATHWAY	8/194	86/15340	1.29359635146726e-05	0.00165008112768781	0.00143846226285712	TNFRSF18/NFKBIA/TNFRSF4/FAS/CD70/TRAF3/TNFAIP3/PTPN2	8	2.78249470279155	UP	C5	CD4	TREG-TFH (C2)
GOBP_CELLULAR_RESPONSE_TO_BIOTIC_STIMULUS	CELLULAR RESPONSE TO BIOTIC STIMULUS	12/194	207/15340	1.29679272991608e-05	0.00165008112768781	0.00143846226285712	NFKBIA/TRIB1/TNIP3/CCL5/IRAK2/NFKBIB/CXCL10/CXCL13/CCR5/TNFAIP3/ABCA1/DDIT3	12	2.78249470279155	UP	C5	CD4	TREG-TFH (C2)
GOBP_NEGATIVE_REGULATION_OF_HEMOPOIESIS	NEGATIVE REGULATION OF HEMOPOIESIS	8/194	88/15340	1.53367140615078e-05	0.00188796604493997	0.00164583902187116	TMEM176A/TRIB1/MAFB/CTLA4/LAG3/HMGB3/IRF1/PTPN2	8	2.72400582075183	UP	C5	CD4	TREG-TFH (C2)
GOBP_NEGATIVE_REGULATION_OF_VIRAL_GENOME_REPLICATION	NEGATIVE REGULATION OF VIRAL GENOME REPLICATION	6/194	43/15340	1.5639480831066e-05	0.00188796604493997	0.00164583902187116	CCL5/OASL/ISG15/SHFL/ISG20/N4BP1	6	2.72400582075183	UP	C5	CD4	TREG-TFH (C2)
GOBP_REGULATORY_T_CELL_DIFFERENTIATION	REGULATORY T CELL DIFFERENTIATION	5/194	26/15340	1.62845267913035e-05	0.00191668880333642	0.00167087815682348	IL4I1/CTLA4/LAG3/CD28/IRF1	5	2.71744839414585	UP	C5	CD4	TREG-TFH (C2)
HP_IMMUNODEFICIENCY	IMMUNODEFICIENCY	12/194	213/15340	1.72667758138939e-05	0.00198273123248323	0.00172845080611995	TNFRSF4/IL2RB/TFRC/CTLA4/NFKB2/CD28/HMOX1/NFE2L2/ISG15/ICOS/TRAF3/DCTN4	12	2.70273615223964	UP	C5	CD4	TREG-TFH (C2)
GOBP_REGULATION_OF_B_CELL_ACTIVATION	REGULATION OF B CELL ACTIVATION	9/194	118/15340	1.87561070905197e-05	0.0020669244171073	0.00180184642094115	TNFRSF4/IL4I1/TFRC/CTLA4/CD28/IL21/HMGB3/TNFAIP3/IKZF3	9	2.68467540427904	UP	C5	CD4	TREG-TFH (C2)
GOBP_POSITIVE_REGULATION_OF_LEUKOCYTE_CELL_CELL_ADHESION	POS REGULATION OF LEUKOCYTE CELL CELL ADHESION	12/194	215/15340	1.89529765716532e-05	0.0020669244171073	0.00180184642094115	IL4I1/NFKBID/NR4A3/TFRC/MAP3K8/CD28/TNFSF9/CCL5/ICOS/IL21/CD70/DLA-DOA	12	2.68467540427904	UP	C5	CD4	TREG-TFH (C2)
GOBP_CELLULAR_RESPONSE_TO_MOLECULE_OF_BACTERIAL_ORIGIN	CELLULAR RESPONSE TO MOLECULE OF BACTERIAL ORIGIN	11/194	181/15340	1.93170506271711e-05	0.0020669244171073	0.00180184642094115	NFKBIA/TRIB1/TNIP3/CCL5/IRAK2/NFKBIB/CXCL10/CXCL13/CCR5/TNFAIP3/ABCA1	11	2.68467540427904	UP	C5	CD4	TREG-TFH (C2)
HP_AUTOIMMUNE_ANTIBODY_POSITIVITY	AUTOIMMUNE ANTIBODY POSITIVITY	7/194	67/15340	2.12647590876034e-05	0.00222476635076526	0.00193944551304247	IL2RB/CTLA4/NFKB2/FASLG/FAS/TNFAIP3/PTPN2	7	2.6527155927287	UP	C5	CD4	TREG-TFH (C2)
GOBP_REGULATION_OF_T_CELL_CHEMOTAXIS	REGULATION OF T CELL CHEMOTAXIS	4/194	14/15340	2.24806377336725e-05	0.00230084440108979	0.00200576673967023	CCL5/CXCL10/CXCL13/STK39	4	2.63811275031572	UP	C5	CD4	TREG-TFH (C2)
GOBP_POSITIVE_REGULATION_OF_T_CELL_MIGRATION	POS REGULATION OF T CELL MIGRATION	5/194	28/15340	2.38356713681483e-05	0.00238762427236685	0.002081417304914	APP/CCL5/CXCL10/CXCL13/STK39	5	2.62203401476051	UP	C5	CD4	TREG-TFH (C2)
GOBP_POSITIVE_REGULATION_OF_CELL_CELL_ADHESION	POS REGULATION OF CELL CELL ADHESION	13/194	259/15340	2.61596322159462e-05	0.0025542461520221	0.00222667033643388	IL4I1/NFKBID/NR4A3/TFRC/MAP3K8/CD28/TNFSF9/CCL5/CXCL13/ICOS/IL21/CD70/DLA-DOA	13	2.59273725221213	UP	C5	CD4	TREG-TFH (C2)
GOBP_REGULATION_OF_APOPTOTIC_SIGNALING_PATHWAY	REGULATION OF APOPTOTIC SIGNALING PATHWAY	15/194	338/15340	2.65841252015894e-05	0.0025542461520221	0.00222667033643388	ICAM1/NUPR1/MMP9/HERPUD1/HMOX1/NFE2L2/FAS/SIAH2/TNFAIP3/PTPN2/SLC25A5/DNAJA1/DDIT3/MDM2/CTSC	15	2.59273725221213	UP	C5	CD4	TREG-TFH (C2)
GOBP_REGULATION_OF_LEUKOCYTE_PROLIFERATION	REGULATION OF LEUKOCYTE PROLIFERATION	12/194	224/15340	2.84463913415068e-05	0.00267851220871628	0.00233499957559021	TNFRSF4/IL4I1/TFRC/CTLA4/CD28/TNFSF9/CCL5/IL21/CD70/TNFAIP3/IRF1/IKZF3	12	2.57210636976302	UP	C5	CD4	TREG-TFH (C2)
GOBP_MYELOID_LEUKOCYTE_DIFFERENTIATION	MYELOID LEUKOCYTE DIFFERENTIATION	11/194	190/15340	3.03025840359942e-05	0.00279734442434237	0.00243859185049208	TRIB1/MAFB/TFRC/RELB/MMP9/APP/IRF4/FOS/FES/JUNB/PTPN2	11	2.55325405762479	UP	C5	CD4	TREG-TFH (C2)
GOBP_PATTERN_RECOGNITION_RECEPTOR_SIGNALING_PATHWAY	PATTERN RECOGNITION RECEPTOR SIGNALING PATHWAY	10/194	162/15340	4.06385681715589e-05	0.00357908450800307	0.00312007568231095	NFKBIA/SEC14L1/IRF4/TNIP3/IRAK2/CTSS/OASL/TRAF3/TNFAIP3/IRF1	10	2.44622804709027	UP	C5	CD4	TREG-TFH (C2)
GOBP_REGULATION_OF_IMMUNE_EFFECTOR_PROCESS	REGULATION OF IMMUNE EFFECTOR PROCESS	14/194	310/15340	4.10395230480115e-05	0.00357908450800307	0.00312007568231095	TNFRSF4/IL4I1/NFKBID/ICAM1/NR4A3/TFRC/LAG3/IRF4/CD28/GRN/HMOX1/IL1R1/IL21/FES	14	2.44622804709027	UP	C5	CD4	TREG-TFH (C2)
GOBP_MYELOID_CELL_DIFFERENTIATION	MYELOID CELL DIFFERENTIATION	15/194	351/15340	4.10515215446401e-05	0.00357908450800307	0.00312007568231095	NFKBIA/TRIB1/MAFB/TFRC/RELB/MMP9/APP/IRF4/ISG15/FOS/FES/HMGB3/JUNB/PTPN2/SLC25A5	15	2.44622804709027	UP	C5	CD4	TREG-TFH (C2)
HP_ABNORMAL_B_CELL_MORPHOLOGY	ABNORMAL B CELL MORPHOLOGY	6/194	51/15340	4.24816721206753e-05	0.0036364311335298	0.00317006774351221	NFKB2/FASLG/FAS/ICOS/IL21/IKZF3	6	2.4393246326522	UP	C5	CD4	TREG-TFH (C2)
GOBP_POSITIVE_REGULATION_OF_LYMPHOCYTE_MIGRATION	POS REGULATION OF LYMPHOCYTE MIGRATION	5/194	32/15340	4.68754849020064e-05	0.00394088898069011	0.00343547961716021	APP/CCL5/CXCL10/CXCL13/STK39	5	2.40440579952993	UP	C5	CD4	TREG-TFH (C2)
GOBP_POSITIVE_REGULATION_OF_LEUKOCYTE_MIGRATION	POS REGULATION OF LEUKOCYTE MIGRATION	9/194	134/15340	5.14540253843912e-05	0.00419798592878201	0.00365960451109445	TNFRSF18/ICAM1/APP/PLA2G7/CCL5/CXCL10/CXCL13/IL1R1/STK39	9	2.37695902146171	UP	C5	CD4	TREG-TFH (C2)
GOBP_VIRAL_LIFE_CYCLE	VIRAL LIFE CYCLE	13/194	277/15340	5.24498866657051e-05	0.00419798592878201	0.00365960451109445	TNFRSF4/ICAM1/TFRC/HAVCR1/CD28/CCL5/OASL/ISG15/TOP2A/SHFL/ISG20/N4BP1/CCR5	13	2.37695902146171	UP	C5	CD4	TREG-TFH (C2)
HP_ABNORMAL_LYMPHOCYTE_MORPHOLOGY	ABNORMAL LYMPHOCYTE MORPHOLOGY	10/194	167/15340	5.26085747234788e-05	0.00419798592878201	0.00365960451109445	CTLA4/NFKB2/CD28/FASLG/FAS/ICOS/IL21/CD70/TNFAIP3/IKZF3	10	2.37695902146171	UP	C5	CD4	TREG-TFH (C2)
GOBP_NEGATIVE_REGULATION_OF_IMMUNE_SYSTEM_PROCESS	NEGATIVE REGULATION OF IMMUNE SYSTEM PROCESS	15/194	366/15340	6.60003872266784e-05	0.00509768057117762	0.00444391551827159	TMEM176A/IL4I1/TRIB1/MAFB/CTLA4/PDCD1/LAG3/GRN/HMOX1/ISG15/HMGB3/TNFAIP3/IRF1/PTPN2/DLA-DOA	15	2.2926273816014	UP	C5	CD4	TREG-TFH (C2)
GOBP_PERK_MEDIATED_UNFOLDED_PROTEIN_RESPONSE	PERK MEDIATED UNFOLDED PROTEIN RESPONSE	4/194	18/15340	6.6048962370823e-05	0.00509768057117762	0.00444391551827159	PPP1R15A/NFE2L2/PTPN2/DDIT3	4	2.2926273816014	UP	C5	CD4	TREG-TFH (C2)
HP_VASCULITIS	VASCULITIS	6/194	56/15340	7.26796244629897e-05	0.00551896245115735	0.00481116902854324	CTLA4/NFKB2/FASLG/P4HA2/FAS/ICOS	6	2.25814256069296	UP	C5	CD4	TREG-TFH (C2)
GOBP_T_CELL_MIGRATION	T CELL MIGRATION	6/194	57/15340	8.03840807710216e-05	0.00600711511539634	0.00523671730870866	ICAM1/APP/CCL5/CXCL10/CXCL13/STK39	6	2.22133404551188	UP	C5	CD4	TREG-TFH (C2)
HP_ABNORMALITY_OF_IMMUNE_SERUM_PROTEIN_PHYSIOLOGY	ABNORMALITY OF IMMUNE SERUM PROTEIN PHYSIOLOGY	5/194	36/15340	8.42295947147615e-05	0.00619613956120465	0.00540149983211933	NFKBIA/IL2RB/FASLG/FAS/PTPN2	5	2.20787880879881	UP	C5	CD4	TREG-TFH (C2)
GOMF_RNA_POLYMERASE_II_SPECIFIC_DNA_BINDING_TRANSCRIPTION_FACTOR_BINDING	RNA POLYMERASE II SPECIFIC DNA BINDING TRANSCRIPTION FACTOR BINDING	14/194	332/15340	8.58026133481437e-05	0.00621474928681632	0.00541772290598239	NFKBIA/TRIB1/NR4A3/NFE2L2/OASL/JUND/FOS/GTF2B/BHLHE40/PSMA6/PCNA/PTPN2/DNAJA1/DDIT3	14	2.20657638682096	UP	C5	CD4	TREG-TFH (C2)
GOBP_TOLL_LIKE_RECEPTOR_SIGNALING_PATHWAY	TOLL LIKE RECEPTOR SIGNALING PATHWAY	8/194	113/15340	9.33217996448736e-05	0.00655759750340396	0.00571660167816751	NFKBIA/IRF4/TNIP3/IRAK2/CTSS/TRAF3/TNFAIP3/IRF1	8	2.18325524326517	UP	C5	CD4	TREG-TFH (C2)
GOBP_VIRAL_GENOME_REPLICATION	VIRAL GENOME REPLICATION	8/194	113/15340	9.33217996448736e-05	0.00655759750340396	0.00571660167816751	CD28/CCL5/OASL/ISG15/TOP2A/SHFL/ISG20/N4BP1	8	2.18325524326517	UP	C5	CD4	TREG-TFH (C2)
GOBP_MYELOID_LEUKOCYTE_ACTIVATION	MYELOID LEUKOCYTE ACTIVATION	11/194	216/15340	9.69085159773546e-05	0.00670264381943217	0.00584304615927336	NR4A3/RELB/HAVCR1/APP/IRF4/GRN/CCL5/HMOX1/JUND/FES/CTSC	11	2.17375385853633	UP	C5	CD4	TREG-TFH (C2)
GOBP_NEGATIVE_REGULATION_OF_INTRACELLULAR_SIGNAL_TRANSDUCTION	NEGATIVE REGULATION OF INTRACELLULAR SIGNAL TRANSDUCTION	17/194	469/15340	9.82333100129184e-05	0.00670264381943217	0.00584304615927336	DUSP4/RGS2/SEC14L1/MMP9/HERPUD1/PDE4D/TNIP3/NFE2L2/ERRFI1/DLC1/UBE2B/PER1/TNFAIP3/PTPN2/DNAJA1/DDIT3/MDM2	17	2.17375385853633	UP	C5	CD4	TREG-TFH (C2)
GOBP_REGULATION_OF_LYMPHOCYTE_CHEMOTAXIS	REGULATION OF LYMPHOCYTE CHEMOTAXIS	4/194	20/15340	0.000102525797685859	0.00684638527730114	0.00596835312708428	CCL5/CXCL10/CXCL13/STK39	4	2.16453866478071	UP	C5	CD4	TREG-TFH (C2)
GOBP_T_CELL_PROLIFERATION	T CELL PROLIFERATION	10/194	181/15340	0.000103248376102035	0.00684638527730114	0.00596835312708428	TNFRSF4/IL4I1/TFRC/CTLA4/CD28/TNFSF9/CCL5/IL21/CD70/IRF1	10	2.16453866478071	UP	C5	CD4	TREG-TFH (C2)
GOBP_POSITIVE_REGULATION_OF_MONONUCLEAR_CELL_MIGRATION	POS REGULATION OF MONONUCLEAR CELL MIGRATION	6/194	60/15340	0.000107471101019725	0.00702741588334533	0.00612616700110974	APP/PLA2G7/CCL5/CXCL10/CXCL13/STK39	6	2.15320434410083	UP	C5	CD4	TREG-TFH (C2)
GOBP_I_KAPPAB_KINASE_NF_KAPPAB_SIGNALING	I KAPPAB KINASE NF KAPPAB SIGNALING	12/194	259/15340	0.000115277194360484	0.00743458946642685	0.00648112156901987	NFKBIA/REL/TFRC/RELB/TNIP3/FASLG/HMOX1/IRAK2/NFKBIB/TRAF3/PER1/TNFAIP3	12	2.12874300796085	UP	C5	CD4	TREG-TFH (C2)
GOBP_POSITIVE_REGULATION_OF_CELLULAR_PROTEIN_CATABOLIC_PROCESS	POS REGULATION OF CELLULAR PROTEIN CATABOLIC PROCESS	9/194	150/15340	0.000123044587109771	0.00756911748978944	0.00659839670274315	TRIB1/NUPR1/HERPUD1/NFE2L2/PLK3/RDX/TNFAIP3/MDM2/CTSC	9	2.12095475347974	UP	C5	CD4	TREG-TFH (C2)
GOBP_RESPONSE_TO_REACTIVE_OXYGEN_SPECIES	RESPONSE TO REACTIVE OXYGEN SPECIES	10/194	185/15340	0.000123689586368099	0.00756911748978944	0.00659839670274315	NR4A3/RHOB/MMP9/HMOX1/NFE2L2/FOS/OSER1/PLK3/TNFAIP3/PCNA	10	2.12095475347974	UP	C5	CD4	TREG-TFH (C2)
GOBP_REGULATION_OF_T_CELL_MIGRATION	REGULATION OF T CELL MIGRATION	5/194	39/15340	0.000124746991862864	0.00756911748978944	0.00659839670274315	APP/CCL5/CXCL10/CXCL13/STK39	5	2.12095475347974	UP	C5	CD4	TREG-TFH (C2)
HP_DECREASED_CIRCULATING_TOTAL_IGM	DECREASED CIRCULATING TOTAL IGM	5/194	39/15340	0.000124746991862864	0.00756911748978944	0.00659839670274315	CTLA4/NFKB2/FASLG/FAS/ICOS	5	2.12095475347974	UP	C5	CD4	TREG-TFH (C2)
GOBP_T_CELL_CHEMOTAXIS	T CELL CHEMOTAXIS	4/194	21/15340	0.000125401691632026	0.00756911748978944	0.00659839670274315	CCL5/CXCL10/CXCL13/STK39	4	2.12095475347974	UP	C5	CD4	TREG-TFH (C2)
GOBP_REGULATION_OF_T_CELL_PROLIFERATION	REGULATION OF T CELL PROLIFERATION	9/194	151/15340	0.000129435797620888	0.00771371816707774	0.00672445269718645	IL4I1/TFRC/CTLA4/CD28/TNFSF9/CCL5/IL21/CD70/IRF1	9	2.11273623281752	UP	C5	CD4	TREG-TFH (C2)
HP_DECREASED_CIRCULATING_IGG_LEVEL	DECREASED CIRCULATING IGG LEVEL	6/194	63/15340	0.000141351212452225	0.00830735347828315	0.00724195573309171	CTLA4/NFKB2/FASLG/FAS/ICOS/IL21	6	2.08053730989087	UP	C5	CD4	TREG-TFH (C2)
GOBP_CELL_ACTIVATION_INVOLVED_IN_IMMUNE_RESPONSE	CELL ACTIVATION INVOLVED IN IMMUNE RESPONSE	12/194	265/15340	0.000142926005042679	0.00830735347828315	0.00724195573309171	NFKBID/ICAM1/NR4A3/TFRC/RELB/APP/IRF4/CD28/GRN/HMOX1/IL21/FES	12	2.08053730989087	UP	C5	CD4	TREG-TFH (C2)
GOBP_INTEGRATED_STRESS_RESPONSE_SIGNALING	INTEGRATED STRESS RESPONSE SIGNALING	4/194	22/15340	0.000151759219283753	0.0087132000535111	0.00759575347865666	PPP1R15A/NFE2L2/PTPN2/DDIT3	4	2.05982231452801	UP	C5	CD4	TREG-TFH (C2)
GOBP_REGULATION_OF_DNA_BINDING_TRANSCRIPTION_FACTOR_ACTIVITY	REGULATION OF DNA BINDING TRANSCRIPTION FACTOR ACTIVITY	15/194	395/15340	0.000153733887811037	0.00872023064836584	0.00760188241693386	NFKBIA/TNFRSF4/TRIB1/TFRC/NUPR1/APP/HMOX1/IRAK2/NFKBIB/ARID5B/TRAF3/BHLHE40/PSMA6/TNFAIP3/DDIT3	15	2.05947202791287	UP	C5	CD4	TREG-TFH (C2)
GOBP_POSITIVE_REGULATION_OF_INFLAMMATORY_RESPONSE	POS REGULATION OF INFLAMMATORY RESPONSE	8/194	122/15340	0.000159435467489471	0.00893597834452894	0.00778996099926627	NFKBIA/NUPR1/APP/CD28/GRN/PLA2G7/IL21/CTSC	8	2.04885789236145	UP	C5	CD4	TREG-TFH (C2)
GOBP_REGULATION_OF_INNATE_IMMUNE_RESPONSE	REGULATION OF INNATE IMMUNE RESPONSE	10/194	192/15340	0.000167706911230292	0.00928898985967311	0.00809769965185026	LAG3/GRN/CCL5/NFE2L2/ISG15/IL21/N4BP1/TNFAIP3/IRF1/PTPN2	10	2.03203151121867	UP	C5	CD4	TREG-TFH (C2)
GOBP_INTRINSIC_APOPTOTIC_SIGNALING_PATHWAY	INTRINSIC APOPTOTIC SIGNALING PATHWAY	12/194	271/15340	0.00017607500625997	0.00963908290083647	0.00840289411759634	BCL2A1/NUPR1/MMP9/HERPUD1/PPP1R15A/HMOX1/NFE2L2/ZNF622/PTPN2/DNAJA1/DDIT3/MDM2	12	2.01596428456739	UP	C5	CD4	TREG-TFH (C2)
GOBP_RESPONSE_TO_VIRUS	RESPONSE TO VIRUS	13/194	313/15340	0.000178724340995586	0.00967165744146227	0.00843129105313719	ODC1/SEC14L1/CCL5/CXCL10/OASL/ISG15/IL21/SHFL/TRAF3/ISG20/TNFAIP3/IRF1/NPC2	13	2.01449909406594	UP	C5	CD4	TREG-TFH (C2)
HP_HODGKIN_LYMPHOMA	HODGKIN LYMPHOMA	4/194	23/15340	0.000181899910053255	0.00973164518784915	0.00848358551791437	FASLG/FAS/CD70/MDM2	4	2.01181373366727	UP	C5	CD4	TREG-TFH (C2)
GOBP_NEGATIVE_REGULATION_OF_RESPONSE_TO_BIOTIC_STIMULUS	NEGATIVE REGULATION OF RESPONSE TO BIOTIC STIMULUS	7/194	94/15340	0.000187850204410717	0.00993706474568153	0.00866266052037122	IL4I1/TRIB1/SEC14L1/GRN/ISG15/TNFAIP3/PTPN2	7	2.00274188049281	UP	C5	CD4	TREG-TFH (C2)
GOBP_NEGATIVE_REGULATION_OF_VIRAL_PROCESS	NEGATIVE REGULATION OF VIRAL PROCESS	6/194	67/15340	0.000199109273551445	0.0102450048850113	0.00893110809074341	CCL5/OASL/ISG15/SHFL/ISG20/N4BP1	6	1.98948783018295	UP	C5	CD4	TREG-TFH (C2)
GOCC_IMMUNOLOGICAL_SYNAPSE	IMMUNOLOGICAL SYNAPSE	5/194	43/15340	0.000200199755611945	0.0102450048850113	0.00893110809074341	IL4I1/ICAM1/ALCAM/CD28/GZMA	5	1.98948783018295	UP	C5	CD4	TREG-TFH (C2)
HP_UVEITIS	UVEITIS	5/194	43/15340	0.000200199755611945	0.0102450048850113	0.00893110809074341	IL2RB/FASLG/FAS/TNFAIP3/PTPN2	5	1.98948783018295	UP	C5	CD4	TREG-TFH (C2)
GOBP_POSITIVE_REGULATION_OF_CELL_ADHESION	POS REGULATION OF CELL ADHESION	15/194	407/15340	0.000212694379531903	0.0107673670842602	0.0093864786168069	TNFRSF18/IL4I1/NFKBID/NEDD9/NR4A3/TFRC/MAP3K8/CD28/TNFSF9/CCL5/CXCL13/ICOS/IL21/CD70/DLA-DOA	15	1.9678904805989	UP	C5	CD4	TREG-TFH (C2)
GOMF_DNA_BINDING_TRANSCRIPTION_ACTIVATOR_ACTIVITY	DNA BINDING TRANSCRIPTION ACTIVATOR ACTIVITY	15/194	408/15340	0.000218391458038392	0.0109381594089867	0.00953536724402789	FOSL2/REL/MAFB/NR4A3/NFKB2/IRF4/FOSB/NFE2L2/JUND/FOS/JUNB/KLF6/IRF1/IKZF3/DDIT3	15	1.96105575165631	UP	C5	CD4	TREG-TFH (C2)
GOBP_NEGATIVE_REGULATION_OF_DNA_BINDING	NEGATIVE REGULATION OF DNA BINDING	5/194	44/15340	0.000223568981950858	0.0109783555062487	0.00957040829022579	NFKBIA/HMOX1/GZMA/ZNF593/DDIT3	5	1.95946270979942	UP	C5	CD4	TREG-TFH (C2)
GOMF_DEATH_RECEPTOR_ACTIVITY	DEATH RECEPTOR ACTIVITY	3/194	10/15340	0.000223857716355115	0.0109783555062487	0.00957040829022579	TNFRSF18/TNFRSF4/FAS	3	1.95946270979942	UP	C5	CD4	TREG-TFH (C2)
GOBP_REGULATION_OF_LEUKOCYTE_MIGRATION	REGULATION OF LEUKOCYTE MIGRATION	10/194	201/15340	0.000243065478838203	0.0117974461275285	0.0102844525446571	TNFRSF18/ICAM1/APP/PLA2G7/CCL5/HMOX1/CXCL10/CXCL13/IL1R1/STK39	10	1.92821199716539	UP	C5	CD4	TREG-TFH (C2)
GOBP_REGULATION_OF_VIRAL_PROCESS	REGULATION OF VIRAL PROCESS	8/194	130/15340	0.000246828477164715	0.0118578415356273	0.0103371023895298	CD28/CCL5/OASL/ISG15/TOP2A/SHFL/ISG20/N4BP1	8	1.92599435772376	UP	C5	CD4	TREG-TFH (C2)
GOBP_LEUKOCYTE_MEDIATED_IMMUNITY	LEUKOCYTE MEDIATED IMMUNITY	13/194	326/15340	0.000265672349044112	0.0126341961545422	0.0110138914292716	IL4I1/ICAM1/NR4A3/TFRC/LAG3/CD28/HMOX1/IL1R1/IL21/FES/CD70/CTSC/DLA-DOA	13	1.89845238467024	UP	C5	CD4	TREG-TFH (C2)
GOBP_VIRAL_PROCESS	VIRAL PROCESS	14/194	371/15340	0.000272367449435439	0.0126428136629567	0.0110214037633296	TNFRSF4/ICAM1/TFRC/HAVCR1/CD28/CCL5/OASL/ISG15/TOP2A/GTF2B/SHFL/ISG20/N4BP1/CCR5	14	1.89815626289602	UP	C5	CD4	TREG-TFH (C2)
GOBP_RESPONSE_TO_TUMOR_NECROSIS_FACTOR	RESPONSE TO TUMOR NECROSIS FACTOR	10/194	204/15340	0.000273769198235881	0.0126428136629567	0.0110214037633296	TNFRSF18/NFKBIA/TNFRSF4/CCL5/NFE2L2/FAS/CD70/TRAF3/TNFAIP3/PTPN2	10	1.89815626289602	UP	C5	CD4	TREG-TFH (C2)
GOBP_CELLULAR_RESPONSE_TO_REACTIVE_OXYGEN_SPECIES	CELLULAR RESPONSE TO REACTIVE OXYGEN SPECIES	8/194	132/15340	0.000273909726767541	0.0126428136629567	0.0110214037633296	NR4A3/RHOB/MMP9/NFE2L2/FOS/OSER1/TNFAIP3/PCNA	8	1.89815626289602	UP	C5	CD4	TREG-TFH (C2)
GOBP_POSITIVE_REGULATION_OF_RESPONSE_TO_EXTERNAL_STIMULUS	POS REGULATION OF RESPONSE TO EXTERNAL STIMULUS	14/194	374/15340	0.000295569739948745	0.0133501573758787	0.0116380323768168	NFKBIA/NUPR1/APP/LAG3/CD28/GRN/PLA2G7/CCL5/CXCL10/OASL/CXCL13/IL21/STK39/CTSC	14	1.87451361466848	UP	C5	CD4	TREG-TFH (C2)
GOBP_LEUKOCYTE_PROLIFERATION	LEUKOCYTE PROLIFERATION	12/194	287/15340	0.000298254989578482	0.0133501573758787	0.0116380323768168	TNFRSF4/IL4I1/TFRC/CTLA4/CD28/TNFSF9/CCL5/IL21/CD70/TNFAIP3/IRF1/IKZF3	12	1.87451361466848	UP	C5	CD4	TREG-TFH (C2)
HP_ANKLE_SWELLING	ANKLE SWELLING	3/194	11/15340	0.000304941110212125	0.0133501573758787	0.0116380323768168	MAFB/IL2RB/PTPN2	3	1.87451361466848	UP	C5	CD4	TREG-TFH (C2)
HP_CHRONIC_NONINFECTIOUS_LYMPHADENOPATHY	CHRONIC NONINFECTIOUS LYMPHADENOPATHY	3/194	11/15340	0.000304941110212125	0.0133501573758787	0.0116380323768168	FASLG/FAS/ABCA1	3	1.87451361466848	UP	C5	CD4	TREG-TFH (C2)
GOBP_NEGATIVE_REGULATION_OF_EPITHELIAL_CELL_APOPTOTIC_PROCESS	NEGATIVE REGULATION OF EPITHELIAL CELL APOPTOTIC PROCESS	5/194	47/15340	0.000306248300041397	0.0133501573758787	0.0116380323768168	ICAM1/NUPR1/HMOX1/NFE2L2/TNFAIP3	5	1.87451361466848	UP	C5	CD4	TREG-TFH (C2)
GOBP_NEGATIVE_REGULATION_OF_LYMPHOCYTE_DIFFERENTIATION	NEGATIVE REGULATION OF LYMPHOCYTE DIFFERENTIATION	5/194	47/15340	0.000306248300041397	0.0133501573758787	0.0116380323768168	CTLA4/LAG3/HMGB3/IRF1/PTPN2	5	1.87451361466848	UP	C5	CD4	TREG-TFH (C2)
GOBP_NEGATIVE_REGULATION_OF_APOPTOTIC_SIGNALING_PATHWAY	NEGATIVE REGULATION OF APOPTOTIC SIGNALING PATHWAY	10/194	208/15340	0.000319703474176593	0.0138088436369119	0.0120378932478468	ICAM1/MMP9/HERPUD1/HMOX1/NFE2L2/SIAH2/TNFAIP3/SLC25A5/DNAJA1/MDM2	10	1.85984268804954	UP	C5	CD4	TREG-TFH (C2)
GOBP_RESPONSE_TO_COLD	RESPONSE TO COLD	5/194	48/15340	0.000338385120482384	0.0144828831566461	0.0126254888493858	METRNL/NFKBIA/CXCL10/FOS/PCSK1N	5	1.83914497305739	UP	C5	CD4	TREG-TFH (C2)
HP_AUTOIMMUNITY	AUTOIMMUNITY	9/194	172/15340	0.000343233283704117	0.0145580387358467	0.0126910059095529	IL2RB/CTLA4/NFKB2/FASLG/FAS/GALC/ICOS/TNFAIP3/PTPN2	9	1.83689712938918	UP	C5	CD4	TREG-TFH (C2)
HP_ABNORMAL_SERUM_INTERLEUKIN_LEVEL	ABNORMAL SERUM INTERLEUKIN LEVEL	4/194	27/15340	0.000346537563583937	0.0145669540120819	0.0126987778234377	IL2RB/FASLG/FAS/PTPN2	4	1.83663125084095	UP	C5	CD4	TREG-TFH (C2)
HP_ABNORMAL_CIRCULATING_IGG_LEVEL	ABNORMAL CIRCULATING IGG LEVEL	6/194	75/15340	0.000369553568204735	0.0153969752133442	0.0134223508377295	CTLA4/NFKB2/FASLG/FAS/ICOS/IL21	6	1.81256458937005	UP	C5	CD4	TREG-TFH (C2)
GOBP_NEGATIVE_REGULATION_OF_NF_KAPPAB_TRANSCRIPTION_FACTOR_ACTIVITY	NEGATIVE REGULATION OF NF KAPPAB TRANSCRIPTION FACTOR ACTIVITY	6/194	76/15340	0.000397066065147735	0.0162745296815151	0.0141873610938218	NFKBIA/IRAK2/NFKBIB/TRAF3/TNFAIP3/DDIT3	6	1.78849155327738	UP	C5	CD4	TREG-TFH (C2)
GOBP_NEGATIVE_REGULATION_OF_PHOSPHORYLATION	NEGATIVE REGULATION OF PHOSPHORYLATION	13/194	340/15340	0.000397529930623245	0.0162745296815151	0.0141873610938218	TRIB1/RGS2/NUPR1/CALM3/PDE4D/GADD45A/ERRFI1/NIBAN1/PMEPA1/UBE2B/TNFAIP3/PTPN2/DNAJA1	13	1.78849155327738	UP	C5	CD4	TREG-TFH (C2)
GOBP_REGULATION_OF_TYPE_B_PANCREATIC_CELL_PROLIFERATION	REGULATION OF TYPE B PANCREATIC CELL PROLIFERATION	3/194	12/15340	0.000402808221774683	0.0163484578285794	0.0142518081370189	NR4A3/NUPR1/ERRFI1	3	1.78652320863835	UP	C5	CD4	TREG-TFH (C2)
GOBP_MAINTENANCE_OF_LOCATION	MAINTENANCE OF LOCATION	12/194	298/15340	0.000418872008583895	0.016855123217205	0.014693494929992	NFKBIA/CALM3/PDE4D/FASLG/SRGN/NFKBIB/CXCL10/PLIN2/CCR5/ABCA1/PTPN2/DDIT3	12	1.77326806827759	UP	C5	CD4	TREG-TFH (C2)
GOBP_REGULATION_OF_EPITHELIAL_CELL_APOPTOTIC_PROCESS	REGULATION OF EPITHELIAL CELL APOPTOTIC PROCESS	6/194	77/15340	0.000426153339169426	0.0170027959390649	0.0148222289868117	ICAM1/NUPR1/FASLG/HMOX1/NFE2L2/TNFAIP3	6	1.76947965738257	UP	C5	CD4	TREG-TFH (C2)
GOBP_POSITIVE_REGULATION_OF_IMMUNE_EFFECTOR_PROCESS	POS REGULATION OF IMMUNE EFFECTOR PROCESS	10/194	216/15340	0.000431038396411323	0.0170531829437354	0.0148661539814927	TNFRSF4/NFKBID/NR4A3/TFRC/LAG3/CD28/HMOX1/IL1R1/IL21/FES	10	1.7681945488775	UP	C5	CD4	TREG-TFH (C2)
GOBP_REGULATION_OF_RESPONSE_TO_ENDOPLASMIC_RETICULUM_STRESS	REGULATION OF RESPONSE TO ER STRESS	6/194	78/15340	0.000456877403630441	0.017924823469101	0.0156260087434657	NUPR1/HERPUD1/PPP1R15A/NFE2L2/PTPN2/DDIT3	6	1.74654511274651	UP	C5	CD4	TREG-TFH (C2)
GOBP_NEGATIVE_REGULATION_OF_PHOSPHORUS_METABOLIC_PROCESS	NEGATIVE REGULATION OF PHOSPHORUS METABOLIC PROCESS	14/194	393/15340	0.000485735087779023	0.0188995106881292	0.0164756947129222	TRIB1/RGS2/NUPR1/PPP1R15A/CALM3/PDE4D/GADD45A/ERRFI1/NIBAN1/PMEPA1/UBE2B/TNFAIP3/PTPN2/DNAJA1	14	1.72354943964666	UP	C5	CD4	TREG-TFH (C2)
GOBP_INTERFERON_BETA_PRODUCTION	INTERFERON BETA PRODUCTION	5/194	52/15340	0.000493061838058845	0.0190273371605004	0.0165871277531617	REL/RELB/ISG15/TRAF3/IRF1	5	1.72062198614383	UP	C5	CD4	TREG-TFH (C2)
GOCC_CYTOPLASMIC_SIDE_OF_MEMBRANE	CYTOPLASMIC SIDE OF MEMBRANE	9/194	182/15340	0.00051854064800699	0.0191729649329413	0.0167140791203189	RGS2/SLA/SNX18/ERRFI1/FES/TRAF3/GNG3/ASPSCR1/DNAJA1	9	1.717310722049	UP	C5	CD4	TREG-TFH (C2)
HP_ANTERIOR_UVEITIS	ANTERIOR UVEITIS	3/194	13/15340	0.000518785346074453	0.0191729649329413	0.0167140791203189	IL2RB/TNFAIP3/PTPN2	3	1.717310722049	UP	C5	CD4	TREG-TFH (C2)
HP_FOLLICULAR_HYPERPLASIA	FOLLICULAR HYPERPLASIA	3/194	13/15340	0.000518785346074453	0.0191729649329413	0.0167140791203189	FASLG/FAS/ICOS	3	1.717310722049	UP	C5	CD4	TREG-TFH (C2)
GOBP_CELLULAR_RESPONSE_TO_HYDROGEN_PEROXIDE	CELLULAR RESPONSE TO HYDROGEN PEROXIDE	6/194	80/15340	0.00052348993032904	0.0191729649329413	0.0167140791203189	NR4A3/RHOB/NFE2L2/OSER1/TNFAIP3/PCNA	6	1.717310722049	UP	C5	CD4	TREG-TFH (C2)
GOBP_RELEASE_OF_SEQUESTERED_CALCIUM_ION_INTO_CYTOSOL_BY_ENDOPLASMIC_RETICULUM	RELEASE OF SEQUESTERED CALCIUM ION INTO CYTOSOL BY ER	4/194	30/15340	0.000525342497100559	0.0191729649329413	0.0167140791203189	CALM3/PDE4D/FASLG/CCR5	4	1.717310722049	UP	C5	CD4	TREG-TFH (C2)
GOMF_TUMOR_NECROSIS_FACTOR_RECEPTOR_BINDING	TUMOR NECROSIS FACTOR RECEPTOR BINDING	4/194	30/15340	0.000525342497100559	0.0191729649329413	0.0167140791203189	TNFSF9/FASLG/CD70/TRAF3	4	1.717310722049	UP	C5	CD4	TREG-TFH (C2)
HP_DECREASED_CIRCULATING_LEVEL_OF_SPECIFIC_ANTIBODY	DECREASED CIRCULATING LEVEL OF SPECIFIC ANTIBODY	4/194	30/15340	0.000525342497100559	0.0191729649329413	0.0167140791203189	FASLG/FAS/ICOS/CD70	4	1.717310722049	UP	C5	CD4	TREG-TFH (C2)
GOMF_DNA_BINDING_TRANSCRIPTION_FACTOR_BINDING	DNA BINDING TRANSCRIPTION FACTOR BINDING	15/194	445/15340	0.000545941602040534	0.0197714850954372	0.0172358405372959	NFKBIA/TRIB1/NR4A3/NFE2L2/OASL/JUND/FOS/GTF2B/BHLHE40/PSMA6/PER1/PCNA/PTPN2/DNAJA1/DDIT3	15	1.70396070830241	UP	C5	CD4	TREG-TFH (C2)
GOBP_RESPONSE_TO_INORGANIC_SUBSTANCE	RESPONSE TO INORGANIC SUBSTANCE	16/194	494/15340	0.000551966744346819	0.0198370949037009	0.0172930360482784	NR4A3/TFRC/RHOB/MMP9/APP/CALM3/FOSB/HMOX1/NFE2L2/JUND/FOS/OSER1/SLC41A1/JUNB/TNFAIP3/PCNA	16	1.70252192893949	UP	C5	CD4	TREG-TFH (C2)
GOCC_PROTEIN_DNA_COMPLEX	PROTEIN DNA COMPLEX	8/194	147/15340	0.000564392661215217	0.0201300049166761	0.0175483810692036	NUPR1/IRF4/NFE2L2/JUND/FOS/GTF2B/PCNA/DDIT3	8	1.69615611903658	UP	C5	CD4	TREG-TFH (C2)
GOBP_POSITIVE_REGULATION_OF_PROTEIN_CATABOLIC_PROCESS	POS REGULATION OF PROTEIN CATABOLIC PROCESS	10/194	224/15340	0.000572909230681713	0.0202801252484925	0.0176792488359952	TRIB1/NUPR1/HERPUD1/NFE2L2/PLK3/RDX/TNFAIP3/TIPARP/MDM2/CTSC	10	1.69292936716113	UP	C5	CD4	TREG-TFH (C2)
GOBP_B_CELL_PROLIFERATION	B CELL PROLIFERATION	6/194	83/15340	0.000637303036223823	0.0222591849081918	0.0194044989395519	TNFRSF4/TFRC/CTLA4/IL21/CD70/IKZF3	6	1.65249074280256	UP	C5	CD4	TREG-TFH (C2)
GOBP_REGULATION_OF_LYMPHOCYTE_MIGRATION	REGULATION OF LYMPHOCYTE MIGRATION	5/194	55/15340	0.000640092740563698	0.0222591849081918	0.0194044989395519	APP/CCL5/CXCL10/CXCL13/STK39	5	1.65249074280256	UP	C5	CD4	TREG-TFH (C2)
GOBP_CHAPERONE_MEDIATED_AUTOPHAGY	CHAPERONE MEDIATED AUTOPHAGY	3/194	14/15340	0.00065414117562194	0.0222591849081918	0.0194044989395519	LAMP2/PLK3/CTSA	3	1.65249074280256	UP	C5	CD4	TREG-TFH (C2)
GOBP_GERMINAL_CENTER_FORMATION	GERMINAL CENTER FORMATION	3/194	14/15340	0.00065414117562194	0.0222591849081918	0.0194044989395519	NFKB2/CXCL13/TNFAIP3	3	1.65249074280256	UP	C5	CD4	TREG-TFH (C2)
GOMF_CYTOKINE_ACTIVITY	CYTOKINE ACTIVITY	9/194	188/15340	0.000655087317867343	0.0222591849081918	0.0194044989395519	TNFSF9/GRN/FASLG/CCL5/CXCL10/NAMPT/CXCL13/IL21/CD70	9	1.65249074280256	UP	C5	CD4	TREG-TFH (C2)
GOBP_DEFENSE_RESPONSE_TO_SYMBIONT	DEFENSE RESPONSE TO SYMBIONT	10/194	228/15340	0.000657184941002263	0.0222591849081918	0.0194044989395519	SEC14L1/CXCL10/OASL/ISG15/IL21/SHFL/TRAF3/ISG20/TNFAIP3/IRF1	10	1.65249074280256	UP	C5	CD4	TREG-TFH (C2)
HP_ABNORMAL_URINE_CARBOHYDRATE_LEVEL	ABNORMAL URINE CARBOHYDRATE LEVEL	4/194	32/15340	0.000675876271966534	0.0226343185860227	0.0197315226416184	DCXR/GALK1/KLF6/IRF1	4	1.64523257555728	UP	C5	CD4	TREG-TFH (C2)
GOBP_RESPONSE_TO_HYDROGEN_PEROXIDE	RESPONSE TO HYDROGEN PEROXIDE	7/194	116/15340	0.000677875726556755	0.0226343185860227	0.0197315226416184	NR4A3/RHOB/HMOX1/NFE2L2/OSER1/TNFAIP3/PCNA	7	1.64523257555728	UP	C5	CD4	TREG-TFH (C2)
GOBP_LIPOPOLYSACCHARIDE_MEDIATED_SIGNALING_PATHWAY	LIPOPOLYSACCHARIDE MEDIATED SIGNALING PATHWAY	5/194	56/15340	0.000695721477436318	0.0230665965899309	0.0201083620498458	NFKBIA/TRIB1/CCL5/IRAK2/TNFAIP3	5	1.63701647965536	UP	C5	CD4	TREG-TFH (C2)
GOBP_NEGATIVE_REGULATION_OF_IMMUNE_RESPONSE	NEGATIVE REGULATION OF IMMUNE RESPONSE	8/194	152/15340	0.000703709913194659	0.0231034960775028	0.0201405292684754	IL4I1/CTLA4/PDCD1/GRN/HMOX1/ISG15/TNFAIP3/PTPN2	8	1.63632229663238	UP	C5	CD4	TREG-TFH (C2)
GOBP_NEGATIVE_REGULATION_OF_CELL_ACTIVATION	NEGATIVE REGULATION OF CELL ACTIVATION	9/194	190/15340	0.000706648987927017	0.0231034960775028	0.0201405292684754	IL4I1/CTLA4/LAG3/GRN/HMOX1/HMGB3/TNFAIP3/IRF1/PTPN2	9	1.63632229663238	UP	C5	CD4	TREG-TFH (C2)
GOBP_INTERLEUKIN_2_PRODUCTION	INTERLEUKIN 2 PRODUCTION	5/194	57/15340	0.000754888534807979	0.0242257828126641	0.02111888547748	LAG3/IRF4/PDE4D/CD28/TNFAIP3	5	1.61572218060423	UP	C5	CD4	TREG-TFH (C2)
GOBP_CELLULAR_RESPONSE_TO_INORGANIC_SUBSTANCE	CELLULAR RESPONSE TO INORGANIC SUBSTANCE	9/194	192/15340	0.000761479028758336	0.0242257828126641	0.02111888547748	MMP9/APP/FOSB/HMOX1/NFE2L2/JUND/FOS/SLC41A1/JUNB	9	1.61572218060423	UP	C5	CD4	TREG-TFH (C2)
GOBP_RESPONSE_TO_MECHANICAL_STIMULUS	RESPONSE TO MECHANICAL STIMULUS	9/194	192/15340	0.000761479028758336	0.0242257828126641	0.02111888547748	NFKBIA/FOSB/CXCL10/JUND/FAS/STRA6/GADD45A/FOS/IRF1	9	1.61572218060423	UP	C5	CD4	TREG-TFH (C2)
HP_AUTOIMMUNE_HEMOLYTIC_ANEMIA	AUTOIMMUNE HEMOLYTIC ANEMIA	4/194	33/15340	0.000761558168282558	0.0242257828126641	0.02111888547748	IL2RB/CTLA4/FASLG/FAS	4	1.61572218060423	UP	C5	CD4	TREG-TFH (C2)
GOBP_POSITIVE_REGULATION_OF_LYMPHOCYTE_CHEMOTAXIS	POS REGULATION OF LYMPHOCYTE CHEMOTAXIS	3/194	15/15340	0.000810088295564181	0.0255966154061487	0.022313912146978	CCL5/CXCL13/STK39	3	1.59181745686044	UP	C5	CD4	TREG-TFH (C2)
GOBP_POSITIVE_REGULATION_OF_DEFENSE_RESPONSE	POS REGULATION OF DEFENSE RESPONSE	10/194	235/15340	0.000829248832275262	0.0258519601504159	0.0225365095529383	NFKBIA/NUPR1/APP/LAG3/CD28/GRN/PLA2G7/CCL5/IL21/CTSC	10	1.58750652219342	UP	C5	CD4	TREG-TFH (C2)
GOBP_REGULATION_OF_INTRINSIC_APOPTOTIC_SIGNALING_PATHWAY	REGULATION OF INTRINSIC APOPTOTIC SIGNALING PATHWAY	8/194	156/15340	0.000834068953575044	0.0258519601504159	0.0225365095529383	NUPR1/MMP9/HERPUD1/NFE2L2/PTPN2/DNAJA1/DDIT3/MDM2	8	1.58750652219342	UP	C5	CD4	TREG-TFH (C2)
GOBP_RESPONSE_TO_RADIATION	RESPONSE TO RADIATION	14/194	416/15340	0.000847350261043725	0.0258519601504159	0.0225365095529383	RHOB/MMP9/APP/CXCL10/JUND/GADD45A/FOS/PLK3/N4BP1/UBE2B/BHLHE40/PER1/PCNA/MDM2	14	1.58750652219342	UP	C5	CD4	TREG-TFH (C2)
GOBP_RESPONSE_TO_METAL_ION	RESPONSE TO METAL ION	12/194	323/15340	0.000852661780668953	0.0258519601504159	0.0225365095529383	TFRC/MMP9/APP/CALM3/FOSB/HMOX1/NFE2L2/JUND/FOS/SLC41A1/JUNB/PCNA	12	1.58750652219342	UP	C5	CD4	TREG-TFH (C2)
GOBP_NEUROINFLAMMATORY_RESPONSE	NEUROINFLAMMATORY RESPONSE	4/194	34/15340	0.000854638363570356	0.0258519601504159	0.0225365095529383	NUPR1/MMP9/GRN/CTSC	4	1.58750652219342	UP	C5	CD4	TREG-TFH (C2)
GOBP_POSITIVE_REGULATION_OF_RESPONSE_TO_ENDOPLASMIC_RETICULUM_STRESS	POS REGULATION OF RESPONSE TO ER STRESS	4/194	34/15340	0.000854638363570356	0.0258519601504159	0.0225365095529383	HERPUD1/NFE2L2/PTPN2/DDIT3	4	1.58750652219342	UP	C5	CD4	TREG-TFH (C2)
GOBP_LYMPHOCYTE_MEDIATED_IMMUNITY	LYMPHOCYTE MEDIATED IMMUNITY	10/194	236/15340	0.000856607005833663	0.0258519601504159	0.0225365095529383	IL4I1/ICAM1/TFRC/LAG3/CD28/IL1R1/IL21/CD70/CTSC/DLA-DOA	10	1.58750652219342	UP	C5	CD4	TREG-TFH (C2)
GOCC_VACUOLAR_LUMEN	VACUOLAR LUMEN	8/194	157/15340	0.000869514342207354	0.0260601104701593	0.0227179651037766	GRN/FASLG/LAMP2/CTSS/GALC/NPC2/CTSA/CTSC	8	1.58402374762271	UP	C5	CD4	TREG-TFH (C2)
GOBP_NEGATIVE_REGULATION_OF_PROTEIN_MODIFICATION_PROCESS	NEGATIVE REGULATION OF PROTEIN MODIFICATION PROCESS	15/194	466/15340	0.000874574650442899	0.0260601104701593	0.0227179651037766	TRIB1/RGS2/PPP1R15A/CALM3/PDE4D/ISG15/GADD45A/ERRFI1/NIBAN1/PMEPA1/N4BP1/UBE2B/TNFAIP3/PTPN2/DNAJA1	15	1.58402374762271	UP	C5	CD4	TREG-TFH (C2)
GOBP_POSITIVE_REGULATION_OF_T_CELL_PROLIFERATION	POS REGULATION OF T CELL PROLIFERATION	6/194	89/15340	0.000921773234226048	0.0272937634385927	0.0237934050992874	TFRC/CD28/TNFSF9/CCL5/IL21/CD70	6	1.56393657690156	UP	C5	CD4	TREG-TFH (C2)
GOBP_REGULATION_OF_B_CELL_PROLIFERATION	REGULATION OF B CELL PROLIFERATION	5/194	60/15340	0.000955030000849514	0.0276982884498448	0.0241460507682209	TNFRSF4/TFRC/CTLA4/IL21/IKZF3	5	1.5575470663057	UP	C5	CD4	TREG-TFH (C2)
HP_IMPAIRED_ANTIGEN_SPECIFIC_RESPONSE	IMPAIRED ANTIGEN SPECIFIC RESPONSE	4/194	35/15340	0.000955459057725696	0.0276982884498448	0.0241460507682209	FASLG/FAS/ICOS/CD70	4	1.5575470663057	UP	C5	CD4	TREG-TFH (C2)
GOBP_B_CELL_DIFFERENTIATION	B CELL DIFFERENTIATION	7/194	123/15340	0.000958967930612723	0.0276982884498448	0.0241460507682209	IL4I1/IL21/HMGB3/KLF6/IKZF3/PTPN2/SLC25A5	7	1.5575470663057	UP	C5	CD4	TREG-TFH (C2)
HP_LYMPHOPENIA	LYMPHOPENIA	7/194	123/15340	0.000958967930612723	0.0276982884498448	0.0241460507682209	CTLA4/NFKB2/FASLG/FAS/ICOS/TNFAIP3/IKZF3	7	1.5575470663057	UP	C5	CD4	TREG-TFH (C2)
GOBP_RELAXATION_OF_CARDIAC_MUSCLE	RELAXATION OF CARDIAC MUSCLE	3/194	16/15340	0.000987784647418049	0.0280150007231577	0.0244221454678692	RGS2/ATP1B1/PDE4D	3	1.55260936198587	UP	C5	CD4	TREG-TFH (C2)
GOBP_RESPONSE_TO_CORTICOSTERONE	RESPONSE TO CORTICOSTERONE	3/194	16/15340	0.000987784647418049	0.0280150007231577	0.0244221454678692	CALM3/FOSB/FOS	3	1.55260936198587	UP	C5	CD4	TREG-TFH (C2)
HP_ANTIPHOSPHOLIPID_ANTIBODY_POSITIVITY	ANTIPHOSPHOLIPID ANTIBODY POSITIVITY	3/194	16/15340	0.000987784647418049	0.0280150007231577	0.0244221454678692	CTLA4/FASLG/FAS	3	1.55260936198587	UP	C5	CD4	TREG-TFH (C2)
HP_MENINGITIS	MENINGITIS	5/194	61/15340	0.00102976887143976	0.0289244190500144	0.0252149331207812	TFRC/CTLA4/P4HA2/FAS/ICOS	5	1.53873535513876	UP	C5	CD4	TREG-TFH (C2)
GOCC_LYSOSOMAL_LUMEN	LYSOSOMAL LUMEN	6/194	91/15340	0.00103556374082302	0.0289244190500144	0.0252149331207812	FASLG/LAMP2/CTSS/GALC/NPC2/CTSA	6	1.53873535513876	UP	C5	CD4	TREG-TFH (C2)
GOBP_REGULATION_OF_PROTEIN_CATABOLIC_PROCESS	REGULATION OF PROTEIN CATABOLIC PROCESS	13/194	377/15340	0.00103828097269593	0.0289244190500144	0.0252149331207812	ODC1/TRIB1/NUPR1/HERPUD1/NFE2L2/PLK3/N4BP1/RDX/TNFAIP3/TIPARP/MDM2/CTSA/CTSC	13	1.53873535513876	UP	C5	CD4	TREG-TFH (C2)
GOBP_REGULATION_OF_CELLULAR_PROTEIN_CATABOLIC_PROCESS	REGULATION OF CELLULAR PROTEIN CATABOLIC PROCESS	10/194	245/15340	0.00113789712861206	0.0315130569500328	0.0274715845477302	TRIB1/NUPR1/HERPUD1/NFE2L2/PLK3/N4BP1/RDX/TNFAIP3/MDM2/CTSC	10	1.50150946568873	UP	C5	CD4	TREG-TFH (C2)
GOBP_CHRONIC_INFLAMMATORY_RESPONSE	CHRONIC INFLAMMATORY RESPONSE	3/194	17/15340	0.00118833496196514	0.0323391965371784	0.0281917737554126	CCL5/CXCL13/TNFAIP3	3	1.49027077428133	UP	C5	CD4	TREG-TFH (C2)
HP_ALVEOLAR_CELL_CARCINOMA	ALVEOLAR CELL CARCINOMA	3/194	17/15340	0.00118833496196514	0.0323391965371784	0.0281917737554126	MAP3K8/FASLG/IRF1	3	1.49027077428133	UP	C5	CD4	TREG-TFH (C2)
HP_LUNG_ADENOCARCINOMA	LUNG ADENOCARCINOMA	3/194	17/15340	0.00118833496196514	0.0323391965371784	0.0281917737554126	MAP3K8/FASLG/IRF1	3	1.49027077428133	UP	C5	CD4	TREG-TFH (C2)
GOBP_REGULATION_OF_LEUKOCYTE_MEDIATED_IMMUNITY	REGULATION OF LEUKOCYTE MEDIATED IMMUNITY	9/194	205/15340	0.00120855879793738	0.0327005449464895	0.0285067801158974	IL4I1/ICAM1/TFRC/LAG3/CD28/HMOX1/IL1R1/IL21/FES	9	1.48544500986934	UP	C5	CD4	TREG-TFH (C2)
GOBP_POSITIVE_REGULATION_OF_PROTEOLYSIS_INVOLVED_IN_CELLULAR_PROTEIN_CATABOLIC_PROCESS	POS REGULATION OF PROTEOLYSIS INVOLVED IN CELLULAR PROTEIN CATABOLIC PROCESS	7/194	129/15340	0.00126667942116278	0.0340772955133392	0.0297069657931649	TRIB1/NUPR1/HERPUD1/NFE2L2/PLK3/MDM2/CTSC	7	1.46753487958139	UP	C5	CD4	TREG-TFH (C2)
GOBP_POSITIVE_REGULATION_OF_PROTEOLYSIS	POS REGULATION OF PROTEOLYSIS	12/194	339/15340	0.00129150087639309	0.0343524639890321	0.0299468445855288	TRIB1/NUPR1/APP/HERPUD1/GRN/FASLG/NFE2L2/FAS/PLK3/DLC1/MDM2/CTSC	12	1.46404210697526	UP	C5	CD4	TREG-TFH (C2)
HP_SPLENOMEGALY	SPLENOMEGALY	12/194	339/15340	0.00129150087639309	0.0343524639890321	0.0299468445855288	TNFRSF4/IL2RB/CTLA4/NFKB2/CD28/FASLG/FAS/ICOS/TPI1/IKZF3/ABCA1/NPC2	12	1.46404210697526	UP	C5	CD4	TREG-TFH (C2)
GOBP_LEUKOCYTE_MIGRATION	LEUKOCYTE MIGRATION	12/194	342/15340	0.00139168080405248	0.0365710687762275	0.0318809187404443	TNFRSF18/ICAM1/MMP9/APP/PLA2G7/CCL5/HMOX1/CXCL10/CXCL13/IL1R1/CCR5/STK39	12	1.43686234737769	UP	C5	CD4	TREG-TFH (C2)
HP_ARTHRALGIA	ARTHRALGIA	8/194	169/15340	0.00139711284954118	0.0365710687762275	0.0318809187404443	MAFB/IL2RB/CTLA4/NFKB2/P4HA2/FAS/ICOS/PTPN2	8	1.43686234737769	UP	C5	CD4	TREG-TFH (C2)
GOBP_POSITIVE_REGULATION_OF_MONOCYTE_CHEMOTAXIS	POS REGULATION OF MONOCYTE CHEMOTAXIS	3/194	18/15340	0.001412792161884	0.0365710687762275	0.0318809187404443	PLA2G7/CCL5/CXCL10	3	1.43686234737769	UP	C5	CD4	TREG-TFH (C2)
GOCC_PROTEASOME_CORE_COMPLEX	PROTEASOME CORE COMPLEX	3/194	18/15340	0.001412792161884	0.0365710687762275	0.0318809187404443	PSMB2/PSMA6/PSMB1	3	1.43686234737769	UP	C5	CD4	TREG-TFH (C2)
GOBP_POSITIVE_REGULATION_OF_CATABOLIC_PROCESS	POS REGULATION OF CATABOLIC PROCESS	15/194	489/15340	0.00141374989746674	0.0365710687762275	0.0318809187404443	TRIB1/NUPR1/APP/HERPUD1/SNX18/HMOX1/NFE2L2/PLK3/RDX/TNFAIP3/SLC25A5/TIPARP/TOB1/MDM2/CTSC	15	1.43686234737769	UP	C5	CD4	TREG-TFH (C2)
HP_ABNORMAL_CIRCULATING_IGE_LEVEL	ABNORMAL CIRCULATING IGE LEVEL	4/194	39/15340	0.00144299284852156	0.0371235537204345	0.0323625488431726	FASLG/PLA2G7/FAS/IL21	4	1.43035045682543	UP	C5	CD4	TREG-TFH (C2)
HP_ABNORMAL_CIRCULATING_IGM_LEVEL	ABNORMAL CIRCULATING IGM LEVEL	5/194	66/15340	0.0014702698993212	0.0376197319891532	0.0327950934636919	CTLA4/NFKB2/FASLG/FAS/ICOS	5	1.42458430277943	UP	C5	CD4	TREG-TFH (C2)
GOBP_NEGATIVE_REGULATION_OF_T_CELL_DIFFERENTIATION	NEGATIVE REGULATION OF T CELL DIFFERENTIATION	4/194	40/15340	0.00158764579887317	0.0403329714548986	0.0351603666106179	CTLA4/LAG3/IRF1/PTPN2	4	1.39433978099443	UP	C5	CD4	TREG-TFH (C2)
GOBP_INTERFERON_GAMMA_PRODUCTION	INTERFERON GAMMA PRODUCTION	6/194	99/15340	0.00160201054844223	0.0403329714548986	0.0351603666106179	PDE4D/ISG15/IL1R1/IL21/IL12RB2/DDIT3	6	1.39433978099443	UP	C5	CD4	TREG-TFH (C2)
GOBP_LYMPHOCYTE_MIGRATION	LYMPHOCYTE MIGRATION	6/194	99/15340	0.00160201054844223	0.0403329714548986	0.0351603666106179	ICAM1/APP/CCL5/CXCL10/CXCL13/STK39	6	1.39433978099443	UP	C5	CD4	TREG-TFH (C2)
HP_B_CELL_LYMPHOMA	B CELL LYMPHOMA	3/194	19/15340	0.00166215873468577	0.0409321969737305	0.0356827429237078	FASLG/FAS/IKZF3	3	1.38793494463004	UP	C5	CD4	TREG-TFH (C2)
HP_GASTRITIS	GASTRITIS	3/194	19/15340	0.00166215873468577	0.0409321969737305	0.0356827429237078	CTLA4/FASLG/FAS	3	1.38793494463004	UP	C5	CD4	TREG-TFH (C2)
HP_NEUTROPENIA_IN_PRESENCE_OF_ANTI_NEUTROPIL_ANTIBODIES	NEUTROPENIA IN PRESENCE OF ANTI NEUTROPIL ANTIBODIES	3/194	19/15340	0.00166215873468577	0.0409321969737305	0.0356827429237078	FASLG/FAS/ICOS	3	1.38793494463004	UP	C5	CD4	TREG-TFH (C2)
GOBP_NEGATIVE_REGULATION_OF_MYELOID_CELL_DIFFERENTIATION	NEGATIVE REGULATION OF MYELOID CELL DIFFERENTIATION	5/194	68/15340	0.00168045544606524	0.0409321969737305	0.0356827429237078	NFKBIA/TRIB1/MAFB/HMGB3/PTPN2	5	1.38793494463004	UP	C5	CD4	TREG-TFH (C2)
GOBP_POSITIVE_REGULATION_OF_INTERFERON_GAMMA_PRODUCTION	POS REGULATION OF INTERFERON GAMMA PRODUCTION	5/194	68/15340	0.00168045544606524	0.0409321969737305	0.0356827429237078	PDE4D/ISG15/IL1R1/IL21/IL12RB2	5	1.38793494463004	UP	C5	CD4	TREG-TFH (C2)
GOBP_MONONUCLEAR_CELL_MIGRATION	MONONUCLEAR CELL MIGRATION	8/194	174/15340	0.00168079320198073	0.0409321969737305	0.0356827429237078	ICAM1/APP/PLA2G7/CCL5/CXCL10/CXCL13/CCR5/STK39	8	1.38793494463004	UP	C5	CD4	TREG-TFH (C2)
GOBP_EPITHELIAL_CELL_APOPTOTIC_PROCESS	EPITHELIAL CELL APOPTOTIC PROCESS	6/194	100/15340	0.00168667081837377	0.0409321969737305	0.0356827429237078	ICAM1/NUPR1/FASLG/HMOX1/NFE2L2/TNFAIP3	6	1.38793494463004	UP	C5	CD4	TREG-TFH (C2)
GOBP_REGULATION_OF_MYELOID_CELL_DIFFERENTIATION	REGULATION OF MYELOID CELL DIFFERENTIATION	8/194	175/15340	0.00174264215980429	0.0420736373761979	0.0366777963890792	NFKBIA/TRIB1/MAFB/ISG15/FOS/FES/HMGB3/PTPN2	8	1.37598994046398	UP	C5	CD4	TREG-TFH (C2)
HP_ABNORMAL_CIRCULATING_IGA_LEVEL	ABNORMAL CIRCULATING IGA LEVEL	5/194	69/15340	0.001793441782405	0.0430792036304222	0.0375544012330671	CTLA4/NFKB2/FASLG/FAS/ICOS	5	1.36573233374244	UP	C5	CD4	TREG-TFH (C2)
GOBP_CELLULAR_RESPONSE_TO_ABIOTIC_STIMULUS	CELLULAR RESPONSE TO ABIOTIC STIMULUS	11/194	306/15340	0.00180984341466411	0.0432525015037495	0.0377054740784151	RELB/RHOB/MMP9/FAS/GADD45A/ERRFI1/N4BP1/STK39/IRF1/PCNA/MDM2	11	1.36398877009839	UP	C5	CD4	TREG-TFH (C2)
GOBP_RESPONSE_TO_OXIDATIVE_STRESS	RESPONSE TO OXIDATIVE STRESS	13/194	402/15340	0.00184319345405646	0.0438270443520091	0.0382063332130044	NR4A3/RHOB/MMP9/APP/HMOX1/NFE2L2/ATOX1/FOS/OSER1/PLK3/TNFAIP3/ZNF622/PCNA	13	1.3582578167039	UP	C5	CD4	TREG-TFH (C2)
GOMF_EXOGENOUS_PROTEIN_BINDING	EXOGENOUS PROTEIN BINDING	5/194	70/15340	0.00191189670682451	0.0452322095262805	0.0394312893938576	TNFRSF4/ICAM1/TFRC/HAVCR1/CCR5	5	1.34455219709526	UP	C5	CD4	TREG-TFH (C2)
GOBP_NEGATIVE_REGULATION_OF_LIPID_STORAGE	NEGATIVE REGULATION OF LIPID STORAGE	3/194	20/15340	0.00193738807650929	0.0455790433721158	0.0397336426480972	NFKBIA/ABCA1/PTPN2	3	1.34123479417476	UP	C5	CD4	TREG-TFH (C2)
GOBP_NEGATIVE_REGULATION_OF_LYMPHOCYTE_ACTIVATION	NEGATIVE REGULATION OF LYMPHOCYTE ACTIVATION	7/194	139/15340	0.00194591922637962	0.0455790433721158	0.0397336426480972	IL4I1/CTLA4/LAG3/HMGB3/TNFAIP3/IRF1/PTPN2	7	1.34123479417476	UP	C5	CD4	TREG-TFH (C2)
GOBP_POSITIVE_REGULATION_OF_LEUKOCYTE_PROLIFERATION	POS REGULATION OF LEUKOCYTE PROLIFERATION	7/194	140/15340	0.00202687996227243	0.0472185895817957	0.0411629210703889	TNFRSF4/TFRC/CD28/TNFSF9/CCL5/IL21/CD70	7	1.32588698942992	UP	C5	CD4	TREG-TFH (C2)
GOBP_CELLULAR_RESPONSE_TO_VIRUS	CELLULAR RESPONSE TO VIRUS	5/194	71/15340	0.00203597571901116	0.0472185895817957	0.0411629210703889	SEC14L1/CCL5/CXCL10/OASL/IL21	5	1.32588698942992	UP	C5	CD4	TREG-TFH (C2)
HP_INFLAMMATORY_ABNORMALITY_OF_THE_EYE	INFLAMMATORY ABNORMALITY OF THE EYE	8/194	180/15340	0.00207941620072604	0.0479896640834224	0.0418351071549578	IL2RB/TFRC/CTLA4/FASLG/FAS/ICOS/TNFAIP3/PTPN2	8	1.31885229001812	UP	C5	CD4	TREG-TFH (C2)
GOBP_REGULATION_OF_MONONUCLEAR_CELL_MIGRATION	REGULATION OF MONONUCLEAR CELL MIGRATION	6/194	105/15340	0.00216203589195856	0.0494987895791713	0.0431506910005789	APP/PLA2G7/CCL5/CXCL10/CXCL13/STK39	6	1.3054054209758	UP	C5	CD4	TREG-TFH (C2)
GOBP_ENDOPLASMIC_RETICULUM_UNFOLDED_PROTEIN_RESPONSE	ER UNFOLDED PROTEIN RESPONSE	5/194	72/15340	0.00216583488812857	0.0494987895791713	0.0431506910005789	HERPUD1/PPP1R15A/NFE2L2/PTPN2/DDIT3	5	1.3054054209758	UP	C5	CD4	TREG-TFH (C2)
GOBP_REGULATION_OF_VASCULATURE_DEVELOPMENT	REGULATION OF VASCULATURE DEVELOPMENT	10/194	268/15340	0.00221179034396703	0.0498845251592731	0.043486956936906	RHOB/GRN/FASLG/HMOX1/NFE2L2/CXCL10/CXCL13/GADD45A/TNFAIP3/GLUL	10	1.30203415738751	UP	C5	CD4	TREG-TFH (C2)
GOBP_REGULATION_OF_NUCLEASE_ACTIVITY	REGULATION OF NUCLEASE ACTIVITY	3/194	21/15340	0.00223938580732217	0.0498845251592731	0.043486956936906	OASL/GZMA/PCNA	3	1.30203415738751	UP	C5	CD4	TREG-TFH (C2)
GOBP_TYPE_B_PANCREATIC_CELL_PROLIFERATION	TYPE B PANCREATIC CELL PROLIFERATION	3/194	21/15340	0.00223938580732217	0.0498845251592731	0.043486956936906	NR4A3/NUPR1/ERRFI1	3	1.30203415738751	UP	C5	CD4	TREG-TFH (C2)
HP_NEOPLASM_OF_THE_TRACHEOBRONCHIAL_SYSTEM	NEOPLASM OF THE TRACHEOBRONCHIAL SYSTEM	3/194	21/15340	0.00223938580732217	0.0498845251592731	0.043486956936906	MAP3K8/FASLG/IRF1	3	1.30203415738751	UP	C5	CD4	TREG-TFH (C2)
HP_NEUROFIBRILLARY_TANGLES	NEUROFIBRILLARY TANGLES	3/194	21/15340	0.00223938580732217	0.0498845251592731	0.043486956936906	APP/GRN/NPC2	3	1.30203415738751	UP	C5	CD4	TREG-TFH (C2)
GOBP_MACROPHAGE_DIFFERENTIATION	MACROPHAGE DIFFERENTIATION	4/194	44/15340	0.0022674784163306	0.0498845251592731	0.043486956936906	TRIB1/MMP9/APP/PTPN2	4	1.30203415738751	UP	C5	CD4	TREG-TFH (C2)
GOBP_REGULATION_OF_MAST_CELL_ACTIVATION	REGULATION OF MAST CELL ACTIVATION	4/194	44/15340	0.0022674784163306	0.0498845251592731	0.043486956936906	NR4A3/HAVCR1/HMOX1/FES	4	1.30203415738751	UP	C5	CD4	TREG-TFH (C2)
HP_GANGRENE	GANGRENE	4/194	44/15340	0.0022674784163306	0.0498845251592731	0.043486956936906	CTLA4/CD28/P4HA2/FAS	4	1.30203415738751	UP	C5	CD4	TREG-TFH (C2)
GOBP_ADAPTIVE_IMMUNE_RESPONSE	ADAPTIVE IMMUNE RESPONSE	32/329	367/15340	1.59363204727033e-11	9.84386515598886e-08	8.48147750631454e-08	ICAM1/IL4I1/ALCAM/PDCD1/NFKBID/IRF4/TFRC/PRDM1/TNFRSF1B/LAG3/CD28/CD274/C1QC/FOXP3/NFKB2/CTLA4/IL10/RELB/CTSS/IL1R1/HAVCR2/ARG2/TNFRSF13C/TCIRG1/CXCL13/IRF1/TNFAIP3/SH2D1A/DLA-DOA/CD70/IL12A/CTSH	32	7.00683434401546	UP	C5	CD4	CD4 (All cells)
GOBP_T_CELL_ACTIVATION	T CELL ACTIVATION	35/329	451/15340	4.51731118981264e-11	1.39517156097363e-07	1.2020802829312e-07	ICAM1/IL4I1/TNFRSF4/MAP3K8/TNFSF9/MAFB/NFKBID/IRF4/TFRC/PRDM1/TNFRSF1B/LAG3/CD28/CD274/FOXP3/CTLA4/IL10/ICOS/RELB/EGR1/CCL5/HAVCR2/IL21/AIF1/PELI1/ARG2/SPI1/TNFRSF13C/TCIRG1/IL2RA/IRF1/DLA-DOA/ZFP36L1/CD70/IL12A	35	6.85537238493308	UP	C5	CD4	CD4 (All cells)
GOBP_REGULATION_OF_LEUKOCYTE_PROLIFERATION	REGULATION OF LEUKOCYTE PROLIFERATION	24/329	224/15340	9.21417655279654e-11	1.89719895222081e-07	1.63462725091015e-07	IL4I1/TNFRSF4/TNFSF9/TFRC/TNFRSF1B/CD28/CD274/FOXP3/CTLA4/IL10/CSF1/HHEX/CCL5/HAVCR2/IL21/AIF1/PELI1/ARG2/TNFRSF13C/IL2RA/IRF1/TNFAIP3/CD70/IL12A	24	6.72188712387092	UP	C5	CD4	CD4 (All cells)
GOBP_REGULATION_OF_LYMPHOCYTE_ACTIVATION	REGULATION OF LYMPHOCYTE ACTIVATION	32/329	410/15340	2.80081208744241e-10	3.88362371267146e-07	3.34613148799313e-07	IL4I1/TNFRSF4/MAP3K8/TNFSF9/NFKBID/IRF4/TFRC/PRDM1/TNFRSF1B/LAG3/CD28/CD274/FOXP3/CTLA4/IL10/ICOS/HMGB3/CCL5/HAVCR2/IL21/AIF1/PELI1/MMP14/ARG2/TNFRSF13C/IL2RA/IRF1/TNFAIP3/DLA-DOA/ZFP36L1/CD70/IL12A	32	6.41076285585648	UP	C5	CD4	CD4 (All cells)
GOBP_CYTOKINE_MEDIATED_SIGNALING_PATHWAY	CYTOKINE MEDIATED SIGNALING PATHWAY	31/329	389/15340	3.23593566000116e-10	3.88362371267146e-07	3.34613148799313e-07	TNFRSF18/NFKBIA/TNFRSF4/IRAK2/TNFRSF1B/CXCL10/OASL/IL2RB/CSF1/FAS/EGR1/IL1R2/CCL5/IL1R1/STK39/ISG15/IL18RAP/CCRL2/SPI1/TNFRSF13C/BIRC3/CXCL13/TRAF3/IL2RA/IRF1/UGCG/TNFAIP3/OAS2/CD70/OAS1/EXT1	31	6.41076285585648	UP	C5	CD4	CD4 (All cells)
GOBP_REGULATION_OF_HEMOPOIESIS	REGULATION OF HEMOPOIESIS	28/329	325/15340	4.15873899610399e-10	3.88362371267146e-07	3.34613148799313e-07	NFKBIA/IL4I1/TRIB1/TMEM176A/TNFSF9/MAFB/NFKBID/IRF4/PRDM1/LAG3/CD28/C1QC/FOXP3/CTLA4/IL10/CSF1/HMGB3/FES/FOS/ISG15/TAL1/MMP14/SPI1/PTN/IL2RA/IRF1/DLA-DOA/ZFP36L1	28	6.41076285585648	UP	C5	CD4	CD4 (All cells)
GOBP_REGULATION_OF_T_CELL_ACTIVATION	REGULATION OF T CELL ACTIVATION	27/329	304/15340	4.40106297372515e-10	3.88362371267146e-07	3.34613148799313e-07	IL4I1/MAP3K8/TNFSF9/NFKBID/IRF4/TFRC/PRDM1/TNFRSF1B/LAG3/CD28/CD274/FOXP3/CTLA4/IL10/ICOS/CCL5/HAVCR2/IL21/AIF1/PELI1/ARG2/TNFRSF13C/IL2RA/IRF1/DLA-DOA/CD70/IL12A	27	6.41076285585648	UP	C5	CD4	CD4 (All cells)
GOBP_REGULATION_OF_T_CELL_PROLIFERATION	REGULATION OF T CELL PROLIFERATION	19/329	151/15340	5.75099530595064e-10	4.44048725060714e-07	3.82592529827453e-07	IL4I1/TNFSF9/TFRC/TNFRSF1B/CD28/CD274/FOXP3/CTLA4/IL10/CCL5/HAVCR2/IL21/AIF1/PELI1/ARG2/TNFRSF13C/IL2RA/IRF1/CD70	19	6.3525693725341	UP	C5	CD4	CD4 (All cells)
GOBP_CELLULAR_RESPONSE_TO_BIOTIC_STIMULUS	CELLULAR RESPONSE TO BIOTIC STIMULUS	22/329	207/15340	6.68117738045834e-10	4.58551474212124e-07	3.9508810334032e-07	NFKBIA/TRIB1/IRAK2/TNFRSF1B/CXCL10/CD274/TNIP3/IL10/NFKBIB/CCL5/LY96/ADAM9/HAVCR2/DDIT3/CDA/SPI1/ABCA1/CXCL13/SBNO2/TNFAIP3/HSPA5/BPI	22	6.33861190598846	UP	C5	CD4	CD4 (All cells)
HP_ABNORMALITY_OF_THE_LYMPH_NODES	ABNORMALITY OF THE LYMPH NODES	21/329	195/15340	1.29524541258005e-09	7.40879886943124e-07	6.38342358048863e-07	TNFRSF1B/P4HA2/CD28/FOXP3/NFKB2/CTLA4/IL10/ICOS/IL2RB/FAS/ISG15/FASLG/ABCA1/TNFRSF13C/BIRC3/TCIRG1/IL2RA/SH2D1A/CD70/CALR/IL12A	21	6.13025219507881	UP	C5	CD4	CD4 (All cells)
GOBP_RESPONSE_TO_MOLECULE_OF_BACTERIAL_ORIGIN	RESPONSE TO MOLECULE OF BACTERIAL ORIGIN	26/329	298/15340	1.37422027933503e-09	7.40879886943124e-07	6.38342358048863e-07	NFKBIA/TRIB1/IRAK2/TNFRSF1B/CXCL10/CD274/FOXP3/TNIP3/ALPL/IL10/NFKBIB/FOS/CCL5/LY96/ADAM9/HAVCR2/FASLG/PELI1/JUND/SPI1/ABCA1/CXCL13/SBNO2/TNFAIP3/BPI/IL12A	26	6.13025219507881	UP	C5	CD4	CD4 (All cells)
GOBP_REGULATION_OF_LEUKOCYTE_DIFFERENTIATION	REGULATION OF LEUKOCYTE DIFFERENTIATION	24/329	256/15340	1.43930041173992e-09	7.40879886943124e-07	6.38342358048863e-07	IL4I1/TRIB1/TMEM176A/TNFSF9/MAFB/NFKBID/IRF4/PRDM1/LAG3/CD28/C1QC/FOXP3/CTLA4/IL10/CSF1/HMGB3/FES/FOS/TAL1/MMP14/IL2RA/IRF1/DLA-DOA/ZFP36L1	24	6.13025219507881	UP	C5	CD4	CD4 (All cells)
GOBP_T_CELL_PROLIFERATION	T CELL PROLIFERATION	20/329	181/15340	2.05821213891507e-09	9.77967414006031e-07	8.42617050555029e-07	IL4I1/TNFRSF4/TNFSF9/TFRC/TNFRSF1B/CD28/CD274/FOXP3/CTLA4/IL10/CCL5/HAVCR2/IL21/AIF1/PELI1/ARG2/TNFRSF13C/IL2RA/IRF1/CD70	20	6.00967561571663	UP	C5	CD4	CD4 (All cells)
GOBP_LEUKOCYTE_PROLIFERATION	LEUKOCYTE PROLIFERATION	25/329	287/15340	2.97937874054991e-09	1.26029312319823e-06	1.08586897589364e-06	IL4I1/TNFRSF4/TNFSF9/TFRC/TNFRSF1B/CD28/CD274/FOXP3/CTLA4/IL10/CSF1/HHEX/CCL5/HAVCR2/IL21/AIF1/PELI1/ARG2/TNFRSF13C/TCIRG1/IL2RA/IRF1/TNFAIP3/CD70/IL12A	25	5.89952843346798	UP	C5	CD4	CD4 (All cells)
HP_HEMOLYTIC_ANEMIA	HEMOLYTIC ANEMIA	16/329	115/15340	3.06044954637743e-09	1.26029312319823e-06	1.08586897589364e-06	TNFRSF4/HMOX1/FOXP3/NFKB2/CTLA4/ICOS/IL2RB/FAS/FASLG/TNFRSF13C/TPI1/SLC2A1/UROD/IL2RA/AK1/TNFAIP3	16	5.89952843346798	UP	C5	CD4	CD4 (All cells)
GOBP_LEUKOCYTE_CELL_CELL_ADHESION	LEUKOCYTE CELL CELL ADHESION	27/329	335/15340	3.71848514336819e-09	1.43556767066158e-06	1.23688558453089e-06	ICAM1/IL4I1/MAP3K8/TNFSF9/NFKBID/TFRC/NR4A3/LAG3/CD28/CD274/FOXP3/CTLA4/IL10/ICOS/CCL5/HAVCR2/IL21/AIF1/PELI1/ARG2/TNFRSF13C/IL2RA/IRF1/DLA-DOA/CD70/EXT1/IL12A	27	5.84297633064764	UP	C5	CD4	CD4 (All cells)
GOBP_POSITIVE_REGULATION_OF_LEUKOCYTE_MIGRATION	POS REGULATION OF LEUKOCYTE MIGRATION	17/329	134/15340	4.1473619609869e-09	1.506956166648e-06	1.29839393651701e-06	TNFRSF18/ICAM1/CXCL10/LGMN/PLA2G7/CSF1/CCL5/IL1R1/STK39/AIF1/APP/MMP14/SPI1/CXCL13/PTN/CALR/IL12A	17	5.82189937997452	UP	C5	CD4	CD4 (All cells)
GOBP_MONONUCLEAR_CELL_DIFFERENTIATION	MONONUCLEAR CELL DIFFERENTIATION	29/329	390/15340	6.0429580682763e-09	2.07374177709682e-06	1.78673660778977e-06	IL4I1/TMEM176A/TNFSF9/MAFB/NFKBID/IRF4/PRDM1/LAG3/CD28/FOXP3/CTLA4/IL10/RELB/CSF1/HMGB3/HHEX/EGR1/FES/BATF3/IL21/MMP14/SPI1/TCIRG1/IL2RA/IRF1/DLA-DOA/ZFP36L1/SLC25A5/KLF6	29	5.68324532305007	UP	C5	CD4	CD4 (All cells)
HP_ABNORMALITY_OF_HUMORAL_IMMUNITY	ABNORMALITY OF HUMORAL IMMUNITY	23/329	255/15340	6.72125794658164e-09	2.18511633347552e-06	1.88269696276547e-06	NFE2L2/TFRC/TNFRSF1B/ZEB2/CD28/C1QC/HMOX1/FOXP3/PLA2G7/NFKB2/CTLA4/ICOS/IL2RB/FAS/IL21/FASLG/TNFRSF13C/DCTN4/IL2RA/SH2D1A/GALK1/CD70/IL12A	23	5.66052543666081	UP	C5	CD4	CD4 (All cells)
GOBP_CELLULAR_RESPONSE_TO_MOLECULE_OF_BACTERIAL_ORIGIN	CELLULAR RESPONSE TO MOLECULE OF BACTERIAL ORIGIN	19/329	181/15340	1.23080820025238e-08	3.80135112647949e-06	3.27524540025055e-06	NFKBIA/TRIB1/IRAK2/TNFRSF1B/CXCL10/CD274/TNIP3/IL10/NFKBIB/CCL5/LY96/ADAM9/HAVCR2/SPI1/ABCA1/CXCL13/SBNO2/TNFAIP3/BPI	19	5.4200620132568	UP	C5	CD4	CD4 (All cells)
GOBP_POSITIVE_REGULATION_OF_CELL_ADHESION	POS REGULATION OF CELL ADHESION	29/329	407/15340	1.56822787201021e-08	4.61283026924147e-06	3.97441610069355e-06	TNFRSF18/IL4I1/NEDD9/MAP3K8/TNFSF9/NFKBID/TFRC/DAB2/NR4A3/CD28/CD274/FOXP3/IL10/ICOS/CSF1/CCL5/ADAM9/HAVCR2/IL21/AIF1/TNFRSF13C/CXCL13/NRP1/IL2RA/DLA-DOA/ITGAV/CD70/CALR/IL12A	29	5.33603252512032	UP	C5	CD4	CD4 (All cells)
GOBP_POSITIVE_REGULATION_OF_CELL_ACTIVATION	POS REGULATION OF CELL ACTIVATION	25/329	316/15340	2.08355723649732e-08	5.85006047720179e-06	5.04041406111505e-06	IL4I1/TNFRSF4/MAP3K8/TNFSF9/NFKBID/TFRC/HAVCR1/NR4A3/CD28/CD274/FOXP3/IL10/ICOS/CCL5/HAVCR2/IL21/AIF1/PELI1/MMP14/JUND/TNFRSF13C/IL2RA/DLA-DOA/CD70/IL12A	25	5.23283964421196	UP	C5	CD4	CD4 (All cells)
GOBP_ADAPTIVE_IMMUNE_RESPONSE_BASED_ON_SOMATIC_RECOMBINATION_OF_IMMUNE_RECEPTORS_BUILT_FROM_IMMUNOGLOBULIN_SUPERFAMILY_DOMAINS	ADAPTIVE IMMUNE RESPONSE BASED ON SOMATIC RECOMBINATION	22/329	252/15340	2.61235859326907e-08	7.0158865350535e-06	6.04489018195351e-06	ICAM1/IL4I1/NFKBID/IRF4/TFRC/TNFRSF1B/CD28/CD274/C1QC/FOXP3/NFKB2/IL10/RELB/IL1R1/HAVCR2/TCIRG1/CXCL13/TNFAIP3/DLA-DOA/CD70/IL12A/CTSH	22	5.15391744324501	UP	C5	CD4	CD4 (All cells)
GOBP_B_CELL_ACTIVATION	B CELL ACTIVATION	21/329	239/15340	4.88298487910965e-08	1.23946711810952e-05	1.06792528295319e-05	IL4I1/TNFRSF4/TFRC/CD28/FOXP3/CTLA4/IL10/HMGB3/HHEX/IL21/PELI1/MMP14/SPI1/TNFRSF13C/TCIRG1/SKAP2/TNFAIP3/ZFP36L1/SLC25A5/CD70/KLF6	21	4.90676499016523	UP	C5	CD4	CD4 (All cells)
GOBP_POSITIVE_REGULATION_OF_MONONUCLEAR_CELL_MIGRATION	POS REGULATION OF MONONUCLEAR CELL MIGRATION	11/329	60/15340	5.01646073380899e-08	1.23946711810952e-05	1.06792528295319e-05	CXCL10/LGMN/PLA2G7/CCL5/STK39/AIF1/APP/SPI1/CXCL13/CALR/IL12A	11	4.90676499016523	UP	C5	CD4	CD4 (All cells)
GOBP_POSITIVE_REGULATION_OF_LEUKOCYTE_PROLIFERATION	POS REGULATION OF LEUKOCYTE PROLIFERATION	16/329	140/15340	5.37660717753485e-08	1.27735778983203e-05	1.10057189836503e-05	TNFRSF4/TNFSF9/TFRC/CD28/CD274/FOXP3/CSF1/CCL5/HAVCR2/IL21/AIF1/PELI1/TNFRSF13C/IL2RA/CD70/IL12A	16	4.89368743916121	UP	C5	CD4	CD4 (All cells)
GOBP_REGULATION_OF_CELL_CELL_ADHESION	REGULATION OF CELL CELL ADHESION	28/329	408/15340	6.22769517241963e-08	1.42475826222356e-05	1.22757219461028e-05	IL4I1/MAP3K8/TNFSF9/NFKBID/TFRC/NR4A3/LAG3/CD28/CD274/FOXP3/CTLA4/IL10/ICOS/CCL5/HAVCR2/IL21/AIF1/PELI1/ARG2/SPI1/TNFRSF13C/CXCL13/IL2RA/IRF1/RDX/DLA-DOA/CD70/IL12A	28	4.84625881585777	UP	C5	CD4	CD4 (All cells)
GOCC_EXTERNAL_SIDE_OF_PLASMA_MEMBRANE	EXTERNAL SIDE OF PLASMA MEMBRANE	24/329	311/15340	6.46303007984298e-08	1.42579060011393e-05	1.22846165728143e-05	TNFRSF18/ICAM1/ALCAM/TNFRSF4/PDCD1/TNFRSF9/TFRC/CXCL10/LAG3/CD28/CD274/CTLA4/CTSB/IL2RB/FAS/IL1R1/ADAM9/FASLG/CCRL2/ABCA1/TNFRSF13C/IL2RA/ITGAV/CALR	24	4.84594425281009	UP	C5	CD4	CD4 (All cells)
GOBP_REGULATION_OF_RESPONSE_TO_BIOTIC_STIMULUS	REGULATION OF RESPONSE TO BIOTIC STIMULUS	23/329	293/15340	8.98412215768434e-08	1.91361801958676e-05	1.64877392483673e-05	IL4I1/TRIB1/NFE2L2/SEC14L1/LAG3/CD274/GRN/FOXP3/OASL/CCL5/LY96/ISG15/HAVCR2/IL21/ARG2/SPI1/BIRC3/TRAF3/IRF1/TNFAIP3/SH2D1A/OAS1/IL12A	23	4.71814474813783	UP	C5	CD4	CD4 (All cells)
GOBP_NEGATIVE_REGULATION_OF_IMMUNE_SYSTEM_PROCESS	NEGATIVE REGULATION OF IMMUNE SYSTEM PROCESS	26/329	366/15340	9.51898103450073e-08	1.9599581950037e-05	1.68870063545388e-05	IL4I1/TRIB1/TMEM176A/PDCD1/MAFB/LAG3/CD274/C1QC/HMOX1/GRN/FOXP3/CTLA4/IL10/HMGB3/ISG15/HAVCR2/PELI1/ARG2/SPI1/IL2RA/IRF1/TNFAIP3/SH2D1A/DLA-DOA/BPI/OAS1	26	4.70775319184395	UP	C5	CD4	CD4 (All cells)
GOBP_TOLL_LIKE_RECEPTOR_SIGNALING_PATHWAY	TOLL LIKE RECEPTOR SIGNALING PATHWAY	14/329	113/15340	1.33867808530902e-07	2.66742404288833e-05	2.29825344628944e-05	NFKBIA/IRF4/IRAK2/TNIP3/CTSS/LY96/HAVCR2/PELI1/BIRC3/TRAF3/IRF1/TNFAIP3/DDX3X/OAS1	14	4.57390793862294	UP	C5	CD4	CD4 (All cells)
GOBP_NEGATIVE_REGULATION_OF_DNA_BINDING_TRANSCRIPTION_FACTOR_ACTIVITY	NEGATIVE REGULATION OF DNA BINDING TRANSCRIPTION FACTOR ACTIVITY	16/329	150/15340	1.42085419796389e-07	2.68719578659598e-05	2.31528878727185e-05	NFKBIA/TRIB1/TNFRSF4/IRAK2/HMOX1/NUPR1/FOXP3/IL10/NFKBIB/HAVCR2/PELI1/DDIT3/SPI1/BHLHE40/TRAF3/TNFAIP3	16	4.57070069012038	UP	C5	CD4	CD4 (All cells)
GOBP_MYELOID_LEUKOCYTE_DIFFERENTIATION	MYELOID LEUKOCYTE DIFFERENTIATION	18/329	190/15340	1.45590356414169e-07	2.68719578659598e-05	2.31528878727185e-05	TRIB1/MAFB/IRF4/TFRC/C1QC/MMP9/RELB/CSF1/FES/FOS/BATF3/TAL1/APP/SPI1/JUNB/TCIRG1/SBNO2/ZFP36L1	18	4.57070069012038	UP	C5	CD4	CD4 (All cells)
HP_ABNORMAL_LEUKOCYTE_PHYSIOLOGY	ABNORMAL LEUKOCYTE PHYSIOLOGY	21/329	255/15340	1.47911051876742e-07	2.68719578659598e-05	2.31528878727185e-05	NFE2L2/TFRC/TNFRSF1B/ZEB2/CD28/HMOX1/FOXP3/PLA2G7/NFKB2/CTLA4/ICOS/IL2RB/FAS/IL21/FASLG/TNFRSF13C/DCTN4/IL2RA/SH2D1A/CD70/IL12A	21	4.57070069012038	UP	C5	CD4	CD4 (All cells)
HP_AUTOIMMUNE_ANTIBODY_POSITIVITY	AUTOIMMUNE ANTIBODY POSITIVITY	11/329	67/15340	1.64551943459153e-07	2.90410672784912e-05	2.5021793267052e-05	FOXP3/NFKB2/CTLA4/IL10/IL2RB/FAS/FASLG/TCIRG1/IL2RA/TNFAIP3/IL12A	11	4.53698742706829	UP	C5	CD4	CD4 (All cells)
GOBP_POSITIVE_REGULATION_OF_CELL_CELL_ADHESION	POS REGULATION OF CELL CELL ADHESION	21/329	259/15340	1.92322609494527e-07	3.27876799003659e-05	2.82498759534521e-05	IL4I1/MAP3K8/TNFSF9/NFKBID/TFRC/NR4A3/CD28/CD274/FOXP3/IL10/ICOS/CCL5/HAVCR2/IL21/AIF1/TNFRSF13C/CXCL13/IL2RA/DLA-DOA/CD70/IL12A	21	4.48428931349585	UP	C5	CD4	CD4 (All cells)
GOBP_POSITIVE_REGULATION_OF_LEUKOCYTE_CELL_CELL_ADHESION	POS REGULATION OF LEUKOCYTE CELL CELL ADHESION	19/329	215/15340	1.96396981757089e-07	3.27876799003659e-05	2.82498759534521e-05	IL4I1/MAP3K8/TNFSF9/NFKBID/TFRC/NR4A3/CD28/CD274/FOXP3/ICOS/CCL5/HAVCR2/IL21/AIF1/TNFRSF13C/IL2RA/DLA-DOA/CD70/IL12A	19	4.48428931349585	UP	C5	CD4	CD4 (All cells)
GOBP_MYELOID_LEUKOCYTE_ACTIVATION	MYELOID LEUKOCYTE ACTIVATION	19/329	216/15340	2.1119787597313e-07	3.43307705233165e-05	2.95794033495885e-05	IRF4/HAVCR1/NR4A3/HMOX1/GRN/IL10/RELB/CSF1/FES/CCL5/ADAM9/HAVCR2/BATF3/AIF1/APP/JUND/SPI1/SBNO2/BPI	19	4.4643164491152	UP	C5	CD4	CD4 (All cells)
GOBP_REGULATION_OF_B_CELL_ACTIVATION	REGULATION OF B CELL ACTIVATION	14/329	118/15340	2.3126753139337e-07	3.66292190106883e-05	3.15597473340048e-05	IL4I1/TNFRSF4/TFRC/CD28/FOXP3/CTLA4/IL10/HMGB3/IL21/PELI1/MMP14/TNFRSF13C/TNFAIP3/ZFP36L1	14	4.43617234103964	UP	C5	CD4	CD4 (All cells)
HP_LYMPHOMA	LYMPHOMA	13/329	101/15340	2.4001671618647e-07	3.70645813970956e-05	3.19348557115472e-05	TNFRSF1B/CD28/NFKB2/CTLA4/ICOS/FAS/FASLG/TNFRSF13C/BIRC3/KIF11/SH2D1A/CD70/MDM2	13	4.43104090038395	UP	C5	CD4	CD4 (All cells)
HP_VASCULITIS	VASCULITIS	10/329	56/15340	2.66644664075101e-07	4.01722948778511e-05	3.46124626845625e-05	P4HA2/NFKB2/CTLA4/IL10/ICOS/FAS/FASLG/TNFRSF13C/SH2D1A/IL12A	10	4.39607335810354	UP	C5	CD4	CD4 (All cells)
GOBP_CELLULAR_RESPONSE_TO_VIRUS	CELLULAR RESPONSE TO VIRUS	11/329	71/15340	3.0375731976996e-07	4.46740229575962e-05	3.84911531016771e-05	CXCL10/SEC14L1/OASL/CCL5/IL21/BIRC3/IFI6/DDX3X/OAS1/EXT1/IL12A	11	4.34994493694799	UP	C5	CD4	CD4 (All cells)
GOBP_POSITIVE_REGULATION_OF_LEUKOCYTE_CHEMOTAXIS	POS REGULATION OF LEUKOCYTE CHEMOTAXIS	12/329	87/15340	3.25607773938342e-07	4.67739353399335e-05	4.03004383116832e-05	CXCL10/LGMN/PLA2G7/CSF1/CCL5/STK39/AIF1/SPI1/CXCL13/PTN/CALR/IL12A	12	4.32999608904985	UP	C5	CD4	CD4 (All cells)
GOBP_REGULATION_OF_LEUKOCYTE_MIGRATION	REGULATION OF LEUKOCYTE MIGRATION	18/329	201/15340	3.39442458220777e-07	4.76530923734031e-05	4.10579203053648e-05	TNFRSF18/ICAM1/CXCL10/LGMN/HMOX1/PLA2G7/CSF1/CCL5/IL1R1/STK39/AIF1/APP/MMP14/SPI1/CXCL13/PTN/CALR/IL12A	18	4.32190891124542	UP	C5	CD4	CD4 (All cells)
GOBP_PATTERN_RECOGNITION_RECEPTOR_SIGNALING_PATHWAY	PATTERN RECOGNITION RECEPTOR SIGNALING PATHWAY	16/329	162/15340	4.11159019795929e-07	5.63154438215754e-05	4.85214052063913e-05	NFKBIA/IRF4/IRAK2/SEC14L1/TNIP3/OASL/CTSS/LY96/HAVCR2/PELI1/BIRC3/TRAF3/IRF1/TNFAIP3/DDX3X/OAS1	16	4.24937248886577	UP	C5	CD4	CD4 (All cells)
GOBP_POSITIVE_REGULATION_OF_T_CELL_PROLIFERATION	POS REGULATION OF T CELL PROLIFERATION	12/329	89/15340	4.1938002522138e-07	5.63154438215754e-05	4.85214052063913e-05	TNFSF9/TFRC/CD28/CD274/FOXP3/CCL5/HAVCR2/IL21/AIF1/TNFRSF13C/IL2RA/CD70	12	4.24937248886577	UP	C5	CD4	CD4 (All cells)
GOBP_TOLERANCE_INDUCTION	TOLERANCE INDUCTION	7/329	24/15340	4.95259116399171e-07	6.50896928084612e-05	5.6081301064148e-05	PDCD1/CD274/FOXP3/ICOS/HAVCR2/IL2RA/TNFAIP3	7	4.18648777811098	UP	C5	CD4	CD4 (All cells)
GOBP_REGULATION_OF_LYMPHOCYTE_DIFFERENTIATION	REGULATION OF LYMPHOCYTE DIFFERENTIATION	16/329	165/15340	5.27886773677274e-07	6.79324291875942e-05	5.85306036779012e-05	IL4I1/TNFSF9/NFKBID/IRF4/PRDM1/LAG3/CD28/FOXP3/CTLA4/IL10/HMGB3/MMP14/IL2RA/IRF1/DLA-DOA/ZFP36L1	16	4.16792285524727	UP	C5	CD4	CD4 (All cells)
HP_NON_HODGKIN_LYMPHOMA	NON HODGKIN LYMPHOMA	8/329	35/15340	5.84112569676315e-07	7.36339457732775e-05	6.34430322724694e-05	TNFRSF1B/CD28/CTLA4/FAS/FASLG/BIRC3/SH2D1A/MDM2	8	4.13292192665019	UP	C5	CD4	CD4 (All cells)
HP_MENINGITIS	MENINGITIS	10/329	61/15340	6.14113366943154e-07	7.47961122058706e-05	6.44443552589627e-05	TFRC/P4HA2/FOXP3/CTLA4/IL10/ICOS/FAS/TNFRSF13C/SH2D1A/IL12A	10	4.12612097555022	UP	C5	CD4	CD4 (All cells)
GOBP_NEGATIVE_REGULATION_OF_NF_KAPPAB_TRANSCRIPTION_FACTOR_ACTIVITY	NEGATIVE REGULATION OF NF KAPPAB TRANSCRIPTION FACTOR ACTIVITY	11/329	76/15340	6.1754925084983e-07	7.47961122058706e-05	6.44443552589627e-05	NFKBIA/IRAK2/FOXP3/IL10/NFKBIB/HAVCR2/PELI1/DDIT3/SPI1/TRAF3/TNFAIP3	11	4.12612097555022	UP	C5	CD4	CD4 (All cells)
GOBP_NEGATIVE_REGULATION_OF_CELL_ACTIVATION	NEGATIVE REGULATION OF CELL ACTIVATION	17/329	190/15340	7.31149368187694e-07	8.60884096586148e-05	7.41738025159473e-05	IL4I1/LAG3/CD274/HMOX1/GRN/FOXP3/CTLA4/IL10/HMGB3/HAVCR2/PELI1/ARG2/SPI1/IL2RA/IRF1/TNFAIP3/BPI	17	4.06505531498232	UP	C5	CD4	CD4 (All cells)
GOBP_IMMUNE_RESPONSE_REGULATING_SIGNALING_PATHWAY	IMMUNE RESPONSE REGULATING SIGNALING PATHWAY	24/329	355/15340	7.38657230355607e-07	8.60884096586148e-05	7.41738025159473e-05	NFKBIA/NFKBID/IRF4/IRAK2/NR4A3/SEC14L1/CD28/FOXP3/TNIP3/OASL/CTLA4/CTSS/PDE4D/LY96/HAVCR2/PELI1/BIRC3/TRAF3/IRF1/TNFAIP3/SH2D1A/DDX3X/OAS1/CTSH	24	4.06505531498232	UP	C5	CD4	CD4 (All cells)
HP_AUTOIMMUNITY	AUTOIMMUNITY	16/329	172/15340	9.24954009051859e-07	0.000105804461368765	9.11611592547018e-05	C1QC/FOXP3/NFKB2/CTLA4/IL10/ICOS/IL2RB/GALC/FAS/HAVCR2/FASLG/TNFRSF13C/TCIRG1/IL2RA/TNFAIP3/IL12A	16	3.97549601938036	UP	C5	CD4	CD4 (All cells)
GOBP_RESPONSE_TO_VIRUS	RESPONSE TO VIRUS	22/329	313/15340	1.13536911121096e-06	0.000127512272726365	0.000109864616770959	ODC1/CXCL10/SEC14L1/FOXP3/OASL/CCL5/ISG15/BATF3/IL21/BIRC3/IFI6/NPC2/TRAF3/IRF1/TNFAIP3/ISG20/SHFL/OAS2/DDX3X/OAS1/EXT1/IL12A	22	3.89444801349801	UP	C5	CD4	CD4 (All cells)
HP_SPLENOMEGALY	SPLENOMEGALY	23/329	339/15340	1.18921941310268e-06	0.000131175148477416	0.000113020551741488	TNFRSF4/TNFRSF1B/CD28/FOXP3/NFKB2/CA2/CTLA4/IL10/ICOS/IL2RB/FAS/HAVCR2/FASLG/ABCA1/TNFRSF13C/TPI1/TCIRG1/NPC2/SLC2A1/UROD/SH2D1A/CALR/IL12A	23	3.88214843555054	UP	C5	CD4	CD4 (All cells)
HP_AUTOIMMUNE_THROMBOCYTOPENIA	AUTOIMMUNE THROMBOCYTOPENIA	8/329	39/15340	1.416948184061e-06	0.000153552437420084	0.000132300831368651	FOXP3/NFKB2/CTLA4/ICOS/GALC/FAS/FASLG/TNFRSF13C	8	3.81374328537727	UP	C5	CD4	CD4 (All cells)
GOBP_T_CELL_DIFFERENTIATION	T CELL DIFFERENTIATION	19/329	248/15340	1.74479181845586e-06	0.000185820328665549	0.000160102857243427	IL4I1/TNFSF9/MAFB/NFKBID/IRF4/PRDM1/LAG3/CD28/FOXP3/CTLA4/RELB/EGR1/IL21/SPI1/TCIRG1/IL2RA/IRF1/DLA-DOA/ZFP36L1	19	3.73090677611024	UP	C5	CD4	CD4 (All cells)
GOBP_POSITIVE_REGULATION_OF_RESPONSE_TO_EXTERNAL_STIMULUS	POS REGULATION OF RESPONSE TO EXTERNAL STIMULUS	24/329	374/15340	1.85951215072859e-06	0.000194681467034755	0.000167737617022012	NFKBIA/CXCL10/LGMN/LAG3/CD28/NUPR1/GRN/PLA2G7/OASL/CSF1/CCL5/LY96/STK39/HAVCR2/IL21/AIF1/APP/SPI1/CXCL13/PTN/NRP1/SH2D1A/CALR/IL12A	24	3.71067538976211	UP	C5	CD4	CD4 (All cells)
GOBP_MYELOID_CELL_DIFFERENTIATION	MYELOID CELL DIFFERENTIATION	23/329	351/15340	2.15283717495152e-06	0.00022072715957661	0.000190178594415504	NFKBIA/TRIB1/MAFB/IRF4/TFRC/C1QC/MMP9/RELB/CSF1/HMGB3/FES/FOS/ISG15/BATF3/DNASE2/TAL1/APP/SPI1/JUNB/TCIRG1/SBNO2/ZFP36L1/SLC25A5	23	3.65614422538595	UP	C5	CD4	CD4 (All cells)
GOBP_TUMOR_NECROSIS_FACTOR_MEDIATED_SIGNALING_PATHWAY	TUMOR NECROSIS FACTOR MEDIATED SIGNALING PATHWAY	11/329	86/15340	2.1797566349641e-06	0.00022072715957661	0.000190178594415504	TNFRSF18/NFKBIA/TNFRSF4/TNFRSF1B/FAS/TNFRSF13C/BIRC3/TRAF3/TNFAIP3/CD70/EXT1	11	3.65614422538595	UP	C5	CD4	CD4 (All cells)
GOBP_LEUKOCYTE_MEDIATED_IMMUNITY	LEUKOCYTE MEDIATED IMMUNITY	22/329	326/15340	2.2263956247501e-06	0.000221813641517441	0.000191114707618616	ICAM1/IL4I1/TFRC/TNFRSF1B/NR4A3/LAG3/CD28/C1QC/HMOX1/FOXP3/IL10/FES/IL1R1/HAVCR2/IL21/SPI1/TCIRG1/SH2D1A/DLA-DOA/CD70/IL12A/CTSH	22	3.654011748297	UP	C5	CD4	CD4 (All cells)
HP_PARESTHESIA	PARESTHESIA	12/329	104/15340	2.29105716359054e-06	0.000224632699992044	0.000193543609341918	PDCD1/P4HA2/TENT5A/IL10/GALC/FAS/GLA/APP/SLC2A1/UROD/CALR/IL12A	12	3.64852702281902	UP	C5	CD4	CD4 (All cells)
GOBP_REGULATION_OF_MONONUCLEAR_CELL_MIGRATION	REGULATION OF MONONUCLEAR CELL MIGRATION	12/329	105/15340	2.53761890528573e-06	0.000244919874655468	0.000211023045807971	CXCL10/LGMN/PLA2G7/CSF1/CCL5/STK39/AIF1/APP/SPI1/CXCL13/CALR/IL12A	12	3.61097597149848	UP	C5	CD4	CD4 (All cells)
GOBP_REGULATION_OF_VIRAL_GENOME_REPLICATION	REGULATION OF VIRAL GENOME REPLICATION	10/329	71/15340	2.60098595157504e-06	0.0002471736957366	0.000212964938804265	TOP2A/CD28/OASL/CCL5/ISG15/ISG20/SHFL/OAS2/DDX3X/OAS1	10	3.60699774881091	UP	C5	CD4	CD4 (All cells)
HP_DECREASED_CIRCULATING_ANTIBODY_LEVEL	DECREASED CIRCULATING ANTIBODY LEVEL	15/329	166/15340	2.9200212614581e-06	0.000273287444424647	0.000235464553396047	NFE2L2/TFRC/ZEB2/HMOX1/NFKB2/CTLA4/ICOS/FAS/IL21/FASLG/TNFRSF13C/DCTN4/IL2RA/SH2D1A/CD70	15	3.56338032052962	UP	C5	CD4	CD4 (All cells)
HP_T_CELL_LYMPHOMA	T CELL LYMPHOMA	5/329	12/15340	3.08086452976035e-06	0.000284037316422831	0.00024472664670021	TNFRSF1B/CD28/CTLA4/FAS/FASLG	5	3.54662459920686	UP	C5	CD4	CD4 (All cells)
HP_ABNORMAL_LYMPHOCYTE_MORPHOLOGY	ABNORMAL LYMPHOCYTE MORPHOLOGY	15/329	167/15340	3.14684270544583e-06	0.000285853638110866	0.000246291590073284	TNFRSF1B/CD28/FOXP3/NFKB2/CTLA4/ICOS/FAS/IL21/FASLG/TNFRSF13C/TCIRG1/IL2RA/TNFAIP3/SH2D1A/CD70	15	3.54385627607025	UP	C5	CD4	CD4 (All cells)
GOBP_CELLULAR_RESPONSE_TO_CHEMICAL_STRESS	CELLULAR RESPONSE TO CHEMICAL STRESS	21/329	309/15340	3.40275897915385e-06	0.000304620901655555	0.000262461470611775	NFE2L2/NR4A3/HMOX1/MMP9/IL10/RELB/FAS/OSER1/FOS/RHOB/WNT16/STK39/AIF1/DDIT3/DNAJA1/SLC2A1/ZNF622/TNFAIP3/DDX3X/PCNA/ZFP36L1	21	3.51624030072999	UP	C5	CD4	CD4 (All cells)
GOBP_LYMPHOCYTE_MEDIATED_IMMUNITY	LYMPHOCYTE MEDIATED IMMUNITY	18/329	236/15340	3.48882783981202e-06	0.000307864136664555	0.000265255842978791	ICAM1/IL4I1/TFRC/TNFRSF1B/LAG3/CD28/C1QC/FOXP3/IL10/IL1R1/HAVCR2/IL21/TCIRG1/SH2D1A/DLA-DOA/CD70/IL12A/CTSH	18	3.51164089945613	UP	C5	CD4	CD4 (All cells)
GOBP_REGULATION_OF_IMMUNE_EFFECTOR_PROCESS	REGULATION OF IMMUNE EFFECTOR PROCESS	21/329	310/15340	3.5797901555409e-06	0.000311441743532059	0.000268338310250775	ICAM1/IL4I1/TNFRSF4/NFKBID/IRF4/TFRC/TNFRSF1B/NR4A3/LAG3/CD28/HMOX1/GRN/FOXP3/IL10/FES/IL1R1/HAVCR2/IL21/SPI1/SH2D1A/IL12A	21	3.50662317798938	UP	C5	CD4	CD4 (All cells)
GOBP_NEGATIVE_REGULATION_OF_T_CELL_PROLIFERATION	NEGATIVE REGULATION OF T CELL PROLIFERATION	9/329	58/15340	3.63550714069348e-06	0.000311896216778661	0.000268729884551845	IL4I1/CD274/FOXP3/CTLA4/IL10/HAVCR2/PELI1/ARG2/IL2RA	9	3.5059898930919	UP	C5	CD4	CD4 (All cells)
HP_GANGRENE	GANGRENE	8/329	44/15340	3.71811250373778e-06	0.000314613437473812	0.000271071042810357	TNFRSF1B/P4HA2/CD28/CTLA4/IL10/FAS/KIF11/IL12A	8	3.50222273213836	UP	C5	CD4	CD4 (All cells)
GOBP_POSITIVE_REGULATION_OF_CHEMOTAXIS	POS REGULATION OF CHEMOTAXIS	13/329	130/15340	4.40573892905637e-06	0.000367760126551097	0.000316862247870683	CXCL10/LGMN/PLA2G7/CSF1/CCL5/STK39/AIF1/SPI1/CXCL13/PTN/NRP1/CALR/IL12A	13	3.43443535981128	UP	C5	CD4	CD4 (All cells)
GOBP_REGULATION_OF_LEUKOCYTE_CHEMOTAXIS	REGULATION OF LEUKOCYTE CHEMOTAXIS	12/329	112/15340	5.02289686447507e-06	0.000413685785758166	0.00035643181118296	CXCL10/LGMN/PLA2G7/CSF1/CCL5/STK39/AIF1/SPI1/CXCL13/PTN/CALR/IL12A	12	3.38332940120467	UP	C5	CD4	CD4 (All cells)
GOBP_REGULATION_OF_EPITHELIAL_CELL_MIGRATION	REGULATION OF EPITHELIAL CELL MIGRATION	17/329	220/15340	5.48081163344875e-06	0.000442425805517165	0.000381194221806666	NFE2L2/LGMN/HMOX1/GRN/HBEGF/MMP9/SPARC/GADD45A/RHOB/ADAM9/CXCL13/SH3BP1/PTN/NRP1/CALR/CAPN7/CTSH	17	3.35415954972583	UP	C5	CD4	CD4 (All cells)
GOBP_NEGATIVE_REGULATION_OF_LEUKOCYTE_PROLIFERATION	NEGATIVE REGULATION OF LEUKOCYTE PROLIFERATION	10/329	77/15340	5.51510231905808e-06	0.000442425805517165	0.000381194221806666	IL4I1/CD274/FOXP3/CTLA4/IL10/HAVCR2/PELI1/ARG2/IL2RA/TNFAIP3	10	3.35415954972583	UP	C5	CD4	CD4 (All cells)
GOBP_REGULATION_OF_INFLAMMATORY_RESPONSE	REGULATION OF INFLAMMATORY RESPONSE	21/329	324/15340	7.11015763840074e-06	0.000563069791441043	0.000485141120374549	METRNL/NFKBIA/TNFRSF1B/CD28/NUPR1/GRN/FOXP3/PLA2G7/MMP9/MGLL/IL10/CCL5/IL1R1/STK39/IL21/APP/BIRC3/SBNO2/IL2RA/TNFAIP3/PSMA6	21	3.24943777182856	UP	C5	CD4	CD4 (All cells)
GOBP_RESPONSE_TO_TUMOR_NECROSIS_FACTOR	RESPONSE TO TUMOR NECROSIS FACTOR	16/329	204/15340	8.57680757057433e-06	0.000664621667499416	0.000572638250705426	TNFRSF18/NFKBIA/TNFRSF4/NFE2L2/TNFRSF1B/FAS/CHI3L1/CCL5/ADAM9/TNFRSF13C/BIRC3/TRAF3/TNFAIP3/ZFP36L1/CD70/EXT1	16	3.17742550428204	UP	C5	CD4	CD4 (All cells)
GOBP_POSITIVE_REGULATION_OF_CYTOKINE_PRODUCTION	POS REGULATION OF CYTOKINE PRODUCTION	24/329	409/15340	8.60769522421131e-06	0.000664621667499416	0.000572638250705426	IRF4/NR4A3/CD28/CD274/HMOX1/FOXP3/IL10/CHI3L1/EGR1/PDE4D/IL1R1/LY96/ISG15/HAVCR2/IL21/AIF1/PELI1/APP/DDIT3/IRF1/OAS2/DDX3X/OAS1/IL12A	24	3.17742550428204	UP	C5	CD4	CD4 (All cells)
GOBP_EXTRINSIC_APOPTOTIC_SIGNALING_PATHWAY	EXTRINSIC APOPTOTIC SIGNALING PATHWAY	16/329	205/15340	9.1248294299475e-06	0.000686453775290587	0.000591448802070364	ICAM1/BCL2A1/TNFRSF1B/HMOX1/SIAH2/FAS/BAG3/FASLG/SPI1/IFI6/NRP1/TNFAIP3/DDX3X/ITGAV/CD70/IL12A	16	3.16338870214481	UP	C5	CD4	CD4 (All cells)
GOBP_REGULATION_OF_LEUKOCYTE_MEDIATED_IMMUNITY	REGULATION OF LEUKOCYTE MEDIATED IMMUNITY	16/329	205/15340	9.1248294299475e-06	0.000686453775290587	0.000591448802070364	ICAM1/IL4I1/TFRC/TNFRSF1B/LAG3/CD28/HMOX1/FOXP3/IL10/FES/IL1R1/HAVCR2/IL21/SPI1/SH2D1A/IL12A	16	3.16338870214481	UP	C5	CD4	CD4 (All cells)
GOBP_NEGATIVE_REGULATION_OF_LYMPHOCYTE_ACTIVATION	NEGATIVE REGULATION OF LYMPHOCYTE ACTIVATION	13/329	139/15340	9.22384059399688e-06	0.000686453775290587	0.000591448802070364	IL4I1/LAG3/CD274/FOXP3/CTLA4/IL10/HMGB3/HAVCR2/PELI1/ARG2/IL2RA/IRF1/TNFAIP3	13	3.16338870214481	UP	C5	CD4	CD4 (All cells)
GOBP_REGULATION_OF_TOLERANCE_INDUCTION	REGULATION OF TOLERANCE INDUCTION	5/329	15/15340	1.10775924302254e-05	0.000814598671922646	0.000701858487809769	PDCD1/CD274/FOXP3/HAVCR2/IL2RA	5	3.08905630229954	UP	C5	CD4	CD4 (All cells)
GOBP_POSITIVE_REGULATION_OF_EPITHELIAL_CELL_MIGRATION	POS REGULATION OF EPITHELIAL CELL MIGRATION	13/329	144/15340	1.35445863685758e-05	0.000976841448605337	0.000841646918389711	NFE2L2/LGMN/HMOX1/GRN/HBEGF/MMP9/SPARC/RHOB/ADAM9/NRP1/CALR/CAPN7/CTSH	13	3.01017592101375	UP	C5	CD4	CD4 (All cells)
GOBP_INTERFERON_BETA_PRODUCTION	INTERFERON BETA PRODUCTION	8/329	52/15340	1.3600188534897e-05	0.000976841448605337	0.000841646918389711	REL/RELB/ISG15/TRAF3/IRF1/OAS2/DDX3X/OAS1	8	3.01017592101375	UP	C5	CD4	CD4 (All cells)
HP_ANTINUCLEAR_ANTIBODY_POSITIVITY	ANTINUCLEAR ANTIBODY POSITIVITY	7/329	38/15340	1.3950932151625e-05	0.000990516182765373	0.000853429073909447	CTLA4/IL2RB/FAS/FASLG/IL2RA/TNFAIP3/IL12A	7	3.00413842469051	UP	C5	CD4	CD4 (All cells)
HP_IMMUNODEFICIENCY	IMMUNODEFICIENCY	16/329	213/15340	1.47623267263986e-05	0.00103403601657847	0.00089092577725872	TNFRSF4/NFE2L2/TFRC/TNFRSF1B/CD28/HMOX1/NFKB2/CTLA4/ICOS/IL2RB/ISG15/TNFRSF13C/DCTN4/TRAF3/IL2RA/SH2D1A	16	2.98546433403814	UP	C5	CD4	CD4 (All cells)
GOBP_REGULATORY_T_CELL_DIFFERENTIATION	REGULATORY T CELL DIFFERENTIATION	6/329	26/15340	1.48986895702581e-05	0.00103403601657847	0.00089092577725872	IL4I1/LAG3/CD28/FOXP3/CTLA4/IRF1	6	2.98546433403814	UP	C5	CD4	CD4 (All cells)
GOBP_NECROTIC_CELL_DEATH	NECROTIC CELL DEATH	8/329	53/15340	1.5722473110243e-05	0.00107908573779968	0.000929740632109809	NUPR1/FAS/FASLG/PELI1/ITPK1/BIRC3/SLC25A4/SLC6A6	8	2.96694404746352	UP	C5	CD4	CD4 (All cells)
GOBP_LEUKOCYTE_MIGRATION	LEUKOCYTE MIGRATION	21/329	342/15340	1.61657894622569e-05	0.00109731957701495	0.000945450914067908	TNFRSF18/ICAM1/CXCL10/LGMN/HMOX1/PLA2G7/MMP9/IL10/CSF1/CCL5/IL1R1/STK39/AIF1/APP/MMP14/SPI1/CXCL13/PTN/CALR/EXT1/IL12A	21	2.95966687258764	UP	C5	CD4	CD4 (All cells)
GOBP_RESPONSE_TO_MECHANICAL_STIMULUS	RESPONSE TO MECHANICAL STIMULUS	15/329	192/15340	1.71709927293711e-05	0.00115288284879701	0.000993324247593824	NFKBIA/CXCL10/FOSB/STRA6/FAS/CHI3L1/GADD45A/FOS/CDH2/BAG3/MMP14/JUND/PTN/SLC2A1/IRF1	15	2.93821482167835	UP	C5	CD4	CD4 (All cells)
HP_UNUSUAL_INFECTION_BY_ANATOMICAL_SITE	UNUSUAL INFECTION BY ANATOMICAL SITE	10/329	88/15340	1.84260853649708e-05	0.00122384870214435	0.00105446845054094	TFRC/P4HA2/FOXP3/CTLA4/IL10/ICOS/FAS/TNFRSF13C/SH2D1A/IL12A	10	2.91227226837119	UP	C5	CD4	CD4 (All cells)
GOBP_PROGRAMMED_NECROTIC_CELL_DEATH	PROGRAMMED NECROTIC CELL DEATH	7/329	40/15340	1.98648703562943e-05	0.0012916347809561	0.00111287295868614	NUPR1/FAS/FASLG/PELI1/ITPK1/BIRC3/SLC25A4	7	2.88886026887791	UP	C5	CD4	CD4 (All cells)
HP_PULMONARY_INFILTRATES	PULMONARY INFILTRATES	7/329	40/15340	1.98648703562943e-05	0.0012916347809561	0.00111287295868614	CTLA4/IL10/FAS/FASLG/BIRC3/IL2RA/IL12A	7	2.88886026887791	UP	C5	CD4	CD4 (All cells)
GOBP_TYPE_I_INTERFERON_PRODUCTION	TYPE I INTERFERON PRODUCTION	10/329	89/15340	2.03695152925547e-05	0.00131065099960532	0.00112925733902584	REL/IL10/RELB/ISG15/HAVCR2/TRAF3/IRF1/OAS2/DDX3X/OAS1	10	2.88251293693212	UP	C5	CD4	CD4 (All cells)
HP_HEMATOLOGICAL_NEOPLASM	HEMATOLOGICAL NEOPLASM	17/329	244/15340	2.13458170289641e-05	0.00135931043080321	0.00117118232119851	TNFRSF1B/CD28/NFKB2/CTLA4/ICOS/FAS/FASLG/TAL1/TNFRSF13C/BIRC3/TCIRG1/KIF11/SH2D1A/SH3GL1/CD70/CALR/MDM2	17	2.86668135048665	UP	C5	CD4	CD4 (All cells)
GOBP_CHRONIC_INFLAMMATORY_RESPONSE	CHRONIC INFLAMMATORY RESPONSE	5/329	17/15340	2.20336886325019e-05	0.00138879688452005	0.0011965878595696	FOXP3/IL10/CCL5/CXCL13/TNFAIP3	5	2.85736126641677	UP	C5	CD4	CD4 (All cells)
GOBP_MYELOID_DENDRITIC_CELL_ACTIVATION	MYELOID DENDRITIC CELL ACTIVATION	6/329	28/15340	2.35132955003632e-05	0.00144116008307678	0.00124170400893573	IRF4/IL10/RELB/HAVCR2/BATF3/SPI1	6	2.84128777537237	UP	C5	CD4	CD4 (All cells)
GOBP_POSITIVE_REGULATION_OF_T_CELL_MIGRATION	POS REGULATION OF T CELL MIGRATION	6/329	28/15340	2.35132955003632e-05	0.00144116008307678	0.00124170400893573	CXCL10/CCL5/STK39/AIF1/APP/CXCL13	6	2.84128777537237	UP	C5	CD4	CD4 (All cells)
GOBP_MONONUCLEAR_CELL_MIGRATION	MONONUCLEAR CELL MIGRATION	14/329	174/15340	2.35643788879318e-05	0.00144116008307678	0.00124170400893573	ICAM1/CXCL10/LGMN/PLA2G7/CSF1/CCL5/STK39/AIF1/APP/SPI1/CXCL13/CALR/EXT1/IL12A	14	2.84128777537237	UP	C5	CD4	CD4 (All cells)
GOBP_LIPOPOLYSACCHARIDE_MEDIATED_SIGNALING_PATHWAY	LIPOPOLYSACCHARIDE MEDIATED SIGNALING PATHWAY	8/329	56/15340	2.3829604024809e-05	0.00144309278491417	0.00124336922548436	NFKBIA/TRIB1/IRAK2/CCL5/LY96/SPI1/TNFAIP3/BPI	8	2.84070574466481	UP	C5	CD4	CD4 (All cells)
GOBP_NEGATIVE_REGULATION_OF_IMMUNE_RESPONSE	NEGATIVE REGULATION OF IMMUNE RESPONSE	13/329	152/15340	2.41836783856688e-05	0.00145031632415802	0.00124959302930957	IL4I1/PDCD1/HMOX1/GRN/FOXP3/CTLA4/IL10/ISG15/HAVCR2/ARG2/SPI1/TNFAIP3/OAS1	13	2.83853726476247	UP	C5	CD4	CD4 (All cells)
GOCC_LYSOSOMAL_LUMEN	LYSOSOMAL LUMEN	10/329	91/15340	2.47892050157993e-05	0.00147233576329416	0.0012685649854239	SDC2/LGMN/CTSB/GALC/LAMP2/GLA/CTSS/FASLG/NPC2/IFI30	10	2.83199313869579	UP	C5	CD4	CD4 (All cells)
GOBP_NEURON_DEATH	NEURON DEATH	20/329	326/15340	2.60685352084499e-05	0.00153357468554853	0.00132132846129246	AARS1/TNFRSF1B/NR4A3/LGMN/HMOX1/NUPR1/GRN/IL10/CSF1/FAS/EGR1/FOS/CCL5/FASLG/CTSZ/APP/DDIT3/NRP1/HSPA5/SNCG	20	2.81429506889455	UP	C5	CD4	CD4 (All cells)
GOBP_POSITIVE_REGULATION_OF_MONOCYTE_CHEMOTAXIS	POS REGULATION OF MONOCYTE CHEMOTAXIS	5/329	18/15340	2.99740456391822e-05	0.00174669509352102	0.00150495307598516	CXCL10/LGMN/PLA2G7/CCL5/AIF1	5	2.75778289968697	UP	C5	CD4	CD4 (All cells)
GOBP_VIRAL_LIFE_CYCLE	VIRAL LIFE CYCLE	18/329	277/15340	3.11583805743439e-05	0.00179874127857684	0.00154979608641301	ICAM1/TNFRSF4/TFRC/HAVCR1/TOP2A/CD28/OASL/CTSB/CCL5/ISG15/NRP1/ISG20/SHFL/OAS2/DDX3X/ITGAV/OAS1/DYNLT1	18	2.74503129878161	UP	C5	CD4	CD4 (All cells)
GOBP_NEGATIVE_REGULATION_OF_VIRAL_GENOME_REPLICATION	NEGATIVE REGULATION OF VIRAL GENOME REPLICATION	7/329	43/15340	3.24928175721925e-05	0.00185840864947623	0.00160120551310921	OASL/CCL5/ISG15/ISG20/SHFL/OAS2/OAS1	7	2.73085878189322	UP	C5	CD4	CD4 (All cells)
GOBP_NEGATIVE_REGULATION_OF_RESPONSE_TO_BIOTIC_STIMULUS	NEGATIVE REGULATION OF RESPONSE TO BIOTIC STIMULUS	10/329	94/15340	3.29502419325489e-05	0.00186728114144362	0.00160885005515178	IL4I1/TRIB1/SEC14L1/GRN/FOXP3/ISG15/HAVCR2/ARG2/TNFAIP3/OAS1	10	2.72879028891462	UP	C5	CD4	CD4 (All cells)
HP_DECREASED_CIRCULATING_LEVEL_OF_SPECIFIC_ANTIBODY	DECREASED CIRCULATING LEVEL OF SPECIFIC ANTIBODY	6/329	30/15340	3.57429739227113e-05	0.00200713045382353	0.00172934426940889	ICOS/FAS/FASLG/TNFRSF13C/IL2RA/CD70	6	2.69742439954316	UP	C5	CD4	CD4 (All cells)
GOBP_REGULATION_OF_CHRONIC_INFLAMMATORY_RESPONSE	REGULATION OF CHRONIC INFLAMMATORY RESPONSE	4/329	10/15340	3.93950884736406e-05	0.00217270947769355	0.00187200721167976	FOXP3/IL10/CCL5/TNFAIP3	4	2.66299834117589	UP	C5	CD4	CD4 (All cells)
GOMF_DEATH_RECEPTOR_ACTIVITY	DEATH RECEPTOR ACTIVITY	4/329	10/15340	3.93950884736406e-05	0.00217270947769355	0.00187200721167976	TNFRSF18/TNFRSF4/TNFRSF1B/FAS	4	2.66299834117589	UP	C5	CD4	CD4 (All cells)
GOCC_ENDOSOME_LUMEN	ENDOSOME LUMEN	6/329	31/15340	4.35276456423724e-05	0.00237360170535282	0.00204509602213029	LGMN/CTSB/CTSS/APP/IL12A/CTSH	6	2.62459215466515	UP	C5	CD4	CD4 (All cells)
GOBP_NEGATIVE_REGULATION_OF_APOPTOTIC_SIGNALING_PATHWAY	NEGATIVE REGULATION OF APOPTOTIC SIGNALING PATHWAY	15/329	208/15340	4.38061509487165e-05	0.00237360170535282	0.00204509602213029	ICAM1/NFE2L2/HERPUD1/HMOX1/MMP9/SIAH2/SNAI1/IFI6/DNAJA1/NRP1/TNFAIP3/DDX3X/SLC25A5/ITGAV/MDM2	15	2.62459215466515	UP	C5	CD4	CD4 (All cells)
GOBP_REGULATION_OF_T_CELL_DIFFERENTIATION	REGULATION OF T CELL DIFFERENTIATION	12/329	139/15340	4.52323416572644e-05	0.00242956673406019	0.00209331550955724	IL4I1/TNFSF9/NFKBID/IRF4/PRDM1/LAG3/CD28/FOXP3/CTLA4/IL2RA/IRF1/DLA-DOA	12	2.61447116746491	UP	C5	CD4	CD4 (All cells)
GOBP_NEGATIVE_REGULATION_OF_LEUKOCYTE_CELL_CELL_ADHESION	NEGATIVE REGULATION OF LEUKOCYTE CELL CELL ADHESION	11/329	119/15340	5.01261325513088e-05	0.00263780873741811	0.0022727368892046	IL4I1/LAG3/CD274/FOXP3/CTLA4/IL10/HAVCR2/PELI1/ARG2/IL2RA/IRF1	11	2.57875669752933	UP	C5	CD4	CD4 (All cells)
GOBP_NIK_NF_KAPPAB_SIGNALING	NIK NF KAPPAB SIGNALING	11/329	119/15340	5.01261325513088e-05	0.00263780873741811	0.0022727368892046	NFKBIA/REL/NFKB2/RELB/CHI3L1/HAVCR2/APP/SPI1/BIRC3/DDX3X/CALR	11	2.57875669752933	UP	C5	CD4	CD4 (All cells)
GOBP_REGULATION_OF_ADAPTIVE_IMMUNE_RESPONSE	REGULATION OF ADAPTIVE IMMUNE RESPONSE	13/329	163/15340	5.03903887024991e-05	0.00263780873741811	0.0022727368892046	IL4I1/NFKBID/TFRC/TNFRSF1B/CD28/CD274/FOXP3/IL10/IL1R1/HAVCR2/IRF1/TNFAIP3/IL12A	13	2.57875669752933	UP	C5	CD4	CD4 (All cells)
GOBP_T_CELL_APOPTOTIC_PROCESS	T CELL APOPTOTIC PROCESS	7/329	46/15340	5.10775780037051e-05	0.00264222617832626	0.00227654295776652	PDCD1/CD274/FAS/CCL5/FASLG/ARG2/IL2RA	7	2.57803000890367	UP	C5	CD4	CD4 (All cells)
GOBP_INTERFERON_GAMMA_PRODUCTION	INTERFERON GAMMA PRODUCTION	10/329	99/15340	5.16594090744596e-05	0.00264222617832626	0.00227654295776652	CD274/FOXP3/IL10/PDE4D/IL1R1/ISG15/HAVCR2/IL21/DDIT3/IL12A	10	2.57803000890367	UP	C5	CD4	CD4 (All cells)
GOBP_POSITIVE_REGULATION_OF_LYMPHOCYTE_MIGRATION	POS REGULATION OF LYMPHOCYTE MIGRATION	6/329	32/15340	5.26135373051854e-05	0.00264222617832626	0.00227654295776652	CXCL10/CCL5/STK39/AIF1/APP/CXCL13	6	2.57803000890367	UP	C5	CD4	CD4 (All cells)
HP_APHTHOUS_ULCER	APHTHOUS ULCER	6/329	32/15340	5.26135373051854e-05	0.00264222617832626	0.00227654295776652	IL10/FAS/IL21/FASLG/TCIRG1/IL12A	6	2.57803000890367	UP	C5	CD4	CD4 (All cells)
HP_GLOMERULOPATHY	GLOMERULOPATHY	6/329	32/15340	5.26135373051854e-05	0.00264222617832626	0.00227654295776652	CTLA4/IL10/FAS/GLA/ACSL4/IL12A	6	2.57803000890367	UP	C5	CD4	CD4 (All cells)
HP_DECREASED_CIRCULATING_IGG_LEVEL	DECREASED CIRCULATING IGG LEVEL	8/329	63/15340	5.7041295472165e-05	0.00284148453331906	0.00244822402298189	NFKB2/CTLA4/ICOS/FAS/IL21/FASLG/TNFRSF13C/SH2D1A	8	2.54645470355114	UP	C5	CD4	CD4 (All cells)
GOBP_ANTIGEN_PROCESSING_AND_PRESENTATION	PRESENTATION	9/329	81/15340	5.7816068594856e-05	0.0028570388456834	0.00246162562371025	ICAM1/LGMN/RELB/CTSS/IFI30/DLA-DOA/CALR/EXT1/CTSH	9	2.54408385469907	UP	C5	CD4	CD4 (All cells)
GOBP_MULTI_MULTICELLULAR_ORGANISM_PROCESS	MULTI MULTICELLULAR ORGANISM PROCESS	14/329	189/15340	5.87253707798056e-05	0.00287894139132428	0.00248049686435002	RGS2/PRDM1/FOSB/MMP9/CTSB/FOS/HAVCR2/JUNB/IGFBP7/MAGED2/PTN/SLC2A1/CALR/ACSL4	14	2.54076717627633	UP	C5	CD4	CD4 (All cells)
GOBP_TISSUE_MIGRATION	TISSUE MIGRATION	18/329	291/15340	5.93396974134736e-05	0.00288615205451202	0.00248670957416098	NFE2L2/ZEB2/LGMN/HMOX1/GRN/HBEGF/MMP9/SPARC/GADD45A/RHOB/ADAM9/CXCL13/SH3BP1/PTN/NRP1/CALR/CAPN7/CTSH	18	2.5396807921975	UP	C5	CD4	CD4 (All cells)
GOBP_CELL_ACTIVATION_INVOLVED_IN_IMMUNE_RESPONSE	CELL ACTIVATION INVOLVED IN IMMUNE RESPONSE	17/329	265/15340	6.06154436368165e-05	0.00292516871362981	0.00252032634068869	ICAM1/NFKBID/IRF4/TFRC/NR4A3/CD28/HMOX1/GRN/FOXP3/IL10/RELB/FES/HAVCR2/IL21/APP/SPI1/SBNO2	17	2.53384908025346	UP	C5	CD4	CD4 (All cells)
GOBP_NEGATIVE_REGULATION_OF_CYTOKINE_PRODUCTION	NEGATIVE REGULATION OF CYTOKINE PRODUCTION	16/329	241/15340	6.64352039209638e-05	0.00317632452217729	0.00273672226922086	REL/LAG3/CD274/HMOX1/FOXP3/IL10/RELB/SRGN/IL1R2/HAVCR2/DDIT3/ARG2/TNFAIP3/BPI/OAS1/IL12A	16	2.49807513250727	UP	C5	CD4	CD4 (All cells)
GOBP_POSITIVE_REGULATION_OF_IMMUNE_EFFECTOR_PROCESS	POS REGULATION OF IMMUNE EFFECTOR PROCESS	15/329	216/15340	6.7453150301985e-05	0.00317632452217729	0.00273672226922086	TNFRSF4/NFKBID/TFRC/NR4A3/LAG3/CD28/HMOX1/FOXP3/IL10/FES/IL1R1/IL21/SPI1/SH2D1A/IL12A	15	2.49807513250727	UP	C5	CD4	CD4 (All cells)
GOBP_REGULATION_OF_NUCLEASE_ACTIVITY	REGULATION OF NUCLEASE ACTIVITY	5/329	21/15340	6.75178318798395e-05	0.00317632452217729	0.00273672226922086	OASL/GZMA/OAS2/PCNA/OAS1	5	2.49807513250727	UP	C5	CD4	CD4 (All cells)
GOBP_B_CELL_DIFFERENTIATION	B CELL DIFFERENTIATION	11/329	123/15340	6.79120654624011e-05	0.00317632452217729	0.00273672226922086	IL4I1/IL10/HMGB3/HHEX/IL21/MMP14/SPI1/TCIRG1/ZFP36L1/SLC25A5/KLF6	11	2.49807513250727	UP	C5	CD4	CD4 (All cells)
GOBP_REGULATION_OF_LYMPHOCYTE_MEDIATED_IMMUNITY	REGULATION OF LYMPHOCYTE MEDIATED IMMUNITY	12/329	145/15340	6.83909926258022e-05	0.00317632452217729	0.00273672226922086	IL4I1/TFRC/TNFRSF1B/LAG3/CD28/FOXP3/IL10/IL1R1/HAVCR2/IL21/SH2D1A/IL12A	12	2.49807513250727	UP	C5	CD4	CD4 (All cells)
GOBP_REGULATION_OF_INNATE_IMMUNE_RESPONSE	REGULATION OF INNATE IMMUNE RESPONSE	14/329	192/15340	6.96608232282416e-05	0.00318736966726554	0.00274623876991805	NFE2L2/LAG3/GRN/CCL5/ISG15/HAVCR2/IL21/SPI1/BIRC3/IRF1/TNFAIP3/SH2D1A/OAS1/IL12A	14	2.49656756465826	UP	C5	CD4	CD4 (All cells)
HP_ABNORMAL_EXTEROCEPTIVE_SENSATION	ABNORMAL EXTEROCEPTIVE SENSATION	14/329	192/15340	6.96608232282416e-05	0.00318736966726554	0.00274623876991805	PDCD1/ZEB2/P4HA2/TENT5A/IL10/GALC/FAS/GLA/APP/ABCA1/SLC2A1/UROD/CALR/IL12A	14	2.49656756465826	UP	C5	CD4	CD4 (All cells)
GOBP_HOMEOSTASIS_OF_NUMBER_OF_CELLS	HOMEOSTASIS OF NUMBER OF CELLS	17/329	269/15340	7.29591301663685e-05	0.00325146959533427	0.00280146728935185	OCIAD2/MAFB/HMOX1/FOXP3/CSF1/FAS/CDH2/ISG15/DNASE2/TAL1/SPI1/TCIRG1/IL2RA/TNFAIP3/ZFP36L1/SLC25A5/EXT1	17	2.48792030274798	UP	C5	CD4	CD4 (All cells)
GOBP_ALPHA_BETA_T_CELL_ACTIVATION	ALPHA BETA T CELL ACTIVATION	12/329	146/15340	7.31079651854519e-05	0.00325146959533427	0.00280146728935185	NFKBID/IRF4/PRDM1/CD28/CD274/FOXP3/RELB/IL21/ARG2/TCIRG1/IRF1/IL12A	12	2.48792030274798	UP	C5	CD4	CD4 (All cells)
GOBP_POSITIVE_REGULATION_OF_HEMOPOIESIS	POS REGULATION OF HEMOPOIESIS	12/329	146/15340	7.31079651854519e-05	0.00325146959533427	0.00280146728935185	IL4I1/TRIB1/TNFSF9/NFKBID/FOXP3/IL10/CSF1/FES/FOS/MMP14/IL2RA/ZFP36L1	12	2.48792030274798	UP	C5	CD4	CD4 (All cells)
HP_ARTHRALGIA	ARTHRALGIA	13/329	169/15340	7.31672776026328e-05	0.00325146959533427	0.00280146728935185	MAFB/P4HA2/NFKB2/CTLA4/TENT5A/IL10/ICOS/IL2RB/FAS/GLA/TNFRSF13C/IL2RA/IL12A	13	2.48792030274798	UP	C5	CD4	CD4 (All cells)
HP_ABNORMAL_CIRCULATING_IGM_LEVEL	ABNORMAL CIRCULATING IGM LEVEL	8/329	66/15340	8.00090220576729e-05	0.00352759426680979	0.00303937639852259	NFKB2/CTLA4/ICOS/FAS/FASLG/TNFRSF13C/SH2D1A/IL12A	8	2.45252137190152	UP	C5	CD4	CD4 (All cells)
GOCC_VESICLE_LUMEN	VESICLE LUMEN	18/329	298/15340	8.05230357163964e-05	0.00352759426680979	0.00303937639852259	GRN/SRGN/SPARC/CHI3L1/GLA/FASLG/CTSZ/APP/CDA/PDXK/MAGED2/NPC2/CTSW/DDX3X/BPI/PSMB1/DYNLT1/CTSH	18	2.45252137190152	UP	C5	CD4	CD4 (All cells)
HP_PERICARDITIS	PERICARDITIS	5/329	22/15340	8.58492100738586e-05	0.00373444063821285	0.00321759530121148	P4HA2/CTLA4/IL10/FAS/IL12A	5	2.42777443961299	UP	C5	CD4	CD4 (All cells)
GOBP_NEGATIVE_REGULATION_OF_CELL_CELL_ADHESION	NEGATIVE REGULATION OF CELL CELL ADHESION	13/329	172/15340	8.75793370885662e-05	0.00378305989647604	0.00325948567037019	IL4I1/LAG3/CD274/FOXP3/CTLA4/IL10/HAVCR2/PELI1/ARG2/SPI1/IL2RA/IRF1/RDX	13	2.42215678254995	UP	C5	CD4	CD4 (All cells)
HP_MYALGIA	MYALGIA	12/329	149/15340	8.89806109134329e-05	0.00380305603866561	0.00327671435315957	P4HA2/CTLA4/IL10/IL2RB/FAS/GLA/IL2RA/LMNB1/CHCHD10/EXT1/SLC25A4/IL12A	12	2.41986727513958	UP	C5	CD4	CD4 (All cells)
HP_IMPAIRED_ANTIGEN_SPECIFIC_RESPONSE	IMPAIRED ANTIGEN SPECIFIC RESPONSE	6/329	35/15340	8.92736159311177e-05	0.00380305603866561	0.00327671435315957	ICOS/FAS/FASLG/TNFRSF13C/IL2RA/CD70	6	2.41986727513958	UP	C5	CD4	CD4 (All cells)
GOBP_CHEMOKINE_PRODUCTION	CHEMOKINE PRODUCTION	9/329	86/15340	9.27948067959734e-05	0.00392598302451183	0.00338262828522308	HMOX1/IL10/EGR1/HAVCR2/AIF1/APP/ARG2/DDX3X/OAS1	9	2.40605158257014	UP	C5	CD4	CD4 (All cells)
GOBP_LYMPHOCYTE_APOPTOTIC_PROCESS	LYMPHOCYTE APOPTOTIC PROCESS	8/329	69/15340	0.000110168833270559	0.00459806002102868	0.00396169004990005	PDCD1/CD274/IL10/FAS/CCL5/FASLG/ARG2/IL2RA	8	2.3374253639429	UP	C5	CD4	CD4 (All cells)
HP_ABNORMAL_CIRCULATING_IGA_LEVEL	ABNORMAL CIRCULATING IGA LEVEL	8/329	69/15340	0.000110168833270559	0.00459806002102868	0.00396169004990005	NFKB2/CTLA4/ICOS/FAS/FASLG/TNFRSF13C/IL2RA/IL12A	8	2.3374253639429	UP	C5	CD4	CD4 (All cells)
GOBP_NEGATIVE_REGULATION_OF_HEMOPOIESIS	NEGATIVE REGULATION OF HEMOPOIESIS	9/329	88/15340	0.000111054814288443	0.00460393011986383	0.00396674772901707	TRIB1/TMEM176A/MAFB/LAG3/C1QC/FOXP3/CTLA4/HMGB3/IRF1	9	2.3368712768728	UP	C5	CD4	CD4 (All cells)
GOBP_REGULATION_OF_VIRAL_PROCESS	REGULATION OF VIRAL PROCESS	11/329	130/15340	0.00011213805325279	0.00461784503294988	0.00397873682277968	TOP2A/CD28/OASL/CCL5/ISG15/ISG20/SHFL/OAS2/DDX3X/OAS1/DYNLT1	11	2.33556064536081	UP	C5	CD4	CD4 (All cells)
GOBP_DEFENSE_RESPONSE_TO_SYMBIONT	DEFENSE RESPONSE TO SYMBIONT	15/329	228/15340	0.000123752916840868	0.00506239581010624	0.00436176192086043	CXCL10/SEC14L1/FOXP3/OASL/ISG15/IL21/BIRC3/IFI6/TRAF3/IRF1/TNFAIP3/ISG20/SHFL/OAS2/OAS1	15	2.29564390196228	UP	C5	CD4	CD4 (All cells)
HP_FOLLICULAR_HYPERPLASIA	FOLLICULAR HYPERPLASIA	4/329	13/15340	0.000127454973427842	0.00514568216250836	0.00443352146990827	ICOS/FAS/FASLG/TNFRSF13C	4	2.28855704271404	UP	C5	CD4	CD4 (All cells)
HP_PHARYNGITIS	PHARYNGITIS	4/329	13/15340	0.000127454973427842	0.00514568216250836	0.00443352146990827	P4HA2/NFKB2/TCIRG1/SH2D1A	4	2.28855704271404	UP	C5	CD4	CD4 (All cells)
GOBP_REGULATION_OF_DNA_BINDING_TRANSCRIPTION_FACTOR_ACTIVITY	REGULATION OF DNA BINDING TRANSCRIPTION FACTOR ACTIVITY	21/329	395/15340	0.000129695492201122	0.00520213672289826	0.0044821627379964	NFKBIA/TRIB1/TNFRSF4/TFRC/IRAK2/HMOX1/NUPR1/FOXP3/IL10/NFKBIB/ARID5B/HAVCR2/IL18RAP/PELI1/APP/DDIT3/SPI1/BHLHE40/TRAF3/TNFAIP3/PSMA6	21	2.28381823783412	UP	C5	CD4	CD4 (All cells)
HP_INCREASED_CIRCULATING_ANTIBODY_LEVEL	INCREASED CIRCULATING ANTIBODY LEVEL	9/329	90/15340	0.000132231416262836	0.00521137527159631	0.00449012267464038	FOXP3/PLA2G7/IL2RB/FAS/IL21/FASLG/IL2RA/SH2D1A/IL12A	9	2.28304765212295	UP	C5	CD4	CD4 (All cells)
GOBP_REGULATION_OF_APOPTOTIC_SIGNALING_PATHWAY	REGULATION OF APOPTOTIC SIGNALING PATHWAY	19/329	338/15340	0.00013245684274577	0.00521137527159631	0.00449012267464038	ICAM1/NFE2L2/HERPUD1/HMOX1/NUPR1/MMP9/SIAH2/FAS/SNAI1/DDIT3/IFI6/DNAJA1/NRP1/TNFAIP3/DDX3X/SLC25A5/ITGAV/MDM2/CTSH	19	2.28304765212295	UP	C5	CD4	CD4 (All cells)
HP_SOMATIC_SENSORY_DYSFUNCTION	SOMATIC SENSORY DYSFUNCTION	19/329	338/15340	0.00013245684274577	0.00521137527159631	0.00449012267464038	PDCD1/AARS1/ZEB2/P4HA2/TENT5A/IL10/GALC/FAS/GLA/BAG3/APP/ABCA1/SLC2A1/UROD/LMNB1/CALR/CHCHD10/EXT1/IL12A	19	2.28304765212295	UP	C5	CD4	CD4 (All cells)
HP_ARTERIAL_THROMBOSIS	ARTERIAL THROMBOSIS	5/329	24/15340	0.000133766946337589	0.00522961030080561	0.00450583398189773	P4HA2/IL10/FAS/CALR/IL12A	5	2.28153067260795	UP	C5	CD4	CD4 (All cells)
GOBP_POSITIVE_REGULATION_OF_PROTEOLYSIS	POS REGULATION OF PROTEOLYSIS	19/329	339/15340	0.000137630386362987	0.00534681067021491	0.00460681385932646	TRIB1/NFE2L2/PLK3/DAB2/TNFRSF1B/HERPUD1/LGMN/NUPR1/GRN/FAS/DLC1/ADAM9/FASLG/CDC20/APP/MMP14/DDX3X/MDM2/CTSH	19	2.27190519393158	UP	C5	CD4	CD4 (All cells)
HP_INFLAMMATORY_ABNORMALITY_OF_THE_EYE	INFLAMMATORY ABNORMALITY OF THE EYE	13/329	180/15340	0.000138613953259093	0.00535136493300887	0.00461073781367089	TFRC/CTLA4/IL10/ICOS/IL2RB/FAS/FASLG/TNFRSF13C/BIRC3/UROD/IL2RA/TNFAIP3/IL12A	13	2.27153543157333	UP	C5	CD4	CD4 (All cells)
GOBP_P38MAPK_CASCADE	P38MAPK CASCADE	7/329	54/15340	0.000145943158069496	0.00558777215165273	0.00481442635221598	GADD45G/GADD45A/STK39/PER1/SPI1/RELL1/ZFP36L1	7	2.25276131109353	UP	C5	CD4	CD4 (All cells)
GOCC_VACUOLAR_LUMEN	VACUOLAR LUMEN	12/329	157/15340	0.000146546719858789	0.00558777215165273	0.00481442635221598	SDC2/LGMN/GRN/CTSB/GALC/LAMP2/GLA/CTSS/FASLG/NPC2/IFI30/BPI	12	2.25276131109353	UP	C5	CD4	CD4 (All cells)
GOBP_VIRAL_GENOME_REPLICATION	VIRAL GENOME REPLICATION	10/329	113/15340	0.000158090228278376	0.00599094073665969	0.00516179653971889	TOP2A/CD28/OASL/CCL5/ISG15/ISG20/SHFL/OAS2/DDX3X/OAS1	10	2.2225049764986	UP	C5	CD4	CD4 (All cells)
GOBP_REGULATION_OF_MONOCYTE_CHEMOTAXIS	REGULATION OF MONOCYTE CHEMOTAXIS	5/329	25/15340	0.000164291214486343	0.00613880974573562	0.00528920052732791	CXCL10/LGMN/PLA2G7/CCL5/AIF1	5	2.21191582608501	UP	C5	CD4	CD4 (All cells)
GOBP_REGULATION_OF_T_CELL_MIGRATION	REGULATION OF T CELL MIGRATION	6/329	39/15340	0.000166961314114228	0.00613880974573562	0.00528920052732791	CXCL10/CCL5/STK39/AIF1/APP/CXCL13	6	2.21191582608501	UP	C5	CD4	CD4 (All cells)
GOBP_TOLL_LIKE_RECEPTOR_4_SIGNALING_PATHWAY	TOLL LIKE RECEPTOR 4 SIGNALING PATHWAY	6/329	39/15340	0.000166961314114228	0.00613880974573562	0.00528920052732791	NFKBIA/TNIP3/LY96/PELI1/TNFAIP3/OAS1	6	2.21191582608501	UP	C5	CD4	CD4 (All cells)
HP_ABNORMAL_CIRCULATING_IGE_LEVEL	ABNORMAL CIRCULATING IGE LEVEL	6/329	39/15340	0.000166961314114228	0.00613880974573562	0.00528920052732791	FOXP3/PLA2G7/FAS/IL21/FASLG/IL2RA	6	2.21191582608501	UP	C5	CD4	CD4 (All cells)
HP_DECREASED_CIRCULATING_TOTAL_IGM	DECREASED CIRCULATING TOTAL IGM	6/329	39/15340	0.000166961314114228	0.00613880974573562	0.00528920052732791	NFKB2/CTLA4/ICOS/FAS/FASLG/TNFRSF13C	6	2.21191582608501	UP	C5	CD4	CD4 (All cells)
GOBP_NEGATIVE_REGULATION_OF_INTERLEUKIN_17_PRODUCTION	NEGATIVE REGULATION OF INTERLEUKIN 17 PRODUCTION	4/329	14/15340	0.000175430220315596	0.00633703199350547	0.00545998888221393	FOXP3/DDIT3/ARG2/IL12A	4	2.19811410026504	UP	C5	CD4	CD4 (All cells)
GOBP_POSITIVE_REGULATION_OF_LYMPHOCYTE_APOPTOTIC_PROCESS	POS REGULATION OF LYMPHOCYTE APOPTOTIC PROCESS	4/329	14/15340	0.000175430220315596	0.00633703199350547	0.00545998888221393	PDCD1/CD274/IL10/CCL5	4	2.19811410026504	UP	C5	CD4	CD4 (All cells)
GOBP_REGULATION_OF_T_CELL_CHEMOTAXIS	REGULATION OF T CELL CHEMOTAXIS	4/329	14/15340	0.000175430220315596	0.00633703199350547	0.00545998888221393	CXCL10/CCL5/STK39/CXCL13	4	2.19811410026504	UP	C5	CD4	CD4 (All cells)
GOBP_POSITIVE_REGULATION_OF_B_CELL_ACTIVATION	POS REGULATION OF B CELL ACTIVATION	8/329	74/15340	0.00018099682180962	0.00650010097859317	0.00560048917423158	TNFRSF4/TFRC/CD28/IL10/IL21/PELI1/MMP14/TNFRSF13C	8	2.18707989657173	UP	C5	CD4	CD4 (All cells)
HP_FEVER	FEVER	18/329	318/15340	0.000182095133930899	0.00650174359705874	0.00560190445485016	P4HA2/ALPL/CTLA4/IL10/IL2RB/GALC/FAS/GLA/HAVCR2/BIRC3/TCIRG1/TRAF3/IL2RA/TNFAIP3/CD70/CALR/DST/IL12A	18	2.18697016135146	UP	C5	CD4	CD4 (All cells)
GOBP_NEGATIVE_REGULATION_OF_TUMOR_NECROSIS_FACTOR_SUPERFAMILY_CYTOKINE_PRODUCTION	NEGATIVE REGULATION OF TUMOR NECROSIS FACTOR SUPERFAMILY CYTOKINE PRODUCTION	7/329	56/15340	0.000184243637341266	0.00652262726465499	0.00561989782982637	CD274/FOXP3/IL10/HAVCR2/ARG2/TNFAIP3/BPI	7	2.18557743851395	UP	C5	CD4	CD4 (All cells)
GOBP_REGULATION_OF_ALPHA_BETA_T_CELL_ACTIVATION	REGULATION OF ALPHA BETA T CELL ACTIVATION	9/329	94/15340	0.000184791933189999	0.00652262726465499	0.00561989782982637	NFKBID/IRF4/PRDM1/CD28/CD274/FOXP3/ARG2/IRF1/IL12A	9	2.18557743851395	UP	C5	CD4	CD4 (All cells)
HP_ABNORMAL_CIRCULATING_IGG_LEVEL	ABNORMAL CIRCULATING IGG LEVEL	8/329	75/15340	0.000198889037305626	0.00697480538110257	0.00600949464598802	NFKB2/CTLA4/ICOS/FAS/IL21/FASLG/TNFRSF13C/SH2D1A	8	2.15646790606045	UP	C5	CD4	CD4 (All cells)
GOBP_REGULATION_OF_B_CELL_DIFFERENTIATION	REGULATION OF B CELL DIFFERENTIATION	5/329	26/15340	0.000199860863275887	0.00697480538110257	0.00600949464598802	IL4I1/IL10/HMGB3/MMP14/ZFP36L1	5	2.15646790606045	UP	C5	CD4	CD4 (All cells)
GOBP_INTERLEUKIN_2_PRODUCTION	INTERLEUKIN 2 PRODUCTION	7/329	57/15340	0.000206228462472601	0.00711661012677795	0.00613167366222563	IRF4/LAG3/CD28/FOXP3/PDE4D/HAVCR2/TNFAIP3	7	2.14772682571823	UP	C5	CD4	CD4 (All cells)
GOBP_T_CELL_MIGRATION	T CELL MIGRATION	7/329	57/15340	0.000206228462472601	0.00711661012677795	0.00613167366222563	ICAM1/CXCL10/CCL5/STK39/AIF1/APP/CXCL13	7	2.14772682571823	UP	C5	CD4	CD4 (All cells)
GOCC_FICOLIN_1_RICH_GRANULE	FICOLIN 1 RICH GRANULE	12/329	163/15340	0.000208391277497033	0.00715129400610653	0.00616155730423977	SLC2A3/MMP9/CTSB/LAMP2/CTSS/CTSZ/CDA/TCIRG1/DDX3X/PSMB1/DYNLT1/CTSH	12	2.14561536674938	UP	C5	CD4	CD4 (All cells)
GOMF_CYTOKINE_ACTIVITY	CYTOKINE ACTIVITY	13/329	188/15340	0.000213451667148287	0.00728448037555232	0.00627631072463937	TNFSF9/CXCL10/GRN/NAMPT/IL10/CSF1/CCL5/WNT16/IL21/FASLG/CXCL13/CD70/IL12A	13	2.1376014223537	UP	C5	CD4	CD4 (All cells)
HP_SUBCUTANEOUS_NODULE	SUBCUTANEOUS NODULE	8/329	76/15340	0.000218208120876196	0.00740588770688055	0.00638091532186261	IL10/FAS/GLA/MMP14/DDIT3/KIF11/MDM2/IL12A	8	2.13042287730573	UP	C5	CD4	CD4 (All cells)
GOBP_REGULATION_OF_ENDOTHELIAL_CELL_MIGRATION	REGULATION OF ENDOTHELIAL CELL MIGRATION	12/329	164/15340	0.000220604494210795	0.00740620729851012	0.00638119068211739	NFE2L2/LGMN/HMOX1/GRN/SPARC/GADD45A/RHOB/CXCL13/SH3BP1/PTN/NRP1/CALR	12	2.13040413628616	UP	C5	CD4	CD4 (All cells)
GOBP_RESPONSE_TO_METAL_ION	RESPONSE TO METAL ION	18/329	323/15340	0.000220615532285229	0.00740620729851012	0.00638119068211739	NFE2L2/TFRC/LGMN/HMOX1/FOSB/MMP9/CALM3/FOS/ADAM9/APP/JUND/JUNB/SLC30A1/TCIRG1/HSPA5/PCNA/CALR/SLC41A1	18	2.13040413628616	UP	C5	CD4	CD4 (All cells)
GOBP_CELL_CHEMOTAXIS	CELL CHEMOTAXIS	16/329	268/15340	0.00022749265512215	0.00755495769187916	0.00650935407072775	CXCL10/LGMN/PLA2G7/HBEGF/IL10/CSF1/CCL5/STK39/AIF1/CCRL2/SPI1/CXCL13/PTN/NRP1/CALR/IL12A	16	2.12176796338781	UP	C5	CD4	CD4 (All cells)
GOBP_REGULATION_OF_VASCULATURE_DEVELOPMENT	REGULATION OF VASCULATURE DEVELOPMENT	16/329	268/15340	0.00022749265512215	0.00755495769187916	0.00650935407072775	NFE2L2/CXCL10/HMOX1/GRN/IL10/SPARC/CHI3L1/HHEX/GADD45A/RHOB/FASLG/CXCL13/WARS1/NRP1/TNFAIP3/CTSH	16	2.12176796338781	UP	C5	CD4	CD4 (All cells)
GOBP_NEGATIVE_REGULATION_OF_PROGRAMMED_NECROTIC_CELL_DEATH	NEGATIVE REGULATION OF PROGRAMMED NECROTIC CELL DEATH	4/329	15/15340	0.000235194812273912	0.00776897516265217	0.00669375159502899	NUPR1/PELI1/BIRC3/SLC25A4	4	2.10963626698544	UP	C5	CD4	CD4 (All cells)
GOBP_REGULATION_OF_EPITHELIAL_CELL_APOPTOTIC_PROCESS	REGULATION OF EPITHELIAL CELL APOPTOTIC PROCESS	8/329	77/15340	0.00023903961697996	0.00785397720258091	0.00676698938102282	ICAM1/NFE2L2/HMOX1/NUPR1/IL10/FASLG/TNFAIP3/ZFP36L1	8	2.10491036367264	UP	C5	CD4	CD4 (All cells)
GOBP_POSITIVE_REGULATION_OF_RESPONSE_TO_BIOTIC_STIMULUS	POS REGULATION OF RESPONSE TO BIOTIC STIMULUS	11/329	142/15340	0.000244994313620657	0.0080070363769037	0.00689886521674209	LAG3/CD274/GRN/OASL/CCL5/LY96/HAVCR2/IL21/SPI1/SH2D1A/IL12A	11	2.09652819843767	UP	C5	CD4	CD4 (All cells)
GOBP_MAINTENANCE_OF_LOCATION	MAINTENANCE OF LOCATION	17/329	298/15340	0.00025004323271983	0.00812903709742312	0.00700398107829065	NFKBIA/ASPM/CXCL10/CALM3/IL10/NFKBIB/SRGN/PDE4D/FASLG/DDIT3/STARD4/ABCA1/PLIN2/HSPA5/ITGAV/CALR/CHCHD10	17	2.08996089450952	UP	C5	CD4	CD4 (All cells)
GOBP_PROTEASOMAL_PROTEIN_CATABOLIC_PROCESS	PROTEASOMAL PROTEIN CATABOLIC PROCESS	23/329	476/15340	0.000254832928208995	0.00824137695050764	0.00710077313323051	TRIB1/NFE2L2/UBE2S/PLK3/DAB2/HERPUD1/NUPR1/SIAH2/PELI1/CDC20/DDIT3/ANKRD9/UBE2B/HSPA5/PSMA6/ENC1/CALR/MDM2/PSMB1/PSMB2/UBXN2B/DESI1/PSMD8	23	2.08400022130675	UP	C5	CD4	CD4 (All cells)
HP_ARTHRITIS	ARTHRITIS	13/329	192/15340	0.000262365426528158	0.00844078770658557	0.00727258550727173	P4HA2/FOXP3/CTLA4/TENT5A/IL10/IL2RB/FAS/GLA/FASLG/MMP14/IL2RA/EXT1/IL12A	13	2.0736170224904	UP	C5	CD4	CD4 (All cells)
GOCC_CELL_SUBSTRATE_JUNCTION	CELL SUBSTRATE JUNCTION	21/329	418/15340	0.000280853975581023	0.00898878242053873	0.00774473793584756	ICAM1/ALCAM/NEDD9/DAB2/SLA/BCAR3/FES/CDH2/RHOB/DLC1/ADAM9/EPB41L2/MMP14/PLAU/DCTN4/NRP1/RDX/HSPA5/ITGAV/CALR/DST	21	2.04629913183221	UP	C5	CD4	CD4 (All cells)
GOBP_REGULATION_OF_B_CELL_PROLIFERATION	REGULATION OF B CELL PROLIFERATION	7/329	60/15340	0.000285166592168703	0.00904687858964538	0.00779479361455434	TNFRSF4/TFRC/CTLA4/IL10/IL21/PELI1/TNFRSF13C	7	2.04350123793586	UP	C5	CD4	CD4 (All cells)
GOBP_REGULATION_OF_CELL_KILLING	REGULATION OF CELL KILLING	8/329	79/15340	0.000285598401324405	0.00904687858964538	0.00779479361455434	ICAM1/LAG3/IL10/HAVCR2/IL21/SPI1/SH2D1A/IL12A	8	2.04350123793586	UP	C5	CD4	CD4 (All cells)
GOCC_IMMUNOLOGICAL_SYNAPSE	IMMUNOLOGICAL SYNAPSE	6/329	43/15340	0.000290309455847237	0.00910274877547404	0.00784293138532531	ICAM1/IL4I1/ALCAM/CD28/HAVCR2/GZMA	6	2.04082744309007	UP	C5	CD4	CD4 (All cells)
HP_UVEITIS	UVEITIS	6/329	43/15340	0.000290309455847237	0.00910274877547404	0.00784293138532531	IL2RB/FAS/FASLG/BIRC3/IL2RA/TNFAIP3	6	2.04082744309007	UP	C5	CD4	CD4 (All cells)
GOBP_CELLULAR_RESPONSE_TO_THYROID_HORMONE_STIMULUS	CELLULAR RESPONSE TO THYROID HORMONE STIMULUS	4/329	16/15340	0.000308316254311004	0.00952234751439535	0.00820445779892861	CTSB/CTSS/RDX/CTSH	4	2.02125597316288	UP	C5	CD4	CD4 (All cells)
GOBP_NEGATIVE_REGULATION_OF_NECROTIC_CELL_DEATH	NEGATIVE REGULATION OF NECROTIC CELL DEATH	4/329	16/15340	0.000308316254311004	0.00952234751439535	0.00820445779892861	NUPR1/PELI1/BIRC3/SLC25A4	4	2.02125597316288	UP	C5	CD4	CD4 (All cells)
HP_PLEURITIS	PLEURITIS	4/329	16/15340	0.000308316254311004	0.00952234751439535	0.00820445779892861	CTLA4/IL10/FAS/IL12A	4	2.02125597316288	UP	C5	CD4	CD4 (All cells)
GOBP_MUSCLE_CELL_MIGRATION	MUSCLE CELL MIGRATION	8/329	80/15340	0.000311513248095842	0.00957322056461698	0.00824829003599149	TRIB1/NFE2L2/NR4A3/CCL5/AIF1/PLAU/PLEKHO1/NRP1	8	2.01894193493488	UP	C5	CD4	CD4 (All cells)
GOBP_MACROPHAGE_DIFFERENTIATION	MACROPHAGE DIFFERENTIATION	6/329	44/15340	0.000330157788766288	0.0100462298581742	0.00865583500130853	TRIB1/C1QC/MMP9/CSF1/APP/SPI1	6	1.99799688938624	UP	C5	CD4	CD4 (All cells)
GOBP_REGULATION_OF_P38MAPK_CASCADE	REGULATION OF P38MAPK CASCADE	6/329	44/15340	0.000330157788766288	0.0100462298581742	0.00865583500130853	GADD45G/GADD45A/STK39/PER1/SPI1/RELL1	6	1.99799688938624	UP	C5	CD4	CD4 (All cells)
GOBP_INTERLEUKIN_4_PRODUCTION	INTERLEUKIN 4 PRODUCTION	5/329	29/15340	0.000342284445188174	0.0103136147215968	0.00888621388894176	IRF4/CD28/FOXP3/HAVCR2/DDIT3	5	1.98658909625777	UP	C5	CD4	CD4 (All cells)
GOBP_POSITIVE_REGULATION_OF_P38MAPK_CASCADE	POS REGULATION OF P38MAPK CASCADE	5/329	29/15340	0.000342284445188174	0.0103136147215968	0.00888621388894176	GADD45G/GADD45A/STK39/SPI1/RELL1	5	1.98658909625777	UP	C5	CD4	CD4 (All cells)
HP_THYROIDITIS	THYROIDITIS	6/329	45/15340	0.000374165539924736	0.0112195171850247	0.00966673975400851	FOXP3/CTLA4/FAS/FASLG/TG/IL2RA	6	1.95002583188478	UP	C5	CD4	CD4 (All cells)
GOBP_REGULATION_OF_LEUKOCYTE_MEDIATED_CYTOTOXICITY	REGULATION OF LEUKOCYTE MEDIATED CYTOTOXICITY	7/329	63/15340	0.000386728565047513	0.0115402045714903	0.00994304411329889	ICAM1/LAG3/HAVCR2/IL21/SPI1/SH2D1A/IL12A	7	1.93778649243835	UP	C5	CD4	CD4 (All cells)
GOBP_LEUKOCYTE_CHEMOTAXIS	LEUKOCYTE CHEMOTAXIS	13/329	200/15340	0.000389426919507333	0.0115648561624846	0.00996428393233339	CXCL10/LGMN/PLA2G7/IL10/CSF1/CCL5/STK39/AIF1/SPI1/CXCL13/PTN/CALR/IL12A	13	1.936859764383	UP	C5	CD4	CD4 (All cells)
GOBP_TUMOR_NECROSIS_FACTOR_SUPERFAMILY_CYTOKINE_PRODUCTION	TUMOR NECROSIS FACTOR SUPERFAMILY CYTOKINE PRODUCTION	11/329	150/15340	0.000393242108801216	0.0116222799333259	0.0100137602724701	CD274/FOXP3/IL10/LY96/HAVCR2/APP/ARG2/TNFAIP3/OAS2/BPI/OAS1	11	1.93470866838833	UP	C5	CD4	CD4 (All cells)
GOBP_REGULATION_OF_MYELOID_CELL_DIFFERENTIATION	REGULATION OF MYELOID CELL DIFFERENTIATION	12/329	175/15340	0.000400497979204417	0.0117390926640984	0.0101144061603199	NFKBIA/TRIB1/MAFB/C1QC/CSF1/HMGB3/FES/FOS/ISG15/TAL1/SPI1/ZFP36L1	12	1.93036546920454	UP	C5	CD4	CD4 (All cells)
GOBP_B_CELL_PROLIFERATION	B CELL PROLIFERATION	8/329	83/15340	0.000400995394548285	0.0117390926640984	0.0101144061603199	TNFRSF4/TFRC/CTLA4/IL10/IL21/PELI1/TNFRSF13C/CD70	8	1.93036546920454	UP	C5	CD4	CD4 (All cells)
HP_ABNORMALITY_OF_TEMPERATURE_REGULATION	ABNORMALITY OF TEMPERATURE REGULATION	21/329	431/15340	0.000421832948684053	0.0122908590755726	0.0105898082847397	NFKBIA/P4HA2/ALPL/CTLA4/IL10/IL2RB/GALC/FAS/GLA/HAVCR2/TG/BIRC3/TCIRG1/TRAF3/IL2RA/LMNB1/TNFAIP3/CD70/CALR/DST/IL12A	21	1.91041776082862	UP	C5	CD4	CD4 (All cells)
GOBP_REGULATION_OF_DNA_BINDING	REGULATION OF DNA BINDING	9/329	105/15340	0.000425088252470286	0.0123275593216383	0.010621429229008	NFKBIA/IRF4/HMOX1/MMP9/CALM3/ZNF593/DDIT3/GZMA/GTF2B	9	1.90912289891662	UP	C5	CD4	CD4 (All cells)
GOBP_VIRAL_PROCESS	VIRAL PROCESS	19/329	371/15340	0.000430186350921728	0.012366051842382	0.0106545943977375	ICAM1/TNFRSF4/TFRC/HAVCR1/TOP2A/CD28/OASL/CTSB/CCL5/ISG15/GTF2B/NRP1/ISG20/SHFL/OAS2/DDX3X/ITGAV/OAS1/DYNLT1	19	1.90776893713415	UP	C5	CD4	CD4 (All cells)
GOBP_RESPONSE_TO_INORGANIC_SUBSTANCE	RESPONSE TO INORGANIC SUBSTANCE	23/329	494/15340	0.000430419482938664	0.012366051842382	0.0106545943977375	NFE2L2/TFRC/NR4A3/LGMN/HMOX1/FOSB/MMP9/CALM3/IL10/OSER1/FOS/RHOB/ADAM9/APP/JUND/JUNB/SLC30A1/TCIRG1/TNFAIP3/HSPA5/PCNA/CALR/SLC41A1	23	1.90776893713415	UP	C5	CD4	CD4 (All cells)
GOBP_AMEBOIDAL_TYPE_CELL_MIGRATION	AMEBOIDAL TYPE CELL MIGRATION	20/329	402/15340	0.000442677065923213	0.0126593344268874	0.0109072867705057	NFE2L2/ZEB2/LGMN/HMOX1/GRN/HBEGF/MMP9/ARID5B/SPARC/GADD45A/CDH2/RHOB/ADAM9/CXCL13/SH3BP1/PTN/NRP1/CALR/CAPN7/CTSH	20	1.89758912704604	UP	C5	CD4	CD4 (All cells)
GOBP_POSITIVE_REGULATION_OF_CHEMOKINE_PRODUCTION	POS REGULATION OF CHEMOKINE PRODUCTION	7/329	65/15340	0.000469175871882597	0.0133365668355682	0.011490790440025	HMOX1/EGR1/HAVCR2/AIF1/APP/DDX3X/OAS1	7	1.87495595424725	UP	C5	CD4	CD4 (All cells)
GOBP_DENDRITIC_CELL_MIGRATION	DENDRITIC CELL MIGRATION	5/329	31/15340	0.000472836026710285	0.0133365668355682	0.011490790440025	CCL5/SPI1/CALR/EXT1/IL12A	5	1.87495595424725	UP	C5	CD4	CD4 (All cells)
GOBP_NEGATIVE_REGULATION_OF_B_CELL_ACTIVATION	NEGATIVE REGULATION OF B CELL ACTIVATION	5/329	31/15340	0.000472836026710285	0.0133365668355682	0.011490790440025	FOXP3/CTLA4/IL10/HMGB3/TNFAIP3	5	1.87495595424725	UP	C5	CD4	CD4 (All cells)
GOBP_NEGATIVE_REGULATION_OF_EPITHELIAL_CELL_APOPTOTIC_PROCESS	NEGATIVE REGULATION OF EPITHELIAL CELL APOPTOTIC PROCESS	6/329	47/15340	0.000475853742198879	0.0133606752980113	0.0115115622993183	ICAM1/NFE2L2/HMOX1/NUPR1/IL10/TNFAIP3	6	1.87417159045418	UP	C5	CD4	CD4 (All cells)
HP_HEPATOSPLENOMEGALY	HEPATOSPLENOMEGALY	10/329	130/15340	0.000492598029791214	0.0137133656879565	0.011815440457096	CA2/IL2RB/HAVCR2/ABCA1/TCIRG1/SLC2A1/IL2RA/GALK1/CD70/CALR	10	1.86285594270726	UP	C5	CD4	CD4 (All cells)
GOBP_REGULATION_OF_CHEMOTAXIS	REGULATION OF CHEMOTAXIS	13/329	205/15340	0.000492855299130053	0.0137133656879565	0.011815440457096	CXCL10/LGMN/PLA2G7/CSF1/CCL5/STK39/AIF1/SPI1/CXCL13/PTN/NRP1/CALR/IL12A	13	1.86285594270726	UP	C5	CD4	CD4 (All cells)
GOBP_PERK_MEDIATED_UNFOLDED_PROTEIN_RESPONSE	PERK MEDIATED UNFOLDED PROTEIN RESPONSE	4/329	18/15340	0.00050109724101313	0.0138801688687807	0.0119591581334075	NFE2L2/PPP1R15A/DDIT3/HSPA5	4	1.85760525013956	UP	C5	CD4	CD4 (All cells)
GOBP_NEGATIVE_REGULATION_OF_VIRAL_PROCESS	NEGATIVE REGULATION OF VIRAL PROCESS	7/329	67/15340	0.000565067057675962	0.0155129742900641	0.0133659838297528	OASL/CCL5/ISG15/ISG20/SHFL/OAS2/OAS1	7	1.80930492727186	UP	C5	CD4	CD4 (All cells)
GOBP_SMOOTH_MUSCLE_CELL_MIGRATION	SMOOTH MUSCLE CELL MIGRATION	7/329	67/15340	0.000565067057675962	0.0155129742900641	0.0133659838297528	TRIB1/NFE2L2/NR4A3/CCL5/AIF1/PLAU/NRP1	7	1.80930492727186	UP	C5	CD4	CD4 (All cells)
GOBP_T_CELL_MEDIATED_IMMUNITY	T CELL MEDIATED IMMUNITY	8/329	88/15340	0.000595797400837022	0.0162842501989836	0.014030515410489	ICAM1/IL4I1/TNFRSF1B/FOXP3/IL1R1/CD70/IL12A/CTSH	8	1.78823223353391	UP	C5	CD4	CD4 (All cells)
GOBP_MYELOID_DENDRITIC_CELL_DIFFERENTIATION	MYELOID DENDRITIC CELL DIFFERENTIATION	4/329	19/15340	0.000624065253213853	0.0167602220395738	0.0144406129073192	IRF4/RELB/BATF3/SPI1	4	1.77572023213039	UP	C5	CD4	CD4 (All cells)
GOBP_REGULATION_OF_RESPONSE_TO_TUMOR_CELL	REGULATION OF RESPONSE TO TUMOR CELL	4/329	19/15340	0.000624065253213853	0.0167602220395738	0.0144406129073192	IL4I1/CD274/HAVCR2/IL12A	4	1.77572023213039	UP	C5	CD4	CD4 (All cells)
HP_GASTRITIS	GASTRITIS	4/329	19/15340	0.000624065253213853	0.0167602220395738	0.0144406129073192	FOXP3/CTLA4/FAS/FASLG	4	1.77572023213039	UP	C5	CD4	CD4 (All cells)
HP_NEUTROPENIA_IN_PRESENCE_OF_ANTI_NEUTROPIL_ANTIBODIES	NEUTROPENIA IN PRESENCE OF ANTI NEUTROPIL ANTIBODIES	4/329	19/15340	0.000624065253213853	0.0167602220395738	0.0144406129073192	FOXP3/ICOS/FAS/FASLG	4	1.77572023213039	UP	C5	CD4	CD4 (All cells)
GOBP_NEGATIVE_REGULATION_OF_INTERFERON_GAMMA_PRODUCTION	NEGATIVE REGULATION OF INTERFERON GAMMA PRODUCTION	5/329	33/15340	0.000637708616974428	0.0168712656089583	0.0145362880837901	CD274/FOXP3/IL10/HAVCR2/DDIT3	5	1.77285233730594	UP	C5	CD4	CD4 (All cells)
GOBP_RESPONSE_TO_TUMOR_CELL	RESPONSE TO TUMOR CELL	5/329	33/15340	0.000637708616974428	0.0168712656089583	0.0145362880837901	IL4I1/CD274/HAVCR2/SPI1/IL12A	5	1.77285233730594	UP	C5	CD4	CD4 (All cells)
HP_AUTOIMMUNE_HEMOLYTIC_ANEMIA	AUTOIMMUNE HEMOLYTIC ANEMIA	5/329	33/15340	0.000637708616974428	0.0168712656089583	0.0145362880837901	FOXP3/CTLA4/IL2RB/FAS/FASLG	5	1.77285233730594	UP	C5	CD4	CD4 (All cells)
HP_TISSUE_ISCHEMIA	TISSUE ISCHEMIA	9/329	111/15340	0.000639125166342275	0.0168712656089583	0.0145362880837901	P4HA2/CTLA4/IL10/FAS/GLA/APP/ANGPTL6/CALR/IL12A	9	1.77285233730594	UP	C5	CD4	CD4 (All cells)
GOBP_NEGATIVE_REGULATION_OF_CELL_ADHESION	NEGATIVE REGULATION OF CELL ADHESION	15/329	266/15340	0.000644926912191689	0.0169519724962045	0.0146058251647981	IL4I1/LAG3/CD274/FOXP3/CTLA4/IL10/DLC1/HAVCR2/PELI1/MMP14/ARG2/SPI1/IL2RA/IRF1/RDX	15	1.77077976091951	UP	C5	CD4	CD4 (All cells)
HP_ABNORMAL_THROMBOCYTE_MORPHOLOGY	ABNORMAL THROMBOCYTE MORPHOLOGY	19/329	384/15340	0.000654173458887133	0.0171221587099399	0.0147524576633958	TFRC/P4HA2/FOXP3/NFKB2/CA2/CTLA4/TENT5A/ICOS/GALC/FAS/FASLG/PLAU/ABCA1/TNFRSF13C/TCIRG1/KIF15/TNFAIP3/SH2D1A/CALR	19	1.7664414816733	UP	C5	CD4	CD4 (All cells)
GOBP_RESPONSE_TO_REACTIVE_OXYGEN_SPECIES	RESPONSE TO REACTIVE OXYGEN SPECIES	12/329	185/15340	0.000659123120586279	0.0171332305659765	0.014761997178255	NFE2L2/PLK3/NR4A3/HMOX1/MMP9/IL10/OSER1/FOS/RHOB/ADAM9/TNFAIP3/PCNA	12	1.76616074067165	UP	C5	CD4	CD4 (All cells)
GOBP_SMOOTH_MUSCLE_CELL_PROLIFERATION	SMOOTH MUSCLE CELL PROLIFERATION	10/329	135/15340	0.000662917614581249	0.0171332305659765	0.014761997178255	TRIB1/NR4A3/HMOX1/HBEGF/MMP9/IL10/CCL5/AIF1/TNFAIP3/IL12A	10	1.76616074067165	UP	C5	CD4	CD4 (All cells)
GOMF_CYTOKINE_BINDING	CYTOKINE BINDING	10/329	135/15340	0.000662917614581249	0.0171332305659765	0.014761997178255	TNFRSF9/TNFRSF1B/IL2RB/IL1R2/IL1R1/CCRL2/NRP1/IL2RA/ITGAV/IL12A	10	1.76616074067165	UP	C5	CD4	CD4 (All cells)
GOBP_NEGATIVE_REGULATION_OF_SMOOTH_MUSCLE_CELL_PROLIFERATION	NEGATIVE REGULATION OF SMOOTH MUSCLE CELL PROLIFERATION	6/329	50/15340	0.000667314183877727	0.017174998807553	0.0147979847091482	TRIB1/HMOX1/IL10/AIF1/TNFAIP3/IL12A	6	1.76510328442114	UP	C5	CD4	CD4 (All cells)
GOBP_NEGATIVE_REGULATION_OF_EXTRINSIC_APOPTOTIC_SIGNALING_PATHWAY	NEGATIVE REGULATION OF EXTRINSIC APOPTOTIC SIGNALING PATHWAY	8/329	90/15340	0.000692464054119223	0.0176750019103076	0.0152287875494858	ICAM1/HMOX1/SIAH2/IFI6/NRP1/TNFAIP3/DDX3X/ITGAV	8	1.75264053059268	UP	C5	CD4	CD4 (All cells)
GOBP_REGULATION_OF_PATTERN_RECOGNITION_RECEPTOR_SIGNALING_PATHWAY	REGULATION OF PATTERN RECOGNITION RECEPTOR SIGNALING PATHWAY	8/329	90/15340	0.000692464054119223	0.0176750019103076	0.0152287875494858	IRF4/SEC14L1/OASL/PELI1/BIRC3/IRF1/TNFAIP3/DDX3X	8	1.75264053059268	UP	C5	CD4	CD4 (All cells)
GOCC_COLLAGEN_CONTAINING_EXTRACELLULAR_MATRIX	COLLAGEN CONTAINING EXTRACELLULAR MATRIX	19/329	386/15340	0.000696314948565909	0.0177001540629285	0.015250458652585	ICAM1/COL6A3/SDC2/C1QC/DPT/MGP/ITIH5/MMP9/CTSB/SPARC/CTSS/CDH2/CTSZ/ANGPTL6/IGFBP7/CALR/POSTN/DST/CTSH	19	1.75202295350325	UP	C5	CD4	CD4 (All cells)
GOBP_STRESS_ACTIVATED_PROTEIN_KINASE_SIGNALING_CASCADE	STRESS ACTIVATED PROTEIN KINASE SIGNALING CASCADE	14/329	241/15340	0.000726006136859471	0.0183792619154957	0.0158355782051833	TRIB1/GADD45G/FAS/GADD45A/WNT16/STK39/APP/PER1/SPI1/DNAJA1/TRAF3/ZNF622/RELL1/ZFP36L1	14	1.73567193323629	UP	C5	CD4	CD4 (All cells)
GOBP_REGULATION_OF_NATURAL_KILLER_CELL_MEDIATED_IMMUNITY	REGULATION OF NATURAL KILLER CELL MEDIATED IMMUNITY	5/329	34/15340	0.000734672819160467	0.0185227510365478	0.015959208479808	LAG3/HAVCR2/IL21/SH2D1A/IL12A	5	1.73229451056641	UP	C5	CD4	CD4 (All cells)
GOBP_REGULATION_OF_DNA_TEMPLATED_TRANSCRIPTION_IN_RESPONSE_TO_STRESS	REGULATION OF DNA TEMPLATED TRANSCRIPTION IN RESPONSE TO STRESS	6/329	51/15340	0.00074284962138024	0.0185772555111973	0.0160061695533709	NFE2L2/HMOX1/EGR1/BAG3/DDIT3/HSPA5	6	1.73101844558358	UP	C5	CD4	CD4 (All cells)
HP_ABNORMAL_B_CELL_MORPHOLOGY	ABNORMAL B CELL MORPHOLOGY	6/329	51/15340	0.00074284962138024	0.0185772555111973	0.0160061695533709	NFKB2/ICOS/FAS/IL21/FASLG/IL2RA	6	1.73101844558358	UP	C5	CD4	CD4 (All cells)
GOBP_ANTIGEN_PROCESSING_AND_PRESENTATION_OF_EXOGENOUS_PEPTIDE_ANTIGEN_VIA_MHC_CLASS_II	PRESENTATION OF EXOGENOUS PEPTIDE ANTIGEN VIA MHC CLASS II	4/329	20/15340	0.000766992191355453	0.0188004395476295	0.0161984649937058	LGMN/CTSS/IFI30/DLA-DOA	4	1.72583199696619	UP	C5	CD4	CD4 (All cells)
GOBP_IMMUNE_RESPONSE_TO_TUMOR_CELL	IMMUNE RESPONSE TO TUMOR CELL	4/329	20/15340	0.000766992191355453	0.0188004395476295	0.0161984649937058	IL4I1/CD274/HAVCR2/IL12A	4	1.72583199696619	UP	C5	CD4	CD4 (All cells)
GOBP_POSITIVE_REGULATION_OF_NATURAL_KILLER_CELL_MEDIATED_CYTOTOXICITY	POS REGULATION OF NATURAL KILLER CELL MEDIATED CYTOTOXICITY	4/329	20/15340	0.000766992191355453	0.0188004395476295	0.0161984649937058	LAG3/IL21/SH2D1A/IL12A	4	1.72583199696619	UP	C5	CD4	CD4 (All cells)
GOBP_REGULATION_OF_LYMPHOCYTE_CHEMOTAXIS	REGULATION OF LYMPHOCYTE CHEMOTAXIS	4/329	20/15340	0.000766992191355453	0.0188004395476295	0.0161984649937058	CXCL10/CCL5/STK39/CXCL13	4	1.72583199696619	UP	C5	CD4	CD4 (All cells)
GOBP_TOLL_LIKE_RECEPTOR_3_SIGNALING_PATHWAY	TOLL LIKE RECEPTOR 3 SIGNALING PATHWAY	4/329	20/15340	0.000766992191355453	0.0188004395476295	0.0161984649937058	HAVCR2/PELI1/TNFAIP3/OAS1	4	1.72583199696619	UP	C5	CD4	CD4 (All cells)
GOCC_FICOLIN_1_RICH_GRANULE_LUMEN	FICOLIN 1 RICH GRANULE LUMEN	9/329	114/15340	0.00077527081510898	0.0189282522724434	0.0163085884800957	MMP9/CTSB/CTSS/CTSZ/CDA/DDX3X/PSMB1/DYNLT1/CTSH	9	1.7228894844765	UP	C5	CD4	CD4 (All cells)
GOBP_INTRINSIC_APOPTOTIC_SIGNALING_PATHWAY	INTRINSIC APOPTOTIC SIGNALING PATHWAY	15/329	271/15340	0.000780669602712212	0.0189850241572966	0.0163575031550474	BCL2A1/NFE2L2/TNFRSF1B/HERPUD1/HMOX1/NUPR1/MMP9/PPP1R15A/SNAI1/DDIT3/IFI6/DNAJA1/ZNF622/DDX3X/MDM2	15	1.72158884591033	UP	C5	CD4	CD4 (All cells)
GOCC_SPINDLE_POLE	SPINDLE POLE	11/329	163/15340	0.000791284328015103	0.0191676991927423	0.0165148960266021	NEDD9/ASPM/TACC3/PLK3/CALM3/CENPF/CDC20/DCTN4/KIF11/CKAP2/UBXN2B	11	1.71743001481443	UP	C5	CD4	CD4 (All cells)
HP_SKIN_NODULE	SKIN NODULE	8/329	92/15340	0.000801387109079807	0.0193365944249452	0.0166604162150802	IL10/FAS/GLA/MMP14/DDIT3/KIF11/MDM2/IL12A	8	1.71362001177782	UP	C5	CD4	CD4 (All cells)
HP_SOMATIC_MUTATION	SOMATIC MUTATION	11/329	164/15340	0.000832313597112144	0.0200046734994619	0.0172360333688265	MAP3K8/NR4A3/DLC1/FASLG/TAL1/ASPSCR1/IRF1/SH3GL1/CALR/EXT1/KLF6	11	1.6988685324399	UP	C5	CD4	CD4 (All cells)
GOBP_REGULATION_OF_NECROTIC_CELL_DEATH	REGULATION OF NECROTIC CELL DEATH	5/329	35/15340	0.000842239353032026	0.0200869207864047	0.0173068976587276	NUPR1/PELI1/BIRC3/SLC25A4/SLC6A6	5	1.69708663308585	UP	C5	CD4	CD4 (All cells)
HP_ORAL_ULCER	ORAL ULCER	5/329	35/15340	0.000842239353032026	0.0200869207864047	0.0173068976587276	IL10/FAS/TCIRG1/TNFAIP3/IL12A	5	1.69708663308585	UP	C5	CD4	CD4 (All cells)
GOMF_RNA_POLYMERASE_II_SPECIFIC_DNA_BINDING_TRANSCRIPTION_FACTOR_BINDING	RNA POLYMERASE II SPECIFIC DNA BINDING TRANSCRIPTION FACTOR BINDING	17/329	332/15340	0.000855253564769497	0.0203188510368507	0.0175067288399781	NFKBIA/TRIB1/NFE2L2/NR4A3/FOXP3/OASL/FOS/TAL1/JUND/DDIT3/SPI1/GTF2B/BHLHE40/DNAJA1/PSMA6/PCNA/CALR	17	1.69210085359596	UP	C5	CD4	CD4 (All cells)
GOBP_REGULATION_OF_STRESS_ACTIVATED_PROTEIN_KINASE_SIGNALING_CASCADE	REGULATION OF STRESS ACTIVATED PROTEIN KINASE SIGNALING CASCADE	12/329	191/15340	0.000872849962376554	0.0206574491095784	0.0177984650525342	GADD45G/FAS/GADD45A/WNT16/STK39/APP/PER1/SPI1/DNAJA1/TRAF3/ZNF622/RELL1	12	1.68492330847138	UP	C5	CD4	CD4 (All cells)
GOBP_RESPONSE_TO_HYDROGEN_PEROXIDE	RESPONSE TO HYDROGEN PEROXIDE	9/329	116/15340	0.000878507967747786	0.0207119989190003	0.0178454651865521	NFE2L2/NR4A3/HMOX1/IL10/OSER1/RHOB/ADAM9/TNFAIP3/PCNA	9	1.68377798523986	UP	C5	CD4	CD4 (All cells)
GOBP_CELLULAR_RESPONSE_TO_INORGANIC_SUBSTANCE	CELLULAR RESPONSE TO INORGANIC SUBSTANCE	12/329	192/15340	0.00091354893143311	0.0214562423933929	0.0184867056126708	NFE2L2/LGMN/HMOX1/FOSB/MMP9/FOS/APP/JUND/JUNB/HSPA5/CALR/SLC41A1	12	1.66844633319501	UP	C5	CD4	CD4 (All cells)
GOBP_T_CELL_CHEMOTAXIS	T CELL CHEMOTAXIS	4/329	21/15340	0.000931574393585008	0.021714471808206	0.0187091961627241	CXCL10/CCL5/STK39/CXCL13	4	1.66325073013189	UP	C5	CD4	CD4 (All cells)
HP_NEUROFIBRILLARY_TANGLES	NEUROFIBRILLARY TANGLES	4/329	21/15340	0.000931574393585008	0.021714471808206	0.0187091961627241	GRN/APP/PLAU/NPC2	4	1.66325073013189	UP	C5	CD4	CD4 (All cells)
GOBP_POSITIVE_REGULATION_OF_INTERFERON_BETA_PRODUCTION	POS REGULATION OF INTERFERON BETA PRODUCTION	5/329	36/15340	0.000961114480362424	0.0222352215175981	0.0191578742862701	ISG15/IRF1/OAS2/DDX3X/OAS1	5	1.65295853955027	UP	C5	CD4	CD4 (All cells)
HP_ABNORMALITY_OF_IMMUNE_SERUM_PROTEIN_PHYSIOLOGY	ABNORMALITY OF IMMUNE SERUM PROTEIN PHYSIOLOGY	5/329	36/15340	0.000961114480362424	0.0222352215175981	0.0191578742862701	NFKBIA/IL2RB/FAS/FASLG/IL2RA	5	1.65295853955027	UP	C5	CD4	CD4 (All cells)
GOCC_TERTIARY_GRANULE	TERTIARY GRANULE	10/329	142/15340	0.000980496781451608	0.0225989873844275	0.0194712950786305	SLC2A3/MMP9/LAMP2/CTSS/CYSTM1/CDA/PLAU/TCIRG1/GOLGA7/CTSH	10	1.64591102028658	UP	C5	CD4	CD4 (All cells)
HP_VENOUS_THROMBOSIS	VENOUS THROMBOSIS	7/329	74/15340	0.0010292656471575	0.0236348472211594	0.0203637922599425	CTLA4/IL10/FAS/PDE4D/KIF11/CALR/IL12A	7	1.62644720069011	UP	C5	CD4	CD4 (All cells)
GOBP_POSITIVE_REGULATION_OF_T_CELL_APOPTOTIC_PROCESS	POS REGULATION OF T CELL APOPTOTIC PROCESS	3/329	10/15340	0.00104883188901	0.0237312621919954	0.0204468634310181	PDCD1/CD274/CCL5	3	1.62467916239619	UP	C5	CD4	CD4 (All cells)
GOBP_T_CELL_TOLERANCE_INDUCTION	T CELL TOLERANCE INDUCTION	3/329	10/15340	0.00104883188901	0.0237312621919954	0.0204468634310181	FOXP3/ICOS/IL2RA	3	1.62467916239619	UP	C5	CD4	CD4 (All cells)
HP_ORCHITIS	ORCHITIS	3/329	10/15340	0.00104883188901	0.0237312621919954	0.0204468634310181	IL10/FAS/IL12A	3	1.62467916239619	UP	C5	CD4	CD4 (All cells)
HP_POSTERIOR_PHARYNGEAL_CLEFT	POSTERIOR PHARYNGEAL CLEFT	3/329	10/15340	0.00104883188901	0.0237312621919954	0.0204468634310181	NFKB2/ICOS/TNFRSF13C	3	1.62467916239619	UP	C5	CD4	CD4 (All cells)
GOBP_CD4_POSITIVE_ALPHA_BETA_T_CELL_ACTIVATION	CD4 POS ALPHA BETA T CELL ACTIVATION	8/329	96/15340	0.00106047490270417	0.0238201944509225	0.0205234874950136	NFKBID/IRF4/CD274/FOXP3/RELB/IL21/ARG2/TCIRG1	8	1.62305469757121	UP	C5	CD4	CD4 (All cells)
GOBP_MACROPHAGE_ACTIVATION	MACROPHAGE ACTIVATION	8/329	96/15340	0.00106047490270417	0.0238201944509225	0.0205234874950136	GRN/IL10/HAVCR2/AIF1/APP/JUND/SBNO2/BPI	8	1.62305469757121	UP	C5	CD4	CD4 (All cells)
GOMF_SIGNALING_RECEPTOR_REGULATOR_ACTIVITY	SIGNALING RECEPTOR REGULATOR ACTIVITY	20/329	432/15340	0.00108099333594181	0.0241538302439095	0.0208109482056877	METRNL/TNFSF9/CXCL10/GRN/NAMPT/HBEGF/IL10/CSF1/CCL5/WNT16/IL21/FASLG/TG/TAL1/APP/HDGFL3/CXCL13/PTN/CD70/IL12A	20	1.61701399029986	UP	C5	CD4	CD4 (All cells)
GOBP_INTERLEUKIN_17_PRODUCTION	INTERLEUKIN 17 PRODUCTION	5/329	37/15340	0.00109201771372204	0.0241538302439095	0.0208109482056877	FOXP3/IL21/DDIT3/ARG2/IL12A	5	1.61701399029986	UP	C5	CD4	CD4 (All cells)
GOBP_REGULATION_OF_LYMPHOCYTE_MIGRATION	REGULATION OF LYMPHOCYTE MIGRATION	6/329	55/15340	0.00111308062127348	0.0241538302439095	0.0208109482056877	CXCL10/CCL5/STK39/AIF1/APP/CXCL13	6	1.61701399029986	UP	C5	CD4	CD4 (All cells)
GOBP_POSITIVE_REGULATION_OF_LEUKOCYTE_MEDIATED_IMMUNITY	POS REGULATION OF LEUKOCYTE MEDIATED IMMUNITY	9/329	120/15340	0.0011185339943329	0.0241538302439095	0.0208109482056877	TFRC/LAG3/CD28/FOXP3/IL1R1/IL21/SPI1/SH2D1A/IL12A	9	1.61701399029986	UP	C5	CD4	CD4 (All cells)
HP_ABNORMAL_PLEURA_MORPHOLOGY	ABNORMAL PLEURA MORPHOLOGY	9/329	120/15340	0.0011185339943329	0.0241538302439095	0.0208109482056877	TNFRSF1B/P4HA2/CD28/CTLA4/IL10/FAS/KIF11/EXT1/IL12A	9	1.61701399029986	UP	C5	CD4	CD4 (All cells)
GOBP_INTEGRATED_STRESS_RESPONSE_SIGNALING	INTEGRATED STRESS RESPONSE SIGNALING	4/329	22/15340	0.00111951332325415	0.0241538302439095	0.0208109482056877	NFE2L2/PPP1R15A/DDIT3/HSPA5	4	1.61701399029986	UP	C5	CD4	CD4 (All cells)
GOBP_NEGATIVE_REGULATION_OF_INTERLEUKIN_2_PRODUCTION	NEGATIVE REGULATION OF INTERLEUKIN 2 PRODUCTION	4/329	22/15340	0.00111951332325415	0.0241538302439095	0.0208109482056877	LAG3/FOXP3/HAVCR2/TNFAIP3	4	1.61701399029986	UP	C5	CD4	CD4 (All cells)
GOBP_POSITIVE_REGULATION_OF_LEUKOCYTE_APOPTOTIC_PROCESS	POS REGULATION OF LEUKOCYTE APOPTOTIC PROCESS	4/329	22/15340	0.00111951332325415	0.0241538302439095	0.0208109482056877	PDCD1/CD274/IL10/CCL5	4	1.61701399029986	UP	C5	CD4	CD4 (All cells)
GOBP_POSITIVE_REGULATION_OF_NATURAL_KILLER_CELL_MEDIATED_IMMUNITY	POS REGULATION OF NATURAL KILLER CELL MEDIATED IMMUNITY	4/329	22/15340	0.00111951332325415	0.0241538302439095	0.0208109482056877	LAG3/IL21/SH2D1A/IL12A	4	1.61701399029986	UP	C5	CD4	CD4 (All cells)
GOBP_RESPONSE_TO_MANGANESE_ION	RESPONSE TO MANGANESE ION	4/329	22/15340	0.00111951332325415	0.0241538302439095	0.0208109482056877	TFRC/ADAM9/APP/HSPA5	4	1.61701399029986	UP	C5	CD4	CD4 (All cells)
HP_PSORIASIFORM_DERMATITIS	PSORIASIFORM DERMATITIS	4/329	22/15340	0.00111951332325415	0.0241538302439095	0.0208109482056877	FOXP3/NFKB2/CTLA4/IL2RA	4	1.61701399029986	UP	C5	CD4	CD4 (All cells)
GOBP_POSITIVE_REGULATION_OF_PROTEIN_CATABOLIC_PROCESS	POS REGULATION OF PROTEIN CATABOLIC PROCESS	13/329	224/15340	0.00112336005548951	0.0241538302439095	0.0208109482056877	TRIB1/NFE2L2/PLK3/DAB2/TNFRSF1B/HERPUD1/NUPR1/ADAM9/CDC20/TIPARP/RDX/TNFAIP3/MDM2	13	1.61701399029986	UP	C5	CD4	CD4 (All cells)
GOBP_RESPONSE_TO_OXIDATIVE_STRESS	RESPONSE TO OXIDATIVE STRESS	19/329	402/15340	0.00112616207062424	0.0241538302439095	0.0208109482056877	NFE2L2/PLK3/NR4A3/HMOX1/MMP9/IL10/ATOX1/OSER1/FOS/RHOB/WNT16/ADAM9/AIF1/RBPMS/APP/MMP14/ZNF622/TNFAIP3/PCNA	19	1.61701399029986	UP	C5	CD4	CD4 (All cells)
GOBP_LEUKOCYTE_APOPTOTIC_PROCESS	LEUKOCYTE APOPTOTIC PROCESS	8/329	98/15340	0.00121300964503501	0.0257483181353307	0.0221847595055055	PDCD1/CD274/IL10/FAS/CCL5/FASLG/ARG2/IL2RA	8	1.58925113355095	UP	C5	CD4	CD4 (All cells)
GOBP_LEUKOCYTE_MEDIATED_CYTOTOXICITY	LEUKOCYTE MEDIATED CYTOTOXICITY	8/329	98/15340	0.00121300964503501	0.0257483181353307	0.0221847595055055	ICAM1/LAG3/HAVCR2/IL21/SPI1/SH2D1A/IL12A/CTSH	8	1.58925113355095	UP	C5	CD4	CD4 (All cells)
GOBP_POSITIVE_REGULATION_OF_LYMPHOCYTE_MEDIATED_IMMUNITY	POS REGULATION OF LYMPHOCYTE MEDIATED IMMUNITY	8/329	98/15340	0.00121300964503501	0.0257483181353307	0.0221847595055055	TFRC/LAG3/CD28/FOXP3/IL1R1/IL21/SH2D1A/IL12A	8	1.58925113355095	UP	C5	CD4	CD4 (All cells)
HP_ABNORMAL_BLEEDING	ABNORMAL BLEEDING	20/329	437/15340	0.00124176137996917	0.0262683563153066	0.0226328245750689	ZEB2/P4HA2/NFKB2/ALPL/CTLA4/TENT5A/IL10/ICOS/SPARC/FAS/FASLG/APP/PLAU/TNFRSF13C/ANGPTL6/TCIRG1/UROD/MTAP/CALR/IL12A	20	1.58056710138696	UP	C5	CD4	CD4 (All cells)
GOCC_MEMBRANE_MICRODOMAIN	MEMBRANE MICRODOMAIN	16/329	314/15340	0.00126780593122805	0.0267277721405996	0.0230286574035891	ICAM1/TNFRSF1B/HMOX1/LAMP2/FAS/CDH2/DLC1/FASLG/ATP1B1/APP/ABCA1/BIRC3/SLC2A1/FXYD1/SLC25A5/AKAP5	16	1.57303723979817	UP	C5	CD4	CD4 (All cells)
GOBP_LYMPHOCYTE_MIGRATION	LYMPHOCYTE MIGRATION	8/329	99/15340	0.00129556900008639	0.0272201690936519	0.0234529067828027	ICAM1/CXCL10/CCL5/STK39/AIF1/APP/CXCL13/EXT1	8	1.56510918125569	UP	C5	CD4	CD4 (All cells)
HP_LYMPHOPENIA	LYMPHOPENIA	9/329	123/15340	0.00133128769525388	0.0275281360761046	0.023718251237747	NFKB2/CTLA4/ICOS/FAS/FASLG/TNFRSF13C/TCIRG1/IL2RA/TNFAIP3	9	1.56022319359276	UP	C5	CD4	CD4 (All cells)
GOBP_DENDRITIC_CELL_CHEMOTAXIS	DENDRITIC CELL CHEMOTAXIS	4/329	23/15340	0.00133250974368711	0.0275281360761046	0.023718251237747	CCL5/SPI1/CALR/IL12A	4	1.56022319359276	UP	C5	CD4	CD4 (All cells)
GOBP_POSITIVE_REGULATION_OF_INTERLEUKIN_4_PRODUCTION	POS REGULATION OF INTERLEUKIN 4 PRODUCTION	4/329	23/15340	0.00133250974368711	0.0275281360761046	0.023718251237747	IRF4/CD28/FOXP3/HAVCR2	4	1.56022319359276	UP	C5	CD4	CD4 (All cells)
HP_HODGKIN_LYMPHOMA	HODGKIN LYMPHOMA	4/329	23/15340	0.00133250974368711	0.0275281360761046	0.023718251237747	FAS/FASLG/CD70/MDM2	4	1.56022319359276	UP	C5	CD4	CD4 (All cells)
HP_PANNICULITIS	PANNICULITIS	4/329	23/15340	0.00133250974368711	0.0275281360761046	0.023718251237747	FAS/HAVCR2/FASLG/KIF11	4	1.56022319359276	UP	C5	CD4	CD4 (All cells)
GOBP_MATERNAL_PROCESS_INVOLVED_IN_FEMALE_PREGNANCY	MATERNAL PROCESS INVOLVED IN FEMALE PREGNANCY	6/329	57/15340	0.00134434254133037	0.0276789326990175	0.0238481776584158	RGS2/PRDM1/CTSB/HAVCR2/JUNB/PTN	6	1.55785066030863	UP	C5	CD4	CD4 (All cells)
GOBP_REGULATION_OF_PROTEIN_CATABOLIC_PROCESS	REGULATION OF PROTEIN CATABOLIC PROCESS	18/329	377/15340	0.00134877104458544	0.0276789326990175	0.0238481776584158	ODC1/TRIB1/NFE2L2/PLK3/DAB2/TNFRSF1B/HERPUD1/NUPR1/IL10/ADAM9/CDC20/TIPARP/CYP51A1/GRIN2C/RDX/TNFAIP3/MDM2/DESI1	18	1.55785066030863	UP	C5	CD4	CD4 (All cells)
GOBP_EPITHELIAL_CELL_APOPTOTIC_PROCESS	EPITHELIAL CELL APOPTOTIC PROCESS	8/329	100/15340	0.00138253890974034	0.0282779564419406	0.0243642967153961	ICAM1/NFE2L2/HMOX1/NUPR1/IL10/FASLG/TNFAIP3/ZFP36L1	8	1.54855197882339	UP	C5	CD4	CD4 (All cells)
GOBP_POSITIVE_REGULATION_OF_B_CELL_PROLIFERATION	POS REGULATION OF B CELL PROLIFERATION	5/329	39/15340	0.00139284512998576	0.02837263768958	0.0244458741099864	TNFRSF4/TFRC/IL21/PELI1/TNFRSF13C	5	1.54710028772265	UP	C5	CD4	CD4 (All cells)
GOBP_EXTRINSIC_APOPTOTIC_SIGNALING_PATHWAY_VIA_DEATH_DOMAIN_RECEPTORS	EXTRINSIC APOPTOTIC SIGNALING PATHWAY VIA DEATH DOMAIN RECEPTORS	7/329	78/15340	0.00140498775244011	0.02837263768958	0.0244458741099864	ICAM1/HMOX1/BAG3/FASLG/SPI1/TNFAIP3/DDX3X	7	1.54710028772265	UP	C5	CD4	CD4 (All cells)
GOBP_CHEMOKINE_C_C_MOTIF_LIGAND_5_PRODUCTION	CHEMOKINE C C MOTIF LIGAND 5 PRODUCTION	3/329	11/15340	0.00141932087519512	0.02837263768958	0.0244458741099864	IL10/ARG2/DDX3X	3	1.54710028772265	UP	C5	CD4	CD4 (All cells)
GOBP_REGULATION_OF_DENDRITIC_CELL_CHEMOTAXIS	REGULATION OF DENDRITIC CELL CHEMOTAXIS	3/329	11/15340	0.00141932087519512	0.02837263768958	0.0244458741099864	SPI1/CALR/IL12A	3	1.54710028772265	UP	C5	CD4	CD4 (All cells)
HP_ANKLE_SWELLING	ANKLE SWELLING	3/329	11/15340	0.00141932087519512	0.02837263768958	0.0244458741099864	MAFB/IL2RB/IL2RA	3	1.54710028772265	UP	C5	CD4	CD4 (All cells)
HP_CHRONIC_NONINFECTIOUS_LYMPHADENOPATHY	CHRONIC NONINFECTIOUS LYMPHADENOPATHY	3/329	11/15340	0.00141932087519512	0.02837263768958	0.0244458741099864	FAS/FASLG/ABCA1	3	1.54710028772265	UP	C5	CD4	CD4 (All cells)
HP_LOW_GRADE_FEVER	LOW GRADE FEVER	3/329	11/15340	0.00141932087519512	0.02837263768958	0.0244458741099864	IL2RB/IL2RA/CALR	3	1.54710028772265	UP	C5	CD4	CD4 (All cells)
GOBP_I_KAPPAB_KINASE_NF_KAPPAB_SIGNALING	I KAPPAB KINASE NF KAPPAB SIGNALING	14/329	259/15340	0.0014500852208593	0.0288941174491867	0.0248951812450411	NFKBIA/TFRC/IRAK2/REL/HMOX1/TNIP3/NFKBIB/RELB/FASLG/PELI1/PER1/BIRC3/TRAF3/TNFAIP3	14	1.53919056621929	UP	C5	CD4	CD4 (All cells)
GOBP_POSITIVE_REGULATION_OF_CELLULAR_PROTEIN_CATABOLIC_PROCESS	POS REGULATION OF CELLULAR PROTEIN CATABOLIC PROCESS	10/329	150/15340	0.00148611527468092	0.0295168297482445	0.0254317103698992	TRIB1/NFE2L2/PLK3/DAB2/HERPUD1/NUPR1/CDC20/RDX/TNFAIP3/MDM2	10	1.52993028969384	UP	C5	CD4	CD4 (All cells)
GOBP_POSITIVE_REGULATION_OF_SMOOTH_MUSCLE_CELL_PROLIFERATION	POS REGULATION OF SMOOTH MUSCLE CELL PROLIFERATION	7/329	79/15340	0.00151381727268747	0.0299706708121491	0.0258227399821453	NR4A3/HMOX1/HBEGF/MMP9/IL10/CCL5/AIF1	7	1.52330353644193	UP	C5	CD4	CD4 (All cells)
GOMF_DNA_BINDING_TRANSCRIPTION_FACTOR_BINDING	DNA BINDING TRANSCRIPTION FACTOR BINDING	20/329	445/15340	0.00154148922128675	0.030421018913381	0.0262107600565858	NFKBIA/TRIB1/NFE2L2/NR4A3/FOXP3/OASL/HHEX/FOS/CENPF/TAL1/PER1/JUND/DDIT3/SPI1/GTF2B/BHLHE40/DNAJA1/PSMA6/PCNA/CALR	20	1.51682624389748	UP	C5	CD4	CD4 (All cells)
GOBP_CELLULAR_RESPONSE_TO_OSMOTIC_STRESS	CELLULAR RESPONSE TO OSMOTIC STRESS	5/329	40/15340	0.0015642630756878	0.0306367177873844	0.026396606278472	RELB/STK39/SLC2A1/DDX3X/ZFP36L1	5	1.51375776394743	UP	C5	CD4	CD4 (All cells)
GOBP_REGULATION_OF_MYELOID_LEUKOCYTE_DIFFERENTIATION	REGULATION OF MYELOID LEUKOCYTE DIFFERENTIATION	8/329	102/15340	0.00157037682929802	0.0306367177873844	0.026396606278472	TRIB1/MAFB/C1QC/CSF1/FES/FOS/TAL1/ZFP36L1	8	1.51375776394743	UP	C5	CD4	CD4 (All cells)
GOBP_ANTIGEN_PROCESSING_AND_PRESENTATION_OF_EXOGENOUS_PEPTIDE_ANTIGEN	PRESENTATION OF EXOGENOUS PEPTIDE ANTIGEN	4/329	24/15340	0.00157225830315701	0.0306367177873844	0.026396606278472	LGMN/CTSS/IFI30/DLA-DOA	4	1.51375776394743	UP	C5	CD4	CD4 (All cells)
GOBP_REGULATION_OF_PROGRAMMED_NECROTIC_CELL_DEATH	REGULATION OF PROGRAMMED NECROTIC CELL DEATH	4/329	24/15340	0.00157225830315701	0.0306367177873844	0.026396606278472	NUPR1/PELI1/BIRC3/SLC25A4	4	1.51375776394743	UP	C5	CD4	CD4 (All cells)
GOBP_CELLULAR_RESPONSE_TO_HYDROGEN_PEROXIDE	CELLULAR RESPONSE TO HYDROGEN PEROXIDE	7/329	80/15340	0.0016291066997031	0.0316446291951763	0.0272650230840745	NFE2L2/NR4A3/IL10/OSER1/RHOB/TNFAIP3/PCNA	7	1.4996999889271	UP	C5	CD4	CD4 (All cells)
GOBP_RESPONSE_TO_CORTICOSTEROID	RESPONSE TO CORTICOSTEROID	10/329	152/15340	0.00164099197304559	0.031775571841701	0.0273778433120558	FOSB/ALPL/CALM3/IL10/FOS/ADAM9/AIF1/IGFBP7/PCNA/ZFP36L1	10	1.49790662502382	UP	C5	CD4	CD4 (All cells)
GOBP_OSSIFICATION	OSSIFICATION	18/329	384/15340	0.00165382067423027	0.0319239072022511	0.0275056491082508	MGP/ALPL/NAB1/MMP9/TENT5A/SRGN/CSF1/SNAI1/RRBP1/ISG15/MMP14/JUND/JUNB/TCIRG1/PTN/SBNO2/TOB1/EXT1	18	1.4958839602871	UP	C5	CD4	CD4 (All cells)
GOBP_RESPONSE_TO_RADIATION	RESPONSE TO RADIATION	19/329	416/15340	0.00167152626699289	0.0320664125435137	0.0276284317578803	PLK3/CXCL10/FOXP3/MMP9/GADD45A/EGR1/FOS/RHOB/APP/PER1/JUND/BHLHE40/UBE2B/HSPA5/PCNA/MDM2/EXT1/TP53I13/IL12A	19	1.4939496244091	UP	C5	CD4	CD4 (All cells)
GOBP_POSITIVE_REGULATION_OF_ENDOTHELIAL_CELL_MIGRATION	POS REGULATION OF ENDOTHELIAL CELL MIGRATION	8/329	103/15340	0.00167158569516131	0.0320664125435137	0.0276284317578803	NFE2L2/LGMN/HMOX1/GRN/SPARC/RHOB/NRP1/CALR	8	1.4939496244091	UP	C5	CD4	CD4 (All cells)
GOBP_LYMPHOCYTE_ACTIVATION_INVOLVED_IN_IMMUNE_RESPONSE	LYMPHOCYTE ACTIVATION INVOLVED IN IMMUNE RESPONSE	11/329	179/15340	0.0016916146762581	0.0323501667345087	0.0278729144636173	ICAM1/NFKBID/IRF4/TFRC/CD28/FOXP3/IL10/RELB/HAVCR2/IL21/SPI1	11	1.49012347661227	UP	C5	CD4	CD4 (All cells)
GOBP_REGULATION_OF_PRODUCTION_OF_MOLECULAR_MEDIATOR_OF_IMMUNE_RESPONSE	REGULATION OF PRODUCTION OF MOLECULAR MEDIATOR OF IMMUNE RESPONSE	10/329	153/15340	0.0017231958238656	0.0328518188209885	0.0283051380688834	TNFRSF4/TFRC/TNFRSF1B/NR4A3/CD28/HMOX1/FOXP3/IL10/IL1R1/IL21	10	1.48344058098846	UP	C5	CD4	CD4 (All cells)
GOBP_POSITIVE_REGULATION_OF_DEFENSE_RESPONSE	POS REGULATION OF DEFENSE RESPONSE	13/329	235/15340	0.00172848326320564	0.0328518188209885	0.0283051380688834	NFKBIA/LAG3/CD28/NUPR1/GRN/PLA2G7/CCL5/HAVCR2/IL21/APP/SPI1/SH2D1A/IL12A	13	1.48344058098846	UP	C5	CD4	CD4 (All cells)
GOBP_ANTIGEN_PROCESSING_AND_PRESENTATION_OF_PEPTIDE_ANTIGEN	PRESENTATION OF PEPTIDE ANTIGEN	5/329	41/15340	0.00175069409637289	0.0329696263210223	0.028406641050261	LGMN/CTSS/IFI30/DLA-DOA/CALR	5	1.48188597513885	UP	C5	CD4	CD4 (All cells)
GOBP_DENDRITIC_CELL_DIFFERENTIATION	DENDRITIC CELL DIFFERENTIATION	5/329	41/15340	0.00175069409637289	0.0329696263210223	0.028406641050261	TMEM176A/IRF4/RELB/BATF3/SPI1	5	1.48188597513885	UP	C5	CD4	CD4 (All cells)
GOBP_LYMPHOCYTE_COSTIMULATION	LYMPHOCYTE COSTIMULATION	5/329	41/15340	0.00175069409637289	0.0329696263210223	0.028406641050261	MAP3K8/CD28/CD274/ICOS/TNFRSF13C	5	1.48188597513885	UP	C5	CD4	CD4 (All cells)
GOBP_POSITIVE_REGULATION_OF_STRESS_ACTIVATED_PROTEIN_KINASE_SIGNALING_CASCADE	POS REGULATION OF STRESS ACTIVATED PROTEIN KINASE SIGNALING CASCADE	9/329	128/15340	0.00175742326932537	0.0329957554243855	0.0284291538944459	GADD45G/GADD45A/WNT16/STK39/APP/SPI1/TRAF3/ZNF622/RELL1	9	1.48154192419271	UP	C5	CD4	CD4 (All cells)
GOBP_NEGATIVE_REGULATION_OF_RESPONSE_TO_EXTERNAL_STIMULUS	NEGATIVE REGULATION OF RESPONSE TO EXTERNAL STIMULUS	17/329	356/15340	0.00181653471555261	0.0340022270847529	0.0292963302131866	METRNL/TRIB1/TNFRSF1B/SEC14L1/GRN/FOXP3/IL10/ISG15/HAVCR2/AIF1/ARG2/PLAU/CXCL13/NRP1/IL2RA/TNFAIP3/OAS1	17	1.46849263651825	UP	C5	CD4	CD4 (All cells)
GOBP_NEGATIVE_REGULATION_OF_MACROPHAGE_DERIVED_FOAM_CELL_DIFFERENTIATION	NEGATIVE REGULATION OF MACROPHAGE DERIVED FOAM CELL DIFFERENTIATION	3/329	12/15340	0.0018625106814236	0.0346527966239566	0.0298568611454589	NFKBIA/ABCA1/ITGAV	3	1.46026171027754	UP	C5	CD4	CD4 (All cells)
HP_CONCAVE_NASAL_RIDGE	CONCAVE NASAL RIDGE	3/329	12/15340	0.0018625106814236	0.0346527966239566	0.0298568611454589	NFKBIA/ZEB2/IL2RA	3	1.46026171027754	UP	C5	CD4	CD4 (All cells)
GOBP_NEGATIVE_REGULATION_OF_DEFENSE_RESPONSE	NEGATIVE REGULATION OF DEFENSE RESPONSE	12/329	209/15340	0.00188648371614638	0.0349934231670756	0.0301503450887817	METRNL/TNFRSF1B/SEC14L1/GRN/FOXP3/IL10/ISG15/HAVCR2/ARG2/IL2RA/TNFAIP3/OAS1	12	1.45601357138236	UP	C5	CD4	CD4 (All cells)
GOBP_ENDOTHELIAL_CELL_MIGRATION	ENDOTHELIAL CELL MIGRATION	12/329	210/15340	0.00196332029948521	0.0363096691314974	0.0312844230513621	NFE2L2/LGMN/HMOX1/GRN/SPARC/GADD45A/RHOB/CXCL13/SH3BP1/PTN/NRP1/CALR	12	1.43997770853739	UP	C5	CD4	CD4 (All cells)
GOBP_POSITIVE_REGULATION_OF_CATABOLIC_PROCESS	POS REGULATION OF CATABOLIC PROCESS	21/329	489/15340	0.00206389206813928	0.0380557053877502	0.032788808472937	TRIB1/NFE2L2/PLK3/DAB2/TNFRSF1B/HERPUD1/SNX18/HMOX1/NUPR1/BAG3/ADAM9/CDC20/APP/TIPARP/RDX/TNFAIP3/ZFP36L1/TOB1/SLC25A5/MDM2/SLC25A4	21	1.41958022371159	UP	C5	CD4	CD4 (All cells)
GOBP_INTEGRIN_MEDIATED_SIGNALING_PATHWAY	INTEGRIN MEDIATED SIGNALING PATHWAY	8/329	107/15340	0.00212913516419045	0.0388556932974828	0.0334780783231637	NEDD9/DAB2/ADAM9/ISG15/PTN/NRP1/ITGAV/DST	8	1.41054533757024	UP	C5	CD4	CD4 (All cells)
GOBP_ANTIGEN_PROCESSING_AND_PRESENTATION_OF_PEPTIDE_OR_POLYSACCHARIDE_ANTIGEN_VIA_MHC_CLASS_II	PRESENTATION OF PEPTIDE OR POLYSACCHARIDE ANTIGEN VIA MHC CLASS II	4/329	26/15340	0.00213873008274958	0.0388556932974828	0.0334780783231637	LGMN/CTSS/IFI30/DLA-DOA	4	1.41054533757024	UP	C5	CD4	CD4 (All cells)
GOBP_GLYCOSYL_COMPOUND_CATABOLIC_PROCESS	GLYCOSYL COMPOUND CATABOLIC PROCESS	4/329	26/15340	0.00213873008274958	0.0388556932974828	0.0334780783231637	GLA/CDA/CDADC1/MTAP	4	1.41054533757024	UP	C5	CD4	CD4 (All cells)
GOBP_INTERLEUKIN_1_MEDIATED_SIGNALING_PATHWAY	INTERLEUKIN 1 MEDIATED SIGNALING PATHWAY	4/329	26/15340	0.00213873008274958	0.0388556932974828	0.0334780783231637	IRAK2/EGR1/IL1R2/IL1R1	4	1.41054533757024	UP	C5	CD4	CD4 (All cells)
GOBP_REPLACEMENT_OSSIFICATION	REPLACEMENT OSSIFICATION	4/329	26/15340	0.00213873008274958	0.0388556932974828	0.0334780783231637	ALPL/NAB1/MMP14/EXT1	4	1.41054533757024	UP	C5	CD4	CD4 (All cells)
GOBP_CELL_ADHESION_MEDIATED_BY_INTEGRIN	CELL ADHESION MEDIATED BY INTEGRIN	7/329	84/15340	0.00216008438455308	0.0389953170016019	0.0335983781532679	ICAM1/CCL5/ADAM9/PLAU/CXCL13/ITGAV/EXT1	7	1.40898754483194	UP	C5	CD4	CD4 (All cells)
GOBP_CELLULAR_RESPONSE_TO_REACTIVE_OXYGEN_SPECIES	CELLULAR RESPONSE TO REACTIVE OXYGEN SPECIES	9/329	132/15340	0.00217161905504916	0.0389953170016019	0.0335983781532679	NFE2L2/NR4A3/MMP9/IL10/OSER1/FOS/RHOB/TNFAIP3/PCNA	9	1.40898754483194	UP	C5	CD4	CD4 (All cells)
GOBP_CELL_KILLING	CELL KILLING	9/329	132/15340	0.00217161905504916	0.0389953170016019	0.0335983781532679	ICAM1/LAG3/IL10/HAVCR2/IL21/SPI1/SH2D1A/IL12A/CTSH	9	1.40898754483194	UP	C5	CD4	CD4 (All cells)
GOBP_NEGATIVE_REGULATION_OF_INTERLEUKIN_6_PRODUCTION	NEGATIVE REGULATION OF INTERLEUKIN 6 PRODUCTION	5/329	43/15340	0.00217166732209018	0.0389953170016019	0.0335983781532679	FOXP3/IL10/HAVCR2/TNFAIP3/BPI	5	1.40898754483194	UP	C5	CD4	CD4 (All cells)
GOBP_REGULATION_OF_TOLL_LIKE_RECEPTOR_SIGNALING_PATHWAY	REGULATION OF TOLL LIKE RECEPTOR SIGNALING PATHWAY	6/329	63/15340	0.00226133134683532	0.0404876629837732	0.0348841839499599	IRF4/PELI1/BIRC3/IRF1/TNFAIP3/DDX3X	6	1.39267729071845	UP	C5	CD4	CD4 (All cells)
HP_ABNORMAL_CONJUNCTIVA_MORPHOLOGY	ABNORMAL CONJUNCTIVA MORPHOLOGY	9/329	133/15340	0.00228643262233582	0.0408187696767872	0.0351694655872525	TFRC/IL10/ICOS/FAS/GLA/TNFRSF13C/UROD/PCNA/IL12A	9	1.38914008954241	UP	C5	CD4	CD4 (All cells)
GOBP_ESTROUS_CYCLE	ESTROUS CYCLE	3/329	13/15340	0.00238302739382233	0.0418180687830696	0.0360304620309979	EGR1/PTN/PCNA	3	1.37863602738211	UP	C5	CD4	CD4 (All cells)
GOBP_REGULATION_OF_KERATINOCYTE_MIGRATION	REGULATION OF KERATINOCYTE MIGRATION	3/329	13/15340	0.00238302739382233	0.0418180687830696	0.0360304620309979	HBEGF/MMP9/ADAM9	3	1.37863602738211	UP	C5	CD4	CD4 (All cells)
GOMF_DNA_BINDING_BENDING	DNA BINDING BENDING	3/329	13/15340	0.00238302739382233	0.0418180687830696	0.0360304620309979	TOP2A/HMGB3/HHEX	3	1.37863602738211	UP	C5	CD4	CD4 (All cells)
HP_ANTERIOR_UVEITIS	ANTERIOR UVEITIS	3/329	13/15340	0.00238302739382233	0.0418180687830696	0.0360304620309979	IL2RB/IL2RA/TNFAIP3	3	1.37863602738211	UP	C5	CD4	CD4 (All cells)
HP_LICHENIFICATION	LICHENIFICATION	3/329	13/15340	0.00238302739382233	0.0418180687830696	0.0360304620309979	TNFRSF1B/CD28/CTLA4	3	1.37863602738211	UP	C5	CD4	CD4 (All cells)
HP_NEUROINFLAMMATION	NEUROINFLAMMATION	3/329	13/15340	0.00238302739382233	0.0418180687830696	0.0360304620309979	IL10/FAS/IL12A	3	1.37863602738211	UP	C5	CD4	CD4 (All cells)
GOBP_NEGATIVE_REGULATION_OF_DNA_BINDING	NEGATIVE REGULATION OF DNA BINDING	5/329	44/15340	0.00240775828790094	0.042013341650746	0.0361987091990102	NFKBIA/HMOX1/ZNF593/DDIT3/GZMA	5	1.37661277424009	UP	C5	CD4	CD4 (All cells)
GOBP_REGULATION_OF_ERYTHROCYTE_DIFFERENTIATION	REGULATION OF ERYTHROCYTE DIFFERENTIATION	5/329	44/15340	0.00240775828790094	0.042013341650746	0.0361987091990102	MAFB/ISG15/TAL1/SPI1/ZFP36L1	5	1.37661277424009	UP	C5	CD4	CD4 (All cells)
GOBP_NEGATIVE_REGULATION_OF_TYPE_I_INTERFERON_PRODUCTION	NEGATIVE REGULATION OF TYPE I INTERFERON PRODUCTION	4/329	27/15340	0.00246876864627703	0.0427159213670958	0.0368040521172833	REL/IL10/RELB/HAVCR2	4	1.36941022162386	UP	C5	CD4	CD4 (All cells)
GOBP_RESPONSE_TO_THYROID_HORMONE	RESPONSE TO THYROID HORMONE	4/329	27/15340	0.00246876864627703	0.0427159213670958	0.0368040521172833	CTSB/CTSS/RDX/CTSH	4	1.36941022162386	UP	C5	CD4	CD4 (All cells)
HP_ABNORMAL_SERUM_INTERLEUKIN_LEVEL	ABNORMAL SERUM INTERLEUKIN LEVEL	4/329	27/15340	0.00246876864627703	0.0427159213670958	0.0368040521172833	IL2RB/FAS/FASLG/IL2RA	4	1.36941022162386	UP	C5	CD4	CD4 (All cells)
GOBP_PROTEASOME_MEDIATED_UBIQUITIN_DEPENDENT_PROTEIN_CATABOLIC_PROCESS	PROTEASOME MEDIATED UBIQUITIN DEPENDENT PROTEIN CATABOLIC PROCESS	18/329	400/15340	0.00257593952575234	0.0443250024684546	0.0381904369316576	TRIB1/NFE2L2/UBE2S/PLK3/DAB2/HERPUD1/SIAH2/PELI1/CDC20/DDIT3/ANKRD9/UBE2B/HSPA5/CALR/MDM2/UBXN2B/DESI1/PSMD8	18	1.35335123154123	UP	C5	CD4	CD4 (All cells)
GOMF_CYTOKINE_RECEPTOR_BINDING	CYTOKINE RECEPTOR BINDING	12/329	217/15340	0.00257611719057393	0.0443250024684546	0.0381904369316576	TNFSF9/CXCL10/IL10/CSF1/CCL5/IL21/FASLG/CCRL2/CXCL13/TRAF3/CD70/IL12A	12	1.35335123154123	UP	C5	CD4	CD4 (All cells)
GOBP_CELLULAR_RESPONSE_TO_ABIOTIC_STIMULUS	CELLULAR RESPONSE TO ABIOTIC STIMULUS	15/329	306/15340	0.00258646518711102	0.0443794318355132	0.0382373332924951	MMP9/RELB/FAS/GADD45A/EGR1/BAG3/RHOB/STK39/SLC2A1/IRF1/HSPA5/DDX3X/PCNA/ZFP36L1/MDM2	15	1.35281826209231	UP	C5	CD4	CD4 (All cells)
HP_ABNORMAL_ERYTHROCYTE_SEDIMENTATION_RATE	ABNORMAL ERYTHROCYTE SEDIMENTATION RATE	5/329	45/15340	0.00266195738139796	0.0454224053726387	0.0391359596404423	P4HA2/CTLA4/IL10/IL2RB/IL2RA	5	1.3427298711642	UP	C5	CD4	CD4 (All cells)
HP_DECREASED_CIRCULATING_IGA_LEVEL	DECREASED CIRCULATING IGA LEVEL	5/329	45/15340	0.00266195738139796	0.0454224053726387	0.0391359596404423	NFKB2/CTLA4/ICOS/TNFRSF13C/IL2RA	5	1.3427298711642	UP	C5	CD4	CD4 (All cells)
GOMF_IMMUNE_RECEPTOR_ACTIVITY	IMMUNE RECEPTOR ACTIVITY	8/329	111/15340	0.00267986228213862	0.0456019540406894	0.0392906588328052	IL2RB/IL1R2/IL1R1/IL18RAP/CCRL2/IL2RA/DLA-DOA/CTSH	8	1.34101654744726	UP	C5	CD4	CD4 (All cells)
GOBP_OSTEOCLAST_DIFFERENTIATION	OSTEOCLAST DIFFERENTIATION	7/329	88/15340	0.00281577794213197	0.0470818500777037	0.0405657377525915	MAFB/TFRC/CSF1/FOS/JUNB/TCIRG1/SBNO2	7	1.32714647992479	UP	C5	CD4	CD4 (All cells)
GOMF_CYSTEINE_TYPE_ENDOPEPTIDASE_ACTIVITY	CYSTEINE TYPE ENDOPEPTIDASE ACTIVITY	7/329	88/15340	0.00281577794213197	0.0470818500777037	0.0405657377525915	LGMN/CTSB/CTSS/CTSZ/CTSW/CAPN7/CTSH	7	1.32714647992479	UP	C5	CD4	CD4 (All cells)
HP_ANOREXIA	ANOREXIA	7/329	88/15340	0.00281577794213197	0.0470818500777037	0.0405657377525915	P4HA2/ALPL/IL10/FAS/GLA/CALR/IL12A	7	1.32714647992479	UP	C5	CD4	CD4 (All cells)
GOBP_NEGATIVE_REGULATION_OF_EXTRINSIC_APOPTOTIC_SIGNALING_PATHWAY_VIA_DEATH_DOMAIN_RECEPTORS	NEGATIVE REGULATION OF EXTRINSIC APOPTOTIC SIGNALING PATHWAY VIA DEATH DOMAIN RECEPTORS	4/329	28/15340	0.00283218177492053	0.0470818500777037	0.0405657377525915	ICAM1/HMOX1/TNFAIP3/DDX3X	4	1.32714647992479	UP	C5	CD4	CD4 (All cells)
GOBP_REGULATION_OF_MACROPHAGE_DERIVED_FOAM_CELL_DIFFERENTIATION	REGULATION OF MACROPHAGE DERIVED FOAM CELL DIFFERENTIATION	4/329	28/15340	0.00283218177492053	0.0470818500777037	0.0405657377525915	NFKBIA/CSF1/ABCA1/ITGAV	4	1.32714647992479	UP	C5	CD4	CD4 (All cells)
HP_MYOSITIS	MYOSITIS	4/329	28/15340	0.00283218177492053	0.0470818500777037	0.0405657377525915	FOXP3/IL10/FAS/IL12A	4	1.32714647992479	UP	C5	CD4	CD4 (All cells)
GOBP_POSITIVE_REGULATION_OF_MITOTIC_CELL_CYCLE	POS REGULATION OF MITOTIC CELL CYCLE	8/329	112/15340	0.00283353320816685	0.0470818500777037	0.0405657377525915	LGMN/RAD51B/AIF1/TAL1/APP/RDX/DDX3X/MDM2	8	1.32714647992479	UP	C5	CD4	CD4 (All cells)
HP_NAIL_DYSTROPHY	NAIL DYSTROPHY	8/329	112/15340	0.00283353320816685	0.0470818500777037	0.0405657377525915	TNFRSF1B/CD28/FOXP3/NFKB2/CTLA4/ABCA1/KIF15/DST	8	1.32714647992479	UP	C5	CD4	CD4 (All cells)
GOBP_NEGATIVE_REGULATION_OF_INTRACELLULAR_SIGNAL_TRANSDUCTION	NEGATIVE REGULATION OF INTRACELLULAR SIGNAL TRANSDUCTION	20/329	469/15340	0.0028354295335771	0.0470818500777037	0.0405657377525915	DUSP4/RGS2/NFE2L2/DAB2/HERPUD1/SEC14L1/TNIP3/MMP9/PDE4D/SNAI1/DLC1/PER1/DDIT3/SPI1/SH3BP1/DNAJA1/UBE2B/TNFAIP3/DDX3X/MDM2	20	1.32714647992479	UP	C5	CD4	CD4 (All cells)
GOBP_RESPONSE_TO_CADMIUM_ION	RESPONSE TO CADMIUM ION	5/329	46/15340	0.00293504624081078	0.0484753492767063	0.0417663771278899	HMOX1/MMP9/FOS/SLC30A1/PCNA	5	1.31447905304039	UP	C5	CD4	CD4 (All cells)
GOCC_TERTIARY_GRANULE_LUMEN	TERTIARY GRANULE LUMEN	5/329	46/15340	0.00293504624081078	0.0484753492767063	0.0417663771278899	MMP9/CTSS/CDA/GOLGA7/CTSH	5	1.31447905304039	UP	C5	CD4	CD4 (All cells)
GOBP_ALDEHYDE_BIOSYNTHETIC_PROCESS	ALDEHYDE BIOSYNTHETIC PROCESS	3/329	14/15340	0.00298509935023325	0.0485235754905021	0.0418079288498042	DAB2/PDXK/TPI1	3	1.31404720536145	UP	C5	CD4	CD4 (All cells)
GOBP_CELLULAR_COPPER_ION_HOMEOSTASIS	CELLULAR COPPER ION HOMEOSTASIS	3/329	14/15340	0.00298509935023325	0.0485235754905021	0.0418079288498042	ATOX1/APP/ANKRD9	3	1.31404720536145	UP	C5	CD4	CD4 (All cells)
GOBP_CHAPERONE_MEDIATED_AUTOPHAGY	CHAPERONE MEDIATED AUTOPHAGY	3/329	14/15340	0.00298509935023325	0.0485235754905021	0.0418079288498042	PLK3/LAMP2/BAG3	3	1.31404720536145	UP	C5	CD4	CD4 (All cells)
GOBP_CYTOPLASMIC_SEQUESTERING_OF_TRANSCRIPTION_FACTOR	CYTOPLASMIC SEQUESTERING OF TRANSCRIPTION FACTOR	3/329	14/15340	0.00298509935023325	0.0485235754905021	0.0418079288498042	NFKBIA/IL10/NFKBIB	3	1.31404720536145	UP	C5	CD4	CD4 (All cells)
GOBP_GERMINAL_CENTER_FORMATION	GERMINAL CENTER FORMATION	3/329	14/15340	0.00298509935023325	0.0485235754905021	0.0418079288498042	NFKB2/CXCL13/TNFAIP3	3	1.31404720536145	UP	C5	CD4	CD4 (All cells)
GOBP_PYRIMIDINE_NUCLEOSIDE_METABOLIC_PROCESS	PYRIMIDINE NUCLEOSIDE METABOLIC PROCESS	3/329	14/15340	0.00298509935023325	0.0485235754905021	0.0418079288498042	TK1/CDA/CDADC1	3	1.31404720536145	UP	C5	CD4	CD4 (All cells)
GOBP_INTERLEUKIN_1_PRODUCTION	INTERLEUKIN 1 PRODUCTION	7/329	89/15340	0.00300128753253413	0.0486586695235258	0.0419243259137797	IL10/EGR1/IL1R2/HAVCR2/APP/ARG2/TNFAIP3	7	1.31283977017895	UP	C5	CD4	CD4 (All cells)
GOBP_PRODUCTION_OF_MOLECULAR_MEDIATOR_OF_IMMUNE_RESPONSE	PRODUCTION OF MOLECULAR MEDIATOR OF IMMUNE RESPONSE	11/329	193/15340	0.00304617817510732	0.0492571795487904	0.0424400023514539	TNFRSF4/TFRC/TNFRSF1B/NR4A3/CD28/HMOX1/FOXP3/IL10/IL1R1/IL21/DLA-DOA	11	1.30753045935573	UP	C5	CD4	CD4 (All cells)
HP_ABNORMAL_ARTERIAL_PHYSIOLOGY	ABNORMAL ARTERIAL PHYSIOLOGY	9/329	139/15340	0.00308057451544688	0.0496833127465153	0.0428071588569449	P4HA2/CTLA4/IL10/FAS/GLA/APP/ANGPTL6/CALR/IL12A	9	1.30378945430559	UP	C5	CD4	CD4 (All cells)
HP_INCREASED_INTRACRANIAL_PRESSURE	INCREASED INTRACRANIAL PRESSURE	6/329	67/15340	0.00309281485953398	0.049750826529535	0.0428653287549447	IL10/GALC/FAS/PDE4D/GALK1/IL12A	6	1.30319969975777	UP	C5	CD4	CD4 (All cells)
GSE27241_CTRL_VS_DIGOXIN_TREATED_CD4_TCELL_IN_TH17_POLARIZING_CONDITIONS_UP	CTRL VS DIGOXIN TREATED CD4 TCELL IN TH17 POLARIZING CONDITIONS UP	23/333	152/15540	1.60671200909777e-13	1.50227572850641e-10	9.21745310482402e-11	NFKBIA/ICAM1/TRIB1/S100PBP/MAP3K8/PDCD1/NFKBID/CXCL10/REL/NR4A3/ARL5B/CD274/NFKB2/NAB1/ARID5B/PPP1R15A/RELB/EGR1/FOS/PER1/PLIN2/BIRC3/TNFAIP3	23	9.82325034936986	UP	C7	CD4	CD4 (All cells)
GSE10325_CD4_TCELL_VS_LUPUS_CD4_TCELL_DN	CD4 TCELL VS LUPUS CD4 TCELL DN	23/333	166/15540	1.08522739927007e-12	3.64508210291763e-10	2.23649844761059e-10	DUSP4/SAT1/IRF4/ZCCHC2/LAG3/PLA2G7/ICA1/OASL/ARID5B/LAMP2/FAS/GADD45A/ISG15/RAB11FIP1/ARG2/CXCL13/WARS1/IFI6/IFI30/ISG20/PSMA6/OAS2/OAS1	23	9.43829268505726	UP	C7	CD4	CD4 (All cells)
GSE9316_IL6_KO_VS_IFNG_KO_INVIVO_EXPANDED_CD4_TCELL_DN	IL6 KO VS IFNG KO INVIVO EXPANDED CD4 TCELL DN	24/333	183/15540	1.16954505975967e-12	3.64508210291763e-10	2.23649844761059e-10	NFKBIA/ICAM1/BCL2A1/TNFRSF4/GADD45G/CXCL10/HBEGF/OASL/IL10/STRA6/FOS/CCL5/BATF3/CCRL2/MMP14/DDIT3/GZMA/SYTL3/WARS1/IL2RA/IRF1/TNFAIP3/CD70/OAS1	24	9.43829268505726	UP	C7	CD4	CD4 (All cells)
GSE32901_NAIVE_VS_TH17_NEG_CD4_TCELL_UP	NAIVE VS TH17 NEG CD4 TCELL UP	22/333	166/15540	8.45869685694818e-12	1.97722039031164e-09	1.21315520711494e-09	TNFRSF18/ODC1/TNFRSF4/IRF4/TNFRSF9/GRN/TK1/TNIP3/SLC37A2/LY96/ADAM9/NIBAN1/CTSZ/COBLL1/SPI1/TNFRSF13C/PLIN2/IFI30/KIF11/KIF15/SYPL1/CTSH	22	8.7039449194766	UP	C7	CD4	CD4 (All cells)
GSE2770_TGFB_AND_IL4_VS_IL12_TREATED_ACT_CD4_TCELL_2H_DN	TGFB & IL4 VS IL12 TREATED ACT CD4 TCELL 2H DN	22/333	176/15540	2.75053045202237e-11	5.14349194528183e-09	3.15587178179408e-09	METRNL/TNFRSF18/DUSP4/BCL2A1/TNFRSF9/IRAK2/P4HA2/LAG3/NAMPT/HBEGF/OASL/IL2RB/EGR1/PDE4D/FES/PELI1/CCRL2/DDIT3/DRAM1/MDM2/DESI1/C30H15orf48	22	8.28874193593483	UP	C7	CD4	CD4 (All cells)
GSE13738_RESTING_VS_BYSTANDER_ACTIVATED_CD4_TCELL_DN	RESTING VS BYSTANDER ACTIVATED CD4 TCELL DN	22/333	189/15540	1.13050052191923e-10	1.76169664665746e-08	1.0809171656947e-08	FOSL2/TNFRSF18/SAT1/TRIB1/NEDD9/MAP3K8/IRF4/TNFRSF9/TFRC/IRAK2/PRDM1/TNFRSF1B/NAMPT/HBEGF/IL2RB/PDE4A/HNRNPLL/ATP1B1/RAB11FIP1/BHLHE40/BIRC3/CTSH	22	7.75406887232856	UP	C7	CD4	CD4 (All cells)
GSE39820_CTRL_VS_IL1B_IL6_IL23A_CD4_TCELL_DN	CTRL VS IL1B IL6 IL23A CD4 TCELL DN	22/333	191/15540	1.38993921426292e-10	1.85656166476547e-08	1.13912311544856e-08	FOSL2/ALCAM/OCIAD2/GADD45G/NFE2L2/IRAK2/CD28/MGLL/SRGN/GALC/TOX2/IL21/RAB11FIP1/DDIT3/GZMA/ZBTB21/DCTN4/SKAP2/MCTP2/SYPL1/GOLGA7/MDM2	22	7.73129062132465	UP	C7	CD4	CD4 (All cells)
GSE37533_PPARG1_FOXP3_VS_FOXP3_TRANSDUCED_CD4_TCELL_DN	PPARG1 FOXP3 VS FOXP3 TRANSDUCED CD4 TCELL DN	20/333	173/15540	9.14769269713274e-10	1.06913658397739e-07	6.55985857886492e-08	CXCL10/ZCCHC2/LGMN/OASL/TENT5A/SIAH2/CSF1/ISG15/SQOR/GTF2B/WARS1/IFI6/DNAJA1/IFI30/IRF1/ISG20/SHFL/OAS2/OAS1/DYNLT1	20	6.97096680940435	UP	C7	CD4	CD4 (All cells)
GSE37533_PPARG2_FOXP3_VS_FOXP3_TRANSDUCED_CD4_TCELL_DN	PPARG2 FOXP3 VS FOXP3 TRANSDUCED CD4 TCELL DN	20/333	176/15540	1.242016953531e-09	1.29031761283498e-07	7.91695017163035e-08	CXCL10/ZCCHC2/OASL/TENT5A/SIAH2/CSF1/FES/ISG15/SQOR/GTF2B/WARS1/IFI6/DNAJA1/IFI30/IRF1/ISG20/SHFL/PSMA6/OAS2/OAS1	20	6.88930337456625	UP	C7	CD4	CD4 (All cells)
GSE3982_NEUTROPHIL_VS_EFF_MEMORY_CD4_TCELL_UP	NEUTROPHIL VS EFF MEMORY CD4 TCELL UP	20/333	178/15540	1.51737406998995e-09	1.4187447554406e-07	8.70493545415286e-08	FOSL2/PLK3/ZCCHC2/DAPP1/NAB1/PPP1R15A/TST/ISG15/FRMD4A/PELI1/CDA/JUNB/TCIRG1/PHC2/IRF1/APOBR/PFKFB3/ZFP36L1/EXT1/SLC6A6	20	6.84809573088125	UP	C7	CD4	CD4 (All cells)
GSE11057_NAIVE_VS_MEMORY_CD4_TCELL_DN	NAIVE VS MEMORY CD4 TCELL DN	20/333	187/15540	3.61113464321849e-09	3.06946444673571e-07	1.88331902445366e-07	ALCAM/TNFRSF4/SLC2A3/TNFRSF1B/HERPUD1/SIAH2/SRGN/IL2RB/FAS/SQOR/NIBAN1/HNRNPLL/RAB11FIP1/GZMK/SH2D1A/GOLGA7/OSBPL3/KLF6/PSMD8/SLC6A6	20	6.51293739263909	UP	C7	CD4	CD4 (All cells)
GSE36476_CTRL_VS_TSST_ACT_72H_MEMORY_CD4_TCELL_YOUNG_DN	CTRL VS TSST ACT 72H MEMORY CD4 TCELL YOUNG DN	20/333	192/15540	5.7148288028983e-09	4.1102807159307e-07	2.52192850006443e-07	ASPM/TOP2A/LGMN/TK1/HMGB3/TST/GLA/IL1R2/IL1R1/BATF3/CDC20/TPI1/WARS1/IFI30/KIF11/IL2RA/KIF15/PCNA/SLC25A5/PSMB2	20	6.38612851651408	UP	C7	CD4	CD4 (All cells)
GSE43863_TH1_VS_LY6C_LOW_CXCR5NEG_EFFECTOR_CD4_TCELL_UP	TH1 VS LY6C LOW CXCR5NEG EFFECTOR CD4 TCELL UP	20/333	192/15540	5.7148288028983e-09	4.1102807159307e-07	2.52192850006443e-07	BCL2A1/ALCAM/UBE2S/AARS1/TOP2A/LAG3/GRN/ICOS/HMGB3/SLC37A2/ATPAF2/CENPF/ITPK1/MYL4/KIF11/GALK1/CKAP2/DPCD/TP53I13/SLC25A4	20	6.38612851651408	UP	C7	CD4	CD4 (All cells)
GSE37533_PPARG1_FOXP3_VS_PPARG2_FOXP3_TRANSDUCED_CD4_TCELL_PIOGLITAZONE_TREATED_DN	PPARG1 FOXP3 VS PPARG2 FOXP3 TRANSDUCED CD4 TCELL PIOGLITAZONE TREATED DN	19/333	178/15540	9.24749778064961e-09	6.17600744636242e-07	3.78938818831131e-07	FOSL2/TRIB1/CXCL10/SIAH2/CSF1/FES/ISG15/DRAM1/WARS1/DNAJA1/IFI30/SBNO2/IRF1/SHFL/OAS2/MSRB1/OAS1/DYNLT1/IL12A	19	6.20929218904665	UP	C7	CD4	CD4 (All cells)
GSE22140_GERMFREE_VS_SPF_MOUSE_CD4_TCELL_UP	GERMFREE VS SPF MOUSE CD4 TCELL UP	19/333	179/15540	1.01466869854902e-08	6.32476822095558e-07	3.88066274181907e-07	ICAM1/TRIB1/BCL2A1/UBE2S/IRF4/CXCL10/OASL/ISG15/CTSZ/ATP1B1/CCRL2/JUNB/WARS1/SBNO2/IRF1/ISG20/OAS2/OAS1/KLF6	19	6.19895538512517	UP	C7	CD4	CD4 (All cells)
GSE37301_HEMATOPOIETIC_STEM_CELL_VS_CD4_TCELL_UP	HEMATOPOIETIC STEM CELL VS CD4 TCELL UP	18/333	161/15540	1.09975611121717e-08	6.42669977492531e-07	3.94320447771944e-07	ELL2/TOP2A/CXCL10/ZEB2/CD274/GRN/MMP9/IL1R2/CCL5/IL18RAP/BLVRB/GZMA/SKAP2/NRP1/KIF11/KIF15/PFKFB3/OSBPL3	18	6.19201198780373	UP	C7	CD4	CD4 (All cells)
GSE22140_HEALTHY_VS_ARTHRITIC_GERMFREE_MOUSE_CD4_TCELL_DN	HEALTHY VS ARTHRITIC GERMFREE MOUSE CD4 TCELL DN	19/333	183/15540	1.46114708517483e-08	8.03630896846155e-07	4.93080595306675e-07	ICAM1/TRIB1/ELL2/SLC2A3/TNFRSF9/TNFRSF1B/LGMN/HMOX1/NFKB2/OASL/CALM3/PPP1R15A/CTSZ/BLVRB/RGS16/IRF1/SH3GL1/OAS2/KLF6	19	6.09494337447251	UP	C7	CD4	CD4 (All cells)
GSE43863_LY6C_INT_CXCR5POS_VS_LY6C_LOW_CXCR5NEG_EFFECTOR_CD4_TCELL_DN	LY6C INT CXCR5POS VS LY6C LOW CXCR5NEG EFFECTOR CD4 TCELL DN	19/333	185/15540	1.74673099604324e-08	9.07329711833573e-07	5.56706662481618e-07	DUSP4/SAT1/ALCAM/PLK3/NR4A3/LAG3/PPP1R15A/SRGN/TOX2/EGR1/LEPROTL1/IL1R2/TNFRSF13C/PDXK/TIPARP/CHPF/HSPA5/ITGAV/C30H15orf48	19	6.0422348672842	UP	C7	CD4	CD4 (All cells)
GSE20366_TREG_VS_NAIVE_CD4_TCELL_HOMEOSTATIC_CONVERSION_UP	TREG VS NAIVE CD4 TCELL HOMEOSTATIC CONVERSION UP	19/333	187/15540	2.08300176590673e-08	1.02505613216989e-06	6.2893959136796e-07	TNFRSF18/DUSP4/TNFRSF4/SLC2A3/TNFRSF9/FOXP3/ITIH5/TENT5A/ETF1/SRGN/IL2RB/SEC24A/NIBAN1/P4HA1/IL2RA/SYPL1/GALK1/CALR/CHCHD10	19	5.98925235195051	UP	C7	CD4	CD4 (All cells)
GSE22601_DOUBLE_NEGATIVE_VS_CD4_SINGLE_POSITIVE_THYMOCYTE_UP	DOUBLE NEGATIVE VS CD4 SINGLE POS THYMOCYTE UP	19/333	193/15540	3.48261327838702e-08	1.62812170764593e-06	9.98960124589961e-07	BCL2A1/RGS2/TNFRSF4/SLC2A3/CXCL10/NFKB2/CTLA4/RELB/HMGB3/OSER1/CCL5/RHOB/BATF3/RAB11FIP1/PLIN2/SLC30A1/NRP1/TOB1/SLC6A6	19	5.78831313324082	UP	C7	CD4	CD4 (All cells)
GSE36476_CTRL_VS_TSST_ACT_72H_MEMORY_CD4_TCELL_YOUNG_UP	CTRL VS TSST ACT 72H MEMORY CD4 TCELL YOUNG UP	18/333	178/15540	5.30993852878341e-08	2.3641869163869e-06	1.45058471087066e-06	SLC2A3/PLK3/MGP/FOSB/TENT5A/LEPROTL1/FOS/PELI1/PER1/JUNB/TMX4/GZMK/TIPARP/TNFAIP3/ARL4C/TOB1/KLF6/CKAP4	18	5.62631819041923	UP	C7	CD4	CD4 (All cells)
GSE45739_UNSTIM_VS_ACD3_ACD28_STIM_WT_CD4_TCELL_DN	UNSTIM VS ACD3 ACD28 STIM WT CD4 TCELL DN	18/333	179/15540	5.79015503154254e-08	2.46081588840558e-06	1.50987296277066e-06	MAP3K8/ZEB2/LAG3/IL2RB/CCL5/FASLG/MFSD10/GZMA/ITPK1/GZMK/TIPARP/SAR1A/SH2D1A/CTSW/ENC1/CALR/FKBP11/SLC25A4	18	5.60892087782121	UP	C7	CD4	CD4 (All cells)
GSE20366_TREG_VS_NAIVE_CD4_TCELL_DEC205_CONVERSION_UP	TREG VS NAIVE CD4 TCELL DEC205 CONVERSION UP	18/333	187/15540	1.13253063621905e-07	4.42654401817187e-06	2.71597690954536e-06	TNFRSF18/ICAM1/TNFRSF4/SLC2A3/TNFRSF9/CXCL10/SNX18/FOXP3/ITIH5/IL10/CTSS/NIBAN1/ATP1B1/PMEPA1/P4HA1/MAGED2/NPC2/IL2RA	18	5.35393521273791	UP	C7	CD4	CD4 (All cells)
GSE40274_CTRL_VS_EOS_TRANSDUCED_ACTIVATED_CD4_TCELL_UP	CTRL VS EOS TRANSDUCED ACTIVATED CD4 TCELL UP	17/333	167/15540	1.1362252025254e-07	4.42654401817187e-06	2.71597690954536e-06	FOSL2/MAP3K8/TACC3/PRDM1/TOP2A/ZEB2/PDE4A/HAVCR2/IL18RAP/ATP1B1/GZMA/GZMK/BHLHE40/KIF11/KIF15/DPCD/UBXN2B	17	5.35393521273791	UP	C7	CD4	CD4 (All cells)
GSE37533_UNTREATED_VS_PIOGLIZATONE_TREATED_CD4_TCELL_PPARG1_AND_FOXP3_TRASDUCED_UP	UNTREATED VS PIOGLIZATONE TREATED CD4 TCELL PPARG1 & FOXP3 TRASDUCED UP	18/333	188/15540	1.22838252863863e-07	4.59415065710848e-06	2.81881464466549e-06	FOSL2/BCL2A1/ALCAM/TNFRSF4/SLC2A3/NFKB2/TNIP3/CA2/RELB/IL2RB/CHI3L1/IL1R2/PMEPA1/EPB41L2/PDXK/BHLHE40/CYP51A1/CXCL13	18	5.33779476698208	UP	C7	CD4	CD4 (All cells)
GSE28726_NAIVE_CD4_TCELL_VS_NAIVE_VA24NEG_NKTCELL_UP	NAIVE CD4 TCELL VS NAIVE VA24NEG NKTCELL UP	18/333	189/15540	1.33160129602285e-07	4.78864312223602e-06	2.93814860863341e-06	TNFRSF4/UBE2S/TNFRSF9/AARS1/TOP2A/LAG3/TK1/ATOX1/GLA/IL18RAP/CENPF/MFSD10/PDXK/BHLHE40/TPI1/KIF11/PSMA6/GALK1	18	5.3197875279227	UP	C7	CD4	CD4 (All cells)
GSE43863_DAY6_EFF_VS_DAY150_MEM_TH1_CD4_TCELL_UP	DAY6 EFF VS DAY150 MEM TH1 CD4 TCELL UP	18/333	190/15540	1.44269454577233e-07	4.81756928677545e-06	2.9558967197215e-06	FOSL2/DUSP4/RGS2/ALCAM/REL/NR4A3/CD28/FOSB/NAB1/EGR1/IL1R2/PER1/STARD4/TNFRSF13C/TIPARP/RGS16/ITGAV/OSBPL3	18	5.31717203055982	UP	C7	CD4	CD4 (All cells)
GSE43956_WT_VS_SGK1_KO_TH17_DIFFERENTIATED_CD4_TCELL_DN	WT VS SGK1 KO TH17 DIFFERENTIATED CD4 TCELL DN	18/333	190/15540	1.44269454577233e-07	4.81756928677545e-06	2.9558967197215e-06	IL4I1/BCL2A1/NFE2L2/AARS1/LGMN/IL10/EGR1/OSER1/RHOB/PELI1/PLIN2/UBE2B/PHC2/UGCG/MDM2/KLF6/CAPN7/ACSL4	18	5.31717203055982	UP	C7	CD4	CD4 (All cells)
GSE40274_CTRL_VS_FOXP3_AND_LEF1_TRANSDUCED_ACTIVATED_CD4_TCELL_UP	CTRL VS FOXP3 & LEF1 TRANSDUCED ACTIVATED CD4 TCELL UP	16/333	153/15540	1.85564921031713e-07	5.98286900567764e-06	3.67088500770539e-06	DUSP4/MAP3K8/NFKBID/LAG3/MMP9/CTLA4/IL10/IL2RB/GLA/CCL5/IL18RAP/PMEPA1/UBE2B/SH2D1A/CTSW/SLC41A1	16	5.22309050588838	UP	C7	CD4	CD4 (All cells)
GSE45739_UNSTIM_VS_ACD3_ACD28_STIM_NRAS_KO_CD4_TCELL_DN	UNSTIM VS ACD3 ACD28 STIM NRAS KO CD4 TCELL DN	17/333	174/15540	2.0650091352134e-07	6.43594513808175e-06	3.94887711821509e-06	MAP3K8/TNFRSF9/ZEB2/LAG3/IL2RB/PDE4A/CCL5/FASLG/GZMA/ITPK1/GZMK/SLC2A1/MCTP2/CTSW/ENC1/SLC25A4/IL12A	17	5.19138766661308	UP	C7	CD4	CD4 (All cells)
GSE26156_DOUBLE_POSITIVE_VS_CD4_SINGLE_POSITIVE_THYMOCYTE_UP	DOUBLE POS VS CD4 SINGLE POS THYMOCYTE UP	17/333	179/15540	3.10545598719859e-07	9.07375421259588e-06	5.56734708231326e-06	HBEGF/ICOS/PPM1H/PPP1R15A/GADD45A/LEPROTL1/PER1/JUND/DDIT3/JUNB/TIPARP/UBE2B/CTSW/DDX3X/ENC1/ARL4C/HNRNPDL	17	5.04221298896234	UP	C7	CD4	CD4 (All cells)
GSE7548_NAIVE_VS_DAY7_PCC_IMMUNIZATION_CD4_TCELL_DN	NAIVE VS DAY7 PCC IMMUNIZATION CD4 TCELL DN	17/333	179/15540	3.10545598719859e-07	9.07375421259588e-06	5.56734708231326e-06	UBE2S/CXCL10/LAG3/OASL/FAS/ISG15/STK17B/GTF2B/SLC30A1/WARS1/DNAJA1/LMNB1/ISG20/OAS2/OAS1/KLF6/DYNLT1	17	5.04221298896234	UP	C7	CD4	CD4 (All cells)
GSE24634_IL4_VS_CTRL_TREATED_NAIVE_CD4_TCELL_DAY10_DN	IL4 VS CTRL TREATED NAIVE CD4 TCELL DAY10 DN	17/333	182/15540	3.93901751590623e-07	1.1160549628401e-05	6.84773379958181e-06	P4HA2/GRN/SQOR/APP/BLVRB/CDA/SLC30A1/TCIRG1/WARS1/DNAJA1/NRP1/IRF1/APOBR/PSMA6/MSRB1/DYNLT1/CKAP4	17	4.95231441698412	UP	C7	CD4	CD4 (All cells)
GSE13306_RA_VS_UNTREATED_MEM_CD4_TCELL_DN	RA VS UNTREATED MEM CD4 TCELL DN	17/333	187/15540	5.78953729545297e-07	1.59212275624957e-05	9.76872391957234e-06	TNFRSF4/TNFSF9/IRF4/PRDM1/P4HA2/DAPP1/IL10/SIAH2/GADD45A/OSER1/BATF3/IL21/ANKRD50/TPI1/SLC2A1/ENC1/GALK1	17	4.79802345022492	UP	C7	CD4	CD4 (All cells)
GSE36476_CTRL_VS_TSST_ACT_72H_MEMORY_CD4_TCELL_OLD_DN	CTRL VS TSST ACT 72H MEMORY CD4 TCELL OLD DN	17/333	189/15540	6.72841293179589e-07	1.7974474546369e-05	1.10285264596354e-05	COL6A3/IRF4/ASPM/AARS1/TOP2A/TK1/HMGB3/GLA/IL1R1/CENPF/CDC20/TPI1/WARS1/KIF11/IL2RA/PSMB2/CTSH	17	4.74534379663064	UP	C7	CD4	CD4 (All cells)
GSE36476_CTRL_VS_TSST_ACT_40H_MEMORY_CD4_TCELL_YOUNG_DN	CTRL VS TSST ACT 40H MEMORY CD4 TCELL YOUNG DN	17/333	191/15540	7.80331020815487e-07	1.97191757962833e-05	1.20990158277223e-05	IRF4/ASPM/TOP2A/LGMN/TK1/CTLA4/IL1R2/IL1R1/BATF3/CDC20/TPI1/WARS1/IFI30/KIF11/IL2RA/PCNA/SLC25A5	17	4.70511124125113	UP	C7	CD4	CD4 (All cells)
GSE3982_MEMORY_CD4_TCELL_VS_TH1_DN	MEMORY CD4 TCELL VS TH1 DN	17/333	191/15540	7.80331020815487e-07	1.97191757962833e-05	1.20990158277223e-05	DUSP4/IRF4/SLA/LAG3/NAMPT/PDE4D/FES/RHOB/RAB11FIP1/P4HA1/TPI1/WARS1/IFI6/DNAJA1/KIF11/RDX/PSMB2	17	4.70511124125113	UP	C7	CD4	CD4 (All cells)
GSE13738_RESTING_VS_TCR_ACTIVATED_CD4_TCELL_DN	RESTING VS TCR ACTIVATED CD4 TCELL DN	17/333	192/15540	8.39710754831643e-07	2.03320774403797e-05	1.24750714382291e-05	METRNL/FOSL2/NEDD9/IRF4/TNFRSF9/TFRC/IRAK2/PRDM1/TNFRSF1B/NR4A3/LAG3/TNIP3/PDE4D/SYTL3/MCTP2/RDX/ITGAV	17	4.69181824483469	UP	C7	CD4	CD4 (All cells)
GSE27241_WT_VS_RORGT_KO_TH17_POLARIZED_CD4_TCELL_TREATED_WITH_DIGOXIN_DN	WT VS RORGT KO TH17 POLARIZED CD4 TCELL TREATED WITH DIGOXIN DN	16/333	171/15540	8.48075957406214e-07	2.03320774403797e-05	1.24750714382291e-05	NFKBIA/DUSP4/ALCAM/NFKBID/NR4A3/LAG3/EGR1/PDE4D/SLC37A2/SQOR/PMEPA1/SYTL3/NRP1/UROD/ARL4C/DESI1	16	4.69181824483469	UP	C7	CD4	CD4 (All cells)
GSE2770_IL12_AND_TGFB_ACT_VS_ACT_CD4_TCELL_6H_DN	IL12 & TGFB ACT VS ACT CD4 TCELL 6H DN	17/333	193/15540	9.03154934356191e-07	2.1111246590576e-05	1.2953143137477e-05	MAP3K8/GADD45G/CXCL10/LAG3/ICOS/FES/FASLG/IL18RAP/RAB11FIP1/IGFBP7/SAR1A/WARS1/NRP1/IL2RA/HSPA5/SLC25A4/DYNLT1	17	4.67548612143304	UP	C7	CD4	CD4 (All cells)
GSE2770_TGFB_AND_IL4_ACT_VS_ACT_CD4_TCELL_2H_DN	TGFB & IL4 ACT VS ACT CD4 TCELL 2H DN	16/333	174/15540	1.07071987856672e-06	2.44176362551191e-05	1.49818314202532e-05	SAT1/CXCL10/ZCCHC2/OASL/TENT5A/ISG15/PELI1/GTF2B/TIPARP/DCTN4/C1GALT1/ISG20/SHFL/OAS2/OAS1/DYNLT1	16	4.61229638015546	UP	C7	CD4	CD4 (All cells)
GSE3982_BCELL_VS_CENT_MEMORY_CD4_TCELL_UP	BCELL VS CENT MEMORY CD4 TCELL UP	16/333	178/15540	1.44932051439509e-06	3.22646352609384e-05	1.97964832166749e-05	TRIB1/MAP3K8/IRF4/SEC14L1/CA2/HHEX/TST/RHOB/ATPAF2/COBLL1/UROD/ISG20/SYPL1/OAS1/CKAP4/CTSH	16	4.49127324005808	UP	C7	CD4	CD4 (All cells)
GSE3982_NEUTROPHIL_VS_CENT_MEMORY_CD4_TCELL_UP	NEUTROPHIL VS CENT MEMORY CD4 TCELL UP	16/333	181/15540	1.8082498986162e-06	3.93189222140964e-05	2.4124753849347e-05	FOSL2/ICAM1/SLC2A3/ZCCHC2/RGS4/SEC14L1/MMP9/TST/LY96/SQOR/NIBAN1/STK17B/LMNB1/PFKFB3/KLF6/SLC6A6	16	4.40539839528766	UP	C7	CD4	CD4 (All cells)
GSE24574_BCL6_HIGH_VS_LOW_TFH_CD4_TCELL_UP	BCL6 HIGH VS LOW TFH CD4 TCELL UP	16/333	182/15540	1.94457261158251e-06	4.13221679961284e-05	2.5353877351973e-05	PRDM1/HHEX/GADD45A/LEPROTL1/PER1/JUND/DDIT3/JUNB/TIPARP/MAGED2/UBE2B/TNFAIP3/CTSW/ENC1/ARL4C/TOB1	16	4.38381690099425	UP	C7	CD4	CD4 (All cells)
GSE10325_CD4_TCELL_VS_BCELL_UP	CD4 TCELL VS BCELL UP	16/333	183/15540	2.09007334594484e-06	4.24621090964875e-05	2.60533064537976e-05	PLK3/CD28/ICOS/SRGN/IL2RB/LEPROTL1/PDE4D/CCL5/GZMA/GZMK/PLIN2/TNFAIP3/SH2D1A/GOLGA7/ARL4C/TOB1	16	4.37199843819127	UP	C7	CD4	CD4 (All cells)
GSE2770_TGFB_AND_IL4_VS_IL4_TREATED_ACT_CD4_TCELL_48H_UP	TGFB & IL4 VS IL4 TREATED ACT CD4 TCELL 48H UP	16/333	183/15540	2.09007334594484e-06	4.24621090964875e-05	2.60533064537976e-05	ALCAM/NFE2L2/ELL2/DAB2/IRAK2/LGMN/PLA2G7/GLA/SQOR/NIBAN1/CCRL2/PDXK/CYP51A1/DNAJA1/TRAF3/TM2D2	16	4.37199843819127	UP	C7	CD4	CD4 (All cells)
GSE17974_0H_VS_0.5H_IN_VITRO_ACT_CD4_TCELL_DN	0H VS 0.5H IN VITRO ACT CD4 TCELL DN	15/333	162/15540	2.13445895993039e-06	4.24621090964875e-05	2.60533064537976e-05	DUSP4/BCL2A1/NFE2L2/NFKBID/SLC2A3/NR4A3/ARL5B/LAG3/ICOS/EGR1/SPI1/SLC30A1/DCTN4/PFKFB3/ENC1	15	4.37199843819127	UP	C7	CD4	CD4 (All cells)
GSE2770_TGFB_AND_IL4_ACT_VS_ACT_CD4_TCELL_48H_UP	TGFB & IL4 ACT VS ACT CD4 TCELL 48H UP	16/333	184/15540	2.24529361977689e-06	4.37364486352374e-05	2.68351978679475e-05	TNFRSF18/ALCAM/TNFRSF4/NFE2L2/IRF4/LGMN/CD274/CTSB/SQOR/CCRL2/PDXK/CYP51A1/DNAJA1/TM2D2/PSMB2/CTSH	16	4.35915648423245	UP	C7	CD4	CD4 (All cells)
GSE43863_DAY6_EFF_VS_DAY150_MEM_TFH_CD4_TCELL_UP	DAY6 EFF VS DAY150 MEM TFH CD4 TCELL UP	16/333	187/15540	2.77510174602529e-06	5.29534720925235e-05	3.2490450087729e-05	RGS2/IRAK2/REL/CD28/NAMPT/NAB1/SEC24A/FRMD4A/PMEPA1/CCRL2/STARD4/ISG20/HSPA5/ZFP36L1/OAS1/OSBPL3	16	4.27610555848026	UP	C7	CD4	CD4 (All cells)
GSE24634_NAIVE_CD4_TCELL_VS_DAY7_IL4_CONV_TREG_DN	NAIVE CD4 TCELL VS DAY7 IL4 CONV TREG DN	16/333	189/15540	3.18810919501473e-06	5.844866857527e-05	3.58621158159551e-05	TRIB1/SEC14L1/TST/GLA/PDE4A/SLBP/SQOR/CDC20/WARS1/IL2RA/KIF15/SLC25A5/RFC5/ATP5MC1/PSMB2/CTSH	16	4.23322537735072	UP	C7	CD4	CD4 (All cells)
GSE26156_DOUBLE_POSITIVE_VS_CD4_SINGLE_POSITIVE_THYMOCYTE_DN	DOUBLE POS VS CD4 SINGLE POS THYMOCYTE DN	16/333	189/15540	3.18810919501473e-06	5.844866857527e-05	3.58621158159551e-05	DUSP4/UBE2S/COL6A3/LAG3/ATOX1/CCL5/CENPF/MFSD10/PDXK/WARS1/SKAP2/KIF11/RDX/PSMA6/PSMB2/PSMD8	16	4.23322537735072	UP	C7	CD4	CD4 (All cells)
GSE43863_TFH_VS_LY6C_LOW_CXCR5NEG_EFFECTOR_CD4_TCELL_UP	TFH VS LY6C LOW CXCR5NEG EFFECTOR CD4 TCELL UP	16/333	190/15540	3.41462205170797e-06	6.13975311220568e-05	3.76714376149968e-05	NFKBIA/TNFSF9/CXCL10/NAMPT/SPC24/BCAR3/CCL5/NIBAN1/PMEPA1/PELI1/CCRL2/STK17B/UGCG/ISG20/SYPL1/IL12A	16	4.21184909207748	UP	C7	CD4	CD4 (All cells)
GSE26928_NAIVE_VS_EFF_MEMORY_CD4_TCELL_DN	GSE26928 NAIVE VS EFF MEMORY CD4 TCELL DN	15/333	169/15540	3.61898470764572e-06	6.38443528612971e-05	3.91727242436329e-05	SAT1/ODC1/IL4I1/ELL2/SLC2A3/PRDM1/TNFRSF1B/SLBP/CCL5/IL18RAP/CTSZ/PMEPA1/CDADC1/PFKFB3/CTSH	15	4.19487751076766	UP	C7	CD4	CD4 (All cells)
GSE11057_PBMC_VS_MEM_CD4_TCELL_UP	PBMC VS MEM CD4 TCELL UP	15/333	170/15540	3.8933633341775e-06	6.74128651380733e-05	4.13622420492541e-05	MAFB/ZEB2/HMOX1/PLA2G7/CA2/SRGN/SPARC/CTSS/FES/SLC37A2/ADAM9/SPI1/IGFBP7/IFI30/DLA-DOA	15	4.17125721436526	UP	C7	CD4	CD4 (All cells)
GSE6259_33D1_POS_DC_VS_CD4_TCELL_DN	33D1 POS DC VS CD4 TCELL DN	15/333	171/15540	4.18617942809781e-06	7.11650502776628e-05	4.36644552787236e-05	TMEM176A/MAFB/LGMN/SEC14L1/SNX18/NUPR1/GALC/ADAM9/CTSZ/BLVRB/ABCA1/TNFAIP3/SYPL1/ITGAV/DST	15	4.14773323948223	UP	C7	CD4	CD4 (All cells)
GSE36476_CTRL_VS_TSST_ACT_40H_MEMORY_CD4_TCELL_YOUNG_UP	CTRL VS TSST ACT 40H MEMORY CD4 TCELL YOUNG UP	15/333	173/15540	4.83147494398069e-06	7.92531416249464e-05	4.86270331388638e-05	FOSB/TENT5A/ARID5B/LEPROTL1/FOS/PELI1/ZMYM5/PER1/TMX4/GZMK/TIPARP/TNFAIP3/GOLGA7/ARL4C/TOB1	15	4.10098351316907	UP	C7	CD4	CD4 (All cells)
GSE41087_WT_VS_FOXP3_MUT_ANTI_CD3_CD28_STIM_CD4_TCELL_UP	WT VS FOXP3 MUT ANTI CD3 CD28 STIM CD4 TCELL UP	15/333	173/15540	4.83147494398069e-06	7.92531416249464e-05	4.86270331388638e-05	NFKBIA/TNFRSF4/IRF4/SDC2/NAB1/RELB/NIBAN1/TG/JUNB/BIRC3/CXCL13/WARS1/IRF1/TNFAIP3/ISG20	15	4.10098351316907	UP	C7	CD4	CD4 (All cells)
GSE22601_IMMATURE_CD4_SINGLE_POSITIVE_VS_CD8_SINGLE_POSITIVE_THYMOCYTE_UP	IMMATURE CD4 SINGLE POS VS CD8 SINGLE POS THYMOCYTE UP	16/333	196/15540	5.10382006801491e-06	7.95345293932324e-05	4.87996831064584e-05	METRNL/RGS2/SLC2A3/GLRX/SLA/HERPUD1/JDP2/TENT5A/DOK2/RHOB/ANKRD50/UGCG/TNFAIP3/MSRB1/TOB1/TP53I13	16	4.09944428430854	UP	C7	CD4	CD4 (All cells)
GSE24634_NAIVE_CD4_TCELL_VS_DAY3_IL4_CONV_TREG_DN	NAIVE CD4 TCELL VS DAY3 IL4 CONV TREG DN	16/333	196/15540	5.10382006801491e-06	7.95345293932324e-05	4.87996831064584e-05	TRIB1/MAFB/TACC3/SEC14L1/TNIP3/ETF1/GLA/DRAM1/PDXK/WARS1/KIF15/RDX/RFC5/ATP5MC1/PSMD8/CTSH	16	4.09944428430854	UP	C7	CD4	CD4 (All cells)
GSE36476_CTRL_VS_TSST_ACT_16H_MEMORY_CD4_TCELL_OLD_DN	CTRL VS TSST ACT 16H MEMORY CD4 TCELL OLD DN	16/333	196/15540	5.10382006801491e-06	7.95345293932324e-05	4.87996831064584e-05	TNFRSF4/IRF4/AARS1/LGMN/MGLL/ZNF593/GLA/IL1R2/IL1R1/BATF3/TPI1/WARS1/IFI30/IL2RA/PSMB2/DESI1	16	4.09944428430854	UP	C7	CD4	CD4 (All cells)
GSE11057_NAIVE_VS_EFF_MEMORY_CD4_TCELL_DN	GSE11057 NAIVE VS EFF MEMORY CD4 TCELL DN	15/333	176/15540	5.96631410756467e-06	8.99758659769834e-05	5.52061322346816e-05	ALCAM/TNFRSF4/SLC2A3/CD28/SRGN/FAS/CCL5/NIBAN1/HNRNPLL/TMX4/GZMA/GZMK/SH2D1A/GOLGA7/OSBPL3	15	4.04587396476713	UP	C7	CD4	CD4 (All cells)
GSE17974_0H_VS_1H_IN_VITRO_ACT_CD4_TCELL_DN	0H VS 1H IN VITRO ACT CD4 TCELL DN	15/333	176/15540	5.96631410756467e-06	8.99758659769834e-05	5.52061322346816e-05	DUSP4/BCL2A1/TNFSF9/NFKBID/IRF4/NR4A3/SLA/NAB1/ICOS/EGR1/CCRL2/ARG2/STARD4/TRAF3/PFKFB3	15	4.04587396476713	UP	C7	CD4	CD4 (All cells)
GSE17974_CTRL_VS_ACT_IL4_AND_ANTI_IL12_12H_CD4_TCELL_UP	CTRL VS ACT IL4 & ANTI IL12 12H CD4 TCELL UP	14/333	156/15540	6.72377886542813e-06	9.9789416494846e-05	6.12273931772486e-05	FOSL2/SAT1/RGS2/SLC2A3/GADD45A/OSER1/PDE4D/FOS/BAG3/JUNB/TNFAIP3/RELL1/ENC1/TOB1	14	4.00091551684509	UP	C7	CD4	CD4 (All cells)
GSE40274_CTRL_VS_IRF4_TRANSDUCED_ACTIVATED_CD4_TCELL_DN	CTRL VS IRF4 TRANSDUCED ACTIVATED CD4 TCELL DN	14/333	158/15540	7.79399765489615e-06	0.000113865434489498	6.98639592420789e-05	ODC1/MAP3K8/UBE2S/TNFRSF9/PLK3/REL/CD274/SNX18/OASL/SEC24A/FOS/FAM76A/BHLHE40/KLF6	14	3.94360809232776	UP	C7	CD4	CD4 (All cells)
GSE24634_IL4_VS_CTRL_TREATED_NAIVE_CD4_TCELL_DAY5_UP	IL4 VS CTRL TREATED NAIVE CD4 TCELL DAY5 UP	15/333	181/15540	8.39246545977876e-06	0.000118893260680199	7.29488624494326e-05	TRIB1/TMEM176A/TNFRSF4/TNFRSF9/LGMN/PLA2G7/MGLL/ATOX1/LAMP2/GADD45A/IL1R2/IL1R1/EPB41L2/BLVRB/NPC2	15	3.92484276213785	UP	C7	CD4	CD4 (All cells)
GSE43863_TFH_VS_LY6C_INT_CXCR5POS_MEMORY_CD4_TCELL_UP	TFH VS LY6C INT CXCR5POS MEMORY CD4 TCELL UP	15/333	181/15540	8.39246545977876e-06	0.000118893260680199	7.29488624494326e-05	NFKBIA/ICAM1/TFRC/CXCL10/NAMPT/NFKBIB/PPP1R15A/SRGN/SEC24A/BCAR3/CCL5/ISG15/PMEPA1/HSPA5/MDM2	15	3.92484276213785	UP	C7	CD4	CD4 (All cells)
GSE1460_INTRATHYMIC_T_PROGENITOR_VS_CD4_THYMOCYTE_DN	INTRATHYMIC T PROGENITOR VS CD4 THYMOCYTE DN	15/333	182/15540	8.97161751201199e-06	0.000121571918459873	7.45923957901836e-05	NEDD9/COL6A3/TNFRSF1B/NR4A3/ICOS/IL2RB/EGR1/LEPROTL1/DOK2/BAG3/BIRC3/TNFAIP3/OAS2/ENC1/ZFP36L1	15	3.91516672988509	UP	C7	CD4	CD4 (All cells)
GSE3982_EOSINOPHIL_VS_EFF_MEMORY_CD4_TCELL_UP	EOSINOPHIL VS EFF MEMORY CD4 TCELL UP	15/333	182/15540	8.97161751201199e-06	0.000121571918459873	7.45923957901836e-05	FOSL2/TRIB1/BCL2A1/TNFRSF1B/SLA/TST/GLA/CTSS/OSER1/FOS/ISG15/IGFBP7/UBE2B/APOBR/SLC6A6	15	3.91516672988509	UP	C7	CD4	CD4 (All cells)
GSE43955_TH0_VS_TGFB_IL6_TH17_ACT_CD4_TCELL_4H_UP	TH0 VS TGFB IL6 TH17 ACT CD4 TCELL 4H UP	15/333	182/15540	8.97161751201199e-06	0.000121571918459873	7.45923957901836e-05	RGS2/MAP3K8/PDCD1/GADD45G/PPP1R15A/RELB/IL2RB/IL1R1/CTSZ/JUNB/BIRC3/IRF1/UGCG/DDX3X/POSTN	15	3.91516672988509	UP	C7	CD4	CD4 (All cells)
GSE24574_BCL6_HIGH_TFH_VS_TFH_CD4_TCELL_DN	BCL6 HIGH TFH VS TFH CD4 TCELL DN	15/333	184/15540	1.02375867324536e-05	0.000134818923871043	8.27203079197508e-05	RGS2/PPM1H/GADD45A/LEPROTL1/OSER1/PER1/DDIT3/MAGED2/ISG20/CTSW/DDX3X/ARL4C/TOB1/EXT1/HNRNPDL	15	3.87024914373582	UP	C7	CD4	CD4 (All cells)
GSE28726_ACT_CD4_TCELL_VS_ACT_NKTCELL_DN	ACT CD4 TCELL VS ACT NKTCELL DN	15/333	184/15540	1.02375867324536e-05	0.000134818923871043	8.27203079197508e-05	RGS2/SLC2A3/PLK3/PPM1H/SRGN/GADD45A/PDE4D/PER1/DDIT3/JUNB/UBE2B/TNFAIP3/ARL4C/TOB1/HNRNPDL	15	3.87024914373582	UP	C7	CD4	CD4 (All cells)
GSE39820_CTRL_VS_IL1B_IL6_CD4_TCELL_DN	CTRL VS IL1B IL6 CD4 TCELL DN	15/333	186/15540	1.16598511021731e-05	0.000151416121951832	9.29037843667305e-05	ALCAM/NFE2L2/PRDM1/PPP1R15A/SRGN/IL21/GZMA/ABCA1/DCTN4/SKAP2/MCTP2/ZNF622/TNFAIP3/HSPA5/C30H15orf48	15	3.8198278810978	UP	C7	CD4	CD4 (All cells)
GSE17974_IL4_AND_ANTI_IL12_VS_UNTREATED_48H_ACT_CD4_TCELL_DN	IL4 & ANTI IL12 VS UNTREATED 48H ACT CD4 TCELL DN	14/333	166/15540	1.37410673434504e-05	0.0001759986022757	0.000107986758502963	ALCAM/MAP3K8/SLA/ICOS/FAS/LY96/IL18RAP/WARS1/TRAF3/IFI30/IL2RA/RDX/ISG20/OAS1	14	3.75449078119926	UP	C7	CD4	CD4 (All cells)
GSE28726_NAIVE_VS_ACTIVATED_CD4_TCELL_DN	NAIVE VS ACTIVATED CD4 TCELL DN	15/333	189/15540	1.41226968148194e-05	0.000178442182727785	0.000109486056388002	DUSP4/UBE2S/IRF4/TNFRSF9/AARS1/CCL5/CENPF/CDC20/PDXK/VWA5A/BHLHE40/WARS1/KIF11/PSMA6/PCNA	15	3.74850247305183	UP	C7	CD4	CD4 (All cells)
GSE37532_TREG_VS_TCONV_PPARG_KO_CD4_TCELL_FROM_VISCERAL_ADIPOSE_TISSUE_UP	TREG VS TCONV PPARG KO CD4 TCELL FROM VISCERAL ADIPOSE TISSUE UP	15/333	190/15540	1.50405317945146e-05	0.000182635028933392	0.000112058644265352	ICAM1/P4HA2/SEC14L1/JDP2/FAS/TOX2/IL1R1/CTSZ/TG/CDC20/SYTL3/PSMA6/ATP5MC1/SLC25A4/OSBPL3	15	3.73841592223715	UP	C7	CD4	CD4 (All cells)
GSE43863_TFH_VS_LY6C_LOW_CXCR5NEG_EFFECTOR_CD4_TCELL_DN	TFH VS LY6C LOW CXCR5NEG EFFECTOR CD4 TCELL DN	15/333	190/15540	1.50405317945146e-05	0.000182635028933392	0.000112058644265352	FOSL2/DUSP4/TRIB1/RGS2/ALCAM/NR4A3/TOX2/EGR1/GLA/IL1R2/TNFRSF13C/TIPARP/PLOD2/ITGAV/OSBPL3	15	3.73841592223715	UP	C7	CD4	CD4 (All cells)
GSE43955_TH0_VS_TGFB_IL6_IL23_TH17_ACT_CD4_TCELL_60H_DN	TH0 VS TGFB IL6 IL23 TH17 ACT CD4 TCELL 60H DN	15/333	190/15540	1.50405317945146e-05	0.000182635028933392	0.000112058644265352	S100PBP/TNFRSF9/CD28/OSER1/ADAM9/ATP1B1/ARG2/JUNB/TIPARP/PTN/UBE2B/UGCG/ISG20/PFKFB3/MSRB1	15	3.73841592223715	UP	C7	CD4	CD4 (All cells)
GSE11057_NAIVE_VS_CENT_MEMORY_CD4_TCELL_DN	GSE11057 NAIVE VS CENT MEMORY CD4 TCELL DN	15/333	191/15540	1.60108494317696e-05	0.000189495496439299	0.000116267993874943	TRIB1/TNFRSF4/PRDM1/HERPUD1/ARID5B/SIAH2/SRGN/FAS/NIBAN1/HNRNPLL/RAB11FIP1/ITPK1/GOLGA7/OSBPL3/SLC6A6	15	3.72240110704052	UP	C7	CD4	CD4 (All cells)
GSE43955_1H_VS_20H_ACT_CD4_TCELL_WITH_TGFB_IL6_DN	1H VS 20H ACT CD4 TCELL WITH TGFB IL6 DN	15/333	191/15540	1.60108494317696e-05	0.000189495496439299	0.000116267993874943	ELL2/GLRX/PRDM1/MGP/NUPR1/IL10/CSF1/CTSS/CYSTM1/DDIT3/PLIN2/BIRC3/TRAF3/NRP1/ISG20	15	3.72240110704052	UP	C7	CD4	CD4 (All cells)
GSE26669_CD4_VS_CD8_TCELL_IN_MLR_UP	CD4 VS CD8 TCELL IN MLR UP	15/333	192/15540	1.70362222845864e-05	0.000196652689334424	0.000120659404094862	TNFRSF18/TNFRSF9/IRAK2/AARS1/PRDM1/NAMPT/CTLA4/ICOS/DOK2/BAG3/NRP1/IL2RA/HSPA5/OAS2/KRT27	15	3.70630010999609	UP	C7	CD4	CD4 (All cells)
GSE3982_DC_VS_CENT_MEMORY_CD4_TCELL_UP	DC VS CENT MEMORY CD4 TCELL UP	15/333	192/15540	1.70362222845864e-05	0.000196652689334424	0.000120659404094862	SDC2/NR4A3/GRN/MMP9/TENT5A/CSF1/SPARC/FES/CTSZ/CDA/SLC30A1/P4HA1/ENC1/CKAP4/CTSH	15	3.70630010999609	UP	C7	CD4	CD4 (All cells)
GSE36476_CTRL_VS_TSST_ACT_40H_MEMORY_CD4_TCELL_OLD_DN	CTRL VS TSST ACT 40H MEMORY CD4 TCELL OLD DN	15/333	193/15540	1.8119326463788e-05	0.000206604515166364	0.000126765506068864	IRF4/ASPM/AARS1/TOP2A/TK1/HMGB3/ATOX1/IL1R2/IL1R1/CENPF/WARS1/KIF11/IL2RA/KIF15/RFC5	15	3.68486019157531	UP	C7	CD4	CD4 (All cells)
GSE37534_UNTREATED_VS_PIOGLITAZONE_TREATED_CD4_TCELL_PPARG1_AND_FOXP3_TRASDUCED_DN	UNTREATED VS PIOGLITAZONE TREATED CD4 TCELL PPARG1 & FOXP3 TRASDUCED DN	14/333	175/15540	2.49367061731142e-05	0.000280913497251347	0.000172358971012647	CXCL10/OASL/ISG15/COBLL1/PTN/WARS1/IFI6/IFI30/IRF1/ISG20/SHFL/OAS2/CALR/OAS1	14	3.55142739344009	UP	C7	CD4	CD4 (All cells)
GSE17974_0H_VS_24H_IN_VITRO_ACT_CD4_TCELL_UP	0H VS 24H IN VITRO ACT CD4 TCELL UP	13/333	156/15540	3.16072495237885e-05	0.00035181878934217	0.000215864047499558	FOSL2/RGS2/GADD45A/LEPROTL1/OSER1/FES/FOS/BAG3/JUNB/VWA5A/TNFAIP3/ENC1/TOB1	13	3.45368097019488	UP	C7	CD4	CD4 (All cells)
GSE17974_0H_VS_4H_IN_VITRO_ACT_CD4_TCELL_DN	0H VS 4H IN VITRO ACT CD4 TCELL DN	14/333	182/15540	3.85525499186564e-05	0.000419146908999346	0.000257174292603032	BCL2A1/TNFRSF4/IRF4/AARS1/NR4A3/FASLG/NTMT1/STARD4/MAGED2/IL2RA/PSMB2/DESI1/ACSL4/PSMD8	14	3.37763373219995	UP	C7	CD4	CD4 (All cells)
GSE36476_CTRL_VS_TSST_ACT_16H_MEMORY_CD4_TCELL_YOUNG_UP	CTRL VS TSST ACT 16H MEMORY CD4 TCELL YOUNG UP	14/333	182/15540	3.85525499186564e-05	0.000419146908999346	0.000257174292603032	SLC2A3/TOP2A/MGP/LEPROTL1/PDE4D/FOS/LMF1/PER1/JUNB/TMX4/GZMK/TNFAIP3/ARL4C/TOB1	14	3.37763373219995	UP	C7	CD4	CD4 (All cells)
GSE20366_TREG_VS_NAIVE_CD4_TCELL_UP	TREG VS NAIVE CD4 TCELL UP	14/333	183/15540	4.0952142365316e-05	0.000440117851857131	0.000270041350140317	TNFRSF18/DUSP4/TNFRSF4/SLC2A3/TNFRSF9/TFRC/FOXP3/ITIH5/TENT5A/IL2RB/SEC24A/P4HA1/SYPL1/RASGEF1A	14	3.3564310154275	UP	C7	CD4	CD4 (All cells)
GSE3982_EOSINOPHIL_VS_CENT_MEMORY_CD4_TCELL_UP	EOSINOPHIL VS CENT MEMORY CD4 TCELL UP	14/333	184/15540	4.34815763586105e-05	0.000461991748810236	0.000283462429610559	TRIB1/BCL2A1/MAP3K8/SLA/SEC14L1/PPP1R15A/CHI3L1/TST/OSER1/FOS/PELI1/CDA/ACSL4/CKAP4	14	3.33536578089016	UP	C7	CD4	CD4 (All cells)
GSE26928_EFF_MEM_VS_CENTR_MEM_CD4_TCELL_UP	EFF MEM VS CENTR MEM CD4 TCELL UP	13/333	161/15540	4.39988891946897e-05	0.000462235521314999	0.000283612000131353	METRNL/MAP3K8/IER5L/PLA2G7/CTLA4/IL10/SPC24/CCL5/ATP1B1/MFSD10/BHLHE40/SLC30A1/FKBP11	13	3.33513668343862	UP	C7	CD4	CD4 (All cells)
GSE37532_TREG_VS_TCONV_CD4_TCELL_FROM_LN_DN	TREG VS TCONV CD4 TCELL FROM LN DN	14/333	185/15540	4.61467662640437e-05	0.000479413627298676	0.000294151901917004	NFKBIA/ICAM1/MAP3K8/SLC2A3/PLK3/TFRC/NAB1/LAMP2/CTSS/RRBP1/ZFP36L1/CALR/ATP5MC1/AKAP5	14	3.31928962533677	UP	C7	CD4	CD4 (All cells)
GSE28726_ACT_CD4_TCELL_VS_ACT_VA24NEG_NKTCELL_DN	ACT CD4 TCELL VS ACT VA24NEG NKTCELL DN	14/333	186/15540	4.89538407539634e-05	0.000497520012010389	0.000305261363969223	RGS2/SRGN/GADD45A/LEPROTL1/PDE4D/DDIT3/JUNB/GTF2B/TNFAIP3/ISG20/DDX3X/ARL4C/TOB1/EXT1	14	3.30318944571044	UP	C7	CD4	CD4 (All cells)
GSE7460_CD8_TCELL_VS_CD4_TCELL_ACT_UP	CD8 TCELL VS CD4 TCELL ACT UP	14/333	186/15540	4.89538407539634e-05	0.000497520012010389	0.000305261363969223	ICAM1/ALPL/CTLA4/CCL5/FASLG/FRMD4A/GZMA/TNFRSF13C/GZMK/MCTP2/IRF1/C1GALT1/CTSW/ZFP36L1	14	3.30318944571044	UP	C7	CD4	CD4 (All cells)
GSE22601_DOUBLE_NEGATIVE_VS_CD4_SINGLE_POSITIVE_THYMOCYTE_DN	DOUBLE NEGATIVE VS CD4 SINGLE POS THYMOCYTE DN	14/333	187/15540	5.19091482454515e-05	0.000510895301152601	0.000313467986634582	TMEM176A/MAP3K8/PRDM1/PPM1H/CSF1/APP/VWA5A/TIPARP/DNAJA1/SLC2A1/IL2RA/MCTP2/CTSW/ZFP36L1	14	3.29166809162754	UP	C7	CD4	CD4 (All cells)
GSE2770_IL4_ACT_VS_ACT_CD4_TCELL_2H_DN	IL4 ACT VS ACT CD4 TCELL 2H DN	14/333	187/15540	5.19091482454515e-05	0.000510895301152601	0.000313467986634582	ICAM1/NFKBID/NR4A3/NAB1/PPP1R15A/RELB/PELI1/PER1/JUNB/BHLHE40/TRAF3/OAS2/DDX3X/SLC41A1	14	3.29166809162754	UP	C7	CD4	CD4 (All cells)
GSE40277_EOS_AND_LEF1_TRANSDUCED_VS_CTRL_CD4_TCELL_DN	EOS & LEF1 TRANSDUCED VS CTRL CD4 TCELL DN	14/333	187/15540	5.19091482454515e-05	0.000510895301152601	0.000313467986634582	ICOS/SLBP/FES/IL21/COBLL1/BHLHE40/SYTL3/MCTP2/APOBR/MTAP/HSPA5/OAS2/ARL4C/RFC5	14	3.29166809162754	UP	C7	CD4	CD4 (All cells)
GSE17974_CTRL_VS_ACT_IL4_AND_ANTI_IL12_6H_CD4_TCELL_UP	CTRL VS ACT IL4 & ANTI IL12 6H CD4 TCELL UP	13/333	164/15540	5.33080933546847e-05	0.000519198617569064	0.00031856261927964	RGS2/SLC2A3/DCXR/GADD45A/DOK2/PDE4D/FOS/BAG3/JUNB/TNFAIP3/ISG20/ENC1/TOB1	13	3.28466647256926	UP	C7	CD4	CD4 (All cells)
GSE22601_IMMATURE_CD4_SINGLE_POSITIVE_VS_CD8_SINGLE_POSITIVE_THYMOCYTE_DN	IMMATURE CD4 SINGLE POS VS CD8 SINGLE POS THYMOCYTE DN	14/333	188/15540	5.50192623938918e-05	0.000524928676921314	0.000322078388879388	FOSL2/ODC1/MAP3K8/NFE2L2/PRDM1/TNFRSF1B/CSF1/SEC24A/FAS/BHLHE40/TIPARP/BIRC3/SLC2A1/SLC41A1	14	3.27989970102022	UP	C7	CD4	CD4 (All cells)
GSE43955_TH0_VS_TGFB_IL6_IL23_TH17_ACT_CD4_TCELL_52H_DN	TH0 VS TGFB IL6 IL23 TH17 ACT CD4 TCELL 52H DN	14/333	188/15540	5.50192623938918e-05	0.000524928676921314	0.000322078388879388	DAB2/LAG3/NUPR1/RELB/CHI3L1/GADD45A/OSER1/FOS/ADAM9/APP/JUNB/PTN/UGCG/PFKFB3	14	3.27989970102022	UP	C7	CD4	CD4 (All cells)
GSE40274_FOXP3_VS_FOXP3_AND_PBX1_TRANSDUCED_ACTIVATED_CD4_TCELL_DN	FOXP3 VS FOXP3 & PBX1 TRANSDUCED ACTIVATED CD4 TCELL DN	14/333	190/15540	6.17313648097619e-05	0.000577188260971274	0.000354143092856003	FOSL2/IER5L/REL/NR4A3/NFKB2/RELB/IL1R2/PMEPA1/EPB41L2/PER1/ABCA1/PLEKHO1/CTSW/TP53I13	14	3.23868251030072	UP	C7	CD4	CD4 (All cells)
GSE43863_TH1_VS_LY6C_INT_CXCR5POS_EFFECTOR_CD4_TCELL_UP	TH1 VS LY6C INT CXCR5POS EFFECTOR CD4 TCELL UP	14/333	190/15540	6.17313648097619e-05	0.000577188260971274	0.000354143092856003	TNFSF9/ASPM/TACC3/LAMP2/CCL5/ATPAF2/TG/VWA5A/GZMK/TPI1/GALK1/RFC5/PSMB1/GNG3	14	3.23868251030072	UP	C7	CD4	CD4 (All cells)
GSE15735_2H_VS_12H_HDAC_INHIBITOR_TREATED_CD4_TCELL_UP	2H VS 12H HDAC INHIBITOR TREATED CD4 TCELL UP	14/333	191/15540	6.53476767605638e-05	0.000599020370305168	0.000367538532863852	TNFRSF4/LGMN/CD28/FOXP3/ITIH5/CTLA4/BAG3/FASLG/HNRNPLL/CYP51A1/IFI30/NRP1/IL2RA/SYPL1	14	3.22255840872804	UP	C7	CD4	CD4 (All cells)
GSE22886_NAIVE_CD4_TCELL_VS_12H_ACT_TH1_DN	NAIVE CD4 TCELL VS 12H ACT TH1 DN	14/333	191/15540	6.53476767605638e-05	0.000599020370305168	0.000367538532863852	COL6A3/IRF4/TFRC/P4HA2/LAG3/ATOX1/ZNF593/BATF3/CDC20/TPI1/SLC2A1/MCTP2/PCNA/IGFLR1	14	3.22255840872804	UP	C7	CD4	CD4 (All cells)
GSE32533_MIR17_KO_VS_MIR17_OVEREXPRESS_ACT_CD4_TCELL_UP	MIR17 KO VS MIR17 OVEREXPRESS ACT CD4 TCELL UP	14/333	193/15540	7.3138480819746e-05	0.00066392698608216	0.000407363025516214	MAFB/TNFRSF1B/CXCL10/SLA/CTSB/PPM1H/SRGN/FES/CCL5/SPI1/GZMK/SKAP2/ARL4C/GALK1	14	3.17787967859155	UP	C7	CD4	CD4 (All cells)
GSE22140_GERMFREE_VS_SPF_ARTHRITIC_MOUSE_CD4_TCELL_DN	GERMFREE VS SPF ARTHRITIC MOUSE CD4 TCELL DN	13/333	171/15540	8.19418248935145e-05	0.000729672440718438	0.000447702201172585	IRF4/AARS1/CXCL10/HBEGF/CHI3L1/LEPROTL1/CCL5/WARS1/LMNB1/IRF1/EXT1/DYNLT1/CTSH	13	3.13687205647439	UP	C7	CD4	CD4 (All cells)
GSE26928_NAIVE_VS_CENT_MEMORY_CD4_TCELL_DN	GSE26928 NAIVE VS CENT MEMORY CD4 TCELL DN	13/333	171/15540	8.19418248935145e-05	0.000729672440718438	0.000447702201172585	UBE2S/ELL2/SLC2A3/SEC14L1/ICA1/NAB1/SIAH2/IL2RB/TMX4/ITPK1/SH3BP1/PSMB2/CTSH	13	3.13687205647439	UP	C7	CD4	CD4 (All cells)
GSE43863_TH1_VS_LY6C_INT_CXCR5POS_MEMORY_CD4_TCELL_UP	TH1 VS LY6C INT CXCR5POS MEMORY CD4 TCELL UP	14/333	196/15540	8.63408218794061e-05	0.000761591211860799	0.000467286473925286	ICAM1/BCL2A1/CXCL10/NFKB2/IL10/NFKBIB/ETF1/SIAH2/BIRC3/IL2RA/C6H7orf50/PSMB2/C30H15orf48/PSMD8	14	3.11827807599751	UP	C7	CD4	CD4 (All cells)
GSE27241_WT_VS_RORGT_KO_TH17_POLARIZED_CD4_TCELL_UP	WT VS RORGT KO TH17 POLARIZED CD4 TCELL UP	12/333	151/15540	0.000100458128191571	0.000877835045412322	0.000538609737967594	DUSP4/ALCAM/UBE2S/NFKBID/ASPM/TACC3/TOP2A/HMGB3/EGR1/CENPF/KIF11/KIF15	12	3.05658708500236	UP	C7	CD4	CD4 (All cells)
GSE37563_WT_VS_CTLA4_KO_CD4_TCELL_D4_POST_IMMUNIZATION_DN	WT VS CTLA4 KO CD4 TCELL D4 POST IMMUNIZATION DN	13/333	175/15540	0.000103654318773816	0.000897377667162202	0.000550600426235182	TMEM176A/TNFSF9/GLRX/PRDM1/NFKBIB/IL2RB/IL1R2/HAVCR2/COBLL1/MFSD10/SYTL3/SLC2A1/DST	13	3.04702474285834	UP	C7	CD4	CD4 (All cells)
GSE17974_IL4_AND_ANTI_IL12_VS_UNTREATED_72H_ACT_CD4_TCELL_DN	IL4 & ANTI IL12 VS UNTREATED 72H ACT CD4 TCELL DN	13/333	176/15540	0.000109801659559286	0.000941876620990207	0.000577903471364664	DUSP4/GADD45G/LGMN/CD274/ARID5B/ISG15/SQOR/ATP1B1/PELI1/GZMK/BIRC3/IL2RA/RDX	13	3.02600598291037	UP	C7	CD4	CD4 (All cells)
GSE15733_BM_VS_SPLEEN_MEMORY_CD4_TCELL_UP	BM VS SPLEEN MEMORY CD4 TCELL UP	13/333	178/15540	0.000123046604584721	0.00103647365123166	0.000635944992875042	ICAM1/HMOX1/CA2/MMP9/ATOX1/FASLG/CCRL2/ARG2/DRAM1/BHLHE40/TNFAIP3/APOBR/CTSW	13	2.98444173386934	UP	C7	CD4	CD4 (All cells)
GSE43955_TH0_VS_TGFB_IL6_TH17_ACT_CD4_TCELL_1H_UP	TH0 VS TGFB IL6 TH17 ACT CD4 TCELL 1H UP	13/333	178/15540	0.000123046604584721	0.00103647365123166	0.000635944992875042	MAP3K8/GADD45G/MAFB/CXCL10/CA2/PPP1R15A/GADD45A/NTMT1/BHLHE40/BIRC3/IRF1/POSTN/SLC41A1	13	2.98444173386934	UP	C7	CD4	CD4 (All cells)
GSE10325_CD4_TCELL_VS_MYELOID_DN	CD4 TCELL VS MYELOID DN	13/333	180/15540	0.000137647730612267	0.00114911275109348	0.000705056514884262	ICAM1/SAT1/TRIB1/RGS2/HMGB3/HHEX/WARS1/SKAP2/PHC2/PLEKHO1/IFI30/ENC1/CTSH	13	2.9396373561896	UP	C7	CD4	CD4 (All cells)
GSE22140_GERMFREE_VS_SPF_ARTHRITIC_MOUSE_CD4_TCELL_UP	GERMFREE VS SPF ARTHRITIC MOUSE CD4 TCELL UP	13/333	182/15540	0.000153717989905516	0.00126770469891166	0.000777820502006025	ELL2/CXCL10/OASL/BCAR3/ISG15/PLAU/PLIN2/SAR1A/NRP1/IRF1/SH3GL1/OAS2/OAS1	13	2.89698189989996	UP	C7	CD4	CD4 (All cells)
GSE40274_CTRL_VS_LEF1_TRANSDUCED_ACTIVATED_CD4_TCELL_UP	CTRL VS LEF1 TRANSDUCED ACTIVATED CD4 TCELL UP	12/333	158/15540	0.000154565064894041	0.00126770469891166	0.000777820502006025	SLC2A3/GLRX/DAB2/ZEB2/SEC14L1/SPNS3/FRMD4A/COBLL1/MYL4/VWA5A/CHCHD10/CKAP4	12	2.89698189989996	UP	C7	CD4	CD4 (All cells)
GSE1460_CD4_THYMOCYTE_VS_NAIVE_CD4_TCELL_ADULT_BLOOD_UP	CD4 THYMOCYTE VS NAIVE CD4 TCELL ADULT BLOOD UP	13/333	184/15540	0.000171377376945586	0.00138136075382865	0.000847555993061201	COL6A3/NR4A3/HBEGF/NAB1/ETF1/EGR1/CCRL2/DNAJA1/TRAF3/TNFAIP3/HSPA5/ENC1/CKAP2	13	2.85969288699918	UP	C7	CD4	CD4 (All cells)
GSE24634_IL4_VS_CTRL_TREATED_NAIVE_CD4_TCELL_DAY3_UP	IL4 VS CTRL TREATED NAIVE CD4 TCELL DAY3 UP	13/333	184/15540	0.000171377376945586	0.00138136075382865	0.000847555993061201	IRF4/SDC2/NR4A3/IL10/LAMP2/GLA/IL1R2/IL1R1/EPB41L2/BLVRB/PDXK/CYP51A1/NPC2	13	2.85969288699918	UP	C7	CD4	CD4 (All cells)
GSE26928_EFF_MEMORY_VS_CXCR5_POS_CD4_TCELL_UP	EFF MEMORY VS CXCR5 POS CD4 TCELL UP	12/333	160/15540	0.000173987719023626	0.00139041467766744	0.000853111172900371	TNFRSF18/IRF4/TOP2A/FES/IL18RAP/MFSD10/GZMA/BHLHE40/CHPF/ENC1/CD70/TP53I13	12	2.85685565631807	UP	C7	CD4	CD4 (All cells)
GSE22886_CD4_TCELL_VS_BCELL_NAIVE_UP	CD4 TCELL VS BCELL NAIVE UP	13/333	185/15540	0.000180842481241284	0.00143294677932712	0.000879207424411237	TACC3/CD28/SRGN/GADD45A/LEPROTL1/CCL5/BAG3/AIF1/DNASE2/BLVRB/TNFAIP3/SH2D1A/TOB1	13	2.8437699393122	UP	C7	CD4	CD4 (All cells)
GSE2770_IL12_ACT_VS_ACT_CD4_TCELL_2H_DN	IL12 ACT VS ACT CD4 TCELL 2H DN	13/333	186/15540	0.000190753188329926	0.00148628525907067	0.000911934102103593	ALCAM/NFE2L2/DAB2/LGMN/MGLL/CTSB/SQOR/CCRL2/PDXK/CYP51A1/DNAJA1/TRAF3/TM2D2	13	2.82789782950483	UP	C7	CD4	CD4 (All cells)
GSE37534_UNTREATED_VS_ROSIGLITAZONE_TREATED_CD4_TCELL_PPARG1_AND_FOXP3_TRASDUCED_DN	UNTREATED VS ROSIGLITAZONE TREATED CD4 TCELL PPARG1 & FOXP3 TRASDUCED DN	13/333	186/15540	0.000190753188329926	0.00148628525907067	0.000911934102103593	FOSL2/ICAM1/TRIB1/CXCL10/NAMPT/CSF1/BATF3/PTN/WARS1/IFI6/IRF1/MSRB1/CALR	13	2.82789782950483	UP	C7	CD4	CD4 (All cells)
GSE11057_NAIVE_CD4_VS_PBMC_CD4_TCELL_DN	NAIVE CD4 VS PBMC CD4 TCELL DN	13/333	187/15540	0.000201126593623594	0.00155416004163686	0.000953579760981808	RGS2/MAP3K8/REL/HERPUD1/NAMPT/GALC/PDE4A/SLC37A2/LY96/CTSZ/AIF1/PLEKHO1/SLC6A6	13	2.8085042611973	UP	C7	CD4	CD4 (All cells)
GSE17974_CTRL_VS_ACT_IL4_AND_ANTI_IL12_0.5H_CD4_TCELL_DN	CTRL VS ACT IL4 & ANTI IL12 0.5H CD4 TCELL DN	12/333	163/15540	0.000207015868312744	0.00158561250252606	0.000972877921617454	DUSP4/BCL2A1/NFE2L2/NFKBID/SLC2A3/NR4A3/ARL5B/EGR1/NTMT1/BIRC3/CYP51A1/PFKFB3	12	2.79980293844112	UP	C7	CD4	CD4 (All cells)
GSE21670_UNTREATED_VS_TGFB_TREATED_STAT3_KO_CD4_TCELL_DN	UNTREATED VS TGFB TREATED STAT3 KO CD4 TCELL DN	13/333	188/15540	0.000211980281086372	0.00158561250252606	0.000972877921617454	DUSP4/ELL2/IRF4/TNFRSF9/REL/CTLA4/CSF1/STK17B/BHLHE40/SYTL3/CXCL13/RGS16/IL2RA	13	2.79980293844112	UP	C7	CD4	CD4 (All cells)
GSE43955_1H_VS_42H_ACT_CD4_TCELL_WITH_TGFB_IL6_DN	1H VS 42H ACT CD4 TCELL WITH TGFB IL6 DN	13/333	188/15540	0.000211980281086372	0.00158561250252606	0.000972877921617454	TNFRSF18/RGS4/MGP/IL10/CTSS/AIF1/ITPK1/PLIN2/RGS16/DNAJA1/NRP1/AK1/ITGAV	13	2.79980293844112	UP	C7	CD4	CD4 (All cells)
GSE43955_TGFB_IL6_VS_TGFB_IL6_IL23_TH17_ACT_CD4_TCELL_52H_DN	TGFB IL6 VS TGFB IL6 IL23 TH17 ACT CD4 TCELL 52H DN	13/333	188/15540	0.000211980281086372	0.00158561250252606	0.000972877921617454	RGS2/PRDM1/NAMPT/IL10/EGR1/PELI1/MMP14/BIRC3/NRP1/FXYD1/POSTN/ACSL4/CTSH	13	2.79980293844112	UP	C7	CD4	CD4 (All cells)
GSE23505_UNTREATED_VS_4DAY_IL6_IL1_IL23_TREATED_CD4_TCELL_UP	UNTREATED VS 4DAY IL6 IL1 IL23 TREATED CD4 TCELL UP	13/333	189/15540	0.000223332331170462	0.00164421834365655	0.00100883647316952	MAP3K8/NFE2L2/CXCL10/NUPR1/CCRL2/DDIT3/STK17B/BIRC3/SYTL3/ZNF622/DLA-DOA/RELL1/C30H15orf48	13	2.78404051091473	UP	C7	CD4	CD4 (All cells)
GSE43863_TH1_VS_TFH_MEMORY_CD4_TCELL_DN	TH1 VS TFH MEMORY CD4 TCELL DN	13/333	189/15540	0.000223332331170462	0.00164421834365655	0.00100883647316952	TNFRSF18/SLA/TK1/ICOS/HHEX/LEPROTL1/ZMYM5/STK17B/ABCA1/SH3BP1/PHC2/IFI30/CTSW	13	2.78404051091473	UP	C7	CD4	CD4 (All cells)
GSE2770_UNTREATED_VS_ACT_CD4_TCELL_2H_UP	UNTREATED VS ACT CD4 TCELL 2H UP	13/333	190/15540	0.000235201328699779	0.00170475381654491	0.00104597898116181	FOSL2/TNFRSF18/NAMPT/IL2RB/HHEX/PLAU/JUNB/ABCA1/TRAF3/DLA-DOA/HSPA5/ZFP36L1/CTSH	13	2.76833832859851	UP	C7	CD4	CD4 (All cells)
GSE40274_GATA1_VS_FOXP3_AND_GATA1_TRANSDUCED_ACTIVATED_CD4_TCELL_DN	GATA1 VS FOXP3 & GATA1 TRANSDUCED ACTIVATED CD4 TCELL DN	13/333	190/15540	0.000235201328699779	0.00170475381654491	0.00104597898116181	FOSL2/AARS1/SNX18/ITIH5/NAMPT/JDP2/RELB/LMF1/PLOD2/PLEKHO1/IL2RA/CTSW/EXT1	13	2.76833832859851	UP	C7	CD4	CD4 (All cells)
GSE17974_IL4_AND_ANTI_IL12_VS_UNTREATED_12H_ACT_CD4_TCELL_DN	IL4 & ANTI IL12 VS UNTREATED 12H ACT CD4 TCELL DN	12/333	166/15540	0.000245246925195476	0.00172770116865778	0.00106005869622121	COL6A3/TNFRSF1B/CD28/OASL/CTLA4/IL2RB/BAG3/ATPAF2/ATP1B1/JUNB/RGS16/RDX	12	2.76253137298331	UP	C7	CD4	CD4 (All cells)
GSE14908_ATOPIC_VS_NONATOPIC_PATIENT_RESTING_CD4_TCELL_UP	ATOPIC VS NONATOPIC PATIENT RESTING CD4 TCELL UP	13/333	191/15540	0.00024760637069534	0.00172770116865778	0.00106005869622121	HAVCR1/TNFRSF1B/CA2/GALC/NIBAN1/RAB11FIP1/BLVRB/TMX4/VWA5A/DCTN4/PHC2/GOLGA7/CKAP4	13	2.76253137298331	UP	C7	CD4	CD4 (All cells)
GSE27786_CD4_VS_CD8_TCELL_UP	CD4 VS CD8 TCELL UP	13/333	191/15540	0.00024760637069534	0.00172770116865778	0.00106005869622121	TNFRSF18/BCL2A1/NEDD9/SLC2A3/TNFRSF9/TNFRSF1B/ICOS/CYSTM1/HNRNPLL/BIRC3/IFI30/ITGAV/EXT1	13	2.76253137298331	UP	C7	CD4	CD4 (All cells)
GSE43863_DAY6_EFF_VS_DAY150_MEM_TH1_CD4_TCELL_DN	DAY6 EFF VS DAY150 MEM TH1 CD4 TCELL DN	13/333	191/15540	0.00024760637069534	0.00172770116865778	0.00106005869622121	CXCL10/LAG3/ALPL/IL10/NIBAN1/PELI1/STK17B/BIRC3/IL2RA/UGCG/TNFAIP3/SYPL1/IL12A	13	2.76253137298331	UP	C7	CD4	CD4 (All cells)
GSE43863_TFH_VS_LY6C_INT_CXCR5POS_EFFECTOR_CD4_TCELL_UP	TFH VS LY6C INT CXCR5POS EFFECTOR CD4 TCELL UP	13/333	191/15540	0.00024760637069534	0.00172770116865778	0.00106005869622121	IL4I1/NFE2L2/AARS1/SIAH2/SRGN/IL1R2/IL1R1/DDIT3/PDXK/SAR1A/DNAJA1/ZNF622/RELL1	13	2.76253137298331	UP	C7	CD4	CD4 (All cells)
GSE17974_CTRL_VS_ACT_IL4_AND_ANTI_IL12_1H_CD4_TCELL_DN	CTRL VS ACT IL4 & ANTI IL12 1H CD4 TCELL DN	12/333	167/15540	0.000259256852638916	0.00177832273224722	0.00109111836653502	BCL2A1/NFKBID/IRF4/NR4A3/ARL5B/NAB1/EGR1/PMEPA1/ARG2/PFKFB3/ZFP36L1/CKAP2	12	2.74998941990402	UP	C7	CD4	CD4 (All cells)
GSE39820_CTRL_VS_IL1B_IL6_CD4_TCELL_UP	CTRL VS IL1B IL6 CD4 TCELL UP	13/333	192/15540	0.000260567074136758	0.00177832273224722	0.00109111836653502	METRNL/DUSP4/MAP3K8/ELL2/TENT5A/STK39/FASLG/STARD4/CYP51A1/NRP1/SH2D1A/RELL1/DDX3X	13	2.74998941990402	UP	C7	CD4	CD4 (All cells)
GSE39820_IL1B_IL6_VS_IL1B_IL6_IL23A_TREATED_CD4_TCELL_DN	IL1B IL6 VS IL1B IL6 IL23A TREATED CD4 TCELL DN	13/333	192/15540	0.000260567074136758	0.00177832273224722	0.00109111836653502	METRNL/DUSP4/ALCAM/CA2/TENT5A/IL1R2/STARD4/COBLL1/SYTL3/MCTP2/AK1/OSBPL3/SLC6A6	13	2.74998941990402	UP	C7	CD4	CD4 (All cells)
GSE24634_NAIVE_CD4_TCELL_VS_DAY10_IL4_CONV_TREG_DN	NAIVE CD4 TCELL VS DAY10 IL4 CONV TREG DN	13/333	194/15540	0.000288236579144351	0.00193885756474797	0.00118961708166355	TRIB1/COL6A3/ASPM/SEC14L1/TK1/NAB1/CTSB/LAMP2/PDE4A/CDC20/RAB11FIP1/PDXK/RDX	13	2.71245409453971	UP	C7	CD4	CD4 (All cells)
GSE43863_NAIVE_VS_MEMORY_TFH_CD4_TCELL_D150_LCMV_DN	NAIVE VS MEMORY TFH CD4 TCELL D150 LCMV DN	13/333	194/15540	0.000288236579144351	0.00193885756474797	0.00118961708166355	DUSP4/ODC1/TRIB1/PLK3/LAG3/NFKBIB/ETF1/GLA/SYTL3/IL2RA/C6H7orf50/ARL4C/PSMD8	13	2.71245409453971	UP	C7	CD4	CD4 (All cells)
GSE22886_NAIVE_CD4_TCELL_VS_NEUTROPHIL_DN	NAIVE CD4 TCELL VS NEUTROPHIL DN	12/333	170/15540	0.000305439698574846	0.00203990084405344	0.00125161380243076	BCL2A1/TNFRSF9/SDC2/RGS4/SEC14L1/NAMPT/SRGN/LAMP2/LY96/DRAM1/PHC2/MSRB1	12	2.69039094234225	UP	C7	CD4	CD4 (All cells)
GSE22601_IMMATURE_CD4_SINGLE_POSITIVE_VS_DOUBLE_POSITIVE_THYMOCYTE_DN	IMMATURE CD4 SINGLE POS VS DOUBLE POS THYMOCYTE DN	13/333	196/15540	0.000318377469091215	0.00211122647943466	0.00129537678726922	FOSL2/ICAM1/DUSP4/BCL2A1/NFE2L2/NAMPT/RELB/HMGB3/OSER1/BATF3/NIBAN1/SLC30A1/SLC41A1	13	2.67546517574356	UP	C7	CD4	CD4 (All cells)
GSE15659_NAIVE_CD4_TCELL_VS_ACTIVATED_TREG_DN	NAIVE CD4 TCELL VS ACTIVATED TREG DN	12/333	172/15540	0.000339958361106661	0.00222280466877432	0.00136383737065241	PRDM1/RGS4/TK1/RBPMS/STARD4/TPI1/WARS1/SH2D1A/PSMA6/ZFP36L1/TP53I13/SLC41A1	12	2.65309869969447	UP	C7	CD4	CD4 (All cells)
GSE21670_STAT3_KO_VS_WT_CD4_TCELL_UP	STAT3 KO VS WT CD4 TCELL UP	12/333	172/15540	0.000339958361106661	0.00222280466877432	0.00136383737065241	IL4I1/BCL2A1/NEDD9/GADD45G/SLC2A3/IRF4/MGLL/NFKBIB/PMEPA1/TNFRSF13C/BHLHE40/IFI30	12	2.65309869969447	UP	C7	CD4	CD4 (All cells)
GSE36476_CTRL_VS_TSST_ACT_16H_MEMORY_CD4_TCELL_OLD_UP	CTRL VS TSST ACT 16H MEMORY CD4 TCELL OLD UP	12/333	173/15540	0.000358421347817264	0.0023272497236746	0.00142792130526615	SLC2A3/MGP/OSER1/PDE4D/FOS/CENPF/TMX4/GZMK/AK1/TNFAIP3/ARL4C/TOB1	12	2.63315701258998	UP	C7	CD4	CD4 (All cells)
GSE27241_CTRL_VS_DIGOXIN_TREATED_CD4_TCELL_IN_TH17_POLARIZING_CONDITIONS_DN	CTRL VS DIGOXIN TREATED CD4 TCELL IN TH17 POLARIZING CONDITIONS DN	12/333	175/15540	0.000397903200919492	0.00256578960592913	0.00157428126679581	NFKBIA/LGMN/HHEX/BAG3/BATF3/FRMD4A/PER1/MFSD10/ZFP36L1/OAS1/C30H15orf48/JAKMIP1	12	2.59077895853404	UP	C7	CD4	CD4 (All cells)
GSE7596_AKT_TRANSD_VS_CTRL_CD4_TCONV_WITH_TGFB_UP	AKT TRANSD VS CTRL CD4 TCONV WITH TGFB UP	11/333	151/15540	0.000413629445506131	0.00264695847573567	0.00162408372561322	TOP2A/ZCCHC2/CD274/TK1/ICOS/PDE4D/LY96/KIF11/IRF1/ITGAV/MDM2	11	2.57725287165684	UP	C7	CD4	CD4 (All cells)
GSE20366_EX_VIVO_VS_DEC205_CONVERSION_NAIVE_CD4_TCELL_DN	EX VIVO VS DEC205 CONVERSION NAIVE CD4 TCELL DN	12/333	176/15540	0.000418983801506822	0.00264695847573567	0.00162408372561322	ALCAM/TNFRSF4/ETF1/PDE4A/CYSTM1/CDH2/SQOR/TNFRSF13C/ZBTB21/RGS16/NRP1/FKBP11	12	2.57725287165684	UP	C7	CD4	CD4 (All cells)
GSE8835_CD4_VS_CD8_TCELL_CLL_PATIENT_UP	CD4 VS CD8 TCELL CLL PATIENT UP	12/333	176/15540	0.000418983801506822	0.00264695847573567	0.00162408372561322	TNFRSF18/HAVCR1/CXCL10/OASL/CCL5/ISG15/FASLG/SLC30A1/MCTP2/ISG20/HSPA5/OSBPL3	12	2.57725287165684	UP	C7	CD4	CD4 (All cells)
GSE17974_IL4_AND_ANTI_IL12_VS_UNTREATED_2H_ACT_CD4_TCELL_DN	IL4 & ANTI IL12 VS UNTREATED 2H ACT CD4 TCELL DN	11/333	153/15540	0.000462619382394081	0.00287301695990663	0.00176278552563931	DUSP4/NEDD9/TNFRSF4/PDCD1/COL6A3/GADD45A/RHOB/DRAM1/ENC1/OSBPL3/ACSL4	11	2.54166181028646	UP	C7	CD4	CD4 (All cells)
GSE10325_LUPUS_CD4_TCELL_VS_LUPUS_MYELOID_DN	LUPUS CD4 TCELL VS LUPUS MYELOID DN	12/333	178/15540	0.000463984557161392	0.00287301695990663	0.00176278552563931	MAFB/HMOX1/GRN/CTSB/TST/GLA/AIF1/BLVRB/WARS1/IFI30/APOBR/CKAP4	12	2.54166181028646	UP	C7	CD4	CD4 (All cells)
GSE24574_NAIVE_VS_TCONV_CD4_TCELL_UP	NAIVE VS TCONV CD4 TCELL UP	12/333	178/15540	0.000463984557161392	0.00287301695990663	0.00176278552563931	SLC2A3/PRDM1/LGMN/HBEGF/PPM1H/GADD45A/CDH2/RHOB/JUND/DDIT3/ISG20/TOB1	12	2.54166181028646	UP	C7	CD4	CD4 (All cells)
GSE22886_NAIVE_CD4_TCELL_VS_MONOCYTE_DN	NAIVE CD4 TCELL VS MONOCYTE DN	12/333	179/15540	0.000487971178218118	0.00294905346281171	0.00180943893862357	GLRX/GRN/CTSB/CTSS/FOS/LY96/SPI1/NPC2/IFI30/ACSL4/CKAP4/CTSH	12	2.53031735413737	UP	C7	CD4	CD4 (All cells)
GSE3982_MEMORY_CD4_TCELL_VS_BCELL_DN	MEMORY CD4 TCELL VS BCELL DN	12/333	179/15540	0.000487971178218118	0.00294905346281171	0.00180943893862357	IRF4/CA2/HHEX/RHOB/COBLL1/WARS1/UROD/ISG20/SYPL1/OAS1/CKAP4/CTSH	12	2.53031735413737	UP	C7	CD4	CD4 (All cells)
GSE15624_CTRL_VS_3H_HALOFUGINONE_TREATED_CD4_TCELL_DN	CTRL VS 3H HALOFUGINONE TREATED CD4 TCELL DN	11/333	154/15540	0.000488880520573065	0.00294905346281171	0.00180943893862357	TNFRSF9/CALM3/SNAI1/PDXK/SLC2A1/KIF11/CHPF/MTAP/C6H7orf50/MSRB1/ATP5MC1	11	2.53031735413737	UP	C7	CD4	CD4 (All cells)
GSE17974_IL4_AND_ANTI_IL12_VS_UNTREATED_24H_ACT_CD4_TCELL_DN	IL4 & ANTI IL12 VS UNTREATED 24H ACT CD4 TCELL DN	11/333	154/15540	0.000488880520573065	0.00294905346281171	0.00180943893862357	COL6A3/CXCL10/OASL/TOX2/ISG15/VWA5A/IFI6/ISG20/OAS2/ENC1/OAS1	11	2.53031735413737	UP	C7	CD4	CD4 (All cells)
GSE22140_HEALTHY_VS_ARTHRITIC_MOUSE_CD4_TCELL_UP	HEALTHY VS ARTHRITIC MOUSE CD4 TCELL UP	12/333	180/15540	0.000512994281618537	0.00307467726482905	0.00188651743240285	RGS2/AARS1/HBEGF/CHI3L1/IL1R2/RRBP1/ATPAF2/JUND/JUNB/WARS1/ENC1/PSMB1	12	2.51220046345269	UP	C7	CD4	CD4 (All cells)
GSE2770_IL12_AND_TGFB_VS_IL4_TREATED_ACT_CD4_TCELL_2H_UP	IL12 & TGFB VS IL4 TREATED ACT CD4 TCELL 2H UP	12/333	181/15540	0.000539089126203334	0.00319017932278555	0.00195738556816001	TNFRSF18/TNFRSF4/LGMN/CD274/PLA2G7/CTSB/BAG3/SQOR/CCRL2/CYP51A1/TM2D2/C30H15orf48	12	2.49618490418188	UP	C7	CD4	CD4 (All cells)
GSE2770_IL4_ACT_VS_ACT_CD4_TCELL_6H_DN	IL4 ACT VS ACT CD4 TCELL 6H DN	12/333	181/15540	0.000539089126203334	0.00319017932278555	0.00195738556816001	TNFRSF18/TNFRSF4/NFE2L2/DAB2/MGLL/CCRL2/PDXK/BIRC3/CYP51A1/DNAJA1/TRAF3/TM2D2	12	2.49618490418188	UP	C7	CD4	CD4 (All cells)
GSE37533_PPARG1_FOXP3_VS_FOXP3_TRANSDUCED_CD4_TCELL_PIOGLITAZONE_TREATED_UP	PPARG1 FOXP3 VS FOXP3 TRANSDUCED CD4 TCELL PIOGLITAZONE TREATED UP	12/333	182/15540	0.000566291794647886	0.00330926767497359	0.00203045413212565	ZCCHC2/LGMN/OASL/TENT5A/SMARCA5/ISG15/PDXK/IFI6/ISG20/SHFL/OAS2/OAS1	12	2.48026810287269	UP	C7	CD4	CD4 (All cells)
GSE46242_CTRL_VS_EGR2_DELETED_ANERGIC_TH1_CD4_TCELL_DN	CTRL VS EGR2 DELETED ANERGIC TH1 CD4 TCELL DN	12/333	182/15540	0.000566291794647886	0.00330926767497359	0.00203045413212565	NFKBID/PRDM1/HERPUD1/CD274/NFKB2/HBEGF/BIRC3/WARS1/LMNB1/IRF1/ISG20/BPI	12	2.48026810287269	UP	C7	CD4	CD4 (All cells)
GSE37301_COMMON_LYMPHOID_PROGENITOR_VS_CD4_TCELL_UP	COMMON LYMPHOID PROGENITOR VS CD4 TCELL UP	12/333	183/15540	0.000594639200546001	0.00345333945658702	0.00211885167896417	ICAM1/IRF4/SLA/TNIP3/TENT5A/NFKBIB/WNT16/NIBAN1/JUNB/IL2RA/ZFP36L1/DESI1	12	2.46176072924493	UP	C7	CD4	CD4 (All cells)
GSE15733_BM_VS_SPLEEN_MEMORY_CD4_TCELL_DN	BM VS SPLEEN MEMORY CD4 TCELL DN	12/333	184/15540	0.000624169095215795	0.00355852502455347	0.00218338996721828	PDCD1/NR4A3/SEC14L1/NAB1/ETF1/EGR1/IL21/SH2D1A/PSMA6/SLC41A1/POFUT2/PSMD8	12	2.44872997574481	UP	C7	CD4	CD4 (All cells)
GSE32533_WT_VS_MIR17_OVEREXPRESS_ACT_CD4_TCELL_UP	WT VS MIR17 OVEREXPRESS ACT CD4 TCELL UP	12/333	184/15540	0.000624169095215795	0.00355852502455347	0.00218338996721828	TNFSF9/ELL2/NFKBID/IL10/ETF1/CSF1/RHOB/BATF3/RAB11FIP1/ZBTB21/CD70/MDM2	12	2.44872997574481	UP	C7	CD4	CD4 (All cells)
GSE40068_CXCR5NEG_BCL6NEG_CD4_TCELL_VS_CXCR5POS_BCL6NEG_TFH_DN	CXCR5NEG BCL6NEG CD4 TCELL VS CXCR5POS BCL6NEG TFH DN	12/333	184/15540	0.000624169095215795	0.00355852502455347	0.00218338996721828	TNFRSF18/BCL2A1/IL2RB/BAG3/NIBAN1/IL18RAP/TSPAN31/SYTL3/TPI1/SLC2A1/APOBR/CTSW	12	2.44872997574481	UP	C7	CD4	CD4 (All cells)
GSE16697_CD4_TCELL_VS_TFH_CD4_TCELL_UP	CD4 TCELL VS TFH CD4 TCELL UP	12/333	186/15540	0.000686931583591524	0.00386916283528961	0.00237398676637528	ICAM1/ELL2/REL/GRN/NFKB2/RELB/LAMP2/BCAR3/SPNS3/FES/ADAM9/CALR	12	2.41238299243445	UP	C7	CD4	CD4 (All cells)
GSE40277_EOS_AND_LEF1_TRANSDUCED_VS_CTRL_CD4_TCELL_UP	EOS & LEF1 TRANSDUCED VS CTRL CD4 TCELL UP	12/333	186/15540	0.000686931583591524	0.00386916283528961	0.00237398676637528	ICAM1/IER5L/REL/ICA1/JDP2/NFKBIB/RELB/IL2RB/EPB41L2/BIRC3/PLOD2/CHCHD10	12	2.41238299243445	UP	C7	CD4	CD4 (All cells)
GSE3982_MAC_VS_CENT_MEMORY_CD4_TCELL_UP	MAC VS CENT MEMORY CD4 TCELL UP	12/333	187/15540	0.000720243925760755	0.00403250341668446	0.00247420699363133	TK1/CSF1/GALC/CTSS/SQOR/CDA/PLAU/PDXK/CYP51A1/KIF11/ATP5MC1/CTSH	12	2.39442525596713	UP	C7	CD4	CD4 (All cells)
GSE22140_GERMFREE_VS_SPF_MOUSE_CD4_TCELL_DN	GERMFREE VS SPF MOUSE CD4 TCELL DN	12/333	188/15540	0.000754898265170371	0.00420136832103748	0.00257781675763065	ALCAM/ELL2/DAB2/TNFRSF1B/LGMN/OASL/PPP1R15A/BLVRB/PDXK/PLIN2/SAR1A/SH3GL1	12	2.37660924353167	UP	C7	CD4	CD4 (All cells)
GSE40274_HELIOS_VS_FOXP3_AND_HELIOS_TRANSDUCED_ACTIVATED_CD4_TCELL_UP	HELIOS VS FOXP3 & HELIOS TRANSDUCED ACTIVATED CD4 TCELL UP	12/333	189/15540	0.000790936633577145	0.0043501514846743	0.00266910504829439	ALCAM/TNFRSF4/ITIH5/JDP2/CTLA4/TENT5A/IL2RB/CCL5/PELI1/P4HA1/SHFL/CHCHD10	12	2.36149561941027	UP	C7	CD4	CD4 (All cells)
GSE43955_1H_VS_10H_ACT_CD4_TCELL_UP	1H VS 10H ACT CD4 TCELL UP	12/333	189/15540	0.000790936633577145	0.0043501514846743	0.00266910504829439	BCL2A1/TNFSF9/ELL2/HERPUD1/LGMN/GRN/NAB1/GADD45A/BHLHE40/TPI1/TM2D2/CKAP4	12	2.36149561941027	UP	C7	CD4	CD4 (All cells)
GSE13306_RA_VS_UNTREATED_MEM_CD4_TCELL_UP	RA VS UNTREATED MEM CD4 TCELL UP	12/333	190/15540	0.00082840193502955	0.00447720120955277	0.00274705843986069	SLA/ITIH5/CTSB/FOS/FASLG/VWA5A/PLIN2/MAGED2/NPC2/NRP1/CTSW/EXT1	12	2.3489933875833	UP	C7	CD4	CD4 (All cells)
GSE2770_UNTREATED_VS_IL12_TREATED_ACT_CD4_TCELL_6H_UP	UNTREATED VS IL12 TREATED ACT CD4 TCELL 6H UP	12/333	190/15540	0.00082840193502955	0.00447720120955277	0.00274705843986069	ICAM1/AARS1/HERPUD1/JDP2/RELB/SIAH2/DDIT3/JUNB/IRF1/ZNF622/OAS2/C30H15orf48	12	2.3489933875833	UP	C7	CD4	CD4 (All cells)
GSE3982_MAC_VS_EFF_MEMORY_CD4_TCELL_UP	MAC VS EFF MEMORY CD4 TCELL UP	12/333	190/15540	0.00082840193502955	0.00447720120955277	0.00274705843986069	SAT1/ALCAM/CSF1/FRMD4A/EPB41L2/PLAU/PDXK/IGFBP7/KIF11/ATP5MC1/CTSH/SLC6A6	12	2.3489933875833	UP	C7	CD4	CD4 (All cells)
GSE20366_EX_VIVO_VS_DEC205_CONVERSION_NAIVE_CD4_TCELL_UP	EX VIVO VS DEC205 CONVERSION NAIVE CD4 TCELL UP	12/333	191/15540	0.000867337950515642	0.00460773286211435	0.00282714822386976	TMEM176A/PRDM1/JDP2/TENT5A/CCL5/IL1R1/IL18RAP/GZMA/GZMK/PLIN2/SYTL3/OSBPL3	12	2.3365127075086	UP	C7	CD4	CD4 (All cells)
GSE37534_GW1929_VS_PIOGLITAZONE_TREATED_CD4_TCELL_PPARG1_FOXP3_TRANSDUCED_DN	GW1929 VS PIOGLITAZONE TREATED CD4 TCELL PPARG1 FOXP3 TRANSDUCED DN	12/333	191/15540	0.000867337950515642	0.00460773286211435	0.00282714822386976	ICAM1/SLC2A3/ZEB2/NR4A3/MMP9/NFKBIB/RELB/DLC1/NIBAN1/WARS1/KIF15/IRF1	12	2.3365127075086	UP	C7	CD4	CD4 (All cells)
GSE43955_1H_VS_20H_ACT_CD4_TCELL_UP	1H VS 20H ACT CD4 TCELL UP	12/333	191/15540	0.000867337950515642	0.00460773286211435	0.00282714822386976	IL4I1/BCL2A1/NFE2L2/MAFB/C1QC/PPP1R15A/FES/RHOB/GTF2B/SLC30A1/PLEKHO1/MDM2	12	2.3365127075086	UP	C7	CD4	CD4 (All cells)
GSE21670_UNTREATED_VS_TGFB_IL6_TREATED_STAT3_KO_CD4_TCELL_UP	UNTREATED VS TGFB IL6 TREATED STAT3 KO CD4 TCELL UP	12/333	192/15540	0.000907789342274235	0.00466364304959566	0.0028614528139934	DUSP4/ODC1/ALCAM/IRF4/AARS1/TOP2A/TNFRSF1B/NR4A3/RAD51B/CTLA4/IL2RA/DPCD	12	2.33127469742644	UP	C7	CD4	CD4 (All cells)
GSE27786_CD4_TCELL_VS_NKCELL_DN	CD4 TCELL VS NKCELL DN	12/333	192/15540	0.000907789342274235	0.00466364304959566	0.0028614528139934	MAP3K8/REL/CA2/OASL/LMF1/EPB41L2/BLVRB/VWA5A/GOLGA7/OSBPL3/DYNLT1/SLC6A6	12	2.33127469742644	UP	C7	CD4	CD4 (All cells)
GSE3039_CD4_TCELL_VS_B2_BCELL_UP	CD4 TCELL VS B2 BCELL UP	12/333	192/15540	0.000907789342274235	0.00466364304959566	0.0028614528139934	TRIB1/MAFB/C1QC/FOSB/MMP9/PPP1R15A/CHI3L1/EGR1/PDE4D/RHOB/STK39/MCTP2	12	2.33127469742644	UP	C7	CD4	CD4 (All cells)
GSE36476_CTRL_VS_TSST_ACT_16H_MEMORY_CD4_TCELL_YOUNG_DN	CTRL VS TSST ACT 16H MEMORY CD4 TCELL YOUNG DN	12/333	192/15540	0.000907789342274235	0.00466364304959566	0.0028614528139934	TNFRSF4/IRF4/TNIP3/CTLA4/MGLL/IL1R1/BATF3/CYP51A1/TPI1/IFI30/IL2RA/MSRB1	12	2.33127469742644	UP	C7	CD4	CD4 (All cells)
GSE40274_LEF1_VS_FOXP3_AND_LEF1_TRANSDUCED_ACTIVATED_CD4_TCELL_UP	LEF1 VS FOXP3 & LEF1 TRANSDUCED ACTIVATED CD4 TCELL UP	12/333	192/15540	0.000907789342274235	0.00466364304959566	0.0028614528139934	BCL2A1/GLRX/SLA/CD274/NAMPT/IL10/RELB/SLBP/HNRNPLL/COBLL1/SH2D1A/DLA-DOA	12	2.33127469742644	UP	C7	CD4	CD4 (All cells)
GSE43955_TH0_VS_TGFB_IL6_TH17_ACT_CD4_TCELL_52H_UP	TH0 VS TGFB IL6 TH17 ACT CD4 TCELL 52H UP	12/333	192/15540	0.000907789342274235	0.00466364304959566	0.0028614528139934	BCL2A1/NFE2L2/GLRX/HERPUD1/CSF1/FOS/RHOB/CDC20/DDIT3/JUNB/PDXK/MDM2	12	2.33127469742644	UP	C7	CD4	CD4 (All cells)
GSE39820_CTRL_VS_TGFBETA1_IL6_CD4_TCELL_DN	CTRL VS TGFBETA1 IL6 CD4 TCELL DN	12/333	193/15540	0.000949801657762865	0.00482643777178412	0.00296133812059932	FOSL2/NFE2L2/NAB1/TOX2/EPB41L2/TMX4/P4HA1/DCTN4/PLOD2/MCTP2/GALK1/PSMD8	12	2.31637328888235	UP	C7	CD4	CD4 (All cells)
GSE3982_MEMORY_CD4_TCELL_VS_TH2_DN	MEMORY CD4 TCELL VS TH2 DN	12/333	193/15540	0.000949801657762865	0.00482643777178412	0.00296133812059932	IRF4/TOP2A/CA2/EGR1/FES/RHOB/RAB11FIP1/TPI1/KIF11/KIF15/PSMB2/PSMD8	12	2.31637328888235	UP	C7	CD4	CD4 (All cells)
GSE2770_UNTREATED_VS_ACT_CD4_TCELL_48H_DN	UNTREATED VS ACT CD4 TCELL 48H DN	10/333	146/15540	0.00120511065576298	0.00609069439534265	0.00373704300080129	BCL2A1/IRAK2/P4HA2/LAG3/EGR1/PDE4D/ISG15/FAM76A/SPI1/TSPAN31	10	2.21533319096747	UP	C7	CD4	CD4 (All cells)
GSE43955_TH0_VS_TGFB_IL6_TH17_ACT_CD4_TCELL_10H_DN	TH0 VS TGFB IL6 TH17 ACT CD4 TCELL 10H DN	11/333	177/15540	0.00153762146372271	0.00772944122892865	0.00474252234141978	GADD45G/MAFB/AARS1/CA2/ICOS/STK39/APP/PTN/SKAP2/ASPSCR1/SLC41A1	11	2.11185190064367	UP	C7	CD4	CD4 (All cells)
GSE1460_DP_VS_CD4_THYMOCYTE_DN	DP VS CD4 THYMOCYTE DN	11/333	178/15540	0.00160834006235848	0.00804170031179238	0.00493411389803192	BCL2A1/NR4A3/CTSB/ICOS/IL2RB/PDE4D/APP/JUND/TRAF3/OAS2/ZFP36L1	11	2.09465211568474	UP	C7	CD4	CD4 (All cells)
GSE22140_HEALTHY_VS_ARTHRITIC_GERMFREE_MOUSE_CD4_TCELL_UP	HEALTHY VS ARTHRITIC GERMFREE MOUSE CD4 TCELL UP	11/333	180/15540	0.00175776699224736	0.00874208583910258	0.00536384664487577	ATOX1/CHI3L1/LEPROTL1/CCL5/JUND/VWA5A/SH3BP1/ZFP36L1/ATP5MC1/PSMB2/CTSH	11	2.05838493346001	UP	C7	CD4	CD4 (All cells)
GSE37301_CD4_TCELL_VS_RAG2_KO_NK_CELL_UP	CD4 TCELL VS RAG2 KO NK CELL UP	10/333	154/15540	0.00179869430994661	0.00889830253862476	0.00545969590042274	PDCD1/CXCL10/ICOS/HMGB3/TOX2/CCL5/STK39/IL18RAP/GZMK/PLOD2	10	2.05069283250327	UP	C7	CD4	CD4 (All cells)
GSE17974_1.5H_VS_72H_IL4_AND_ANTI_IL12_ACT_CD4_TCELL_UP	1.5H VS 72H IL4 & ANTI IL12 ACT CD4 TCELL UP	11/333	182/15540	0.00191833980639705	0.00934191520302728	0.00573188154871924	ELL2/PLK3/PRDM1/NR4A3/LEPROTL1/PELI1/UBE2B/TNFAIP3/RELL1/ENC1/CKAP4	11	2.02956407914034	UP	C7	CD4	CD4 (All cells)
GSE21670_STAT3_KO_VS_WT_CD4_TCELL_DN	STAT3 KO VS WT CD4 TCELL DN	11/333	182/15540	0.00191833980639705	0.00934191520302728	0.00573188154871924	IRF4/TNFRSF9/ICOS/ARID5B/CSF1/STK17B/JUNB/BHLHE40/CXCL13/SBNO2/IL2RA	11	2.02956407914034	UP	C7	CD4	CD4 (All cells)
GSE39820_IL1B_IL6_VS_IL1B_IL6_IL23A_TREATED_CD4_TCELL_UP	IL1B IL6 VS IL1B IL6 IL23A TREATED CD4 TCELL UP	11/333	182/15540	0.00191833980639705	0.00934191520302728	0.00573188154871924	NAMPT/IL10/PPM1H/HHEX/IL21/FASLG/IRF1/SHFL/ENC1/ZFP36L1/ARL4C	11	2.02956407914034	UP	C7	CD4	CD4 (All cells)
GSE28726_NAIVE_VS_ACTIVATED_CD4_TCELL_UP	NAIVE VS ACTIVATED CD4 TCELL UP	11/333	183/15540	0.00200299507770147	0.00970362900337242	0.00595381683854542	SLC2A3/LGMN/PPM1H/HHEX/GADD45A/LEPROTL1/AIF1/JUND/DDIT3/ISG20/TOB1	11	2.01306581610564	UP	C7	CD4	CD4 (All cells)
GSE32901_NAIVE_VS_TH1_CD4_TCELL_DN	NAIVE VS TH1 CD4 TCELL DN	10/333	157/15540	0.00207454152283193	0.00999843465900957	0.00613469956561803	TNFRSF18/TNFRSF4/RAD51B/SPC24/BCAR3/CDC20/TNFRSF13C/IFI30/SYPL1/CTSH	10	2.00006798721674	UP	C7	CD4	CD4 (All cells)
GSE23398_WT_VS_IL2_KO_CD4_TCELL_SCURFY_MOUSE_UP	WT VS IL2 KO CD4 TCELL SCURFY MOUSE UP	11/333	185/15540	0.002181431646899	0.0103534953799521	0.00635255275212372	METRNL/ODC1/ELL2/AARS1/C1QC/MMP9/CTSB/CCL5/DDIT3/ANKRD9/PCNA	11	1.98491300596058	UP	C7	CD4	CD4 (All cells)
GSE24634_IL4_VS_CTRL_TREATED_NAIVE_CD4_TCELL_DAY10_UP	IL4 VS CTRL TREATED NAIVE CD4 TCELL DAY10 UP	11/333	185/15540	0.002181431646899	0.0103534953799521	0.00635255275212372	TNFRSF4/TOP2A/ICA1/CALM3/IL1R2/STK39/CENPF/KIF11/ISG20/SH2D1A/CKAP2	11	1.98491300596058	UP	C7	CD4	CD4 (All cells)
GSE43863_TFH_VS_LY6C_INT_CXCR5POS_EFFECTOR_CD4_TCELL_DN	TFH VS LY6C INT CXCR5POS EFFECTOR CD4 TCELL DN	11/333	185/15540	0.002181431646899	0.0103534953799521	0.00635255275212372	TFRC/LAG3/NFKBIB/PPP1R15A/ETF1/SIAH2/SRGN/NIBAN1/IL2RA/IRF1/MDM2	11	1.98491300596058	UP	C7	CD4	CD4 (All cells)
GSE13738_TCR_VS_BYSTANDER_ACTIVATED_CD4_TCELL_UP	TCR VS BYSTANDER ACTIVATED CD4 TCELL UP	11/333	186/15540	0.00227537165087833	0.0104347600275266	0.00640241397692318	COL6A3/TNIP3/NAB1/SIAH2/EGR1/BATF3/FASLG/AIF1/VWA5A/CXCL13/MCTP2	11	1.98151753413273	UP	C7	CD4	CD4 (All cells)
GSE2770_UNTREATED_VS_ACT_CD4_TCELL_6H_DN	UNTREATED VS ACT CD4 TCELL 6H DN	11/333	186/15540	0.00227537165087833	0.0104347600275266	0.00640241397692318	TNFSF9/NFKBID/NAMPT/JUNB/ABCA1/TIPARP/BIRC3/DNAJA1/MTAP/AKAP5/OSBPL3	11	1.98151753413273	UP	C7	CD4	CD4 (All cells)
GSE2770_UNTREATED_VS_IL4_TREATED_ACT_CD4_TCELL_2H_UP	UNTREATED VS IL4 TREATED ACT CD4 TCELL 2H UP	11/333	186/15540	0.00227537165087833	0.0104347600275266	0.00640241397692318	TNFRSF4/PDCD1/IRF4/CXCL10/LAG3/C1QC/CSF1/CDH2/ATP1B1/MSRB1/CHCHD10	11	1.98151753413273	UP	C7	CD4	CD4 (All cells)
GSE3982_DC_VS_EFF_MEMORY_CD4_TCELL_UP	DC VS EFF MEMORY CD4 TCELL UP	11/333	186/15540	0.00227537165087833	0.0104347600275266	0.00640241397692318	ALCAM/SDC2/HBEGF/CSF1/FES/CCRL2/APP/NRP1/RDX/OAS1/ATP5MC1	11	1.98151753413273	UP	C7	CD4	CD4 (All cells)
GSE45739_NRAS_KO_VS_WT_ACD3_ACD28_STIM_CD4_TCELL_UP	NRAS KO VS WT ACD3 ACD28 STIM CD4 TCELL UP	11/333	186/15540	0.00227537165087833	0.0104347600275266	0.00640241397692318	SLC2A3/NR4A3/IL2RB/SEC24A/SLBP/JUND/SLC2A1/IL2RA/HSPA5/KLF6/IGFLR1	11	1.98151753413273	UP	C7	CD4	CD4 (All cells)
GSE45739_NRAS_KO_VS_WT_UNSTIM_CD4_TCELL_UP	NRAS KO VS WT UNSTIM CD4 TCELL UP	11/333	186/15540	0.00227537165087833	0.0104347600275266	0.00640241397692318	TRIB1/SLC2A3/PLK3/NR4A3/IL2RB/BATF3/DNAJA1/SLC2A1/PFKFB3/KLF6/JAKMIP1	11	1.98151753413273	UP	C7	CD4	CD4 (All cells)
GSE40274_CTRL_VS_XBP1_TRANSDUCED_ACTIVATED_CD4_TCELL_UP	CTRL VS XBP1 TRANSDUCED ACTIVATED CD4 TCELL UP	10/333	159/15540	0.00227667491509672	0.0104347600275266	0.00640241397692318	MAP3K8/SLC2A3/ZEB2/CD28/ICOS/IL2RB/FES/CCL5/FRMD4A/CTSH	10	1.98151753413273	UP	C7	CD4	CD4 (All cells)
GSE23505_IL6_IL1_IL23_VS_IL6_IL1_TGFB_TREATED_CD4_TCELL_DN	IL6 IL1 IL23 VS IL6 IL1 TGFB TREATED CD4 TCELL DN	11/333	187/15540	0.00237256713369818	0.0107686906311058	0.00660730244182682	TNFSF9/GLRX/TNFRSF1B/ARL5B/SPC24/NIBAN1/LMNB1/RDX/APOBR/HSPA5/HNRNPDL	11	1.96783709951125	UP	C7	CD4	CD4 (All cells)
GSE3982_MAST_CELL_VS_CENT_MEMORY_CD4_TCELL_UP	MAST CELL VS CENT MEMORY CD4 TCELL UP	11/333	187/15540	0.00237256713369818	0.0107686906311058	0.00660730244182682	PPM1H/GALC/TST/FES/PMEPA1/COBLL1/ABCA1/DRAM1/SLC30A1/DST/ACSL4	11	1.96783709951125	UP	C7	CD4	CD4 (All cells)
GSE15735_CTRL_VS_HDAC_INHIBITOR_TREATED_CD4_TCELL_2H_DN	CTRL VS HDAC INHIBITOR TREATED CD4 TCELL 2H DN	11/333	188/15540	0.0024731002272225	0.0110638694375743	0.00678841412156264	TENT5A/ADAM9/FRMD4A/SYTL3/PLEKHO1/MCTP2/SHFL/DLA-DOA/CTSW/DPCD/SLC25A4	11	1.9560929578875	UP	C7	CD4	CD4 (All cells)
GSE40274_FOXP3_VS_FOXP3_AND_GATA1_TRANSDUCED_ACTIVATED_CD4_TCELL_DN	FOXP3 VS FOXP3 & GATA1 TRANSDUCED ACTIVATED CD4 TCELL DN	11/333	188/15540	0.0024731002272225	0.0110638694375743	0.00678841412156264	FOSL2/TNFRSF4/GADD45G/NR4A3/OASL/PMEPA1/TG/EPB41L2/BIRC3/PLEKHO1/CTSW	11	1.9560929578875	UP	C7	CD4	CD4 (All cells)
GSE40277_EOS_AND_LEF1_TRANSDUCED_VS_GATA1_AND_SATB1_TRANSDUCED_CD4_TCELL_DN	EOS & LEF1 TRANSDUCED VS GATA1 & SATB1 TRANSDUCED CD4 TCELL DN	11/333	188/15540	0.0024731002272225	0.0110638694375743	0.00678841412156264	UBE2S/P4HA2/CA2/NAB1/SLBP/MCTP2/LMNB1/OAS2/ENC1/ARL4C/TP53I13	11	1.9560929578875	UP	C7	CD4	CD4 (All cells)
GSE15735_CTRL_VS_HDAC_INHIBITOR_TREATED_CD4_TCELL_2H_UP	CTRL VS HDAC INHIBITOR TREATED CD4 TCELL 2H UP	11/333	189/15540	0.00257705415716688	0.0113657813063728	0.00697365697942377	DUSP4/ALCAM/ELL2/REL/LGMN/GRN/BCAR3/ADAM9/COBLL1/BIRC3/CKAP4	11	1.9444007046479	UP	C7	CD4	CD4 (All cells)
GSE39820_CTRL_VS_TGFBETA3_IL6_IL23A_CD4_TCELL_DN	CTRL VS TGFBETA3 IL6 IL23A CD4 TCELL DN	11/333	189/15540	0.00257705415716688	0.0113657813063728	0.00697365697942377	OCIAD2/GADD45G/NFE2L2/HERPUD1/CD28/GLA/ADAM9/ZBTB21/DCTN4/ASPSCR1/SYPL1	11	1.9444007046479	UP	C7	CD4	CD4 (All cells)
GSE43955_TH0_VS_TGFB_IL6_IL23_TH17_ACT_CD4_TCELL_60H_UP	TH0 VS TGFB IL6 IL23 TH17 ACT CD4 TCELL 60H UP	11/333	189/15540	0.00257705415716688	0.0113657813063728	0.00697365697942377	ODC1/TMEM176A/TNFSF9/CHI3L1/CCL5/BHLHE40/DNAJA1/ISG20/KRT27/KLF6/PSMD8	11	1.9444007046479	UP	C7	CD4	CD4 (All cells)
GSE40277_GATA1_AND_SATB1_TRANSDUCED_VS_CTRL_CD4_TCELL_UP	GATA1 & SATB1 TRANSDUCED VS CTRL CD4 TCELL UP	11/333	190/15540	0.00268451323227029	0.011729064823237	0.00719655539393658	ICAM1/ELL2/DCXR/PRDM1/SLA/HERPUD1/LY96/COBLL1/TNFRSF13C/ITGAV/UBXN2B	11	1.93073661348537	UP	C7	CD4	CD4 (All cells)
GSE43957_UNTREATED_VS_NACL_TREATED_ANTI_CD3_CD28_STIM_CD4_TCELL_DN	UNTREATED VS NACL TREATED ANTI CD3 CD28 STIM CD4 TCELL DN	11/333	190/15540	0.00268451323227029	0.011729064823237	0.00719655539393658	ICAM1/MAP3K8/LGMN/GRN/IL10/GADD45A/GLA/BHLHE40/IRF1/UGCG/CKAP4	11	1.93073661348537	UP	C7	CD4	CD4 (All cells)
GSE24574_BCL6_HIGH_VS_LOW_TFH_CD4_TCELL_DN	BCL6 HIGH VS LOW TFH CD4 TCELL DN	11/333	191/15540	0.00279556283282196	0.0119901433426079	0.00735674429689989	DUSP4/BCL2A1/TOP2A/LAG3/MFSD10/BHLHE40/WARS1/SKAP2/PSMA6/SLC25A5/ATP5MC1	11	1.92117562486349	UP	C7	CD4	CD4 (All cells)
GSE39820_CTRL_VS_TGFBETA3_IL6_CD4_TCELL_DN	CTRL VS TGFBETA3 IL6 CD4 TCELL DN	11/333	191/15540	0.00279556283282196	0.0119901433426079	0.00735674429689989	FOSL2/NFE2L2/CTSB/PPP1R15A/SEC24A/IL21/BLVRB/ZBTB21/MAGED2/DCTN4/MCTP2	11	1.92117562486349	UP	C7	CD4	CD4 (All cells)
GSE40068_CXCR5NEG_BCL6NEG_CD4_TCELL_VS_CXCR5POS_BCL6NEG_TFH_UP	CXCR5NEG BCL6NEG CD4 TCELL VS CXCR5POS BCL6NEG TFH UP	11/333	191/15540	0.00279556283282196	0.0119901433426079	0.00735674429689989	GRN/ICA1/CTLA4/CSF1/DOK2/SPC24/TG/MYL4/GZMK/IL2RA/CTSW	11	1.92117562486349	UP	C7	CD4	CD4 (All cells)
GSE43863_LY6C_INT_CXCR5POS_VS_LY6C_LOW_CXCR5NEG_EFFECTOR_CD4_TCELL_UP	LY6C INT CXCR5POS VS LY6C LOW CXCR5NEG EFFECTOR CD4 TCELL UP	11/333	191/15540	0.00279556283282196	0.0119901433426079	0.00735674429689989	ALPL/MGLL/NIBAN1/PELI1/STK17B/BIRC3/UBE2B/UGCG/SYPL1/ZFP36L1/IL12A	11	1.92117562486349	UP	C7	CD4	CD4 (All cells)
GSE40274_FOXP3_VS_FOXP3_AND_PBX1_TRANSDUCED_ACTIVATED_CD4_TCELL_UP	FOXP3 VS FOXP3 & PBX1 TRANSDUCED ACTIVATED CD4 TCELL UP	11/333	192/15540	0.00291028939854586	0.0123687299438199	0.00758903216367222	GLRX/PRDM1/LGMN/DAPP1/IL10/ICOS/SLBP/COBLL1/TNFRSF13C/TIPARP/ITGAV	11	1.90767489266745	UP	C7	CD4	CD4 (All cells)
GSE43955_1H_VS_60H_ACT_CD4_TCELL_UP	1H VS 60H ACT CD4 TCELL UP	11/333	192/15540	0.00291028939854586	0.0123687299438199	0.00758903216367222	BCL2A1/ALCAM/TMEM176A/NAB1/IL10/ATOX1/GADD45A/GLA/SNAI1/RGS16/AK1	11	1.90767489266745	UP	C7	CD4	CD4 (All cells)
GSE24574_BCL6_HIGH_TFH_VS_NAIVE_CD4_TCELL_DN	BCL6 HIGH TFH VS NAIVE CD4 TCELL DN	11/333	193/15540	0.00302878041584594	0.0128140709901174	0.0078622782883355	BCL2A1/PDCD1/NFE2L2/UBE2S/CA2/HBEGF/NAB1/SRGN/ZNF593/FASLG/SLC25A5	11	1.8923128743405	UP	C7	CD4	CD4 (All cells)
GSE39820_CTRL_VS_IL1B_IL6_IL23A_CD4_TCELL_UP	CTRL VS IL1B IL6 IL23A CD4 TCELL UP	11/333	194/15540	0.0031511244044157	0.0132716275591382	0.00814301944242084	MAP3K8/TFRC/ITIH5/CTSS/FASLG/CDC20/STARD4/CYP51A1/NRP1/SH2D1A/IGFLR1	11	1.87707581439182	UP	C7	CD4	CD4 (All cells)
GSE14908_RESTING_VS_HDM_STIM_CD4_TCELL_NONATOPIC_PATIENT_DN	RESTING VS HDM STIM CD4 TCELL NONATOPIC PATIENT DN	11/333	195/15540	0.00327741090321612	0.0136802642611923	0.00839374502938338	RGS2/ITIH5/ISG15/JUNB/GZMA/GTF2B/TIPARP/TM2D2/ZNF622/SHFL/TOB1	11	1.86390551328337	UP	C7	CD4	CD4 (All cells)
GSE39820_TGFBETA1_IL6_VS_TGFBETA1_IL6_IL23A_TREATED_CD4_TCELL_UP	TGFBETA1 IL6 VS TGFBETA1 IL6 IL23A TREATED CD4 TCELL UP	11/333	195/15540	0.00327741090321612	0.0136802642611923	0.00839374502938338	GRN/NAB1/TOX2/ADAM9/TMX4/P4HA1/BIRC3/MAGED2/CTSW/C30H15orf48/OSBPL3	11	1.86390551328337	UP	C7	CD4	CD4 (All cells)
GSE46242_TH1_VS_ANERGIC_TH1_CD4_TCELL_WITH_EGR2_DELETED_DN	TH1 VS ANERGIC TH1 CD4 TCELL WITH EGR2 DELETED DN	10/333	168/15540	0.00339103058830597	0.0140916160002937	0.00864613647076844	DOK2/IL1R2/PAQR4/STK17B/PLIN2/TIPARP/IGFBP7/DNAJA1/SBNO2/OAS1	10	1.85103919995189	UP	C7	CD4	CD4 (All cells)
GSE24634_IL4_VS_CTRL_TREATED_NAIVE_CD4_TCELL_DAY3_DN	IL4 VS CTRL TREATED NAIVE CD4 TCELL DAY3 DN	10/333	170/15540	0.0036894277815957	0.0152637830787256	0.00936533833707339	BCL2A1/CXCL10/CHI3L1/ISG15/SQOR/DDIT3/WARS1/IRF1/FKBP11/CKAP4	10	1.81633781457276	UP	C7	CD4	CD4 (All cells)
GSE6566_STRONG_VS_WEAK_DC_STIMULATED_CD4_TCELL_UP	STRONG VS WEAK DC STIMULATED CD4 TCELL UP	9/333	146/15540	0.00424485806327761	0.0174843272650421	0.0107277887525449	ZCCHC2/PLA2G7/IL1R2/BHLHE40/CXCL13/IL2RA/ISG20/OAS2/BPI	9	1.75735107314602	UP	C7	CD4	CD4 (All cells)
GSE11057_CD4_CENT_MEM_VS_PBMC_DN	CD4 CENT MEM VS PBMC DN	10/333	176/15540	0.0047112081029369	0.0191520851141131	0.0117510682659067	METRNL/SRGN/SPARC/GLA/SLC37A2/CTSZ/SPI1/DRAM1/APOBR/DLA-DOA	10	1.71778393687775	UP	C7	CD4	CD4 (All cells)
GSE17974_IL4_AND_ANTI_IL12_VS_UNTREATED_6H_ACT_CD4_TCELL_DN	IL4 & ANTI IL12 VS UNTREATED 6H ACT CD4 TCELL DN	10/333	176/15540	0.0047112081029369	0.0191520851141131	0.0117510682659067	COL6A3/LAG3/FAS/TOX2/PDE4D/HNRNPLL/ZBTB21/RELL1/PFKFB3/IL12A	10	1.71778393687775	UP	C7	CD4	CD4 (All cells)
GSE7548_DAY7_VS_DAY28_PCC_IMMUNIZATION_CD4_TCELL_DN	DAY7 VS DAY28 PCC IMMUNIZATION CD4 TCELL DN	10/333	176/15540	0.0047112081029369	0.0191520851141131	0.0117510682659067	UBE2S/IRF4/LAG3/CHI3L1/ZNF593/WARS1/PSMA6/PSMB2/DESI1/CTSH	10	1.71778393687775	UP	C7	CD4	CD4 (All cells)
GSE2770_IL12_AND_TGFB_ACT_VS_ACT_CD4_TCELL_2H_UP	IL12 & TGFB ACT VS ACT CD4 TCELL 2H UP	10/333	178/15540	0.00509724937202614	0.0206317236486772	0.012658924163838	TNFRSF18/GADD45G/IER5L/MGLL/CCRL2/PDXK/CYP51A1/DNAJA1/TRAF3/TM2D2	10	1.68546448798229	UP	C7	CD4	CD4 (All cells)
GSE24574_BCL6_HIGH_TFH_VS_TCONV_CD4_TCELL_UP	BCL6 HIGH TFH VS TCONV CD4 TCELL UP	10/333	179/15540	0.00529935303020402	0.0213573063932791	0.0131041170665208	HAVCR1/TNFRSF1B/LGMN/NFKBIB/CDH2/ISG15/MMP14/PLIN2/SLC30A1/DLA-DOA	10	1.67045352188232	UP	C7	CD4	CD4 (All cells)
GSE2770_IL4_ACT_VS_ACT_CD4_TCELL_48H_DN	IL4 ACT VS ACT CD4 TCELL 48H DN	10/333	180/15540	0.00550768162067206	0.0221016408383192	0.0135608153750453	S100PBP/PLA2G7/DAPP1/CA2/TENT5A/SLBP/TRAF3/ENC1/TOB1/IGFLR1	10	1.65557548284996	UP	C7	CD4	CD4 (All cells)
GSE40274_CTRL_VS_FOXP3_AND_PBX1_TRANSDUCED_ACTIVATED_CD4_TCELL_UP	CTRL VS FOXP3 & PBX1 TRANSDUCED ACTIVATED CD4 TCELL UP	9/333	153/15540	0.00575286400477859	0.0228890546573106	0.0140439457227518	SLC2A3/LGMN/MMP9/IL2RB/HHEX/SPNS3/NRP1/MCTP2/ISG20	9	1.64037214378643	UP	C7	CD4	CD4 (All cells)
GSE40274_FOXP3_VS_FOXP3_AND_XBP1_TRANSDUCED_ACTIVATED_CD4_TCELL_DN	FOXP3 VS FOXP3 & XBP1 TRANSDUCED ACTIVATED CD4 TCELL DN	9/333	153/15540	0.00575286400477859	0.0228890546573106	0.0140439457227518	DUSP4/ALCAM/ZCCHC2/CTLA4/FAS/EGR1/CTSZ/ATP1B1/MCTP2	9	1.64037214378643	UP	C7	CD4	CD4 (All cells)
GSE26669_CD4_VS_CD8_TCELL_IN_MLR_COSTIM_BLOCK_DN	CD4 VS CD8 TCELL IN MLR COSTIM BLOCK DN	10/333	182/15540	0.00594352759801746	0.023547450441298	0.0144479149907204	TNFRSF1B/LEPROTL1/FRMD4A/PLEKHO1/IRF1/DLA-DOA/ARL4C/PSD2/TP53I13/SLC25A4	10	1.62805610845936	UP	C7	CD4	CD4 (All cells)
GSE17974_CTRL_VS_ACT_IL4_AND_ANTI_IL12_6H_CD4_TCELL_DN	CTRL VS ACT IL4 & ANTI IL12 6H CD4 TCELL DN	10/333	183/15540	0.0061713040442785	0.0241429677046042	0.0148133041362334	TNFRSF4/NFKBID/IRF4/TNFRSF9/IL1R1/DLC1/FASLG/RAB11FIP1/TSPAN31/IL2RA	10	1.61720934656196	UP	C7	CD4	CD4 (All cells)
GSE24634_IL4_VS_CTRL_TREATED_NAIVE_CD4_TCELL_DAY7_UP	IL4 VS CTRL TREATED NAIVE CD4 TCELL DAY7 UP	10/333	183/15540	0.0061713040442785	0.0241429677046042	0.0148133041362334	TK1/IL1R2/STK39/EPB41L2/CDC20/PLAU/KIF11/UROD/KIF15/CTSH	10	1.61720934656196	UP	C7	CD4	CD4 (All cells)
GSE28726_NAIVE_CD4_TCELL_VS_NAIVE_NKTCELL_DN	NAIVE CD4 TCELL VS NAIVE NKTCELL DN	10/333	183/15540	0.0061713040442785	0.0241429677046042	0.0148133041362334	SLC2A3/HHEX/GADD45A/AIF1/PER1/JUND/DDIT3/JUNB/TOB1/CTSH	10	1.61720934656196	UP	C7	CD4	CD4 (All cells)
GSE21670_STAT3_KO_VS_WT_CD4_TCELL_TGFB_IL6_TREATED_DN	STAT3 KO VS WT CD4 TCELL TGFB IL6 TREATED DN	10/333	185/15540	0.00664721728498744	0.0254719186945215	0.0156287032800611	RGS2/NFE2L2/CXCL10/GRN/CA2/CTSB/SPARC/CTSS/SLC37A2/IGFLR1	10	1.59393834019309	UP	C7	CD4	CD4 (All cells)
GSE24634_IL4_VS_CTRL_TREATED_NAIVE_CD4_TCELL_DAY7_DN	IL4 VS CTRL TREATED NAIVE CD4 TCELL DAY7 DN	10/333	185/15540	0.00664721728498744	0.0254719186945215	0.0156287032800611	SAT1/BCL2A1/AARS1/SQOR/NIBAN1/SLC30A1/WARS1/PSMA6/MSRB1/CKAP4	10	1.59393834019309	UP	C7	CD4	CD4 (All cells)
GSE37532_TREG_VS_TCONV_PPARG_KO_CD4_TCELL_FROM_LN_DN	TREG VS TCONV PPARG KO CD4 TCELL FROM LN DN	10/333	185/15540	0.00664721728498744	0.0254719186945215	0.0156287032800611	ICAM1/DUSP4/NEDD9/NAMPT/ETF1/TSPAN31/IFI30/TM2D2/HSPA5/CALR	10	1.59393834019309	UP	C7	CD4	CD4 (All cells)
GSE41087_WT_VS_FOXP3_MUT_ANTI_CD3_CD28_STIM_CD4_TCELL_DN	WT VS FOXP3 MUT ANTI CD3 CD28 STIM CD4 TCELL DN	10/333	185/15540	0.00664721728498744	0.0254719186945215	0.0156287032800611	TK1/FRMD4A/EPB41L2/BLVRB/PLAU/DRAM1/VWA5A/BHLHE40/P4HA1/NRP1	10	1.59393834019309	UP	C7	CD4	CD4 (All cells)
GSE7548_DAY7_VS_DAY28_PCC_IMMUNIZATION_CD4_TCELL_UP	DAY7 VS DAY28 PCC IMMUNIZATION CD4 TCELL UP	10/333	185/15540	0.00664721728498744	0.0254719186945215	0.0156287032800611	TRIB1/SDC2/SEC14L1/IL1R1/ADAM9/PLIN2/IRF1/AK1/ZFP36L1/CD70	10	1.59393834019309	UP	C7	CD4	CD4 (All cells)
GSE40274_CTRL_VS_GATA1_TRANSDUCED_ACTIVATED_CD4_TCELL_DN	CTRL VS GATA1 TRANSDUCED ACTIVATED CD4 TCELL DN	9/333	157/15540	0.00678324116538464	0.0258870632229985	0.0158834218480543	TRIB1/UBE2S/ELL2/PLK3/NFKBIB/RELB/SIAH2/FAM76A/KLF6	9	1.58691721562884	UP	C7	CD4	CD4 (All cells)
GSE22025_PROGESTERONE_VS_TGFB1_AND_PROGESTERONE_TREATED_CD4_TCELL_UP	PROGESTERONE VS TGFB1 & PROGESTERONE TREATED CD4 TCELL UP	10/333	186/15540	0.00689561760510727	0.0261028439707502	0.0160158175784507	MAP3K8/COL6A3/TNFRSF9/REL/ZEB2/HBEGF/OSER1/CYP51A1/RGS16/ACSL4	10	1.58331217260362	UP	C7	CD4	CD4 (All cells)
GSE8835_HEALTHY_VS_CLL_CD4_TCELL_UP	HEALTHY VS CLL CD4 TCELL UP	10/333	186/15540	0.00689561760510727	0.0261028439707502	0.0160158175784507	DUSP4/ALCAM/TNFSF9/SNX18/OASL/TENT5A/GLA/PMEPA1/OAS1/PSMD8	10	1.58331217260362	UP	C7	CD4	CD4 (All cells)
GSE37534_GW1929_VS_ROSIGLITAZONE_TREATED_CD4_TCELL_PPARG1_FOXP3_TRANSDUCED_UP	GW1929 VS ROSIGLITAZONE TREATED CD4 TCELL PPARG1 FOXP3 TRANSDUCED UP	9/333	158/15540	0.00706166879042999	0.0264281895773856	0.0162154385811147	SEC14L1/DAPP1/SIAH2/RRBP1/FOS/LY96/PMEPA1/BIRC3/ASPSCR1	9	1.57793258652706	UP	C7	CD4	CD4 (All cells)
GSE8685_IL15_ACT_IL2_STARVED_VS_IL21_ACT_IL2_STARVED_CD4_TCELL_UP	IL15 ACT IL2 STARVED VS IL21 ACT IL2 STARVED CD4 TCELL UP	9/333	158/15540	0.00706166879042999	0.0264281895773856	0.0162154385811147	TRIB1/ELL2/IRAK2/TOP2A/HERPUD1/CD274/PER1/RAB11FIP1/P4HA1	9	1.57793258652706	UP	C7	CD4	CD4 (All cells)
GSE17974_CTRL_VS_ACT_IL4_AND_ANTI_IL12_24H_CD4_TCELL_DN	CTRL VS ACT IL4 & ANTI IL12 24H CD4 TCELL DN	10/333	187/15540	0.00715115717976315	0.0264281895773856	0.0162154385811147	BCL2A1/COL6A3/ASPM/TK1/ATOX1/DLC1/LMNB1/PSMB2/DESI1/PSMD8	10	1.57793258652706	UP	C7	CD4	CD4 (All cells)
GSE17974_CTRL_VS_ACT_IL4_AND_ANTI_IL12_4H_CD4_TCELL_DN	CTRL VS ACT IL4 & ANTI IL12 4H CD4 TCELL DN	10/333	187/15540	0.00715115717976315	0.0264281895773856	0.0162154385811147	IRF4/AARS1/NAB1/ZNF593/IL1R1/IL2RA/PSMB2/DESI1/OSBPL3/PSMD8	10	1.57793258652706	UP	C7	CD4	CD4 (All cells)
GSE31082_CD4_VS_CD8_SP_THYMOCYTE_DN	CD4 VS CD8 SP THYMOCYTE DN	10/333	187/15540	0.00715115717976315	0.0264281895773856	0.0162154385811147	IL2RB/FRMD4A/PMEPA1/TG/TNFRSF13C/MCTP2/CTSW/RELL1/DPCD/DYNLT1	10	1.57793258652706	UP	C7	CD4	CD4 (All cells)
GSE43955_10H_VS_30H_ACT_CD4_TCELL_UP	10H VS 30H ACT CD4 TCELL UP	10/333	187/15540	0.00715115717976315	0.0264281895773856	0.0162154385811147	GLRX/P4HA2/ALPL/PPP1R15A/AIF1/PELI1/CXCL13/DNAJA1/KRT27/CTSH	10	1.57793258652706	UP	C7	CD4	CD4 (All cells)
GSE37534_GW1929_VS_PIOGLITAZONE_TREATED_CD4_TCELL_PPARG1_FOXP3_TRANSDUCED_UP	GW1929 VS PIOGLITAZONE TREATED CD4 TCELL PPARG1 FOXP3 TRANSDUCED UP	9/333	159/15540	0.00734876842294998	0.0269730013975918	0.0165497165906981	OASL/TENT5A/ISG15/CDC20/MMP14/ISG20/SHFL/OAS1/IGFLR1	9	1.56907072511229	UP	C7	CD4	CD4 (All cells)
GSE23505_IL6_IL1_IL23_VS_IL6_IL1_TGFB_TREATED_CD4_TCELL_UP	IL6 IL1 IL23 VS IL6 IL1 TGFB TREATED CD4 TCELL UP	10/333	188/15540	0.00741396936810813	0.0269730013975918	0.0165497165906981	GLRX/SNX18/HMOX1/MGP/BLVRB/OAS2/GALK1/PSMB1/CKAP2/UBXN2B	10	1.56907072511229	UP	C7	CD4	CD4 (All cells)
GSE2770_IL12_VS_TGFB_AND_IL12_TREATED_ACT_CD4_TCELL_48H_DN	IL12 VS TGFB & IL12 TREATED ACT CD4 TCELL 48H DN	10/333	188/15540	0.00741396936810813	0.0269730013975918	0.0165497165906981	IER5L/NAMPT/SIAH2/IL2RB/TOX2/VWA5A/RASGEF1A/CD70/CKAP2/GNG3	10	1.56907072511229	UP	C7	CD4	CD4 (All cells)
GSE3982_MAST_CELL_VS_EFF_MEMORY_CD4_TCELL_UP	MAST CELL VS EFF MEMORY CD4 TCELL UP	10/333	188/15540	0.00741396936810813	0.0269730013975918	0.0165497165906981	DAB2/AARS1/PPM1H/FES/TAL1/EPB41L2/COBLL1/NRP1/RDX/MSRB1	10	1.56907072511229	UP	C7	CD4	CD4 (All cells)
GSE3982_CENT_MEMORY_CD4_TCELL_VS_TH1_DN	CENT MEMORY CD4 TCELL VS TH1 DN	10/333	189/15540	0.00768418809497637	0.0277402157096637	0.0170204532077306	TNFRSF4/SLA/LAG3/HBEGF/IL10/FES/CENPF/IL2RA/ATP5MC1/PSMB2	10	1.55689016614837	UP	C7	CD4	CD4 (All cells)
GSE43955_TH0_VS_TGFB_IL6_TH17_ACT_CD4_TCELL_20H_UP	TH0 VS TGFB IL6 TH17 ACT CD4 TCELL 20H UP	10/333	189/15540	0.00768418809497637	0.0277402157096637	0.0170204532077306	GLRX/IL10/CYSTM1/IL1R2/FOS/CCL5/RHOB/JUNB/KRT27/MDM2	10	1.55689016614837	UP	C7	CD4	CD4 (All cells)
GSE37532_VISCERAL_ADIPOSE_TISSUE_VS_LN_DERIVED_TREG_CD4_TCELL_UP	VISCERAL ADIPOSE TISSUE VS LN DERIVED TREG CD4 TCELL UP	9/333	161/15540	0.00794966590299501	0.0284138213814848	0.0174337547457464	FOSL2/ODC1/PPP1R15A/IL2RB/ADAM9/ABCA1/PLIN2/TNFAIP3/SLC6A6	9	1.54647035398256	UP	C7	CD4	CD4 (All cells)
GSE37533_PPARG1_FOXP3_VS_FOXP3_TRANSDUCED_CD4_TCELL_UP	PPARG1 FOXP3 VS FOXP3 TRANSDUCED CD4 TCELL UP	10/333	190/15540	0.00796194780957115	0.0284138213814848	0.0174337547457464	CXCL10/HERPUD1/ITIH5/RAD51B/GALC/FAS/RRBP1/RHOB/MYL4/UBE2B	10	1.54647035398256	UP	C7	CD4	CD4 (All cells)
GSE3982_EFF_MEMORY_CD4_TCELL_VS_TH1_DN	EFF MEMORY CD4 TCELL VS TH1 DN	10/333	190/15540	0.00796194780957115	0.0284138213814848	0.0174337547457464	SLA/LAG3/HBEGF/IL10/GLA/FES/RAB11FIP1/IL2RA/MCTP2/ATP5MC1	10	1.54647035398256	UP	C7	CD4	CD4 (All cells)
GSE22886_NAIVE_CD4_TCELL_VS_12H_ACT_TH2_DN	NAIVE CD4 TCELL VS 12H ACT TH2 DN	10/333	191/15540	0.00824738344364569	0.0287236381862631	0.0176238478035614	TFRC/NFKBIB/ATOX1/CCRL2/TPI1/PCNA/GALK1/PSMB1/OSBPL3/IGFLR1	10	1.54176055244685	UP	C7	CD4	CD4 (All cells)
GSE37533_PPARG1_FOXP3_VS_FOXP3_TRANSDUCED_CD4_TCELL_PIOGLITAZONE_TREATED_DN	PPARG1 FOXP3 VS FOXP3 TRANSDUCED CD4 TCELL PIOGLITAZONE TREATED DN	10/333	191/15540	0.00824738344364569	0.0287236381862631	0.0176238478035614	TRIB1/RGS2/CTSS/DRAM1/IFI30/SBNO2/KIF15/IRF1/MTAP/MSRB1	10	1.54176055244685	UP	C7	CD4	CD4 (All cells)
GSE37533_UNTREATED_VS_PIOGLIZATONE_TREATED_CD4_TCELL_PPARG1_AND_FOXP3_TRASDUCED_DN	UNTREATED VS PIOGLIZATONE TREATED CD4 TCELL PPARG1 & FOXP3 TRASDUCED DN	10/333	191/15540	0.00824738344364569	0.0287236381862631	0.0176238478035614	SAT1/HERPUD1/SEC14L1/TENT5A/DOK2/FES/PAQR4/BLVRB/OAS1/OSBPL3	10	1.54176055244685	UP	C7	CD4	CD4 (All cells)
GSE43955_1H_VS_20H_ACT_CD4_TCELL_DN	1H VS 20H ACT CD4 TCELL DN	10/333	191/15540	0.00824738344364569	0.0287236381862631	0.0176238478035614	GLRX/AARS1/MGP/ALPL/ETF1/CTSS/STK39/PLIN2/IRF1/DLA-DOA	10	1.54176055244685	UP	C7	CD4	CD4 (All cells)
GSE15624_3H_VS_6H_HALOFUGINONE_TREATED_CD4_TCELL_UP	3H VS 6H HALOFUGINONE TREATED CD4 TCELL UP	9/333	162/15540	0.00826380606642223	0.0287236381862631	0.0176238478035614	NEDD9/C1QC/IL2RB/GADD45A/IL1R2/SPI1/CDADC1/ISG20/HSPA5	9	1.54176055244685	UP	C7	CD4	CD4 (All cells)
GSE17974_0H_VS_2H_IN_VITRO_ACT_CD4_TCELL_UP	0H VS 2H IN VITRO ACT CD4 TCELL UP	9/333	162/15540	0.00826380606642223	0.0287236381862631	0.0176238478035614	RGS2/SLC2A3/GALC/GADD45A/FOS/JUNB/TOB1/CD70/CTSH	9	1.54176055244685	UP	C7	CD4	CD4 (All cells)
GSE40274_CTRL_VS_FOXP3_AND_EOS_TRANSDUCED_ACTIVATED_CD4_TCELL_UP	CTRL VS FOXP3 & EOS TRANSDUCED ACTIVATED CD4 TCELL UP	9/333	162/15540	0.00826380606642223	0.0287236381862631	0.0176238478035614	TMEM176A/TOP2A/HBEGF/HNRNPLL/FRMD4A/COBLL1/SH3BP1/MCTP2/SYPL1	9	1.54176055244685	UP	C7	CD4	CD4 (All cells)
GSE22886_NAIVE_CD4_TCELL_VS_48H_ACT_TH1_DN	NAIVE CD4 TCELL VS 48H ACT TH1 DN	10/333	192/15540	0.00854063036920063	0.0295758866488985	0.0181467584842664	UBE2S/ELL2/P4HA2/ATOX1/ZNF593/BIRC3/TPI1/PSMA6/GALK1/PSMD8	10	1.52906222688762	UP	C7	CD4	CD4 (All cells)
GSE39820_CTRL_VS_TGFBETA1_IL6_CD4_TCELL_UP	CTRL VS TGFBETA1 IL6 CD4 TCELL UP	10/333	193/15540	0.00884182435572274	0.0303937712227969	0.0186485846511954	MAP3K8/GLRX/TFRC/ZCCHC2/TENT5A/SMARCA5/CTSS/SLBP/TG/RFC5	10	1.51721540983657	UP	C7	CD4	CD4 (All cells)
GSE40274_XBP1_VS_FOXP3_AND_XBP1_TRANSDUCED_ACTIVATED_CD4_TCELL_UP	XBP1 VS FOXP3 & XBP1 TRANSDUCED ACTIVATED CD4 TCELL UP	10/333	193/15540	0.00884182435572274	0.0303937712227969	0.0186485846511954	ICAM1/GLRX/SLA/HERPUD1/IL10/SEC24A/IRF1/CHPF/SH2D1A/ITGAV	10	1.51721540983657	UP	C7	CD4	CD4 (All cells)
GSE22140_HEALTHY_VS_ARTHRITIC_MOUSE_CD4_TCELL_DN	HEALTHY VS ARTHRITIC MOUSE CD4 TCELL DN	10/333	194/15540	0.00915110152698944	0.0313416847169785	0.0192301921427	RGS2/ALCAM/HHEX/BCAR3/DNASE2/GZMA/PLIN2/ENC1/ARL4C/CTSH	10	1.50387766250615	UP	C7	CD4	CD4 (All cells)
GSE22313_HEALTHY_VS_SLE_MOUSE_CD4_TCELL_UP	HEALTHY VS SLE MOUSE CD4 TCELL UP	9/333	165/15540	0.00926305415107895	0.0316093271213826	0.0193944084223513	SDC2/CD274/BCAR3/BATF3/JUND/PDXK/PLIN2/C6H7orf50/POFUT2	9	1.50018474903802	UP	C7	CD4	CD4 (All cells)
GSE40274_FOXP3_VS_FOXP3_AND_IRF4_TRANSDUCED_ACTIVATED_CD4_TCELL_UP	FOXP3 VS FOXP3 & IRF4 TRANSDUCED ACTIVATED CD4 TCELL UP	10/333	196/15540	0.00979445142830438	0.0333011348562349	0.020432444127946	ALCAM/ELL2/JDP2/TENT5A/IL1R2/ADAM9/SQOR/NIBAN1/NPC2/UBXN2B	10	1.4775409660912	UP	C7	CD4	CD4 (All cells)
GSE17974_CTRL_VS_ACT_IL4_AND_ANTI_IL12_4H_CD4_TCELL_UP	CTRL VS ACT IL4 & ANTI IL12 4H CD4 TCELL UP	9/333	168/15540	0.0103511635827851	0.0350664418474784	0.021515576478329	SLC2A3/GADD45A/PDE4D/CDADC1/ISG20/ENC1/TOB1/CKAP2/EXT1	9	1.45510829925686	UP	C7	CD4	CD4 (All cells)
GSE24634_IL4_VS_CTRL_TREATED_NAIVE_CD4_TCELL_DAY5_DN	IL4 VS CTRL TREATED NAIVE CD4 TCELL DAY5 DN	9/333	169/15540	0.0107344191496064	0.0362335086818843	0.022231649008305	NFKB2/HBEGF/ARID5B/CSF1/BAG3/IFI6/ISG20/OAS2/DYNLT1	9	1.44088960890226	UP	C7	CD4	CD4 (All cells)
GSE3982_CENT_MEMORY_CD4_TCELL_VS_NKCELL_DN	CENT MEMORY CD4 TCELL VS NKCELL DN	9/333	170/15540	0.0111282385428492	0.0374277087682158	0.0229643695791473	TST/FES/CCL5/AIF1/RAB11FIP1/GZMA/DRAM1/TPI1/ENC1	9	1.42680675850615	UP	C7	CD4	CD4 (All cells)
GSE43863_NAIVE_VS_MEMORY_TH1_CD4_TCELL_D150_LCMV_UP	NAIVE VS MEMORY TH1 CD4 TCELL D150 LCMV UP	8/333	142/15540	0.0115055058099403	0.0385578778935277	0.0236578029293246	CXCL10/CD274/ISG15/WARS1/IFI30/IRF1/ISG20/ENC1	8	1.41388687633798	UP	C7	CD4	CD4 (All cells)
GSE32901_NAIVE_VS_TH17_NEG_CD4_TCELL_DN	NAIVE VS TH17 NEG CD4 TCELL DN	7/333	115/15540	0.0118952710263721	0.0396156781623063	0.0243068332096335	ODC1/TNFRSF9/CDC20/TNFRSF13C/RGS16/PTN/IFI30	7	1.4021329051892	UP	C7	CD4	CD4 (All cells)
GSE17974_0.5H_VS_72H_IL4_AND_ANTI_IL12_ACT_CD4_TCELL_UP	0.5H VS 72H IL4 & ANTI IL12 ACT CD4 TCELL UP	9/333	172/15540	0.0119482580125887	0.0396156781623063	0.0243068332096335	NFKBIA/MAP3K8/SNX18/TENT5A/LEPROTL1/PELI1/GTF2B/GOLGA7/DDX3X	9	1.4021329051892	UP	C7	CD4	CD4 (All cells)
GSE40685_NAIVE_CD4_TCELL_VS_FOXP3_KO_TREG_PRECURSOR_DN	NAIVE CD4 TCELL VS FOXP3 KO TREG PRECURSOR DN	9/333	172/15540	0.0119482580125887	0.0396156781623063	0.0243068332096335	NEDD9/TNFRSF9/CALM3/SPARC/PDE4D/RAB11FIP1/DPCD/CKAP4/CTSH	9	1.4021329051892	UP	C7	CD4	CD4 (All cells)
GSE17974_CTRL_VS_ACT_IL4_AND_ANTI_IL12_24H_CD4_TCELL_UP	CTRL VS ACT IL4 & ANTI IL12 24H CD4 TCELL UP	9/333	174/15540	0.0128125976150958	0.0423313737459879	0.0259730916876593	FOSL2/GADD45A/OSER1/BAG3/JUNB/VWA5A/TNFAIP3/PFKFB3/ENC1	9	1.37333763748816	UP	C7	CD4	CD4 (All cells)
GSE3039_CD4_TCELL_VS_B1_BCELL_DN	CD4 TCELL VS B1 BCELL DN	9/333	175/15540	0.0132618157637266	0.0436612596446633	0.0267890644597146	GLRX/CTSB/CSF1/TST/ARG2/PLIN2/MSRB1/SNCG/IL12A	9	1.35990373887803	UP	C7	CD4	CD4 (All cells)
GSE24574_BCL6_HIGH_TFH_VS_TCONV_CD4_TCELL_DN	BCL6 HIGH TFH VS TCONV CD4 TCELL DN	9/333	176/15540	0.0137226269550266	0.04501984632614	0.0276226470562863	SLA/MGP/HBEGF/HMGB3/CCRL2/SAR1A/RGS16/KIF11/DYNLT1	9	1.34659599178382	UP	C7	CD4	CD4 (All cells)
GSE21379_WT_VS_SAP_KO_TFH_CD4_TCELL_DN	WT VS SAP KO TFH CD4 TCELL DN	9/333	177/15540	0.0141952010830977	0.046407388156281	0.0284739955476196	TNFRSF18/ICAM1/RGS2/NEDD9/GLRX/OASL/RELB/CCL5/OSBPL3	9	1.33341287332271	UP	C7	CD4	CD4 (All cells)
GSE24574_BCL6_HIGH_TFH_VS_NAIVE_CD4_TCELL_UP	BCL6 HIGH TFH VS NAIVE CD4 TCELL UP	9/333	178/15540	0.0146797073872376	0.0476580778023166	0.0292413761916831	PRDM1/CDH2/AIF1/PER1/DDIT3/JUNB/TNFAIP3/CTSW/CTSH	9	1.32186347807605	UP	C7	CD4	CD4 (All cells)
GSE37533_PPARG2_FOXP3_VS_FOXP3_TRANSDUCED_CD4_TCELL_PIOGLITAZONE_TREATED_DN	PPARG2 FOXP3 VS FOXP3 TRANSDUCED CD4 TCELL PIOGLITAZONE TREATED DN	9/333	178/15540	0.0146797073872376	0.0476580778023166	0.0292413761916831	AARS1/CSF1/CTSS/LMF1/GTF2B/IRF1/AK1/C1GALT1/GALK1	9	1.32186347807605	UP	C7	CD4	CD4 (All cells)
REACTOME_NUCLEAR_EVENTS_KINASE_AND_TRANSCRIPTION_FACTOR_ACTIVATION	NUCLEAR EVENTS KINASE & TRANSCRIPTION FACTOR ACTIVATION	6/83	59/9333	1.27444585897487e-05	0.00347737827551243	0.00321753519449623	DUSP4/NAB1/FOS/TRIB1/FOSB/JUND	6	2.45874806340594	UP	C2	CD8	CD8_EFF_1 (C0)
REACTOME_NGF_STIMULATED_TRANSCRIPTION	NGF STIMULATED TRANSCRIPTION	5/83	37/9333	1.71722383975923e-05	0.00347737827551243	0.00321753519449623	NAB1/FOS/TRIB1/FOSB/JUND	5	2.45874806340594	UP	C2	CD8	CD8_EFF_1 (C0)
REACTOME_SIGNALING_BY_INTERLEUKINS	SIGNALING BY INTERLEUKINS	13/83	417/9333	7.14254491838218e-05	0.00964243563981595	0.00892191575769845	DUSP4/NFKBIA/FOS/HMOX1/IRF4/HAVCR2/HNRNPDL/CCL3/ICAM1/IRAK2/CCL5/MMP9/APP	13	2.01581325122947	UP	C2	CD8	CD8_EFF_1 (C0)
REACTOME_TNFS_BIND_THEIR_PHYSIOLOGICAL_RECEPTORS	TNFS BIND THEIR PHYSIOLOGICAL RECEPTORS	4/83	28/9333	0.000101203505190313	0.0102468549005191	0.00948117048625034	TNFSF9/TNFRSF4/TNFRSF18/CD70	4	1.98940941352999	UP	C2	CD8	CD8_EFF_1 (C0)
REACTOME_TOLL_LIKE_RECEPTOR_CASCADES	TOLL LIKE RECEPTOR CASCADES	7/83	149/9333	0.000345789005461288	0.0280089094423643	0.0259159759882565	DUSP4/NFKBIA/FOS/BPI/IRAK2/CTSS/APP	7	1.55270380057964	UP	C2	CD8	CD8_EFF_1 (C0)
REACTOME_SIGNALING_BY_INTERLEUKINS	SIGNALING BY INTERLEUKINS	11/48	417/9333	6.2799049644083e-06	0.00148277351585362	0.00136182595920294	NFKBIA/DUSP4/IRF4/HMOX1/NFKBIB/HAVCR2/CCL3/FOS/IRAK2/CCL5/HNRNPDL	11	2.82892517960319	UP	C2	CD8	CD8_EFF_2 (C2)
REACTOME_NUCLEAR_EVENTS_KINASE_AND_TRANSCRIPTION_FACTOR_ACTIVATION	NUCLEAR EVENTS KINASE & TRANSCRIPTION FACTOR ACTIVATION	5/48	59/9333	1.18149284131762e-05	0.00148277351585362	0.00136182595920294	DUSP4/TRIB1/NAB1/FOSB/FOS	5	2.82892517960319	UP	C2	CD8	CD8_EFF_2 (C2)
REACTOME_NGF_STIMULATED_TRANSCRIPTION	NGF STIMULATED TRANSCRIPTION	4/48	37/9333	3.59109034244838e-05	0.00300454558651515	0.00275946942103928	TRIB1/NAB1/FOSB/FOS	4	2.5222212022609	UP	C2	CD8	CD8_EFF_2 (C2)
REACTOME_TOLL_LIKE_RECEPTOR_9_TLR9_CASCADE	TOLL LIKE RECEPTOR 9 TLR9 CASCADE	5/48	90/9333	9.20707364145611e-05	0.00473719515222867	0.00435078942477702	NFKBIA/DUSP4/NFKBIB/FOS/IRAK2	5	2.32447872382381	UP	C2	CD8	CD8_EFF_2 (C2)
REACTOME_TOLL_LIKE_RECEPTOR_CASCADES	TOLL LIKE RECEPTOR CASCADES	6/48	149/9333	0.000105679646985755	0.00473719515222867	0.00435078942477702	NFKBIA/DUSP4/NFKBIB/CTSS/FOS/IRAK2	6	2.32447872382381	UP	C2	CD8	CD8_EFF_2 (C2)
REACTOME_MYD88_INDEPENDENT_TLR4_CASCADE	MYD88 INDEPENDENT TLR4 CASCADE	5/48	94/9333	0.00011323972475447	0.00473719515222867	0.00435078942477702	NFKBIA/DUSP4/NFKBIB/FOS/IRAK2	5	2.32447872382381	UP	C2	CD8	CD8_EFF_2 (C2)
REACTOME_TOLL_LIKE_RECEPTOR_TLR1_TLR2_CASCADE	TOLL LIKE RECEPTOR TLR1 TLR2 CASCADE	5/48	101/9333	0.000159072746119974	0.00570389418230191	0.00523863630079311	NFKBIA/DUSP4/NFKBIB/FOS/IRAK2	5	2.2438285400406	UP	C2	CD8	CD8_EFF_2 (C2)
REACTOME_COSTIMULATION_BY_THE_CD28_FAMILY	COSTIMULATION BY THE CD28 FAMILY	4/48	59/9333	0.000227778845678373	0.00714656128315897	0.00656362726362681	CTLA4/PDCD1/CD28/ICOS	4	2.14590287777729	UP	C2	CD8	CD8_EFF_2 (C2)
REACTOME_TNFS_BIND_THEIR_PHYSIOLOGICAL_RECEPTORS	TNFS BIND THEIR PHYSIOLOGICAL RECEPTORS	3/48	28/9333	0.000382160156252479	0.0106580221354858	0.00978866365137928	TNFSF9/TNFRSF9/TNFRSF18	3	1.9723233821145	UP	C2	CD8	CD8_EFF_2 (C2)
REACTOME_TAK1_ACTIVATES_NFKB_BY_PHOSPHORYLATION_AND_ACTIVATION_OF_IKKS_COMPLEX	TAK1 ACTIVATES NFKB BY PHOSPHORYLATION & ACTIVATION OF IKKS COMPLEX	3/48	31/9333	0.000518715627084918	0.0121544314588688	0.0111630131662498	NFKBIA/NFKBIB/IRAK2	3	1.91526535109879	UP	C2	CD8	CD8_EFF_2 (C2)
REACTOME_SIGNALING_BY_NTRKS	SIGNALING BY NTRKS	5/48	131/9333	0.000532664326882697	0.0121544314588688	0.0111630131662498	DUSP4/TRIB1/NAB1/FOSB/FOS	5	1.91526535109879	UP	C2	CD8	CD8_EFF_2 (C2)
REACTOME_INTERFERON_ALPHA_BETA_SIGNALING	INTERFERON ALPHA BETA SIGNALING	3/48	48/9333	0.00187735191819024	0.0392679442888126	0.0360649184283915	ISG15/IRF4/OASL	3	1.40596183383001	UP	C2	CD8	CD8_EFF_2 (C2)
REACTOME_TNFS_BIND_THEIR_PHYSIOLOGICAL_RECEPTORS	TNFS BIND THEIR PHYSIOLOGICAL RECEPTORS	3/26	28/9333	6.00428237343684e-05	0.00852608097028031	0.00726834182047617	TNFRSF18/TNFRSF4/TNFSF9	3	2.06925054727193	UP	C2	CD8	CD8_MEM_2 (C4)
REACTOME_INTERLEUKIN_4_AND_INTERLEUKIN_13_SIGNALING	INTERLEUKIN 4 & INTERLEUKIN 13 SIGNALING	6/46	102/9333	9.66205141645339e-06	0.00208700310595393	0.00197309260504417	ICAM1/FOS/MMP9/ANXA1/VIM/FASLG	6	2.68047690460122	UP	C2	CD8	CD8_NAIVE (C3)
REACTOME_EXTRACELLULAR_MATRIX_ORGANIZATION	EXTRACELLULAR MATRIX ORGANIZATION	17/157	289/9333	6.78996705996916e-06	0.00395855079596202	0.00365228754488868	SDC2/COL6A3/ICAM1/MMP14/P4HA2/COL12A1/FBLN1/CTSS/FN1/SPARC/COL11A1/PLOD2/PLOD3/MMP9/P4HA1/APP/LTBP1	17	2.40246377783947	UP	C2	CD8	CD8 (All cells)
REACTOME_COLLAGEN_FORMATION	COLLAGEN FORMATION	9/157	88/9333	1.57591989846541e-05	0.00459380650402667	0.00423839509534644	COL6A3/P4HA2/COL12A1/CTSS/COL11A1/PLOD2/PLOD3/MMP9/P4HA1	9	2.33782730169721	UP	C2	CD8	CD8 (All cells)
REACTOME_NGF_STIMULATED_TRANSCRIPTION	NGF STIMULATED TRANSCRIPTION	6/157	37/9333	3.11045499708072e-05	0.00464844925052536	0.00428881026815647	NAB1/TRIB1/EGR1/FOS/FOSB/JUND	6	2.33269190609196	UP	C2	CD8	CD8 (All cells)
REACTOME_TNFR2_NON_CANONICAL_NF_KB_PATHWAY	TNFR2 NON CANONICAL NF KB PATHWAY	9/157	96/9333	3.18933053209287e-05	0.00464844925052536	0.00428881026815647	TNFSF9/TNFRSF9/TNFRSF18/TNFRSF4/RELB/TNFRSF12A/CD70/NFKB2/PSMD8	9	2.33269190609196	UP	C2	CD8	CD8 (All cells)
REACTOME_NUCLEAR_EVENTS_KINASE_AND_TRANSCRIPTION_FACTOR_ACTIVATION	NUCLEAR EVENTS KINASE & TRANSCRIPTION FACTOR ACTIVATION	7/157	59/9333	5.46072032631246e-05	0.00636719990048033	0.00587458544578035	NAB1/DUSP4/TRIB1/EGR1/FOS/FOSB/JUND	7	2.19605151509411	UP	C2	CD8	CD8 (All cells)
REACTOME_TNFS_BIND_THEIR_PHYSIOLOGICAL_RECEPTORS	TNFS BIND THEIR PHYSIOLOGICAL RECEPTORS	5/157	28/9333	9.08433773921947e-05	0.00882694816994158	0.0081440290960371	TNFSF9/TNFRSF9/TNFRSF18/TNFRSF4/CD70	5	2.05418942349473	UP	C2	CD8	CD8 (All cells)
REACTOME_COLLAGEN_BIOSYNTHESIS_AND_MODIFYING_ENZYMES	COLLAGEN BIOSYNTHESIS & MODIFYING ENZYMES	7/157	66/9333	0.00011297831188534	0.00940947940416478	0.00868149133434721	COL6A3/P4HA2/COL12A1/COL11A1/PLOD2/PLOD3/P4HA1	7	2.02643440400663	UP	C2	CD8	CD8 (All cells)
REACTOME_TAK1_ACTIVATES_NFKB_BY_PHOSPHORYLATION_AND_ACTIVATION_OF_IKKS_COMPLEX	TAK1 ACTIVATES NFKB BY PHOSPHORYLATION & ACTIVATION OF IKKS COMPLEX	5/157	31/9333	0.000150789980529668	0.0109888198310995	0.010138642111929	NFKBIA/IRAK2/NFKBIB/NFKB2/APP	5	1.95904894709998	UP	C2	CD8	CD8 (All cells)
REACTOME_TOLL_LIKE_RECEPTOR_CASCADES	TOLL LIKE RECEPTOR CASCADES	10/157	149/9333	0.000200718869817358	0.012592386693726	0.0116181449859961	DUSP4/NFKBIA/LGMN/FOS/IRAK2/CTSS/BPI/NFKBIB/NFKB2/APP	10	1.89989194823368	UP	C2	CD8	CD8 (All cells)
REACTOME_SIGNALING_BY_INTERLEUKINS	SIGNALING BY INTERLEUKINS	18/157	417/9333	0.000215992910698558	0.012592386693726	0.0116181449859961	DUSP4/NFKBIA/ICAM1/IRF4/HAVCR2/HMOX1/FOS/IRAK2/FN1/CCL3/BCL6/MMP9/NFKBIB/HNRNPDL/CCL5/NFKB2/PSMD8/APP	18	1.89989194823368	UP	C2	CD8	CD8 (All cells)
REACTOME_ATF6_ATF6_ALPHA_ACTIVATES_CHAPERONE_GENES	ATF6 ATF6 ALPHA ACTIVATES CHAPERONE GENES	3/157	10/9333	0.000513842704453236	0.0272336633360215	0.0251266623900099	DDIT3/CALR/HSPA5	3	1.56489393561155	UP	C2	CD8	CD8 (All cells)
REACTOME_TRAF6_MEDIATED_NF_KB_ACTIVATION	TRAF6 MEDIATED NF KB ACTIVATION	4/157	24/9333	0.000629863311165207	0.0306008592007763	0.0282333466671422	NFKBIA/NFKBIB/NFKB2/APP	4	1.51426637937079	UP	C2	CD8	CD8 (All cells)
REACTOME_CREATION_OF_C4_AND_C2_ACTIVATORS	CREATION OF C4 & C2 ACTIVATORS	3/157	11/9333	0.000697833662452725	0.0312951557853799	0.0288739272480439	C1QC/C1QA/C1QB	3	1.50452288221382	UP	C2	CD8	CD8 (All cells)
REACTOME_TOLL_LIKE_RECEPTOR_9_TLR9_CASCADE	TOLL LIKE RECEPTOR 9 TLR9 CASCADE	7/157	90/9333	0.000774248755829678	0.0322419303320502	0.0297474521976666	DUSP4/NFKBIA/FOS/IRAK2/NFKBIB/NFKB2/APP	7	1.49157896477447	UP	C2	CD8	CD8 (All cells)
REACTOME_ATF6_ATF6_ALPHA_ACTIVATES_CHAPERONES	ATF6 ATF6 ALPHA ACTIVATES CHAPERONES	3/157	12/9333	0.000918996504622173	0.0353356114808076	0.0326017829135916	DDIT3/CALR/HSPA5	3	1.45178738884218	UP	C2	CD8	CD8 (All cells)
REACTOME_MYD88_INDEPENDENT_TLR4_CASCADE	MYD88 INDEPENDENT TLR4 CASCADE	7/157	94/9333	0.00100304446865823	0.0353356114808076	0.0326017829135916	DUSP4/NFKBIA/FOS/IRAK2/NFKBIB/NFKB2/APP	7	1.45178738884218	UP	C2	CD8	CD8 (All cells)
REACTOME_DDX58_IFIH1_MEDIATED_INDUCTION_OF_INTERFERON_ALPHA_BETA	DDX58 IFIH1 MEDIATED INDUCTION OF INTERFERON ALPHA BETA	6/157	69/9333	0.00103036945998924	0.0353356114808076	0.0326017829135916	NFKBIA/ISG15/NFKBIB/NFKB2/APP/TNFAIP3	6	1.45178738884218	UP	C2	CD8	CD8 (All cells)
REACTOME_TOLL_LIKE_RECEPTOR_TLR1_TLR2_CASCADE	TOLL LIKE RECEPTOR TLR1 TLR2 CASCADE	7/157	101/9333	0.00152849223283229	0.0495061650967346	0.0456759959635847	DUSP4/NFKBIA/FOS/IRAK2/NFKBIB/NFKB2/APP	7	1.30534071418218	UP	C2	CD8	CD8 (All cells)
REACTOME_INTERLEUKIN_4_AND_INTERLEUKIN_13_SIGNALING	INTERLEUKIN 4 & INTERLEUKIN 13 SIGNALING	7/157	102/9333	0.00161837934303291	0.0496586924730626	0.0458167226753362	ICAM1/IRF4/HMOX1/FOS/FN1/BCL6/MMP9	7	1.30400471972325	UP	C2	CD8	CD8 (All cells)
GOBP_REGULATION_OF_HEMOPOIESIS	REGULATION OF HEMOPOIESIS	14/115	325/15340	1.4391927065531e-07	0.000350524695613695	0.000303576081239111	MAFB/TNFSF9/LAG3/NFKBIA/FOS/TRIB1/NFKBID/C1QC/IRF4/ISG15/LGALS3/CTNNB1/PTN/CTLA4	14	3.45528137914972	UP	C5	CD8	CD8_EFF_1 (C0)
GOBP_T_CELL_ACTIVATION	T CELL ACTIVATION	16/115	451/15340	2.47653133455684e-07	0.000350524695613695	0.000303576081239111	MAFB/TNFSF9/TFRC/TNFRSF4/LAG3/NFKBID/AIF1/IRF4/HAVCR2/LGALS3/ICAM1/CCL5/CTNNB1/CTLA4/HSPH1/CD70	16	3.45528137914972	UP	C5	CD8	CD8_EFF_1 (C0)
GOBP_REGULATION_OF_LYMPHOCYTE_ACTIVATION	REGULATION OF LYMPHOCYTE ACTIVATION	15/115	410/15340	4.11668324589256e-07	0.000350524695613695	0.000303576081239111	TNFSF9/TFRC/TNFRSF4/LAG3/NFKBID/AIF1/IRF4/HAVCR2/LGALS3/CCL5/CTNNB1/CTLA4/HSPH1/CD70/TNFAIP3	15	3.45528137914972	UP	C5	CD8	CD8_EFF_1 (C0)
GOBP_IMMUNE_RESPONSE_REGULATING_SIGNALING_PATHWAY	IMMUNE RESPONSE REGULATING SIGNALING PATHWAY	14/115	355/15340	4.21061470943538e-07	0.000350524695613695	0.000303576081239111	NR4A3/NFKBIA/OASL/NFKBID/SEC14L1/IRF4/TNIP3/HAVCR2/LGALS3/PDE4D/IRAK2/CTSS/CTLA4/TNFAIP3	14	3.45528137914972	UP	C5	CD8	CD8_EFF_1 (C0)
GOBP_REGULATION_OF_T_CELL_ACTIVATION	REGULATION OF T CELL ACTIVATION	13/115	304/15340	4.50198684322753e-07	0.000350524695613695	0.000303576081239111	TNFSF9/TFRC/LAG3/NFKBID/AIF1/IRF4/HAVCR2/LGALS3/CCL5/CTNNB1/CTLA4/HSPH1/CD70	13	3.45528137914972	UP	C5	CD8	CD8_EFF_1 (C0)
GOBP_MYELOID_LEUKOCYTE_ACTIVATION	MYELOID LEUKOCYTE ACTIVATION	11/115	216/15340	6.60784284387342e-07	0.000404451489831082	0.000350280022693621	NR4A3/HAVCR1/HMOX1/AIF1/IRF4/GRN/HAVCR2/BPI/JUND/CCL5/APP	11	3.3931335604845	UP	C5	CD8	CD8_EFF_1 (C0)
GOBP_POSITIVE_REGULATION_OF_LEUKOCYTE_MIGRATION	POS REGULATION OF LEUKOCYTE MIGRATION	9/115	134/15340	7.27243881021724e-07	0.000404451489831082	0.000350280022693621	TNFRSF18/AIF1/PLA2G7/LGALS3/ICAM1/STK39/CCL5/PTN/APP	9	3.3931335604845	UP	C5	CD8	CD8_EFF_1 (C0)
GOBP_REGULATION_OF_LEUKOCYTE_PROLIFERATION	REGULATION OF LEUKOCYTE PROLIFERATION	11/115	224/15340	9.46562625432837e-07	0.000451123114482783	0.000390700538263916	TNFSF9/TFRC/TNFRSF4/AIF1/HAVCR2/LGALS3/CCL5/CTNNB1/CTLA4/CD70/TNFAIP3	11	3.34570492010879	UP	C5	CD8	CD8_EFF_1 (C0)
GOBP_T_CELL_PROLIFERATION	T CELL PROLIFERATION	10/115	181/15340	1.0429252582443e-06	0.000451123114482783	0.000390700538263916	TNFSF9/TFRC/TNFRSF4/AIF1/HAVCR2/LGALS3/CCL5/CTNNB1/CTLA4/CD70	10	3.34570492010879	UP	C5	CD8	CD8_EFF_1 (C0)
GOBP_REGULATION_OF_DNA_BINDING	REGULATION OF DNA BINDING	8/115	105/15340	1.18882440780523e-06	0.000462809341958575	0.000400821534547383	NFKBIA/HMOX1/IRF4/ZNF593/CALM3/CTNNB1/MMP9/DDIT3	8	3.33459788325505	UP	C5	CD8	CD8_EFF_1 (C0)
GOBP_LEUKOCYTE_CELL_CELL_ADHESION	LEUKOCYTE CELL CELL ADHESION	13/115	335/15340	1.34320532181001e-06	0.000475372574346033	0.00041170207136435	NR4A3/TNFSF9/TFRC/LAG3/NFKBID/AIF1/HAVCR2/LGALS3/ICAM1/CCL5/CTLA4/HSPH1/CD70	13	3.32296587762206	UP	C5	CD8	CD8_EFF_1 (C0)
GOBP_NEGATIVE_REGULATION_OF_DNA_BINDING_TRANSCRIPTION_FACTOR_ACTIVITY	NEGATIVE REGULATION OF DNA BINDING TRANSCRIPTION FACTOR ACTIVITY	9/115	150/15340	1.87155628571608e-06	0.000592277493550166	0.000512948966928815	TNFRSF4/NFKBIA/TRIB1/HMOX1/NUPR1/HAVCR2/IRAK2/DDIT3/TNFAIP3	9	3.22747477016622	UP	C5	CD8	CD8_EFF_1 (C0)
GOBP_REGULATION_OF_T_CELL_PROLIFERATION	REGULATION OF T CELL PROLIFERATION	9/115	151/15340	1.97780822403086e-06	0.000592277493550166	0.000512948966928815	TNFSF9/TFRC/AIF1/HAVCR2/LGALS3/CCL5/CTNNB1/CTLA4/CD70	9	3.22747477016622	UP	C5	CD8	CD8_EFF_1 (C0)
GOBP_REGULATION_OF_LEUKOCYTE_MIGRATION	REGULATION OF LEUKOCYTE MIGRATION	10/115	201/15340	2.69320199736208e-06	0.000748902526837899	0.00064859593966547	HMOX1/TNFRSF18/AIF1/PLA2G7/LGALS3/ICAM1/STK39/CCL5/PTN/APP	10	3.1255747040778	UP	C5	CD8	CD8_EFF_1 (C0)
GOBP_REGULATION_OF_LEUKOCYTE_DIFFERENTIATION	REGULATION OF LEUKOCYTE DIFFERENTIATION	11/115	256/15340	3.47437166795591e-06	0.000805545796277494	0.000697652516791762	MAFB/TNFSF9/LAG3/FOS/TRIB1/NFKBID/C1QC/IRF4/LGALS3/CTNNB1/CTLA4	11	3.09390976436303	UP	C5	CD8	CD8_EFF_1 (C0)
GOBP_PATTERN_RECOGNITION_RECEPTOR_SIGNALING_PATHWAY	PATTERN RECOGNITION RECEPTOR SIGNALING PATHWAY	9/115	162/15340	3.53626924709379e-06	0.000805545796277494	0.000697652516791762	NFKBIA/OASL/SEC14L1/IRF4/TNIP3/HAVCR2/IRAK2/CTSS/TNFAIP3	9	3.09390976436303	UP	C5	CD8	CD8_EFF_1 (C0)
GOBP_NEGATIVE_REGULATION_OF_IMMUNE_SYSTEM_PROCESS	NEGATIVE REGULATION OF IMMUNE SYSTEM PROCESS	13/115	366/15340	3.56832232985197e-06	0.000805545796277494	0.000697652516791762	MAFB/LAG3/TRIB1/HMOX1/C1QC/GRN/HAVCR2/BPI/ISG15/LGALS3/CTNNB1/CTLA4/TNFAIP3	13	3.09390976436303	UP	C5	CD8	CD8_EFF_1 (C0)
GOBP_LIPOPOLYSACCHARIDE_MEDIATED_SIGNALING_PATHWAY	LIPOPOLYSACCHARIDE MEDIATED SIGNALING PATHWAY	6/115	56/15340	3.72458883457357e-06	0.000805545796277494	0.000697652516791762	NFKBIA/TRIB1/BPI/IRAK2/CCL5/TNFAIP3	6	3.09390976436303	UP	C5	CD8	CD8_EFF_1 (C0)
GOBP_POSITIVE_REGULATION_OF_CELL_ACTIVATION	POS REGULATION OF CELL ACTIVATION	12/115	316/15340	4.39026557629135e-06	0.00089954230992117	0.000779059315283169	NR4A3/HAVCR1/TNFSF9/TFRC/TNFRSF4/NFKBID/AIF1/HAVCR2/JUND/CCL5/HSPH1/CD70	12	3.04597840482187	UP	C5	CD8	CD8_EFF_1 (C0)
GOBP_POSITIVE_REGULATION_OF_MONONUCLEAR_CELL_MIGRATION	POS REGULATION OF MONONUCLEAR CELL MIGRATION	6/115	60/15340	5.60487274021108e-06	0.00109098847888209	0.000944863546678741	AIF1/PLA2G7/LGALS3/STK39/CCL5/APP	6	2.96217983564846	UP	C5	CD8	CD8_EFF_1 (C0)
GOBP_SMOOTH_MUSCLE_CELL_PROLIFERATION	SMOOTH MUSCLE CELL PROLIFERATION	8/115	135/15340	7.83979410724269e-06	0.00144226501141513	0.00124909076522305	NR4A3/TRIB1/HMOX1/AIF1/CCL5/CTNNB1/MMP9/TNFAIP3	8	2.8409549321127	UP	C5	CD8	CD8_EFF_1 (C0)
GOBP_REGULATION_OF_DNA_BINDING_TRANSCRIPTION_FACTOR_ACTIVITY	REGULATION OF DNA BINDING TRANSCRIPTION FACTOR ACTIVITY	13/115	395/15340	8.15048298256687e-06	0.00144226501141513	0.00124909076522305	TFRC/TNFRSF4/NFKBIA/TRIB1/HMOX1/NUPR1/HAVCR2/ARID5B/IRAK2/CTNNB1/APP/DDIT3/TNFAIP3	13	2.8409549321127	UP	C5	CD8	CD8_EFF_1 (C0)
GOBP_LEUKOCYTE_MIGRATION	LEUKOCYTE MIGRATION	12/115	342/15340	9.79440484163067e-06	0.00160478490787201	0.0013898430543118	HMOX1/TNFRSF18/AIF1/PLA2G7/CCL3/LGALS3/ICAM1/STK39/CCL5/MMP9/PTN/APP	12	2.79458316860751	UP	C5	CD8	CD8_EFF_1 (C0)
GOBP_NEGATIVE_REGULATION_OF_PROTEIN_MODIFICATION_PROCESS	NEGATIVE REGULATION OF PROTEIN MODIFICATION PROCESS	14/115	466/15340	1.01132056637713e-05	0.00160478490787201	0.0013898430543118	RGS2/TRIB1/PPP1R15A/NIBAN1/ISG15/LGALS3/PDE4D/CALM3/N4BP1/ERRFI1/GADD45A/CTNNB1/DNAJA1/TNFAIP3	14	2.79458316860751	UP	C5	CD8	CD8_EFF_1 (C0)
GOBP_LEUKOCYTE_PROLIFERATION	LEUKOCYTE PROLIFERATION	11/115	287/15340	1.03055799375289e-05	0.00160478490787201	0.0013898430543118	TNFSF9/TFRC/TNFRSF4/AIF1/HAVCR2/LGALS3/CCL5/CTNNB1/CTLA4/CD70/TNFAIP3	11	2.79458316860751	UP	C5	CD8	CD8_EFF_1 (C0)
GOBP_MYELOID_LEUKOCYTE_DIFFERENTIATION	MYELOID LEUKOCYTE DIFFERENTIATION	9/115	190/15340	1.29009152154046e-05	0.00193166395898346	0.00167294054392473	MAFB/TFRC/FOS/TRIB1/C1QC/IRF4/CTNNB1/MMP9/APP	9	2.7140684231859	UP	C5	CD8	CD8_EFF_1 (C0)
GOBP_RESPONSE_TO_MOLECULE_OF_BACTERIAL_ORIGIN	RESPONSE TO MOLECULE OF BACTERIAL ORIGIN	11/115	298/15340	1.46559866753747e-05	0.0021131761528605	0.00183014133805946	NFKBIA/FOS/TRIB1/TNIP3/HAVCR2/BPI/JUND/ALPL/IRAK2/CCL5/TNFAIP3	11	2.6750642989597	UP	C5	CD8	CD8_EFF_1 (C0)
HP_NEUROFIBRILLARY_TANGLES	NEUROFIBRILLARY TANGLES	4/115	21/15340	1.62563538585999e-05	0.00223348319608943	0.00193433468359524	GRN/NPC2/PLAU/APP	4	2.65101731065267	UP	C5	CD8	CD8_EFF_1 (C0)
GOBP_NEGATIVE_REGULATION_OF_VIRAL_GENOME_REPLICATION	NEGATIVE REGULATION OF VIRAL GENOME REPLICATION	5/115	43/15340	1.66378147152822e-05	0.00223348319608943	0.00193433468359524	OASL/SHFL/ISG15/N4BP1/CCL5	5	2.65101731065267	UP	C5	CD8	CD8_EFF_1 (C0)
GOBP_ADAPTIVE_IMMUNE_RESPONSE	ADAPTIVE IMMUNE RESPONSE	12/115	367/15340	1.97948476656491e-05	0.00256871139874574	0.00222466305519559	TFRC/LAG3/NFKBID/C1QC/IRF4/HAVCR2/C1QB/ICAM1/CTSS/CTLA4/CD70/TNFAIP3	12	2.59028468708163	UP	C5	CD8	CD8_EFF_1 (C0)
GOBP_CELLULAR_RESPONSE_TO_CHEMICAL_STRESS	CELLULAR RESPONSE TO CHEMICAL STRESS	11/115	309/15340	2.05218671191823e-05	0.00257232063710079	0.00222778887899572	NR4A3/FOS/HMOX1/AIF1/ERRFI1/STK39/CTNNB1/DNAJA1/MMP9/DDIT3/TNFAIP3	11	2.58967489801669	UP	C5	CD8	CD8_EFF_1 (C0)
GOBP_REGULATION_OF_IMMUNE_EFFECTOR_PROCESS	REGULATION OF IMMUNE EFFECTOR PROCESS	11/115	310/15340	2.11441716895004e-05	0.00257232063710079	0.00222778887899572	NR4A3/TFRC/TNFRSF4/LAG3/HMOX1/NFKBID/IRF4/GRN/HAVCR2/LGALS3/ICAM1	11	2.58967489801669	UP	C5	CD8	CD8_EFF_1 (C0)
GOBP_TOLL_LIKE_RECEPTOR_SIGNALING_PATHWAY	TOLL LIKE RECEPTOR SIGNALING PATHWAY	7/115	113/15340	2.22202768462622e-05	0.00262131932613633	0.00227022477635017	NFKBIA/IRF4/TNIP3/HAVCR2/IRAK2/CTSS/TNFAIP3	7	2.5814800705713	UP	C5	CD8	CD8_EFF_1 (C0)
GOBP_POSITIVE_REGULATION_OF_RESPONSE_TO_EXTERNAL_STIMULUS	POS REGULATION OF RESPONSE TO EXTERNAL STIMULUS	12/115	374/15340	2.38498310656028e-05	0.00273080565701152	0.00236504671526705	LAG3/NFKBIA/OASL/NUPR1/AIF1/GRN/HAVCR2/PLA2G7/STK39/CCL5/PTN/APP	12	2.56370920615494	UP	C5	CD8	CD8_EFF_1 (C0)
GOBP_CELLULAR_RESPONSE_TO_BIOTIC_STIMULUS	CELLULAR RESPONSE TO BIOTIC STIMULUS	9/115	207/15340	2.55001695401624e-05	0.00283634742913864	0.00245645242216963	NFKBIA/TRIB1/TNIP3/HAVCR2/BPI/IRAK2/CCL5/DDIT3/TNFAIP3	9	2.54724057274278	UP	C5	CD8	CD8_EFF_1 (C0)
GOBP_NEGATIVE_REGULATION_OF_APOPTOTIC_SIGNALING_PATHWAY	NEGATIVE REGULATION OF APOPTOTIC SIGNALING PATHWAY	9/115	208/15340	2.64879757113005e-05	0.00286438026233591	0.00248073059073963	SIAH2/HMOX1/HERPUD1/LGALS3/ICAM1/CTNNB1/DNAJA1/MMP9/TNFAIP3	9	2.54296932754028	UP	C5	CD8	CD8_EFF_1 (C0)
GOBP_CELL_ACTIVATION_INVOLVED_IN_IMMUNE_RESPONSE	CELL ACTIVATION INVOLVED IN IMMUNE RESPONSE	10/115	265/15340	3.02890400198524e-05	0.00318689818371042	0.0027600510720793	NR4A3/TFRC/HMOX1/NFKBID/IRF4/GRN/HAVCR2/LGALS3/ICAM1/APP	10	2.49663181131732	UP	C5	CD8	CD8_EFF_1 (C0)
GOCC_COLLAGEN_CONTAINING_EXTRACELLULAR_MATRIX	COLLAGEN CONTAINING EXTRACELLULAR MATRIX	12/115	386/15340	3.25002774933174e-05	0.00332956790214433	0.0028836118784237	SDC2/C1QC/MGP/IGFBP7/SPARC/LGALS3/C1QB/CTSZ/ICAM1/POSTN/CTSS/MMP9	12	2.47761212381817	UP	C5	CD8	CD8_EFF_1 (C0)
GOBP_POSITIVE_REGULATION_OF_LEUKOCYTE_CELL_CELL_ADHESION	POS REGULATION OF LEUKOCYTE CELL CELL ADHESION	9/115	215/15340	3.43565440662353e-05	0.00342948784743216	0.00297014873533473	NR4A3/TNFSF9/TFRC/NFKBID/AIF1/HAVCR2/CCL5/HSPH1/CD70	9	2.46477073174776	UP	C5	CD8	CD8_EFF_1 (C0)
GOBP_NEGATIVE_REGULATION_OF_PHOSPHORUS_METABOLIC_PROCESS	NEGATIVE REGULATION OF PHOSPHORUS METABOLIC PROCESS	12/115	393/15340	3.87142275638588e-05	0.00376786219765255	0.00326320186544841	RGS2/TRIB1/NUPR1/PPP1R15A/NIBAN1/LGALS3/PDE4D/CALM3/ERRFI1/GADD45A/DNAJA1/TNFAIP3	12	2.42390498907806	UP	C5	CD8	CD8_EFF_1 (C0)
GOBP_REGULATION_OF_APOPTOTIC_SIGNALING_PATHWAY	REGULATION OF APOPTOTIC SIGNALING PATHWAY	11/115	338/15340	4.66393926864684e-05	0.00442846721288833	0.00383532669511575	SIAH2/HMOX1/HERPUD1/NUPR1/LGALS3/ICAM1/CTNNB1/DNAJA1/MMP9/DDIT3/TNFAIP3	11	2.3537465663671	UP	C5	CD8	CD8_EFF_1 (C0)
GOBP_MONONUCLEAR_CELL_MIGRATION	MONONUCLEAR CELL MIGRATION	8/115	174/15340	4.91953469656864e-05	0.00455994013660517	0.00394919038423793	AIF1/PLA2G7/CCL3/LGALS3/ICAM1/STK39/CCL5/APP	8	2.34104085876379	UP	C5	CD8	CD8_EFF_1 (C0)
GOBP_NEGATIVE_REGULATION_OF_HEMOPOIESIS	NEGATIVE REGULATION OF HEMOPOIESIS	6/115	88/15340	5.11746159221247e-05	0.00463308790197282	0.00401254087634187	MAFB/LAG3/TRIB1/C1QC/CTNNB1/CTLA4	6	2.33412945999982	UP	C5	CD8	CD8_EFF_1 (C0)
GOBP_POSITIVE_REGULATION_OF_T_CELL_MIGRATION	POS REGULATION OF T CELL MIGRATION	4/115	28/15340	5.34068349213102e-05	0.00470504526234609	0.00407486040404357	AIF1/STK39/CCL5/APP	4	2.32743619432119	UP	C5	CD8	CD8_EFF_1 (C0)
GOBP_POSITIVE_REGULATION_OF_T_CELL_PROLIFERATION	POS REGULATION OF T CELL PROLIFERATION	6/115	89/15340	5.45417866088472e-05	0.00470504526234609	0.00407486040404357	TNFSF9/TFRC/AIF1/HAVCR2/CCL5/CD70	6	2.32743619432119	UP	C5	CD8	CD8_EFF_1 (C0)
GOBP_REGULATION_OF_CELL_CELL_ADHESION	REGULATION OF CELL CELL ADHESION	12/115	408/15340	5.55951919003134e-05	0.00470504526234609	0.00407486040404357	NR4A3/TNFSF9/TFRC/LAG3/NFKBID/AIF1/HAVCR2/LGALS3/CCL5/CTLA4/HSPH1/CD70	12	2.32743619432119	UP	C5	CD8	CD8_EFF_1 (C0)
GOBP_MONOCYTE_CHEMOTAXIS	MONOCYTE CHEMOTAXIS	5/115	56/15340	6.10977835064652e-05	0.0050607164083121	0.00438289362981429	AIF1/PLA2G7/CCL3/LGALS3/CCL5	5	2.29578799894017	UP	C5	CD8	CD8_EFF_1 (C0)
GOBP_CELLULAR_RESPONSE_TO_MOLECULE_OF_BACTERIAL_ORIGIN	CELLULAR RESPONSE TO MOLECULE OF BACTERIAL ORIGIN	8/115	181/15340	6.49998798765955e-05	0.00508187129379962	0.0044012150699745	NFKBIA/TRIB1/TNIP3/HAVCR2/BPI/IRAK2/CCL5/TNFAIP3	8	2.29397633832155	UP	C5	CD8	CD8_EFF_1 (C0)
GOBP_MYELOID_CELL_DIFFERENTIATION	MYELOID CELL DIFFERENTIATION	11/115	351/15340	6.55243896298337e-05	0.00508187129379962	0.0044012150699745	MAFB/TFRC/NFKBIA/FOS/TRIB1/C1QC/IRF4/ISG15/CTNNB1/MMP9/APP	11	2.29397633832155	UP	C5	CD8	CD8_EFF_1 (C0)
GOBP_INTERLEUKIN_2_PRODUCTION	INTERLEUKIN 2 PRODUCTION	5/115	57/15340	6.65747331065452e-05	0.00508187129379962	0.0044012150699745	LAG3/IRF4/HAVCR2/PDE4D/TNFAIP3	5	2.29397633832155	UP	C5	CD8	CD8_EFF_1 (C0)
GOBP_T_CELL_MIGRATION	T CELL MIGRATION	5/115	57/15340	6.65747331065452e-05	0.00508187129379962	0.0044012150699745	AIF1/ICAM1/STK39/CCL5/APP	5	2.29397633832155	UP	C5	CD8	CD8_EFF_1 (C0)
GOBP_REGULATION_OF_RESPONSE_TO_BIOTIC_STIMULUS	REGULATION OF RESPONSE TO BIOTIC STIMULUS	10/115	293/15340	7.05958979288061e-05	0.0052851890507085	0.00457730083129485	LAG3/TRIB1/OASL/SEC14L1/GRN/HAVCR2/ISG15/N4BP1/CCL5/TNFAIP3	10	2.2769394734065	UP	C5	CD8	CD8_EFF_1 (C0)
GOBP_MUSCLE_CELL_PROLIFERATION	MUSCLE CELL PROLIFERATION	8/115	184/15340	7.29601110064788e-05	0.0053446794609922	0.00462882320860871	NR4A3/TRIB1/HMOX1/AIF1/CCL5/CTNNB1/MMP9/TNFAIP3	8	2.27207833582408	UP	C5	CD8	CD8_EFF_1 (C0)
GOBP_NEGATIVE_REGULATION_OF_RESPONSE_TO_BIOTIC_STIMULUS	NEGATIVE REGULATION OF RESPONSE TO BIOTIC STIMULUS	6/115	94/15340	7.41363192636987e-05	0.0053446794609922	0.00462882320860871	TRIB1/SEC14L1/GRN/HAVCR2/ISG15/TNFAIP3	6	2.27207833582408	UP	C5	CD8	CD8_EFF_1 (C0)
GOBP_MACROPHAGE_ACTIVATION	MACROPHAGE ACTIVATION	6/115	96/15340	8.33915504111801e-05	0.00590260555910408	0.00511202174099541	AIF1/GRN/HAVCR2/BPI/JUND/APP	6	2.2289562374849	UP	C5	CD8	CD8_EFF_1 (C0)
GOBP_REGULATION_OF_TYPE_B_PANCREATIC_CELL_PROLIFERATION	REGULATION OF TYPE B PANCREATIC CELL PROLIFERATION	3/115	12/15340	8.59554831701427e-05	0.00597544099966724	0.0051751017404881	NR4A3/NUPR1/ERRFI1	3	2.22363003738327	UP	C5	CD8	CD8_EFF_1 (C0)
GOBP_POSITIVE_REGULATION_OF_LEUKOCYTE_PROLIFERATION	POS REGULATION OF LEUKOCYTE PROLIFERATION	7/115	140/15340	8.75287868949749e-05	0.00597806258565153	0.00517737219620692	TNFSF9/TFRC/TNFRSF4/AIF1/HAVCR2/CCL5/CD70	7	2.22343954254852	UP	C5	CD8	CD8_EFF_1 (C0)
GOBP_NEGATIVE_REGULATION_OF_CELL_ACTIVATION	NEGATIVE REGULATION OF CELL ACTIVATION	8/115	190/15340	9.13238600734599e-05	0.00604765159457619	0.00523764058497101	LAG3/HMOX1/GRN/HAVCR2/BPI/LGALS3/CTLA4/TNFAIP3	8	2.21841323650676	UP	C5	CD8	CD8_EFF_1 (C0)
GOBP_POSITIVE_REGULATION_OF_LYMPHOCYTE_MIGRATION	POS REGULATION OF LYMPHOCYTE MIGRATION	4/115	32/15340	9.16546221628551e-05	0.00604765159457619	0.00523764058497101	AIF1/STK39/CCL5/APP	4	2.21841323650676	UP	C5	CD8	CD8_EFF_1 (C0)
GOCC_TERTIARY_GRANULE	TERTIARY GRANULE	7/115	142/15340	9.56942026221778e-05	0.00620895884680231	0.00537734264910238	SLC2A3/CYSTM1/LGALS3/PLAU/CTSS/LAMP2/MMP9	7	2.20698121866358	UP	C5	CD8	CD8_EFF_1 (C0)
GOBP_LYMPHOCYTE_MIGRATION	LYMPHOCYTE MIGRATION	6/115	99/15340	9.89777760177673e-05	0.00631672921372407	0.00547067845703035	AIF1/CCL3/ICAM1/STK39/CCL5/APP	6	2.1995077400925	UP	C5	CD8	CD8_EFF_1 (C0)
GOBP_ADAPTIVE_IMMUNE_RESPONSE_BASED_ON_SOMATIC_RECOMBINATION_OF_IMMUNE_RECEPTORS_BUILT_FROM_IMMUNOGLOBULIN_SUPERFAMILY_DOMAINS	ADAPTIVE IMMUNE RESPONSE BASED ON SOMATIC RECOMBINATION	9/115	252/15340	0.000116842839142407	0.00733659956099016	0.00635394930005313	TFRC/NFKBID/C1QC/IRF4/HAVCR2/C1QB/ICAM1/CD70/TNFAIP3	9	2.13450518450956	UP	C5	CD8	CD8_EFF_1 (C0)
GOBP_REGULATION_OF_MONONUCLEAR_CELL_MIGRATION	REGULATION OF MONONUCLEAR CELL MIGRATION	6/115	105/15340	0.000137075349502096	0.00837994279111789	0.00725754911242868	AIF1/PLA2G7/LGALS3/STK39/CCL5/APP	6	2.07675894623686	UP	C5	CD8	CD8_EFF_1 (C0)
GOBP_POSITIVE_REGULATION_OF_CELL_CELL_ADHESION	POS REGULATION OF CELL CELL ADHESION	9/115	259/15340	0.000143713978576852	0.00837994279111789	0.00725754911242868	NR4A3/TNFSF9/TFRC/NFKBID/AIF1/HAVCR2/CCL5/HSPH1/CD70	9	2.07675894623686	UP	C5	CD8	CD8_EFF_1 (C0)
GOBP_NEGATIVE_REGULATION_OF_VIRAL_PROCESS	NEGATIVE REGULATION OF VIRAL PROCESS	5/115	67/15340	0.000144680562595966	0.00837994279111789	0.00725754911242868	OASL/SHFL/ISG15/N4BP1/CCL5	5	2.07675894623686	UP	C5	CD8	CD8_EFF_1 (C0)
GOBP_SMOOTH_MUSCLE_CELL_MIGRATION	SMOOTH MUSCLE CELL MIGRATION	5/115	67/15340	0.000144680562595966	0.00837994279111789	0.00725754911242868	NR4A3/TRIB1/AIF1/PLAU/CCL5	5	2.07675894623686	UP	C5	CD8	CD8_EFF_1 (C0)
GOBP_NEGATIVE_REGULATION_OF_IMMUNE_RESPONSE	NEGATIVE REGULATION OF IMMUNE RESPONSE	7/115	152/15340	0.000146374546569745	0.00837994279111789	0.00725754911242868	HMOX1/GRN/HAVCR2/ISG15/LGALS3/CTLA4/TNFAIP3	7	2.07675894623686	UP	C5	CD8	CD8_EFF_1 (C0)
GOBP_RESPONSE_TO_CORTICOSTEROID	RESPONSE TO CORTICOSTEROID	7/115	152/15340	0.000146374546569745	0.00837994279111789	0.00725754911242868	FOS/AIF1/FOSB/IGFBP7/ALPL/CALM3/ERRFI1	7	2.07675894623686	UP	C5	CD8	CD8_EFF_1 (C0)
HP_ECTOPIC_CALCIFICATION	ECTOPIC CALCIFICATION	8/115	204/15340	0.000149443688557304	0.00843165622541426	0.00730233614720128	ODC1/CA2/MGP/ISG15/ALPL/PDE4D/CTNNB1/APP	8	2.07408710877873	UP	C5	CD8	CD8_EFF_1 (C0)
GOBP_NEGATIVE_REGULATION_OF_MYELOID_CELL_DIFFERENTIATION	NEGATIVE REGULATION OF MYELOID CELL DIFFERENTIATION	5/115	68/15340	0.000155236830980421	0.0086333854715254	0.00747704615985395	MAFB/NFKBIA/TRIB1/C1QC/CTNNB1	5	2.0638188678669	UP	C5	CD8	CD8_EFF_1 (C0)
GOBP_REGULATION_OF_INFLAMMATORY_RESPONSE	REGULATION OF INFLAMMATORY RESPONSE	10/115	324/15340	0.000161445974048061	0.00878969936418542	0.00761242366554975	METRNL/NFKBIA/NUPR1/GRN/PLA2G7/STK39/CCL5/MMP9/APP/TNFAIP3	10	2.05602597893171	UP	C5	CD8	CD8_EFF_1 (C0)
GOBP_CYTOKINE_MEDIATED_SIGNALING_PATHWAY	CYTOKINE MEDIATED SIGNALING PATHWAY	11/115	389/15340	0.000162563152895287	0.00878969936418542	0.00761242366554975	TNFRSF4/NFKBIA/OASL/TNFRSF18/CCL3/ISG15/IRAK2/STK39/CCL5/CD70/TNFAIP3	11	2.05602597893171	UP	C5	CD8	CD8_EFF_1 (C0)
GOBP_NEURON_DEATH	NEURON DEATH	10/115	326/15340	0.000169710869350376	0.00905047142987688	0.00783826841426465	NR4A3/FOS/HMOX1/NUPR1/GRN/CTSZ/CCL5/CTNNB1/APP/DDIT3	10	2.04332879824654	UP	C5	CD8	CD8_EFF_1 (C0)
GOBP_REGULATION_OF_VIRAL_GENOME_REPLICATION	REGULATION OF VIRAL GENOME REPLICATION	5/115	71/15340	0.000190464352249006	0.0100199692338565	0.00867791351712044	OASL/SHFL/ISG15/N4BP1/CCL5	5	1.99913361196048	UP	C5	CD8	CD8_EFF_1 (C0)
GOBP_REGULATION_OF_T_CELL_MIGRATION	REGULATION OF T CELL MIGRATION	4/115	39/15340	0.000201339184327654	0.0104508459278341	0.00905107940212598	AIF1/STK39/CCL5/APP	4	1.9808485548236	UP	C5	CD8	CD8_EFF_1 (C0)
GOBP_NEGATIVE_REGULATION_OF_INTRACELLULAR_SIGNAL_TRANSDUCTION	NEGATIVE REGULATION OF INTRACELLULAR SIGNAL TRANSDUCTION	12/115	469/15340	0.000206361096861914	0.0105705756589925	0.00915477275967743	DUSP4/RGS2/HERPUD1/PER1/SEC14L1/TNIP3/PDE4D/ERRFI1/DNAJA1/MMP9/DDIT3/TNFAIP3	12	1.97590136096918	UP	C5	CD8	CD8_EFF_1 (C0)
GOBP_REGULATION_OF_BINDING	REGULATION OF BINDING	10/115	335/15340	0.000211461749357333	0.0106836598774054	0.00925271069188408	NFKBIA/HMOX1/IRF4/ZNF593/CTSZ/CALM3/CTNNB1/MMP9/APP/DDIT3	10	1.9712799465321	UP	C5	CD8	CD8_EFF_1 (C0)
GOBP_RESPONSE_TO_CORTICOSTERONE	RESPONSE TO CORTICOSTERONE	3/115	16/15340	0.000214057403143494	0.0106836598774054	0.00925271069188408	FOS/FOSB/CALM3	3	1.9712799465321	UP	C5	CD8	CD8_EFF_1 (C0)
GOBP_VIRAL_LIFE_CYCLE	VIRAL LIFE CYCLE	9/115	277/15340	0.000237418306654155	0.0115555062601803	0.0100077836200893	HAVCR1/TFRC/TNFRSF4/OASL/SHFL/ISG15/ICAM1/N4BP1/CCL5	9	1.93721102282128	UP	C5	CD8	CD8_EFF_1 (C0)
GOBP_NEGATIVE_REGULATION_OF_PHOSPHORYLATION	NEGATIVE REGULATION OF PHOSPHORYLATION	10/115	340/15340	0.000238175781506236	0.0115555062601803	0.0100077836200893	RGS2/TRIB1/NUPR1/NIBAN1/PDE4D/CALM3/ERRFI1/GADD45A/DNAJA1/TNFAIP3	10	1.93721102282128	UP	C5	CD8	CD8_EFF_1 (C0)
GOBP_POSITIVE_REGULATION_OF_CELL_ADHESION	POS REGULATION OF CELL ADHESION	11/115	407/15340	0.000240430518128591	0.0115555062601803	0.0100077836200893	NR4A3/TNFSF9/TFRC/NEDD9/TNFRSF18/NFKBID/AIF1/HAVCR2/CCL5/HSPH1/CD70	11	1.93721102282128	UP	C5	CD8	CD8_EFF_1 (C0)
GOBP_NEGATIVE_REGULATION_OF_NF_KAPPAB_TRANSCRIPTION_FACTOR_ACTIVITY	NEGATIVE REGULATION OF NF KAPPAB TRANSCRIPTION FACTOR ACTIVITY	5/115	76/15340	0.000262348105372658	0.0124551362709239	0.0107869188897127	NFKBIA/HAVCR2/IRAK2/DDIT3/TNFAIP3	5	1.90465151651073	UP	C5	CD8	CD8_EFF_1 (C0)
GOBP_NEGATIVE_REGULATION_OF_MYELOID_LEUKOCYTE_DIFFERENTIATION	NEGATIVE REGULATION OF MYELOID LEUKOCYTE DIFFERENTIATION	4/115	42/15340	0.000269290381347425	0.012630692223922	0.0109389612105999	MAFB/TRIB1/C1QC/CTNNB1	4	1.89857284732342	UP	C5	CD8	CD8_EFF_1 (C0)
GOBP_POSITIVE_REGULATION_OF_MONOCYTE_CHEMOTAXIS	POS REGULATION OF MONOCYTE CHEMOTAXIS	3/115	18/15340	0.00030851952452509	0.0142250384839044	0.0123197637497657	AIF1/PLA2G7/CCL5	3	1.84694655000672	UP	C5	CD8	CD8_EFF_1 (C0)
HP_CEREBRAL_CALCIFICATION	CEREBRAL CALCIFICATION	6/115	122/15340	0.000310590359910576	0.0142250384839044	0.0123197637497657	ODC1/CA2/MGP/ISG15/CTNNB1/APP	6	1.84694655000672	UP	C5	CD8	CD8_EFF_1 (C0)
GOBP_POSITIVE_REGULATION_OF_SMOOTH_MUSCLE_CELL_PROLIFERATION	POS REGULATION OF SMOOTH MUSCLE CELL PROLIFERATION	5/115	79/15340	0.000314385402872739	0.0142314229463206	0.0123252930893682	NR4A3/HMOX1/AIF1/CCL5/MMP9	5	1.84675167427696	UP	C5	CD8	CD8_EFF_1 (C0)
GOBP_MACROPHAGE_DIFFERENTIATION	MACROPHAGE DIFFERENTIATION	4/115	44/15340	0.00032285789386061	0.014282792963629	0.0123697827037743	TRIB1/C1QC/MMP9/APP	4	1.84518685908029	UP	C5	CD8	CD8_EFF_1 (C0)
GOBP_NEGATIVE_REGULATION_OF_DNA_BINDING	NEGATIVE REGULATION OF DNA BINDING	4/115	44/15340	0.00032285789386061	0.014282792963629	0.0123697827037743	NFKBIA/HMOX1/ZNF593/DDIT3	4	1.84518685908029	UP	C5	CD8	CD8_EFF_1 (C0)
GOBP_MUSCLE_CELL_MIGRATION	MUSCLE CELL MIGRATION	5/115	80/15340	0.000333358475335287	0.014581624095284	0.012628588959183	NR4A3/TRIB1/AIF1/PLAU/CCL5	5	1.83619410178358	UP	C5	CD8	CD8_EFF_1 (C0)
GOBP_REGULATION_OF_MYELOID_CELL_DIFFERENTIATION	REGULATION OF MYELOID CELL DIFFERENTIATION	7/115	175/15340	0.000347273433599988	0.0147844489096709	0.01280424780177	MAFB/NFKBIA/FOS/TRIB1/C1QC/ISG15/CTNNB1	7	1.83019485916286	UP	C5	CD8	CD8_EFF_1 (C0)
GOBP_REGULATION_OF_PROTEIN_MODIFICATION_BY_SMALL_PROTEIN_CONJUGATION_OR_REMOVAL	REGULATION OF PROTEIN MODIFICATION BY SMALL PROTEIN CONJUGATION OR REMOVAL	8/115	231/15340	0.000347505280649295	0.0147844489096709	0.01280424780177	UBE2S/SIAH2/HERPUD1/ISG15/N4BP1/CTNNB1/DNAJA1/TNFAIP3	8	1.83019485916286	UP	C5	CD8	CD8_EFF_1 (C0)
HP_CEREBRAL_INCLUSION_BODIES	CEREBRAL INCLUSION BODIES	4/115	45/15340	0.000352320450672946	0.0147844489096709	0.01280424780177	GRN/NPC2/PLAU/APP	4	1.83019485916286	UP	C5	CD8	CD8_EFF_1 (C0)
GOBP_POSITIVE_REGULATION_OF_NEURON_DEATH	POS REGULATION OF NEURON DEATH	5/115	81/15340	0.000353186167120318	0.0147844489096709	0.01280424780177	FOS/NUPR1/GRN/CTNNB1/DDIT3	5	1.83019485916286	UP	C5	CD8	CD8_EFF_1 (C0)
GOBP_POSITIVE_REGULATION_OF_DEFENSE_RESPONSE	POS REGULATION OF DEFENSE RESPONSE	8/115	235/15340	0.000389753737549677	0.0161416095774563	0.013979632938092	LAG3/NFKBIA/NUPR1/GRN/HAVCR2/PLA2G7/CCL5/APP	8	1.79205316132683	UP	C5	CD8	CD8_EFF_1 (C0)
GOBP_NEGATIVE_REGULATION_OF_EPITHELIAL_CELL_APOPTOTIC_PROCESS	NEGATIVE REGULATION OF EPITHELIAL CELL APOPTOTIC PROCESS	4/115	47/15340	0.000416939376497301	0.0169077603406666	0.0146431669179918	HMOX1/NUPR1/ICAM1/TNFAIP3	4	1.77191391671383	UP	C5	CD8	CD8_EFF_1 (C0)
GOBP_REGULATION_OF_EXTRINSIC_APOPTOTIC_SIGNALING_PATHWAY_VIA_DEATH_DOMAIN_RECEPTORS	REGULATION OF EXTRINSIC APOPTOTIC SIGNALING PATHWAY VIA DEATH DOMAIN RECEPTORS	4/115	47/15340	0.000416939376497301	0.0169077603406666	0.0146431669179918	HMOX1/LGALS3/ICAM1/TNFAIP3	4	1.77191391671383	UP	C5	CD8	CD8_EFF_1 (C0)
GOBP_POSITIVE_REGULATION_OF_IMMUNE_RESPONSE	POS REGULATION OF IMMUNE RESPONSE	11/115	436/15340	0.000431536386993562	0.0173192902532571	0.0149995772928961	NR4A3/TFRC/LAG3/NFKBID/C1QC/HAVCR2/LGALS3/C1QB/PDE4D/CCL5/CTLA4	11	1.76146990939776	UP	C5	CD8	CD8_EFF_1 (C0)
GOBP_POSITIVE_REGULATION_OF_DNA_BINDING	POS REGULATION OF DNA BINDING	4/115	48/15340	0.000452231495291759	0.0177832041532406	0.0154013554430569	IRF4/CALM3/CTNNB1/MMP9	4	1.7499899857336	UP	C5	CD8	CD8_EFF_1 (C0)
GOBP_POSITIVE_REGULATION_OF_NEURON_APOPTOTIC_PROCESS	POS REGULATION OF NEURON APOPTOTIC PROCESS	4/115	48/15340	0.000452231495291759	0.0177832041532406	0.0154013554430569	NUPR1/GRN/CTNNB1/DDIT3	4	1.7499899857336	UP	C5	CD8	CD8_EFF_1 (C0)
GOBP_NEGATIVE_REGULATION_OF_CYTOKINE_PRODUCTION	NEGATIVE REGULATION OF CYTOKINE PRODUCTION	8/115	241/15340	0.000460895545420712	0.0179426635832283	0.0155394571787636	LAG3/HMOX1/HAVCR2/BPI/N4BP1/ERRFI1/DDIT3/TNFAIP3	8	1.74611308561567	UP	C5	CD8	CD8_EFF_1 (C0)
GOBP_TUMOR_NECROSIS_FACTOR_MEDIATED_SIGNALING_PATHWAY	TUMOR NECROSIS FACTOR MEDIATED SIGNALING PATHWAY	5/115	86/15340	0.000466030121402414	0.0179629233922732	0.015557003427326	TNFRSF4/NFKBIA/TNFRSF18/CD70/TNFAIP3	5	1.74562298226699	UP	C5	CD8	CD8_EFF_1 (C0)
GOBP_POSITIVE_REGULATION_OF_LEUKOCYTE_CHEMOTAXIS	POS REGULATION OF LEUKOCYTE CHEMOTAXIS	5/115	87/15340	0.000491521232353201	0.0186970250007781	0.0161927808556497	AIF1/PLA2G7/STK39/CCL5/PTN	5	1.72822749124593	UP	C5	CD8	CD8_EFF_1 (C0)
GOBP_TYPE_B_PANCREATIC_CELL_PROLIFERATION	TYPE B PANCREATIC CELL PROLIFERATION	3/115	21/15340	0.000494681113557704	0.0186970250007781	0.0161927808556497	NR4A3/NUPR1/ERRFI1	3	1.72822749124593	UP	C5	CD8	CD8_EFF_1 (C0)
GOBP_NEGATIVE_REGULATION_OF_PROTEIN_MODIFICATION_BY_SMALL_PROTEIN_CONJUGATION_OR_REMOVAL	NEGATIVE REGULATION OF PROTEIN MODIFICATION BY SMALL PROTEIN CONJUGATION OR REMOVAL	5/115	88/15340	0.000518048136957484	0.0193919365113027	0.0167946172335508	ISG15/N4BP1/CTNNB1/DNAJA1/TNFAIP3	5	1.71237881938035	UP	C5	CD8	CD8_EFF_1 (C0)
GOBP_NEGATIVE_REGULATION_OF_SMOOTH_MUSCLE_CELL_PROLIFERATION	NEGATIVE REGULATION OF SMOOTH MUSCLE CELL PROLIFERATION	4/115	50/15340	0.000529123145453706	0.0196178705262026	0.0169902900740674	TRIB1/HMOX1/AIF1/TNFAIP3	4	1.70734813604431	UP	C5	CD8	CD8_EFF_1 (C0)
GOBP_MULTI_MULTICELLULAR_ORGANISM_PROCESS	MULTI MULTICELLULAR ORGANISM PROCESS	7/115	189/15340	0.000551252265336511	0.0202455195184437	0.0175338729480918	RGS2/FOS/HAVCR2/FOSB/IGFBP7/MMP9/PTN	7	1.69367107436119	UP	C5	CD8	CD8_EFF_1 (C0)
GOBP_NEGATIVE_REGULATION_OF_INTERLEUKIN_2_PRODUCTION	NEGATIVE REGULATION OF INTERLEUKIN 2 PRODUCTION	3/115	22/15340	0.00056966957289177	0.0207020167074665	0.0179292277675221	LAG3/HAVCR2/TNFAIP3	3	1.68398734525505	UP	C5	CD8	CD8_EFF_1 (C0)
GOBP_NEGATIVE_REGULATION_OF_EXTRINSIC_APOPTOTIC_SIGNALING_PATHWAY	NEGATIVE REGULATION OF EXTRINSIC APOPTOTIC SIGNALING PATHWAY	5/115	90/15340	0.000574317442693652	0.0207020167074665	0.0179292277675221	SIAH2/HMOX1/LGALS3/ICAM1/TNFAIP3	5	1.68398734525505	UP	C5	CD8	CD8_EFF_1 (C0)
GOBP_REGULATION_OF_INNATE_IMMUNE_RESPONSE	REGULATION OF INNATE IMMUNE RESPONSE	7/115	192/15340	0.00060537151455386	0.0214246482378016	0.0185550713982394	LAG3/GRN/HAVCR2/ISG15/N4BP1/CCL5/TNFAIP3	7	1.66908629984284	UP	C5	CD8	CD8_EFF_1 (C0)
GOBP_RESPONSE_TO_MECHANICAL_STIMULUS	RESPONSE TO MECHANICAL STIMULUS	7/115	192/15340	0.00060537151455386	0.0214246482378016	0.0185550713982394	NFKBIA/FOS/FOSB/JUND/GADD45A/CTNNB1/PTN	7	1.66908629984284	UP	C5	CD8	CD8_EFF_1 (C0)
GOBP_RESPONSE_TO_STEROID_HORMONE	RESPONSE TO STEROID HORMONE	9/115	317/15340	0.000633946092216139	0.0222338030360129	0.0192558495340758	NR4A3/FOS/PER1/AIF1/FOSB/IGFBP7/ALPL/CALM3/ERRFI1	9	1.65298624596981	UP	C5	CD8	CD8_EFF_1 (C0)
HP_ABNORMALITY_OF_HUMORAL_IMMUNITY	ABNORMALITY OF HUMORAL IMMUNITY	8/115	255/15340	0.000668455161230478	0.023234785202413	0.0201227620434325	TFRC/HMOX1/C1QC/PLA2G7/C1QB/DCTN4/CTLA4/CD70	8	1.63386133806947	UP	C5	CD8	CD8_EFF_1 (C0)
GOBP_REGULATION_OF_MACROPHAGE_ACTIVATION	REGULATION OF MACROPHAGE ACTIVATION	4/115	54/15340	0.000710070375572119	0.0244628670097545	0.0211863568976013	GRN/HAVCR2/BPI/JUND	4	1.61149264568282	UP	C5	CD8	CD8_EFF_1 (C0)
GOBP_I_KAPPAB_KINASE_NF_KAPPAB_SIGNALING	I KAPPAB KINASE NF KAPPAB SIGNALING	8/115	259/15340	0.00073990876838778	0.0248541425619753	0.0215252257428332	TFRC/NFKBIA/HMOX1/PER1/TNIP3/IRAK2/CTNNB1/TNFAIP3	8	1.60460121490382	UP	C5	CD8	CD8_EFF_1 (C0)
GOBP_CELLULAR_RESPONSE_TO_CADMIUM_ION	CELLULAR RESPONSE TO CADMIUM ION	3/115	24/15340	0.00074058066714337	0.0248541425619753	0.0215252257428332	FOS/HMOX1/MMP9	3	1.60460121490382	UP	C5	CD8	CD8_EFF_1 (C0)
GOBP_RESPONSE_TO_MUSCLE_STRETCH	RESPONSE TO MUSCLE STRETCH	3/115	24/15340	0.00074058066714337	0.0248541425619753	0.0215252257428332	NFKBIA/FOS/CTNNB1	3	1.60460121490382	UP	C5	CD8	CD8_EFF_1 (C0)
GOBP_CYTOPLASMIC_PATTERN_RECOGNITION_RECEPTOR_SIGNALING_PATHWAY	CYTOPLASMIC PATTERN RECOGNITION RECEPTOR SIGNALING PATHWAY	4/115	55/15340	0.000761371959786455	0.0251014452798438	0.0217394052026822	NFKBIA/OASL/SEC14L1/TNFAIP3	4	1.60030127218468	UP	C5	CD8	CD8_EFF_1 (C0)
GOBP_REGULATION_OF_LYMPHOCYTE_MIGRATION	REGULATION OF LYMPHOCYTE MIGRATION	4/115	55/15340	0.000761371959786455	0.0251014452798438	0.0217394052026822	AIF1/STK39/CCL5/APP	4	1.60030127218468	UP	C5	CD8	CD8_EFF_1 (C0)
GOBP_LEUKOCYTE_CHEMOTAXIS	LEUKOCYTE CHEMOTAXIS	7/115	200/15340	0.000770557911583991	0.0251014452798438	0.0217394052026822	AIF1/PLA2G7/CCL3/LGALS3/STK39/CCL5/PTN	7	1.60030127218468	UP	C5	CD8	CD8_EFF_1 (C0)
GOBP_LEUKOCYTE_MEDIATED_IMMUNITY	LEUKOCYTE MEDIATED IMMUNITY	9/115	326/15340	0.000773740928225341	0.0251014452798438	0.0217394052026822	NR4A3/TFRC/LAG3/HMOX1/C1QC/HAVCR2/C1QB/ICAM1/CD70	9	1.60030127218468	UP	C5	CD8	CD8_EFF_1 (C0)
GOBP_MUSCLE_ADAPTATION	MUSCLE ADAPTATION	5/115	97/15340	0.00080793132195857	0.0259940217883034	0.022512431702769	NR4A3/RGS2/HMOX1/AIF1/ERRFI1	5	1.58512652137083	UP	C5	CD8	CD8_EFF_1 (C0)
GOBP_NEGATIVE_REGULATION_OF_TUMOR_NECROSIS_FACTOR_SUPERFAMILY_CYTOKINE_PRODUCTION	NEGATIVE REGULATION OF TUMOR NECROSIS FACTOR SUPERFAMILY CYTOKINE PRODUCTION	4/115	56/15340	0.000815239204115685	0.0260141493575603	0.0225298634234904	HAVCR2/BPI/ERRFI1/TNFAIP3	4	1.58479037062736	UP	C5	CD8	CD8_EFF_1 (C0)
GOCC_PROTEIN_DNA_COMPLEX	PROTEIN DNA COMPLEX	6/115	147/15340	0.000834874002295173	0.0262774588874909	0.0227579057732863	FOS/NUPR1/IRF4/JUND/CTNNB1/DDIT3	6	1.58041663471725	UP	C5	CD8	CD8_EFF_1 (C0)
GOBP_REGULATION_OF_MONOCYTE_CHEMOTAXIS	REGULATION OF MONOCYTE CHEMOTAXIS	3/115	25/15340	0.000836990727472097	0.0262774588874909	0.0227579057732863	AIF1/PLA2G7/CCL5	3	1.58041663471725	UP	C5	CD8	CD8_EFF_1 (C0)
GOBP_RESPONSE_TO_TUMOR_NECROSIS_FACTOR	RESPONSE TO TUMOR NECROSIS FACTOR	7/115	204/15340	0.000865553892150212	0.0269568104171262	0.0233462662446916	TNFRSF4/NFKBIA/TNFRSF18/CCL3/CCL5/CD70/TNFAIP3	7	1.5693314956749	UP	C5	CD8	CD8_EFF_1 (C0)
GOMF_RNA_POLYMERASE_II_SPECIFIC_DNA_BINDING_TRANSCRIPTION_FACTOR_BINDING	RNA POLYMERASE II SPECIFIC DNA BINDING TRANSCRIPTION FACTOR BINDING	9/115	332/15340	0.000880211969942269	0.027161873568041	0.0235238636252478	NR4A3/NFKBIA/FOS/TRIB1/OASL/JUND/CTNNB1/DNAJA1/DDIT3	9	1.56604027665228	UP	C5	CD8	CD8_EFF_1 (C0)
GOBP_T_CELL_ACTIVATION_INVOLVED_IN_IMMUNE_RESPONSE	T CELL ACTIVATION INVOLVED IN IMMUNE RESPONSE	5/115	99/15340	0.000886092459065298	0.027161873568041	0.0235238636252478	NFKBID/IRF4/HAVCR2/LGALS3/ICAM1	5	1.56604027665228	UP	C5	CD8	CD8_EFF_1 (C0)
GOBP_NEGATIVE_REGULATION_OF_INNATE_IMMUNE_RESPONSE	NEGATIVE REGULATION OF INNATE IMMUNE RESPONSE	4/115	59/15340	0.000992935948565682	0.0301992159981734	0.0261543901583543	GRN/HAVCR2/ISG15/TNFAIP3	4	1.52000433161526	UP	C5	CD8	CD8_EFF_1 (C0)
GOBP_REGULATION_OF_MYELOID_LEUKOCYTE_DIFFERENTIATION	REGULATION OF MYELOID LEUKOCYTE DIFFERENTIATION	5/115	102/15340	0.00101371987613788	0.0305923370372464	0.0264948573094218	MAFB/FOS/TRIB1/C1QC/CTNNB1	5	1.51438734473447	UP	C5	CD8	CD8_EFF_1 (C0)
GOBP_NEGATIVE_REGULATION_OF_EXTRINSIC_APOPTOTIC_SIGNALING_PATHWAY_VIA_DEATH_DOMAIN_RECEPTORS	NEGATIVE REGULATION OF EXTRINSIC APOPTOTIC SIGNALING PATHWAY VIA DEATH DOMAIN RECEPTORS	3/115	28/15340	0.00117282776288439	0.0348983996151468	0.0302241740147134	HMOX1/ICAM1/TNFAIP3	3	1.45719448863529	UP	C5	CD8	CD8_EFF_1 (C0)
GOCC_VACUOLAR_LUMEN	VACUOLAR LUMEN	6/115	157/15340	0.00117433607746834	0.0348983996151468	0.0302241740147134	SDC2/GRN/BPI/NPC2/CTSS/LAMP2	6	1.45719448863529	UP	C5	CD8	CD8_EFF_1 (C0)
GOBP_INTERLEUKIN_4_PRODUCTION	INTERLEUKIN 4 PRODUCTION	3/115	29/15340	0.00130104694320328	0.0383710284082603	0.0332316854791077	IRF4/HAVCR2/DDIT3	3	1.4159965608213	UP	C5	CD8	CD8_EFF_1 (C0)
GOCC_FICOLIN_1_RICH_GRANULE	FICOLIN 1 RICH GRANULE	6/115	163/15340	0.00142353147359913	0.0405593175757264	0.0351268793367453	SLC2A3/LGALS3/CTSZ/CTSS/LAMP2/MMP9	6	1.39190936076519	UP	C5	CD8	CD8_EFF_1 (C0)
GOCC_SPINDLE_POLE	SPINDLE POLE	6/115	163/15340	0.00142353147359913	0.0405593175757264	0.0351268793367453	NEDD9/TACC3/ASPM/DCTN4/CALM3/CTNNB1	6	1.39190936076519	UP	C5	CD8	CD8_EFF_1 (C0)
GOBP_POSITIVE_REGULATION_OF_CHEMOKINE_PRODUCTION	POS REGULATION OF CHEMOKINE PRODUCTION	4/115	65/15340	0.00142707060402244	0.0405593175757264	0.0351268793367453	HMOX1/AIF1/HAVCR2/APP	4	1.39190936076519	UP	C5	CD8	CD8_EFF_1 (C0)
GOBP_NEGATIVE_REGULATION_OF_RESPONSE_TO_EXTERNAL_STIMULUS	NEGATIVE REGULATION OF RESPONSE TO EXTERNAL STIMULUS	9/115	356/15340	0.00143204802795685	0.0405593175757264	0.0351268793367453	METRNL/TRIB1/SEC14L1/AIF1/GRN/HAVCR2/ISG15/PLAU/TNFAIP3	9	1.39190936076519	UP	C5	CD8	CD8_EFF_1 (C0)
GOBP_REGULATION_OF_NEUROBLAST_PROLIFERATION	REGULATION OF NEUROBLAST PROLIFERATION	3/115	30/15340	0.00143775644116369	0.0405593175757264	0.0351268793367453	ASPM/CTNNB1/PTN	3	1.39190936076519	UP	C5	CD8	CD8_EFF_1 (C0)
HP_ABNORMAL_MACROPHAGE_MORPHOLOGY	ABNORMAL MACROPHAGE MORPHOLOGY	3/115	30/15340	0.00143775644116369	0.0405593175757264	0.0351268793367453	HAVCR2/NPC2/CTLA4	3	1.39190936076519	UP	C5	CD8	CD8_EFF_1 (C0)
GOBP_REGULATION_OF_LEUKOCYTE_CHEMOTAXIS	REGULATION OF LEUKOCYTE CHEMOTAXIS	5/115	112/15340	0.00153894483087492	0.0431015268100437	0.0373285898772615	AIF1/PLA2G7/STK39/CCL5/PTN	5	1.36550734530488	UP	C5	CD8	CD8_EFF_1 (C0)
GOBP_RESPONSE_TO_MINERALOCORTICOID	RESPONSE TO MINERALOCORTICOID	3/115	31/15340	0.00158315937225465	0.0440231388299096	0.0381267629273055	FOS/FOSB/CALM3	3	1.35631899567837	UP	C5	CD8	CD8_EFF_1 (C0)
GOBP_VIRAL_GENOME_REPLICATION	VIRAL GENOME REPLICATION	5/115	113/15340	0.00160070092952109	0.0441614430381746	0.0382465429316515	OASL/SHFL/ISG15/N4BP1/CCL5	5	1.35495674385501	UP	C5	CD8	CD8_EFF_1 (C0)
GOBP_RESPONSE_TO_TEMPERATURE_STIMULUS	RESPONSE TO TEMPERATURE STIMULUS	6/115	167/15340	0.00161082068107393	0.0441614430381746	0.0382465429316515	METRNL/NFKBIA/FOS/HMOX1/IGFBP7/DNAJA1	6	1.35495674385501	UP	C5	CD8	CD8_EFF_1 (C0)
HP_HEMOLYTIC_ANEMIA	HEMOLYTIC ANEMIA	5/115	115/15340	0.00172965607117853	0.046647616557849	0.0403997230750984	TNFRSF4/HMOX1/CTLA4/TPI1/TNFAIP3	5	1.33117054146128	UP	C5	CD8	CD8_EFF_1 (C0)
GOBP_POSITIVE_REGULATION_OF_SMOOTH_MUSCLE_CELL_MIGRATION	POS REGULATION OF SMOOTH MUSCLE CELL MIGRATION	3/115	32/15340	0.00173745296709173	0.046647616557849	0.0403997230750984	NR4A3/AIF1/CCL5	3	1.33117054146128	UP	C5	CD8	CD8_EFF_1 (C0)
HP_SYSTEMIC_LUPUS_ERYTHEMATOSUS	SYSTEMIC LUPUS ERYTHEMATOSUS	3/115	32/15340	0.00173745296709173	0.046647616557849	0.0403997230750984	C1QC/C1QB/CTLA4	3	1.33117054146128	UP	C5	CD8	CD8_EFF_1 (C0)
GOMF_EXOGENOUS_PROTEIN_BINDING	EXOGENOUS PROTEIN BINDING	4/115	70/15340	0.00187801915960843	0.0499132462080247	0.0432279604700212	HAVCR1/TFRC/TNFRSF4/ICAM1	4	1.30178418400312	UP	C5	CD8	CD8_EFF_1 (C0)
GOMF_DNA_BINDING_TRANSCRIPTION_FACTOR_BINDING	DNA BINDING TRANSCRIPTION FACTOR BINDING	10/115	445/15340	0.00188472827962487	0.0499132462080247	0.0432279604700212	NR4A3/NFKBIA/FOS/TRIB1/OASL/PER1/JUND/CTNNB1/DNAJA1/DDIT3	10	1.30178418400312	UP	C5	CD8	CD8_EFF_1 (C0)
GOBP_VIRAL_PROCESS	VIRAL PROCESS	9/115	371/15340	0.00189971953081452	0.0499703252260874	0.0432773944324247	HAVCR1/TFRC/TNFRSF4/OASL/SHFL/ISG15/ICAM1/N4BP1/CCL5	9	1.30128782399276	UP	C5	CD8	CD8_EFF_1 (C0)
GOBP_REGULATION_OF_HEMOPOIESIS	REGULATION OF HEMOPOIESIS	12/62	325/15340	5.58703416224008e-09	1.31518784179131e-05	1.05271485793787e-05	LAG3/NFKBIA/MAFB/TNFSF9/ISG15/TRIB1/IRF4/CTLA4/CRTAM/CD28/FOS/LGALS3	12	4.88101221460584	UP	C5	CD8	CD8_EFF_2 (C2)
GOBP_IMMUNE_RESPONSE_REGULATING_SIGNALING_PATHWAY	IMMUNE RESPONSE REGULATING SIGNALING PATHWAY	12/62	355/15340	1.49665420949878e-08	1.76156200458007e-05	1.41000580789622e-05	NFKBIA/SEC14L1/NR4A3/TNIP3/IRF4/CTLA4/CTSS/HAVCR2/OASL/CD28/IRAK2/LGALS3	12	4.75410206564025	UP	C5	CD8	CD8_EFF_2 (C2)
GOBP_REGULATION_OF_T_CELL_ACTIVATION	REGULATION OF T CELL ACTIVATION	11/62	304/15340	3.19788814514085e-08	2.50927623122052e-05	2.00849816835162e-05	LAG3/TNFSF9/IRF4/CTLA4/HAVCR2/TFRC/CRTAM/CD28/ICOS/CCL5/LGALS3	11	4.60045152717028	UP	C5	CD8	CD8_EFF_2 (C2)
GOBP_REGULATION_OF_LEUKOCYTE_DIFFERENTIATION	REGULATION OF LEUKOCYTE DIFFERENTIATION	10/62	256/15340	7.05198871946854e-08	4.04969072223717e-05	3.24149103108015e-05	LAG3/MAFB/TNFSF9/TRIB1/IRF4/CTLA4/CRTAM/CD28/FOS/LGALS3	10	4.39257814289758	UP	C5	CD8	CD8_EFF_2 (C2)
GOBP_LEUKOCYTE_CELL_CELL_ADHESION	LEUKOCYTE CELL CELL ADHESION	11/62	335/15340	8.60172200984955e-08	4.04969072223717e-05	3.24149103108015e-05	LAG3/TNFSF9/NR4A3/CTLA4/HAVCR2/TFRC/CRTAM/CD28/ICOS/CCL5/LGALS3	11	4.39257814289758	UP	C5	CD8	CD8_EFF_2 (C2)
GOBP_REGULATION_OF_T_CELL_PROLIFERATION	REGULATION OF T CELL PROLIFERATION	8/62	151/15340	1.57825775961136e-07	6.17479459005741e-05	4.94248639100423e-05	TNFSF9/CTLA4/HAVCR2/TFRC/CRTAM/CD28/CCL5/LGALS3	8	4.20937748501378	UP	C5	CD8	CD8_EFF_2 (C2)
GOBP_T_CELL_ACTIVATION	T CELL ACTIVATION	12/62	451/15340	2.05241805965687e-07	6.17479459005741e-05	4.94248639100423e-05	LAG3/MAFB/TNFSF9/IRF4/CTLA4/HAVCR2/TFRC/CRTAM/CD28/ICOS/CCL5/LGALS3	12	4.20937748501378	UP	C5	CD8	CD8_EFF_2 (C2)
GOBP_NEGATIVE_REGULATION_OF_IMMUNE_SYSTEM_PROCESS	NEGATIVE REGULATION OF IMMUNE SYSTEM PROCESS	11/62	366/15340	2.09848584199062e-07	6.17479459005741e-05	4.94248639100423e-05	LAG3/MAFB/ISG15/TRIB1/CTLA4/PDCD1/HMOX1/HAVCR2/CRTAM/GRN/LGALS3	11	4.20937748501378	UP	C5	CD8	CD8_EFF_2 (C2)
GOBP_PATTERN_RECOGNITION_RECEPTOR_SIGNALING_PATHWAY	PATTERN RECOGNITION RECEPTOR SIGNALING PATHWAY	8/62	162/15340	2.71090120818317e-07	7.09051271562575e-05	5.67545399140102e-05	NFKBIA/SEC14L1/TNIP3/IRF4/CTSS/HAVCR2/OASL/IRAK2	8	4.14932235980759	UP	C5	CD8	CD8_EFF_2 (C2)
GOBP_REGULATION_OF_IMMUNE_EFFECTOR_PROCESS	REGULATION OF IMMUNE EFFECTOR PROCESS	10/62	310/15340	4.16936775616109e-07	9.81469169800321e-05	7.85596661424037e-05	LAG3/NR4A3/IRF4/HMOX1/HAVCR2/TFRC/CRTAM/CD28/GRN/LGALS3	10	4.00812333803635	UP	C5	CD8	CD8_EFF_2 (C2)
GOBP_REGULATION_OF_CELL_CELL_ADHESION	REGULATION OF CELL CELL ADHESION	11/62	408/15340	6.18343639003458e-07	0.000117503887339311	9.40535519998958e-05	LAG3/TNFSF9/NR4A3/CTLA4/HAVCR2/TFRC/CRTAM/CD28/ICOS/CCL5/LGALS3	11	3.92994776554471	UP	C5	CD8	CD8_EFF_2 (C2)
GOBP_T_CELL_PROLIFERATION	T CELL PROLIFERATION	8/62	181/15340	6.31819795537647e-07	0.000117503887339311	9.40535519998958e-05	TNFSF9/CTLA4/HAVCR2/TFRC/CRTAM/CD28/CCL5/LGALS3	8	3.92994776554471	UP	C5	CD8	CD8_EFF_2 (C2)
GOBP_REGULATION_OF_LYMPHOCYTE_ACTIVATION	REGULATION OF LYMPHOCYTE ACTIVATION	11/62	410/15340	6.48916964915482e-07	0.000117503887339311	9.40535519998958e-05	LAG3/TNFSF9/IRF4/CTLA4/HAVCR2/TFRC/CRTAM/CD28/ICOS/CCL5/LGALS3	11	3.92994776554471	UP	C5	CD8	CD8_EFF_2 (C2)
GOBP_POSITIVE_REGULATION_OF_RESPONSE_TO_EXTERNAL_STIMULUS	POS REGULATION OF RESPONSE TO EXTERNAL STIMULUS	10/62	374/15340	2.28779868470939e-06	0.000352322784555859	0.000282009472948615	LAG3/NFKBIA/HAVCR2/OASL/CRTAM/CD28/GRN/NUPR1/CCL5/STK39	10	3.45305927028195	UP	C5	CD8	CD8_EFF_2 (C2)
GOBP_NEGATIVE_REGULATION_OF_DNA_BINDING_TRANSCRIPTION_FACTOR_ACTIVITY	NEGATIVE REGULATION OF DNA BINDING TRANSCRIPTION FACTOR ACTIVITY	7/62	150/15340	2.32930157607299e-06	0.000352322784555859	0.000282009472948615	NFKBIA/TRIB1/HMOX1/NFKBIB/HAVCR2/NUPR1/IRAK2	7	3.45305927028195	UP	C5	CD8	CD8_EFF_2 (C2)
GOBP_REGULATION_OF_RESPONSE_TO_BIOTIC_STIMULUS	REGULATION OF RESPONSE TO BIOTIC STIMULUS	9/62	293/15340	2.50012070208897e-06	0.000352322784555859	0.000282009472948615	LAG3/SEC14L1/ISG15/TRIB1/HAVCR2/OASL/CRTAM/GRN/CCL5	9	3.45305927028195	UP	C5	CD8	CD8_EFF_2 (C2)
GOBP_NEGATIVE_REGULATION_OF_IMMUNE_RESPONSE	NEGATIVE REGULATION OF IMMUNE RESPONSE	7/62	152/15340	2.54438714420119e-06	0.000352322784555859	0.000282009472948615	ISG15/CTLA4/PDCD1/HMOX1/HAVCR2/GRN/LGALS3	7	3.45305927028195	UP	C5	CD8	CD8_EFF_2 (C2)
GOBP_REGULATION_OF_LEUKOCYTE_PROLIFERATION	REGULATION OF LEUKOCYTE PROLIFERATION	8/62	224/15340	3.13061107857471e-06	0.000409414359942493	0.000327707241558405	TNFSF9/CTLA4/HAVCR2/TFRC/CRTAM/CD28/CCL5/LGALS3	8	3.38783692880978	UP	C5	CD8	CD8_EFF_2 (C2)
GOBP_POSITIVE_REGULATION_OF_DEFENSE_RESPONSE	POS REGULATION OF DEFENSE RESPONSE	8/62	235/15340	4.46428225163779e-06	0.000553101074755546	0.000442718295314773	LAG3/NFKBIA/HAVCR2/CRTAM/CD28/GRN/NUPR1/CCL5	8	3.2571954976329	UP	C5	CD8	CD8_EFF_2 (C2)
GOBP_TOLL_LIKE_RECEPTOR_SIGNALING_PATHWAY	TOLL LIKE RECEPTOR SIGNALING PATHWAY	6/62	113/15340	6.14352399652348e-06	0.000723092774390813	0.000578784629146159	NFKBIA/TNIP3/IRF4/CTSS/HAVCR2/IRAK2	6	3.1408059781949	UP	C5	CD8	CD8_EFF_2 (C2)
GOBP_CELLULAR_RESPONSE_TO_MOLECULE_OF_BACTERIAL_ORIGIN	CELLULAR RESPONSE TO MOLECULE OF BACTERIAL ORIGIN	7/62	181/15340	8.06636365074388e-06	0.000904200953992909	0.000723748919039175	NFKBIA/TNIP3/TRIB1/NFKBIB/HAVCR2/IRAK2/CCL5	7	3.04373503909155	UP	C5	CD8	CD8_EFF_2 (C2)
GOBP_REGULATION_OF_VIRAL_GENOME_REPLICATION	REGULATION OF VIRAL GENOME REPLICATION	5/62	71/15340	9.70721250838242e-06	0.00103867173839692	0.000831383272249021	ISG15/OASL/CD28/SHFL/CCL5	5	2.98352168509742	UP	C5	CD8	CD8_EFF_2 (C2)
GOBP_CELL_ACTIVATION_INVOLVED_IN_IMMUNE_RESPONSE	CELL ACTIVATION INVOLVED IN IMMUNE RESPONSE	8/62	265/15340	1.07681527176725e-05	0.00108628795510121	0.000869496686326147	NR4A3/IRF4/HMOX1/HAVCR2/TFRC/CD28/GRN/LGALS3	8	2.96405503594899	UP	C5	CD8	CD8_EFF_2 (C2)
GOBP_NEGATIVE_REGULATION_OF_CELL_ACTIVATION	NEGATIVE REGULATION OF CELL ACTIVATION	7/62	190/15340	1.1075153323037e-05	0.00108628795510121	0.000869496686326147	LAG3/CTLA4/HMOX1/HAVCR2/CRTAM/GRN/LGALS3	7	2.96405503594899	UP	C5	CD8	CD8_EFF_2 (C2)
GOBP_ADAPTIVE_IMMUNE_RESPONSE	ADAPTIVE IMMUNE RESPONSE	9/62	367/15340	1.54226906589945e-05	0.00145220055245092	0.00116238384335158	LAG3/IRF4/CTLA4/PDCD1/CTSS/HAVCR2/TFRC/CRTAM/CD28	9	2.83797340236305	UP	C5	CD8	CD8_EFF_2 (C2)
GOBP_LEUKOCYTE_PROLIFERATION	LEUKOCYTE PROLIFERATION	8/62	287/15340	1.9174608168143e-05	0.00168310676882006	0.00134720793998476	TNFSF9/CTLA4/HAVCR2/TFRC/CRTAM/CD28/CCL5/LGALS3	8	2.77388833343675	UP	C5	CD8	CD8_EFF_2 (C2)
GOBP_CELLULAR_RESPONSE_TO_BIOTIC_STIMULUS	CELLULAR RESPONSE TO BIOTIC STIMULUS	7/62	207/15340	1.93049629388877e-05	0.00168310676882006	0.00134720793998476	NFKBIA/TNIP3/TRIB1/NFKBIB/HAVCR2/IRAK2/CCL5	7	2.77388833343675	UP	C5	CD8	CD8_EFF_2 (C2)
GOBP_REGULATION_OF_T_CELL_DIFFERENTIATION	REGULATION OF T CELL DIFFERENTIATION	6/62	139/15340	2.01277092135871e-05	0.00169216526745658	0.00135445862753086	LAG3/TNFSF9/IRF4/CTLA4/CRTAM/CD28	6	2.77155722330685	UP	C5	CD8	CD8_EFF_2 (C2)
GOBP_POSITIVE_REGULATION_OF_RESPONSE_TO_BIOTIC_STIMULUS	POS REGULATION OF RESPONSE TO BIOTIC STIMULUS	6/62	142/15340	2.27182095496381e-05	0.00183662234581634	0.00147008630282666	LAG3/HAVCR2/OASL/CRTAM/GRN/CCL5	6	2.73598013601287	UP	C5	CD8	CD8_EFF_2 (C2)
GOBP_POSITIVE_REGULATION_OF_LEUKOCYTE_CELL_CELL_ADHESION	POS REGULATION OF LEUKOCYTE CELL CELL ADHESION	7/62	215/15340	2.46427155105645e-05	0.00183662234581634	0.00147008630282666	TNFSF9/NR4A3/HAVCR2/TFRC/CD28/ICOS/CCL5	7	2.73598013601287	UP	C5	CD8	CD8_EFF_2 (C2)
GOBP_RESPONSE_TO_MOLECULE_OF_BACTERIAL_ORIGIN	RESPONSE TO MOLECULE OF BACTERIAL ORIGIN	8/62	298/15340	2.5115803657721e-05	0.00183662234581634	0.00147008630282666	NFKBIA/TNIP3/TRIB1/NFKBIB/HAVCR2/FOS/IRAK2/CCL5	8	2.73598013601287	UP	C5	CD8	CD8_EFF_2 (C2)
GOBP_MYELOID_LEUKOCYTE_ACTIVATION	MYELOID LEUKOCYTE ACTIVATION	7/62	216/15340	2.53880674600742e-05	0.00183662234581634	0.00147008630282666	NR4A3/HAVCR1/IRF4/HMOX1/HAVCR2/GRN/CCL5	7	2.73598013601287	UP	C5	CD8	CD8_EFF_2 (C2)
GOBP_NEGATIVE_REGULATION_OF_VIRAL_GENOME_REPLICATION	NEGATIVE REGULATION OF VIRAL GENOME REPLICATION	4/62	43/15340	2.65272556320118e-05	0.00183662234581634	0.00147008630282666	ISG15/OASL/SHFL/CCL5	4	2.73598013601287	UP	C5	CD8	CD8_EFF_2 (C2)
GOCC_IMMUNOLOGICAL_SYNAPSE	IMMUNOLOGICAL SYNAPSE	4/62	43/15340	2.65272556320118e-05	0.00183662234581634	0.00147008630282666	HAVCR2/CRTAM/CD28/LGALS3	4	2.73598013601287	UP	C5	CD8	CD8_EFF_2 (C2)
GOBP_POSITIVE_REGULATION_OF_T_CELL_PROLIFERATION	POS REGULATION OF T CELL PROLIFERATION	5/62	89/15340	2.92703372673713e-05	0.00196863925506834	0.00157575650251412	TNFSF9/HAVCR2/TFRC/CD28/CCL5	5	2.7058338592234	UP	C5	CD8	CD8_EFF_2 (C2)
GOBP_RESPONSE_TO_CORTICOSTERONE	RESPONSE TO CORTICOSTERONE	3/62	16/15340	3.39133544550382e-05	0.00221755656630999	0.00177499720685726	FOSB/FOS/CALM3	3	2.65412529319952	UP	C5	CD8	CD8_EFF_2 (C2)
GOBP_NEGATIVE_REGULATION_OF_RESPONSE_TO_BIOTIC_STIMULUS	NEGATIVE REGULATION OF RESPONSE TO BIOTIC STIMULUS	5/62	94/15340	3.81140750878504e-05	0.002363064025812	0.00189146563797499	SEC14L1/ISG15/TRIB1/HAVCR2/GRN	5	2.62652451125796	UP	C5	CD8	CD8_EFF_2 (C2)
GOBP_POSITIVE_REGULATION_OF_CELL_ACTIVATION	POS REGULATION OF CELL ACTIVATION	8/62	316/15340	3.81463181736856e-05	0.002363064025812	0.00189146563797499	TNFSF9/NR4A3/HAVCR1/HAVCR2/TFRC/CD28/ICOS/CCL5	8	2.62652451125796	UP	C5	CD8	CD8_EFF_2 (C2)
GOBP_REGULATION_OF_INFLAMMATORY_RESPONSE	REGULATION OF INFLAMMATORY RESPONSE	8/62	324/15340	4.55340038535246e-05	0.00274838577105633	0.00219988844528499	NFKBIA/METRNL/MGLL/CD28/GRN/NUPR1/CCL5/STK39	8	2.56092230855484	UP	C5	CD8	CD8_EFF_2 (C2)
GOBP_REGULATION_OF_LYMPHOCYTE_DIFFERENTIATION	REGULATION OF LYMPHOCYTE DIFFERENTIATION	6/62	165/15340	5.28250967563242e-05	0.00310875694410968	0.0024883400840479	LAG3/TNFSF9/IRF4/CTLA4/CRTAM/CD28	6	2.50741323162626	UP	C5	CD8	CD8_EFF_2 (C2)
GOBP_POSITIVE_REGULATION_OF_IMMUNE_RESPONSE	POS REGULATION OF IMMUNE RESPONSE	9/62	436/15340	5.94472589495663e-05	0.00341314262359217	0.00273197929447301	LAG3/NR4A3/CTLA4/HAVCR2/TFRC/CRTAM/CD28/CCL5/LGALS3	9	2.46684556365664	UP	C5	CD8	CD8_EFF_2 (C2)
GOBP_T_CELL_DIFFERENTIATION	T CELL DIFFERENTIATION	7/62	248/15340	6.11566855718485e-05	0.00342768661514598	0.00274362073116814	LAG3/MAFB/TNFSF9/IRF4/CTLA4/CRTAM/CD28	7	2.46499889139713	UP	C5	CD8	CD8_EFF_2 (C2)
GOBP_LIPOPOLYSACCHARIDE_MEDIATED_SIGNALING_PATHWAY	LIPOPOLYSACCHARIDE MEDIATED SIGNALING PATHWAY	4/62	56/15340	7.5910339663083e-05	0.00415564975736971	0.00332630374533461	NFKBIA/TRIB1/IRAK2/CCL5	4	2.38136106237843	UP	C5	CD8	CD8_EFF_2 (C2)
GOBP_POSITIVE_REGULATION_OF_CELL_CELL_ADHESION	POS REGULATION OF CELL CELL ADHESION	7/62	259/15340	8.03415141132786e-05	0.00425777817056664	0.00340805031762925	TNFSF9/NR4A3/HAVCR2/TFRC/CD28/ICOS/CCL5	7	2.37081696896825	UP	C5	CD8	CD8_EFF_2 (C2)
GOBP_INTERLEUKIN_2_PRODUCTION	INTERLEUKIN 2 PRODUCTION	4/62	57/15340	8.13933804908662e-05	0.00425777817056664	0.00340805031762925	LAG3/IRF4/HAVCR2/CD28	4	2.37081696896825	UP	C5	CD8	CD8_EFF_2 (C2)
GOBP_VIRAL_GENOME_REPLICATION	VIRAL GENOME REPLICATION	5/62	113/15340	9.19040566661395e-05	0.00470309020417592	0.00376449110829267	ISG15/OASL/CD28/SHFL/CCL5	5	2.32761669150692	UP	C5	CD8	CD8_EFF_2 (C2)
GOBP_POSITIVE_REGULATION_OF_INTERLEUKIN_4_PRODUCTION	POS REGULATION OF INTERLEUKIN 4 PRODUCTION	3/62	23/15340	0.000105108412971268	0.00526436604541202	0.0042137527260598	IRF4/HAVCR2/CD28	3	2.27865392069053	UP	C5	CD8	CD8_EFF_2 (C2)
GOBP_NEGATIVE_REGULATION_OF_LEUKOCYTE_CELL_CELL_ADHESION	NEGATIVE REGULATION OF LEUKOCYTE CELL CELL ADHESION	5/62	119/15340	0.000117385938695507	0.00563857247062716	0.00451327850575621	LAG3/CTLA4/HAVCR2/CRTAM/LGALS3	5	2.24883083335745	UP	C5	CD8	CD8_EFF_2 (C2)
GOBP_TOLERANCE_INDUCTION	TOLERANCE INDUCTION	3/62	24/15340	0.000119778308513656	0.00563857247062716	0.00451327850575621	PDCD1/HAVCR2/ICOS	3	2.24883083335745	UP	C5	CD8	CD8_EFF_2 (C2)
GOBP_REGULATION_OF_INNATE_IMMUNE_RESPONSE	REGULATION OF INNATE IMMUNE RESPONSE	6/62	192/15340	0.000122104772282961	0.00563857247062716	0.00451327850575621	LAG3/ISG15/HAVCR2/CRTAM/GRN/CCL5	6	2.24883083335745	UP	C5	CD8	CD8_EFF_2 (C2)
GOBP_VIRAL_LIFE_CYCLE	VIRAL LIFE CYCLE	7/62	277/15340	0.000122161085812228	0.00563857247062716	0.00451327850575621	HAVCR1/ISG15/TFRC/OASL/CD28/SHFL/CCL5	7	2.24883083335745	UP	C5	CD8	CD8_EFF_2 (C2)
GOBP_REGULATORY_T_CELL_DIFFERENTIATION	REGULATORY T CELL DIFFERENTIATION	3/62	26/15340	0.000152981550897609	0.00680627904227737	0.00544794503674663	LAG3/CTLA4/CD28	3	2.167090249769	UP	C5	CD8	CD8_EFF_2 (C2)
GOBP_NEGATIVE_REGULATION_OF_VIRAL_PROCESS	NEGATIVE REGULATION OF VIRAL PROCESS	4/62	67/15340	0.000153242476312957	0.00680627904227737	0.00544794503674663	ISG15/OASL/SHFL/CCL5	4	2.167090249769	UP	C5	CD8	CD8_EFF_2 (C2)
GOBP_CYTOKINE_MEDIATED_SIGNALING_PATHWAY	CYTOKINE MEDIATED SIGNALING PATHWAY	8/62	389/15340	0.0001625441590373	0.00708022954844975	0.00566722304329699	NFKBIA/ISG15/TNFRSF18/OASL/CCL3/IRAK2/CCL5/STK39	8	2.14995266180049	UP	C5	CD8	CD8_EFF_2 (C2)
GOBP_MONONUCLEAR_CELL_DIFFERENTIATION	MONONUCLEAR CELL DIFFERENTIATION	8/62	390/15340	0.0001654259240292	0.00708022954844975	0.00566722304329699	LAG3/MAFB/TNFSF9/IRF4/CTLA4/CRTAM/CD28/LGALS3	8	2.14995266180049	UP	C5	CD8	CD8_EFF_2 (C2)
GOBP_NEGATIVE_REGULATION_OF_PHOSPHORUS_METABOLIC_PROCESS	NEGATIVE REGULATION OF PHOSPHORUS METABOLIC PROCESS	8/62	393/15340	0.000174325542005222	0.00720066055533964	0.00576361954749272	RGS2/TRIB1/NIBAN1/PPP1R15A/NUPR1/GADD45A/CALM3/LGALS3	8	2.14262766157147	UP	C5	CD8	CD8_EFF_2 (C2)
GOBP_REGULATION_OF_LEUKOCYTE_MEDIATED_IMMUNITY	REGULATION OF LEUKOCYTE MEDIATED IMMUNITY	6/62	205/15340	0.000174576610339927	0.00720066055533964	0.00576361954749272	LAG3/HMOX1/HAVCR2/TFRC/CRTAM/CD28	6	2.14262766157147	UP	C5	CD8	CD8_EFF_2 (C2)
GOBP_REGULATION_OF_VIRAL_PROCESS	REGULATION OF VIRAL PROCESS	5/62	130/15340	0.000177831423001252	0.00720066055533964	0.00576361954749272	ISG15/OASL/CD28/SHFL/CCL5	5	2.14262766157147	UP	C5	CD8	CD8_EFF_2 (C2)
GOBP_REGULATION_OF_DNA_BINDING_TRANSCRIPTION_FACTOR_ACTIVITY	REGULATION OF DNA BINDING TRANSCRIPTION FACTOR ACTIVITY	8/62	395/15340	0.000180475349517859	0.00720066055533964	0.00576361954749272	NFKBIA/TRIB1/HMOX1/NFKBIB/HAVCR2/TFRC/NUPR1/IRAK2	8	2.14262766157147	UP	C5	CD8	CD8_EFF_2 (C2)
GOBP_INTERLEUKIN_4_PRODUCTION	INTERLEUKIN 4 PRODUCTION	3/62	29/15340	0.000213148697300491	0.0081565784562357	0.00652876422513165	IRF4/HAVCR2/CD28	3	2.08849198207943	UP	C5	CD8	CD8_EFF_2 (C2)
HP_SKIN_PLAQUE	SKIN PLAQUE	3/62	29/15340	0.000213148697300491	0.0081565784562357	0.00652876422513165	CTLA4/HAVCR2/CD28	3	2.08849198207943	UP	C5	CD8	CD8_EFF_2 (C2)
HP_IMMUNODEFICIENCY	IMMUNODEFICIENCY	6/62	213/15340	0.000214829169195673	0.0081565784562357	0.00652876422513165	ISG15/CTLA4/HMOX1/TFRC/CD28/ICOS	6	2.08849198207943	UP	C5	CD8	CD8_EFF_2 (C2)
GOBP_POSITIVE_REGULATION_OF_CELL_ADHESION	POS REGULATION OF CELL ADHESION	8/62	407/15340	0.000221251193007924	0.00826706838635959	0.00661720360040409	TNFSF9/NR4A3/TNFRSF18/HAVCR2/TFRC/CD28/ICOS/CCL5	8	2.08264846981196	UP	C5	CD8	CD8_EFF_2 (C2)
GOBP_POSITIVE_REGULATION_OF_IMMUNE_EFFECTOR_PROCESS	POS REGULATION OF IMMUNE EFFECTOR PROCESS	6/62	216/15340	0.000231684754693657	0.00852165488357608	0.00682098208719813	LAG3/NR4A3/HMOX1/TFRC/CRTAM/CD28	6	2.06947605816578	UP	C5	CD8	CD8_EFF_2 (C2)
GOBP_NEGATIVE_REGULATION_OF_LYMPHOCYTE_ACTIVATION	NEGATIVE REGULATION OF LYMPHOCYTE ACTIVATION	5/62	139/15340	0.000242947192937715	0.00869487360774762	0.00695963142595727	LAG3/CTLA4/HAVCR2/CRTAM/LGALS3	5	2.06073672669827	UP	C5	CD8	CD8_EFF_2 (C2)
GOCC_EXTERNAL_SIDE_OF_PLASMA_MEMBRANE	EXTERNAL SIDE OF PLASMA MEMBRANE	7/62	311/15340	0.000248943698466256	0.00869487360774762	0.00695963142595727	LAG3/TNFRSF9/CTLA4/PDCD1/TNFRSF18/TFRC/CD28	7	2.06073672669827	UP	C5	CD8	CD8_EFF_2 (C2)
GOBP_NEGATIVE_REGULATION_OF_NF_KAPPAB_TRANSCRIPTION_FACTOR_ACTIVITY	NEGATIVE REGULATION OF NF KAPPAB TRANSCRIPTION FACTOR ACTIVITY	4/62	76/15340	0.000249639356106716	0.00869487360774762	0.00695963142595727	NFKBIA/NFKBIB/HAVCR2/IRAK2	4	2.06073672669827	UP	C5	CD8	CD8_EFF_2 (C2)
GOBP_POSITIVE_REGULATION_OF_LEUKOCYTE_PROLIFERATION	POS REGULATION OF LEUKOCYTE PROLIFERATION	5/62	140/15340	0.000251168821294324	0.00869487360774762	0.00695963142595727	TNFSF9/HAVCR2/TFRC/CD28/CCL5	5	2.06073672669827	UP	C5	CD8	CD8_EFF_2 (C2)
GOBP_REGULATION_OF_T_CELL_APOPTOTIC_PROCESS	REGULATION OF T CELL APOPTOTIC PROCESS	3/62	31/15340	0.000260701601334608	0.00876702242202381	0.00701738144945787	PDCD1/CCL5/LGALS3	3	2.05714788271807	UP	C5	CD8	CD8_EFF_2 (C2)
GOBP_RESPONSE_TO_MINERALOCORTICOID	RESPONSE TO MINERALOCORTICOID	3/62	31/15340	0.000260701601334608	0.00876702242202381	0.00701738144945787	FOSB/FOS/CALM3	3	2.05714788271807	UP	C5	CD8	CD8_EFF_2 (C2)
GOBP_REGULATION_OF_LYMPHOCYTE_MEDIATED_IMMUNITY	REGULATION OF LYMPHOCYTE MEDIATED IMMUNITY	5/62	145/15340	0.000295499721323736	0.00979727245064893	0.0078420237386136	LAG3/HAVCR2/TFRC/CRTAM/CD28	5	2.00889481456332	UP	C5	CD8	CD8_EFF_2 (C2)
GOBP_LEUKOCYTE_MEDIATED_IMMUNITY	LEUKOCYTE MEDIATED IMMUNITY	7/62	326/15340	0.000331267800281353	0.010830616692532	0.00866914272666113	LAG3/NR4A3/HMOX1/HAVCR2/TFRC/CRTAM/CD28	7	1.96534681405441	UP	C5	CD8	CD8_EFF_2 (C2)
GOBP_REGULATION_OF_NATURAL_KILLER_CELL_MEDIATED_IMMUNITY	REGULATION OF NATURAL KILLER CELL MEDIATED IMMUNITY	3/62	34/15340	0.000344077879169456	0.0110953332543137	0.00888102961374658	LAG3/HAVCR2/CRTAM	3	1.95485964896726	UP	C5	CD8	CD8_EFF_2 (C2)
GOBP_POSITIVE_REGULATION_OF_INTERLEUKIN_10_PRODUCTION	POS REGULATION OF INTERLEUKIN 10 PRODUCTION	3/62	36/15340	0.000408192548505682	0.012984935934897	0.0103935229278118	ISG15/IRF4/CD28	3	1.88656018875238	UP	C5	CD8	CD8_EFF_2 (C2)
GOBP_NEGATIVE_REGULATION_OF_HEMOPOIESIS	NEGATIVE REGULATION OF HEMOPOIESIS	4/62	88/15340	0.000437627866714	0.013686837191358	0.0109553452455086	LAG3/MAFB/TRIB1/CTLA4	4	1.86369689876416	UP	C5	CD8	CD8_EFF_2 (C2)
GOBP_LEUKOCYTE_MIGRATION	LEUKOCYTE MIGRATION	7/62	342/15340	0.000441885992584202	0.013686837191358	0.0109553452455086	HMOX1/TNFRSF18/CRTAM/CCL3/CCL5/STK39/LGALS3	7	1.86369689876416	UP	C5	CD8	CD8_EFF_2 (C2)
GOBP_MYELOID_CELL_DIFFERENTIATION	MYELOID CELL DIFFERENTIATION	7/62	351/15340	0.000516032988332557	0.0156361576043832	0.0125156383811858	NFKBIA/MAFB/ISG15/TRIB1/IRF4/TFRC/FOS	7	1.80586996075393	UP	C5	CD8	CD8_EFF_2 (C2)
GOBP_MYELOID_CELL_ACTIVATION_INVOLVED_IN_IMMUNE_RESPONSE	MYELOID CELL ACTIVATION INVOLVED IN IMMUNE RESPONSE	4/62	92/15340	0.000518105477120598	0.0156361576043832	0.0125156383811858	NR4A3/HMOX1/HAVCR2/GRN	4	1.80586996075393	UP	C5	CD8	CD8_EFF_2 (C2)
GOBP_NEGATIVE_REGULATION_OF_IMMUNE_EFFECTOR_PROCESS	NEGATIVE REGULATION OF IMMUNE EFFECTOR PROCESS	4/62	93/15340	0.000539764217778573	0.0160836071981109	0.0128737901375569	HMOX1/HAVCR2/GRN/LGALS3	4	1.79361654199639	UP	C5	CD8	CD8_EFF_2 (C2)
GOBP_NEGATIVE_REGULATION_OF_PROTEIN_MODIFICATION_PROCESS	NEGATIVE REGULATION OF PROTEIN MODIFICATION PROCESS	8/62	466/15340	0.000547325012918311	0.0161050385051213	0.0128909443832076	RGS2/ISG15/TRIB1/NIBAN1/PPP1R15A/GADD45A/CALM3/LGALS3	8	1.79303823249957	UP	C5	CD8	CD8_EFF_2 (C2)
GOBP_I_KAPPAB_KINASE_NF_KAPPAB_SIGNALING	I KAPPAB KINASE NF KAPPAB SIGNALING	6/62	259/15340	0.000609130983124592	0.0177023991885838	0.0141695186457832	NFKBIA/TNIP3/HMOX1/NFKBIB/TFRC/IRAK2	6	1.75196787014936	UP	C5	CD8	CD8_EFF_2 (C2)
GOBP_NEGATIVE_REGULATION_OF_CELL_CELL_ADHESION	NEGATIVE REGULATION OF CELL CELL ADHESION	5/62	172/15340	0.000645642057599666	0.018534651263288	0.01483567757514	LAG3/CTLA4/HAVCR2/CRTAM/LGALS3	5	1.73201558097806	UP	C5	CD8	CD8_EFF_2 (C2)
GOBP_POSITIVE_REGULATION_OF_LYMPHOCYTE_MEDIATED_IMMUNITY	POS REGULATION OF LYMPHOCYTE MEDIATED IMMUNITY	4/62	98/15340	0.000657822188168881	0.0186567883246933	0.014933439655324	LAG3/TFRC/CRTAM/CD28	4	1.72916311583666	UP	C5	CD8	CD8_EFF_2 (C2)
GOBP_MONONUCLEAR_CELL_MIGRATION	MONONUCLEAR CELL MIGRATION	5/62	174/15340	0.000680321797227462	0.0187354583793551	0.0149964094705744	CRTAM/CCL3/CCL5/STK39/LGALS3	5	1.72733567704634	UP	C5	CD8	CD8_EFF_2 (C2)
GOBP_LYMPHOCYTE_MIGRATION	LYMPHOCYTE MIGRATION	4/62	99/15340	0.000683460981045756	0.0187354583793551	0.0149964094705744	CRTAM/CCL3/CCL5/STK39	4	1.72733567704634	UP	C5	CD8	CD8_EFF_2 (C2)
GOBP_REGULATION_OF_MYELOID_CELL_DIFFERENTIATION	REGULATION OF MYELOID CELL DIFFERENTIATION	5/62	175/15340	0.00069817647446027	0.0187354583793551	0.0149964094705744	NFKBIA/MAFB/ISG15/TRIB1/FOS	5	1.72733567704634	UP	C5	CD8	CD8_EFF_2 (C2)
GOBP_NATURAL_KILLER_CELL_MEDIATED_IMMUNE_RESPONSE_TO_TUMOR_CELL	NATURAL KILLER CELL MEDIATED IMMUNE RESPONSE TO TUMOR CELL	2/62	10/15340	0.000708349955719033	0.0187354583793551	0.0149964094705744	HAVCR2/CRTAM	2	1.72733567704634	UP	C5	CD8	CD8_EFF_2 (C2)
GOBP_POSITIVE_REGULATION_OF_DEFENSE_RESPONSE_TO_BACTERIUM	POS REGULATION OF DEFENSE RESPONSE TO BACTERIUM	2/62	10/15340	0.000708349955719033	0.0187354583793551	0.0149964094705744	HAVCR2/GRN	2	1.72733567704634	UP	C5	CD8	CD8_EFF_2 (C2)
GOBP_POSITIVE_REGULATION_OF_T_CELL_APOPTOTIC_PROCESS	POS REGULATION OF T CELL APOPTOTIC PROCESS	2/62	10/15340	0.000708349955719033	0.0187354583793551	0.0149964094705744	PDCD1/CCL5	2	1.72733567704634	UP	C5	CD8	CD8_EFF_2 (C2)
GOBP_VIRAL_PROCESS	VIRAL PROCESS	7/62	371/15340	0.000716554537676375	0.0187418820187798	0.0150015511396574	HAVCR1/ISG15/TFRC/OASL/CD28/SHFL/CCL5	7	1.72718680035692	UP	C5	CD8	CD8_EFF_2 (C2)
GOBP_REGULATION_OF_MAST_CELL_ACTIVATION	REGULATION OF MAST CELL ACTIVATION	3/62	44/15340	0.000739946245854984	0.0191410270631058	0.0153210385203056	NR4A3/HAVCR1/HMOX1	3	1.7180347626996	UP	C5	CD8	CD8_EFF_2 (C2)
GOBP_LYMPHOCYTE_ACTIVATION_INVOLVED_IN_IMMUNE_RESPONSE	LYMPHOCYTE ACTIVATION INVOLVED IN IMMUNE RESPONSE	5/62	179/15340	0.000773128510698909	0.0197820055889699	0.0158340965005841	IRF4/HAVCR2/TFRC/CD28/LGALS3	5	1.70372967977285	UP	C5	CD8	CD8_EFF_2 (C2)
GOBP_T_CELL_APOPTOTIC_PROCESS	T CELL APOPTOTIC PROCESS	3/62	46/15340	0.000843253505835629	0.0213442876638395	0.0170845928177224	PDCD1/CCL5/LGALS3	3	1.67071833459749	UP	C5	CD8	CD8_EFF_2 (C2)
GOBP_REGULATION_OF_DNA_BINDING	REGULATION OF DNA BINDING	4/62	105/15340	0.000852380556560967	0.0213457854270693	0.0170857916712669	NFKBIA/IRF4/HMOX1/CALM3	4	1.6706878605196	UP	C5	CD8	CD8_EFF_2 (C2)
GOBP_LYMPHOCYTE_CHEMOTAXIS	LYMPHOCYTE CHEMOTAXIS	3/62	47/15340	0.000898165373765472	0.0222555925246729	0.0178140279118027	CCL3/CCL5/STK39	3	1.65256083873171	UP	C5	CD8	CD8_EFF_2 (C2)
GOBP_RESPONSE_TO_COLD	RESPONSE TO COLD	3/62	48/15340	0.000955296505095026	0.023424666385351	0.018749788860966	NFKBIA/METRNL/FOS	3	1.63032658562835	UP	C5	CD8	CD8_EFF_2 (C2)
GOBP_MYELOID_LEUKOCYTE_DIFFERENTIATION	MYELOID LEUKOCYTE DIFFERENTIATION	5/62	190/15340	0.00101034132482502	0.0245190049344133	0.0196257294784241	MAFB/TRIB1/IRF4/TFRC/FOS	5	1.61049715896041	UP	C5	CD8	CD8_EFF_2 (C2)
GOBP_REGULATION_OF_TYPE_B_PANCREATIC_CELL_PROLIFERATION	REGULATION OF TYPE B PANCREATIC CELL PROLIFERATION	2/62	12/15340	0.00103351437947813	0.0245746752453689	0.019670289625368	NR4A3/NUPR1	2	1.60951221266474	UP	C5	CD8	CD8_EFF_2 (C2)
HP_T_CELL_LYMPHOMA	T CELL LYMPHOMA	2/62	12/15340	0.00103351437947813	0.0245746752453689	0.019670289625368	CTLA4/CD28	2	1.60951221266474	UP	C5	CD8	CD8_EFF_2 (C2)
GOBP_POSITIVE_REGULATION_OF_INNATE_IMMUNE_RESPONSE	POS REGULATION OF INNATE IMMUNE RESPONSE	4/62	111/15340	0.00104883555066253	0.024689588862596	0.0197622698493256	LAG3/HAVCR2/CRTAM/CCL5	4	1.60748614199162	UP	C5	CD8	CD8_EFF_2 (C2)
GOBP_INTERLEUKIN_10_PRODUCTION	INTERLEUKIN 10 PRODUCTION	3/62	51/15340	0.00114034985822931	0.0265780551116019	0.021273853530281	ISG15/IRF4/CD28	3	1.57547680237007	UP	C5	CD8	CD8_EFF_2 (C2)
GOBP_REGULATION_OF_LYMPHOCYTE_APOPTOTIC_PROCESS	REGULATION OF LYMPHOCYTE APOPTOTIC PROCESS	3/62	52/15340	0.00120669990996923	0.0275746114875306	0.0220715264332513	PDCD1/CCL5/LGALS3	3	1.55949059783647	UP	C5	CD8	CD8_EFF_2 (C2)
GOBP_REGULATION_OF_PHOSPHOPROTEIN_PHOSPHATASE_ACTIVITY	REGULATION OF PHOSPHOPROTEIN PHOSPHATASE ACTIVITY	3/62	52/15340	0.00120669990996923	0.0275746114875306	0.0220715264332513	PPP1R15A/CALM3/LGALS3	3	1.55949059783647	UP	C5	CD8	CD8_EFF_2 (C2)
HP_LICHENIFICATION	LICHENIFICATION	2/62	13/15340	0.00121824961542191	0.0275746114875306	0.0220715264332513	CTLA4/CD28	2	1.55949059783647	UP	C5	CD8	CD8_EFF_2 (C2)
GOBP_POSITIVE_REGULATION_OF_CYTOKINE_PRODUCTION	POS REGULATION OF CYTOKINE PRODUCTION	7/62	409/15340	0.00126508817260491	0.0283620719839234	0.0227018328718074	NR4A3/ISG15/IRF4/HMOX1/HAVCR2/CRTAM/CD28	7	1.54726204505757	UP	C5	CD8	CD8_EFF_2 (C2)
GOBP_REGULATION_OF_LEUKOCYTE_MIGRATION	REGULATION OF LEUKOCYTE MIGRATION	5/62	201/15340	0.00129790915938313	0.0288233788791311	0.0230710764180318	HMOX1/TNFRSF18/CCL5/STK39/LGALS3	5	1.540255109485	UP	C5	CD8	CD8_EFF_2 (C2)
GOBP_NATURAL_KILLER_CELL_MEDIATED_IMMUNITY	NATURAL KILLER CELL MEDIATED IMMUNITY	3/62	54/15340	0.00134659531361899	0.0290709703872975	0.0232692559107734	LAG3/HAVCR2/CRTAM	3	1.53654047126312	UP	C5	CD8	CD8_EFF_2 (C2)
GOBP_POSITIVE_REGULATION_OF_LEUKOCYTE_MEDIATED_IMMUNITY	POS REGULATION OF LEUKOCYTE MEDIATED IMMUNITY	4/62	120/15340	0.00140022249919775	0.0290709703872975	0.0232692559107734	LAG3/TFRC/CRTAM/CD28	4	1.53654047126312	UP	C5	CD8	CD8_EFF_2 (C2)
GOBP_CYTOPLASMIC_SEQUESTERING_OF_TRANSCRIPTION_FACTOR	CYTOPLASMIC SEQUESTERING OF TRANSCRIPTION FACTOR	2/62	14/15340	0.00141759601400501	0.0290709703872975	0.0232692559107734	NFKBIA/NFKBIB	2	1.53654047126312	UP	C5	CD8	CD8_EFF_2 (C2)
GOBP_EOSINOPHIL_CHEMOTAXIS	EOSINOPHIL CHEMOTAXIS	2/62	14/15340	0.00141759601400501	0.0290709703872975	0.0232692559107734	CCL5/LGALS3	2	1.53654047126312	UP	C5	CD8	CD8_EFF_2 (C2)
GOBP_INFLAMMATORY_RESPONSE_TO_WOUNDING	INFLAMMATORY RESPONSE TO WOUNDING	2/62	14/15340	0.00141759601400501	0.0290709703872975	0.0232692559107734	HMOX1/GRN	2	1.53654047126312	UP	C5	CD8	CD8_EFF_2 (C2)
GOBP_POLYAMINE_BIOSYNTHETIC_PROCESS	POLYAMINE BIOSYNTHETIC PROCESS	2/62	14/15340	0.00141759601400501	0.0290709703872975	0.0232692559107734	SAT1/ODC1	2	1.53654047126312	UP	C5	CD8	CD8_EFF_2 (C2)
GOBP_POSITIVE_REGULATION_OF_LYMPHOCYTE_APOPTOTIC_PROCESS	POS REGULATION OF LYMPHOCYTE APOPTOTIC PROCESS	2/62	14/15340	0.00141759601400501	0.0290709703872975	0.0232692559107734	PDCD1/CCL5	2	1.53654047126312	UP	C5	CD8	CD8_EFF_2 (C2)
GOBP_REGULATION_OF_T_CELL_CHEMOTAXIS	REGULATION OF T CELL CHEMOTAXIS	2/62	14/15340	0.00141759601400501	0.0290709703872975	0.0232692559107734	CCL5/STK39	2	1.53654047126312	UP	C5	CD8	CD8_EFF_2 (C2)
GOBP_CYTOPLASMIC_PATTERN_RECOGNITION_RECEPTOR_SIGNALING_PATHWAY	CYTOPLASMIC PATTERN RECOGNITION RECEPTOR SIGNALING PATHWAY	3/62	55/15340	0.00142020458561564	0.0290709703872975	0.0232692559107734	NFKBIA/SEC14L1/OASL	3	1.53654047126312	UP	C5	CD8	CD8_EFF_2 (C2)
GOBP_POSITIVE_REGULATION_OF_INFLAMMATORY_RESPONSE	POS REGULATION OF INFLAMMATORY RESPONSE	4/62	122/15340	0.00148821822068804	0.0301049783059983	0.0240969061251786	NFKBIA/CD28/GRN/NUPR1	4	1.52136168141444	UP	C5	CD8	CD8_EFF_2 (C2)
GOBP_MONOCYTE_CHEMOTAXIS	MONOCYTE CHEMOTAXIS	3/62	56/15340	0.00149629671274503	0.0301049783059983	0.0240969061251786	CCL3/CCL5/LGALS3	3	1.52136168141444	UP	C5	CD8	CD8_EFF_2 (C2)
GOBP_NEGATIVE_REGULATION_OF_DEFENSE_RESPONSE	NEGATIVE REGULATION OF DEFENSE RESPONSE	5/62	209/15340	0.00154221210726144	0.0307658245804528	0.0246258668331666	METRNL/SEC14L1/ISG15/HAVCR2/GRN	5	1.51193144053235	UP	C5	CD8	CD8_EFF_2 (C2)
GOBP_RESPONSE_TO_VIRUS	RESPONSE TO VIRUS	6/62	313/15340	0.00161950088729717	0.0309709760959704	0.0247900761131275	SEC14L1/ISG15/ODC1/OASL/SHFL/CCL5	6	1.50904510699667	UP	C5	CD8	CD8_EFF_2 (C2)
GOBP_IMMUNOLOGICAL_SYNAPSE_FORMATION	IMMUNOLOGICAL SYNAPSE FORMATION	2/62	15/15340	0.00163143629392538	0.0309709760959704	0.0247900761131275	HAVCR2/LGALS3	2	1.50904510699667	UP	C5	CD8	CD8_EFF_2 (C2)
GOBP_POSITIVE_REGULATION_OF_LYMPHOCYTE_CHEMOTAXIS	POS REGULATION OF LYMPHOCYTE CHEMOTAXIS	2/62	15/15340	0.00163143629392538	0.0309709760959704	0.0247900761131275	CCL5/STK39	2	1.50904510699667	UP	C5	CD8	CD8_EFF_2 (C2)
GOBP_REGULATION_OF_TOLERANCE_INDUCTION	REGULATION OF TOLERANCE INDUCTION	2/62	15/15340	0.00163143629392538	0.0309709760959704	0.0247900761131275	PDCD1/HAVCR2	2	1.50904510699667	UP	C5	CD8	CD8_EFF_2 (C2)
GOMF_CYCLASE_REGULATOR_ACTIVITY	CYCLASE REGULATOR ACTIVITY	2/62	15/15340	0.00163143629392538	0.0309709760959704	0.0247900761131275	RGS2/CALM3	2	1.50904510699667	UP	C5	CD8	CD8_EFF_2 (C2)
GOMF_PROTEIN_PHOSPHATASE_ACTIVATOR_ACTIVITY	PROTEIN PHOSPHATASE ACTIVATOR ACTIVITY	2/62	15/15340	0.00163143629392538	0.0309709760959704	0.0247900761131275	PPP1R15A/CALM3	2	1.50904510699667	UP	C5	CD8	CD8_EFF_2 (C2)
GOBP_NEGATIVE_REGULATION_OF_T_CELL_PROLIFERATION	NEGATIVE REGULATION OF T CELL PROLIFERATION	3/62	58/15340	0.00165605209251272	0.0311867730061995	0.024962806278718	CTLA4/HAVCR2/CRTAM	3	1.50602956073837	UP	C5	CD8	CD8_EFF_2 (C2)
GOBP_NEGATIVE_REGULATION_OF_INNATE_IMMUNE_RESPONSE	NEGATIVE REGULATION OF INNATE IMMUNE RESPONSE	3/62	59/15340	0.0017397754451937	0.0325034237935394	0.0260166921211087	ISG15/HAVCR2/GRN	3	1.48807088959576	UP	C5	CD8	CD8_EFF_2 (C2)
GOBP_POSITIVE_REGULATION_OF_MONONUCLEAR_CELL_MIGRATION	POS REGULATION OF MONONUCLEAR CELL MIGRATION	3/62	60/15340	0.00182610186086191	0.03384758882259	0.0270926011681958	CCL5/STK39/LGALS3	3	1.47047226341432	UP	C5	CD8	CD8_EFF_2 (C2)
GOBP_REGULATION_OF_DEFENSE_RESPONSE_TO_BACTERIUM	REGULATION OF DEFENSE RESPONSE TO BACTERIUM	2/62	16/15340	0.00185965385670685	0.0342001967084995	0.0273748388446157	HAVCR2/GRN	2	1.46597139601491	UP	C5	CD8	CD8_EFF_2 (C2)
GOBP_POSITIVE_REGULATION_OF_TRANSLATION	POS REGULATION OF TRANSLATION	4/62	130/15340	0.00187894223791804	0.034287054481078	0.0274443623490273	NIBAN1/PPP1R15A/CD28/CCL5	4	1.46486982248377	UP	C5	CD8	CD8_EFF_2 (C2)
HP_MENINGITIS	MENINGITIS	3/62	61/15340	0.00191506022696268	0.0346773213405397	0.0277567433705523	CTLA4/TFRC/ICOS	3	1.45995445709987	UP	C5	CD8	CD8_EFF_2 (C2)
GOBP_NEURON_DEATH	NEURON DEATH	6/62	326/15340	0.00198909231221825	0.0357429259768072	0.0286096845228659	NR4A3/HMOX1/GRN/NUPR1/FOS/CCL5	6	1.44680989828902	UP	C5	CD8	CD8_EFF_2 (C2)
GOBP_POSITIVE_REGULATION_OF_LEUKOCYTE_MIGRATION	POS REGULATION OF LEUKOCYTE MIGRATION	4/62	134/15340	0.00209873600418096	0.0369285117294422	0.029558662073828	TNFRSF18/CCL5/STK39/LGALS3	4	1.43263819467003	UP	C5	CD8	CD8_EFF_2 (C2)
GOBP_REGULATION_OF_LEUKOCYTE_MEDIATED_CYTOTOXICITY	REGULATION OF LEUKOCYTE MEDIATED CYTOTOXICITY	3/62	63/15340	0.00210098607341159	0.0369285117294422	0.029558662073828	LAG3/HAVCR2/CRTAM	3	1.43263819467003	UP	C5	CD8	CD8_EFF_2 (C2)
GOBP_EOSINOPHIL_MIGRATION	EOSINOPHIL MIGRATION	2/62	17/15340	0.00210213278323928	0.0369285117294422	0.029558662073828	CCL5/LGALS3	2	1.43263819467003	UP	C5	CD8	CD8_EFF_2 (C2)
GOBP_SMOOTH_MUSCLE_CELL_PROLIFERATION	SMOOTH MUSCLE CELL PROLIFERATION	4/62	135/15340	0.00215634348171418	0.0376002411552235	0.0300963339748021	NR4A3/TRIB1/HMOX1/CCL5	4	1.42480936964556	UP	C5	CD8	CD8_EFF_2 (C2)
GOBP_MACROPHAGE_ACTIVATION_INVOLVED_IN_IMMUNE_RESPONSE	MACROPHAGE ACTIVATION INVOLVED IN IMMUNE RESPONSE	2/62	18/15340	0.00235875783033472	0.0402356227000575	0.0322057705285976	HAVCR2/GRN	2	1.39538927299724	UP	C5	CD8	CD8_EFF_2 (C2)
GOBP_POLYAMINE_METABOLIC_PROCESS	POLYAMINE METABOLIC PROCESS	2/62	18/15340	0.00235875783033472	0.0402356227000575	0.0322057705285976	SAT1/ODC1	2	1.39538927299724	UP	C5	CD8	CD8_EFF_2 (C2)
GOBP_REGULATION_OF_RIG_I_SIGNALING_PATHWAY	REGULATION OF RIG I SIGNALING PATHWAY	2/62	18/15340	0.00235875783033472	0.0402356227000575	0.0322057705285976	SEC14L1/OASL	2	1.39538927299724	UP	C5	CD8	CD8_EFF_2 (C2)
GOBP_NEGATIVE_REGULATION_OF_PHOSPHORYLATION	NEGATIVE REGULATION OF PHOSPHORYLATION	6/62	340/15340	0.00245528653916283	0.0415808957783402	0.0332825664907343	RGS2/TRIB1/NIBAN1/NUPR1/GADD45A/CALM3	6	1.38110615888623	UP	C5	CD8	CD8_EFF_2 (C2)
GOBP_SMOOTH_MUSCLE_CELL_MIGRATION	SMOOTH MUSCLE CELL MIGRATION	3/62	67/15340	0.00250564183213653	0.0421305776632099	0.0337225479663487	NR4A3/TRIB1/CCL5	3	1.37540258610874	UP	C5	CD8	CD8_EFF_2 (C2)
GOCC_TERTIARY_GRANULE	TERTIARY GRANULE	4/62	142/15340	0.00259054360331251	0.0423948052182441	0.0339340434381151	SLC2A3/CYSTM1/CTSS/LGALS3	4	1.37268735574848	UP	C5	CD8	CD8_EFF_2 (C2)
GOBP_MAST_CELL_ACTIVATION	MAST CELL ACTIVATION	3/62	68/15340	0.00261379469253724	0.0423948052182441	0.0339340434381151	NR4A3/HAVCR1/HMOX1	3	1.37268735574848	UP	C5	CD8	CD8_EFF_2 (C2)
GOBP_NEGATIVE_REGULATION_OF_MYELOID_CELL_DIFFERENTIATION	NEGATIVE REGULATION OF MYELOID CELL DIFFERENTIATION	3/62	68/15340	0.00261379469253724	0.0423948052182441	0.0339340434381151	NFKBIA/MAFB/TRIB1	3	1.37268735574848	UP	C5	CD8	CD8_EFF_2 (C2)
GOBP_POSITIVE_REGULATION_OF_INTERFERON_GAMMA_PRODUCTION	POS REGULATION OF INTERFERON GAMMA PRODUCTION	3/62	68/15340	0.00261379469253724	0.0423948052182441	0.0339340434381151	ISG15/HAVCR2/CRTAM	3	1.37268735574848	UP	C5	CD8	CD8_EFF_2 (C2)
GOBP_LYMPHOCYTE_MEDIATED_IMMUNITY	LYMPHOCYTE MEDIATED IMMUNITY	5/62	236/15340	0.00262019423218949	0.0423948052182441	0.0339340434381151	LAG3/HAVCR2/TFRC/CRTAM/CD28	5	1.37268735574848	UP	C5	CD8	CD8_EFF_2 (C2)
GOBP_REGULATION_OF_RESPONSE_TO_TUMOR_CELL	REGULATION OF RESPONSE TO TUMOR CELL	2/62	19/15340	0.00262941442729976	0.0423948052182441	0.0339340434381151	HAVCR2/CRTAM	2	1.37268735574848	UP	C5	CD8	CD8_EFF_2 (C2)
GOBP_LYMPHOCYTE_APOPTOTIC_PROCESS	LYMPHOCYTE APOPTOTIC PROCESS	3/62	69/15340	0.00272479442629317	0.0436337828537015	0.0349257574154298	PDCD1/CCL5/LGALS3	3	1.36017713399298	UP	C5	CD8	CD8_EFF_2 (C2)
GOBP_POSITIVE_REGULATION_OF_HEMOPOIESIS	POS REGULATION OF HEMOPOIESIS	4/62	146/15340	0.00286388132794716	0.0448335250661498	0.0358860662113349	TNFSF9/TRIB1/FOS/LGALS3	4	1.34839711309515	UP	C5	CD8	CD8_EFF_2 (C2)
GOBP_IMMUNE_RESPONSE_TO_TUMOR_CELL	IMMUNE RESPONSE TO TUMOR CELL	2/62	20/15340	0.00291398867252376	0.0448335250661498	0.0358860662113349	HAVCR2/CRTAM	2	1.34839711309515	UP	C5	CD8	CD8_EFF_2 (C2)
GOBP_POSITIVE_REGULATION_OF_NATURAL_KILLER_CELL_MEDIATED_CYTOTOXICITY	POS REGULATION OF NATURAL KILLER CELL MEDIATED CYTOTOXICITY	2/62	20/15340	0.00291398867252376	0.0448335250661498	0.0358860662113349	LAG3/CRTAM	2	1.34839711309515	UP	C5	CD8	CD8_EFF_2 (C2)
GOBP_POSITIVE_REGULATION_OF_PHOSPHOPROTEIN_PHOSPHATASE_ACTIVITY	POS REGULATION OF PHOSPHOPROTEIN PHOSPHATASE ACTIVITY	2/62	20/15340	0.00291398867252376	0.0448335250661498	0.0358860662113349	PPP1R15A/CALM3	2	1.34839711309515	UP	C5	CD8	CD8_EFF_2 (C2)
GOBP_REGULATION_OF_LYMPHOCYTE_CHEMOTAXIS	REGULATION OF LYMPHOCYTE CHEMOTAXIS	2/62	20/15340	0.00291398867252376	0.0448335250661498	0.0358860662113349	CCL5/STK39	2	1.34839711309515	UP	C5	CD8	CD8_EFF_2 (C2)
HP_POIKILODERMA	POIKILODERMA	2/62	20/15340	0.00291398867252376	0.0448335250661498	0.0358860662113349	CTLA4/CD28	2	1.34839711309515	UP	C5	CD8	CD8_EFF_2 (C2)
GOBP_RECEPTOR_SIGNALING_PATHWAY_VIA_STAT	RECEPTOR SIGNALING PATHWAY VIA STAT	4/62	147/15340	0.00293518420072523	0.0448663870682286	0.0359123699200148	OCIAD2/TNFRSF18/GADD45A/CCL5	4	1.34807890126047	UP	C5	CD8	CD8_EFF_2 (C2)
GOBP_CELLULAR_RESPONSE_TO_VIRUS	CELLULAR RESPONSE TO VIRUS	3/62	71/15340	0.00295543368490752	0.044884457382402	0.0359268339285872	SEC14L1/OASL/CCL5	3	1.34790402072567	UP	C5	CD8	CD8_EFF_2 (C2)
GOBP_POSITIVE_REGULATION_OF_ION_TRANSPORT	POS REGULATION OF ION TRANSPORT	5/62	245/15340	0.00307810383057999	0.0462439443015485	0.0370150070651396	CTSS/CCL5/STK39/CALM3/LGALS3	5	1.33494513057061	UP	C5	CD8	CD8_EFF_2 (C2)
GOBP_NEGATIVE_REGULATION_OF_RESPONSE_TO_EXTERNAL_STIMULUS	NEGATIVE REGULATION OF RESPONSE TO EXTERNAL STIMULUS	6/62	356/15340	0.00308423927584669	0.0462439443015485	0.0370150070651396	METRNL/SEC14L1/ISG15/TRIB1/HAVCR2/GRN	6	1.33494513057061	UP	C5	CD8	CD8_EFF_2 (C2)
GOBP_CYTOPLASMIC_SEQUESTERING_OF_PROTEIN	CYTOPLASMIC SEQUESTERING OF PROTEIN	2/62	21/15340	0.00321236733008308	0.046678473426022	0.0373628168996017	NFKBIA/NFKBIB	2	1.33088335557217	UP	C5	CD8	CD8_EFF_2 (C2)
GOBP_POSITIVE_REGULATION_OF_MAST_CELL_ACTIVATION	POS REGULATION OF MAST CELL ACTIVATION	2/62	21/15340	0.00321236733008308	0.046678473426022	0.0373628168996017	NR4A3/HAVCR1	2	1.33088335557217	UP	C5	CD8	CD8_EFF_2 (C2)
[truncated: 2,629 more rows]
