# Supplementary material for: Characterization of canine tumor-infiltrating leukocyte transcriptomic signatures reveals conserved expression patterns with human osteosarcoma
Source: Cancer Immunol Immunother. 2025 Feb 11;74(3):105. doi: 10.1007/s00262-025-03950-3 (PMC11813853; doi:10.1007/s00262-025-03950-3)
Supplement: Supplementary file 3 — Supplementary file3 (CSV 365 KB) [file 262_2025_3950_MOESM3_ESM.csv]

gene	cluster	p_val	p_val_adj	avg_log2FC	pct.1	pct.2
RGS10	Naive (c0)	0	0	1.99347417550371	0.816	0.157
SELL	Naive (c0)	0	0	1.29481441488883	0.92	0.433
CSTA	Naive (c0)	0	0	1.27661027455848	0.695	0.231
CCR7	Naive (c0)	0	0	1.27631547750358	0.72	0.24
ENSCAFG00000024259	Naive (c0)	0	0	1.17177558407239	0.349	0.045
LEF1	Naive (c0)	0	0	1.14657420335296	0.7	0.278
RALGPS2	Naive (c0)	0	0	0.973192505729453	0.358	0.053
TNFSF8	Naive (c0)	0	0	0.86560958010394	0.566	0.263
STMN1	Naive (c0)	0	0	0.840313588704321	0.765	0.499
CTPS1	Naive (c0)	0	0	0.826968886159386	0.415	0.141
ENSCAFG00000041232	Naive (c0)	0	0	0.80977377409274	0.275	0.037
ENSCAFG00000008873	Naive (c0)	0	0	0.484142375574613	0.997	0.975
DYRK1B	Naive (c0)	0	0	0.418946797949375	1	0.999
ENSCAFG00000018784	Naive (c0)	0	0	0.411429497211743	1	0.998
ENSCAFG00000019044	Naive (c0)	0	0	0.333233463114429	1	1
CD79A	Naive (c0)	0	0	0.323277037418279	1	1
ENSCAFG00000009523	Naive (c0)	0	0	0.320013551542777	1	1
ENSCAFG00000046992	Naive (c0)	0	0	0.308226047073028	1	1
NACA	Naive (c0)	1.36108386154163e-303	2.27668497520068e-299	0.313972537488242	1	0.998
ENSCAFG00000001000	Naive (c0)	1.55571921656278e-303	2.60225153354457e-299	0.671994518533098	0.276	0.067
ENSCAFG00000048619	Naive (c0)	1.3307404403958e-286	2.22592953465005e-282	0.39109583971334	0.999	0.999
TRAT1	Naive (c0)	7.46076051554803e-252	1.24796141143572e-247	0.72460858571746	0.491	0.236
PLAC8	Naive (c0)	2.89228495244833e-223	4.83792503996032e-219	0.535417241911397	0.91	0.77
CD52	Naive (c0)	2.66630251401741e-218	4.45992421519692e-214	0.651260620108419	0.663	0.412
CLEC2D	Naive (c0)	4.82030610852348e-201	8.06292602772722e-197	0.568087513576582	0.781	0.604
RCAN3	Naive (c0)	1.59978293459923e-195	2.67595691470413e-191	0.623150601510615	0.51	0.285
LTB	Naive (c0)	3.14257429612337e-187	5.25658402512556e-183	0.349639979682675	0.991	0.945
SATB1	Naive (c0)	9.57427709985321e-181	1.60148933049245e-176	0.53702948898777	0.282	0.107
ITGA1	Naive (c0)	3.22954445137322e-165	5.40205900381199e-161	0.576372349372302	0.352	0.167
ENSCAFG00000015834	Naive (c0)	3.23775757960054e-146	5.41579710339782e-142	0.299991424339783	0.984	0.958
TRIM22	Naive (c0)	4.78523527146706e-142	8.00426303858295e-138	0.569444212658936	0.629	0.445
EIF4B	Naive (c0)	4.20302156467062e-138	7.03039417122455e-134	0.349566777133993	0.928	0.857
ENSCAFG00000044682	Naive (c0)	2.42543542753013e-137	4.05702583962965e-133	0.259616488923267	1	0.992
NAPEPLD	Naive (c0)	4.23324939497372e-136	7.08095626297255e-132	0.525528508947174	0.543	0.354
COQ10B	Naive (c0)	8.59574332505329e-132	1.43780998598166e-127	0.313171836637939	0.963	0.903
ENSCAFG00000016065	Naive (c0)	1.63861891717615e-127	2.74091786276055e-123	0.480469874575127	0.791	0.676
NOP53	Naive (c0)	2.55211124526944e-121	4.2689164799622e-117	0.321494175745205	0.943	0.882
EIF3G	Naive (c0)	2.29346233257257e-113	3.83627444369414e-109	0.346512486411464	0.882	0.79
SRPK2	Naive (c0)	1.68299728452716e-108	2.81514955782858e-104	0.468784901244212	0.441	0.281
TCF7	Naive (c0)	3.18586820603991e-108	5.32900174824295e-104	0.442858709811897	0.434	0.264
OGA	Naive (c0)	4.57262864144642e-107	7.64863592854743e-103	0.400526801646578	0.7	0.556
PIK3R1	Naive (c0)	4.34373946711377e-92	7.2657730066412e-88	0.417044599290626	0.538	0.387
ENSCAFG00000043193	Naive (c0)	7.8103042440549e-92	1.30642959090306e-87	0.271360034005016	0.959	0.922
SSU72	Naive (c0)	1.40282247958896e-81	2.34650116160846e-77	0.521430447766519	0.443	0.313
ENSCAFG00000002215	Naive (c0)	1.8536156053227e-81	3.10054282302328e-77	0.271383183770076	0.96	0.92
DTX3L	Naive (c0)	4.60147079127734e-81	7.69688019256961e-77	0.388352363919186	0.47	0.324
PDE4B	Naive (c0)	9.85029750662184e-81	1.64765926393263e-76	0.394261250618865	0.508	0.361
SNRPG	Naive (c0)	6.13837123546467e-77	1.02676535655618e-72	0.251730715990647	0.963	0.928
NAA16	Naive (c0)	6.45517152585462e-72	1.0797565411297e-67	0.333414608521602	0.506	0.363
MED10	Naive (c0)	1.82470178843668e-70	3.05217868151804e-66	0.359236079742835	0.277	0.163
BBX	Naive (c0)	9.70635303350733e-66	1.62358167191477e-61	0.350089157826286	0.583	0.463
ENSCAFG00000031588	Naive (c0)	4.41790534914396e-63	7.3898302775131e-59	0.269654371752964	0.852	0.774
CAMK4	Naive (c0)	3.32137460259319e-62	5.55566329775763e-58	0.322885551135891	0.633	0.509
SPTBN1	Naive (c0)	1.63176166960339e-59	2.72944774474559e-55	0.310084665688075	0.614	0.489
NT5C	Naive (c0)	1.3624666812945e-58	2.27899801780131e-54	0.304289261272874	0.59	0.463
TRA2B	Naive (c0)	4.33386569304735e-58	7.2492571447603e-54	0.326760328482574	0.702	0.609
WRNIP1	Naive (c0)	1.84886516887873e-57	3.09259676798346e-53	0.341511279258389	0.34	0.229
ATP5F1E	Naive (c0)	2.62941803987598e-55	4.39822755530055e-51	0.328796545571465	0.529	0.414
GIMAP8	Naive (c0)	1.40031710551793e-53	2.34231042239984e-49	0.308064915992667	0.379	0.262
GSN	Naive (c0)	2.79671909629156e-52	4.67807203236689e-48	0.27398893757148	0.268	0.165
ENSCAFG00000005978	Naive (c0)	4.42500139815761e-50	7.40169983869824e-46	0.283763662488616	0.701	0.605
ENSCAFG00000041056	Naive (c0)	4.31038967338326e-49	7.20998880666818e-45	0.281483065877199	0.453	0.337
MLLT3	Naive (c0)	2.55356397197471e-48	4.27134645592209e-44	0.286629100605078	0.323	0.219
IMPDH2	Naive (c0)	1.7641921770723e-44	2.95096425458884e-40	0.287551302175678	0.419	0.316
CHD7	Naive (c0)	4.00253622316219e-44	6.6950423404834e-40	0.28757959159989	0.269	0.177
AMD1	Naive (c0)	7.04864003798902e-43	1.17902601915442e-38	0.26708935938134	0.26	0.17
NAPEPLD	TCM (c1)	7.93496399935089e-12	1.32728142817142e-07	0.254284859466244	0.446	0.402
S100A5	TEM (c4)	0	0	2.04054872215153	0.958	0.444
ITGB1	TEM (c4)	0	0	1.73626043318179	0.855	0.356
ENSCAFG00000009113	TEM (c4)	0	0	1.43865614251212	0.948	0.749
S100A8	TEM (c4)	0	0	1.43249319360064	0.999	0.769
LGALS1	TEM (c4)	0	0	1.39508936019465	0.97	0.663
VIM	TEM (c4)	0	0	1.32328084085061	0.999	0.969
ACTG1	TEM (c4)	0	0	1.29224695068644	0.988	0.9
ENSCAFG00000023111	TEM (c4)	0	0	1.2868308800779	0.995	0.814
CRIP1	TEM (c4)	0	0	1.21515072142356	1	0.972
GPX1	TEM (c4)	0	0	1.06284017102891	0.994	0.891
GNG3	TEM (c4)	0	0	0.900133288891644	0.292	0.027
ISG20	TEM (c4)	1.30868310401865e-300	2.189034228092e-296	1.17753859549579	0.786	0.338
GAPDH	TEM (c4)	2.56383410704431e-284	4.28852531085301e-280	1.1139134453107	0.93	0.617
LCP1	TEM (c4)	1.27625736707348e-283	2.13479569790382e-279	0.956183912252868	0.986	0.882
SH3BGRL3	TEM (c4)	1.25925986944224e-272	2.10636398361604e-268	0.820755294424422	0.994	0.935
ENSCAFG00000006485	TEM (c4)	1.64760185792993e-266	2.75594362775939e-262	0.882141226141728	0.985	0.95
ANXA2	TEM (c4)	3.07684772163475e-266	5.14664318397845e-262	1.23946047389829	0.813	0.429
ACTB	TEM (c4)	1.91336003545227e-260	3.20047733130101e-256	0.886887673717866	0.994	0.966
CAPG	TEM (c4)	3.54159591568132e-260	5.92402748816014e-256	1.11740147326396	0.886	0.561
LGALS3	TEM (c4)	3.81499990879521e-223	6.38135034744174e-219	1.34554764411279	0.737	0.348
ENSCAFG00000042554	TEM (c4)	1.81265857929761e-218	3.03203400559111e-214	0.715000252354754	0.991	0.97
CORO1A	TEM (c4)	4.43054235336487e-218	7.41096819447341e-214	0.922689534635801	0.953	0.8
ARL4C	TEM (c4)	2.03234708656674e-214	3.39950697170019e-210	0.981281233655978	0.705	0.304
ADA	TEM (c4)	1.26562360619853e-207	2.11700860608828e-203	0.719038633026855	0.309	0.067
MGLL	TEM (c4)	7.78327326955068e-204	1.30190811979774e-199	0.768672195516642	0.42	0.117
CLIC1	TEM (c4)	1.68841276346408e-198	2.82420802944636e-194	0.752213908531371	0.964	0.801
SEPTIN11	TEM (c4)	1.11077264777536e-191	1.85798940793384e-187	0.83126642331444	0.434	0.134
GMFG	TEM (c4)	1.0159639757578e-190	1.69940294225007e-186	0.687914680351751	0.978	0.884
NIBAN1	TEM (c4)	2.7876608005682e-188	4.66292022111043e-184	0.676346907770469	0.346	0.088
RDX	TEM (c4)	2.76923565327921e-184	4.63210047724013e-180	0.963009111622966	0.743	0.39
S100A11	TEM (c4)	1.7980273447341e-174	3.00756033953672e-170	0.72724508507736	0.976	0.897
LSP1	TEM (c4)	2.56965464126998e-171	4.29826131845229e-167	0.738155335417213	0.939	0.765
CFL1	TEM (c4)	2.01078687347863e-170	3.3634432032677e-166	0.640897852185873	0.991	0.957
THY1	TEM (c4)	7.83271640179386e-166	1.31017847252806e-161	0.934318710679816	0.7	0.37
PFN1	TEM (c4)	1.02048429610329e-163	1.70696408209198e-159	0.649525711811958	0.979	0.93
CTLA4	TEM (c4)	9.02672918200122e-163	1.50990099027334e-158	0.86821909296224	0.559	0.228
APOBEC3Z3	TEM (c4)	1.26743854536762e-160	2.12004445483641e-156	0.730108923987918	0.452	0.161
LMNA	TEM (c4)	1.04708772090487e-149	1.75146363075758e-145	0.845786440952564	0.377	0.123
ARPC3	TEM (c4)	1.47856969588381e-148	2.47320353030485e-144	0.680788931359314	0.922	0.773
ENSCAFG00000046564	TEM (c4)	2.93456854674186e-141	4.90865280813511e-137	0.582113321214997	0.963	0.898
ENSCAFG00000015798	TEM (c4)	3.24871242680104e-139	5.4341212763101e-135	0.8451262338832	0.825	0.558
APOBR	TEM (c4)	3.9305758349883e-138	6.57467419918494e-134	0.622238573091862	0.295	0.084
IL2RB	TEM (c4)	8.72552782479319e-137	1.45951903925316e-132	0.807893357885508	0.515	0.22
DBI	TEM (c4)	1.8515847388518e-134	3.0971457926774e-130	0.713842909773713	0.865	0.635
HK1	TEM (c4)	3.45904988195911e-132	5.78595273755301e-128	0.739610961670739	0.476	0.193
CLTA	TEM (c4)	6.46501905872961e-132	1.0814037379537e-127	0.696126469301388	0.842	0.59
SEC11C	TEM (c4)	2.40320507804353e-131	4.0198411340434e-127	0.749443328740874	0.851	0.621
HLA-DQB2	TEM (c4)	1.4139928597056e-130	2.36518585642955e-126	0.646944207189955	0.975	0.881
IFI30	TEM (c4)	7.90066527958638e-130	1.32154428131641e-125	0.688881725903769	0.417	0.157
GNAS	TEM (c4)	2.19196978928443e-129	3.66650786653607e-125	0.568301703524936	0.967	0.89
ENSCAFG00000046009	TEM (c4)	7.19468174976161e-127	1.20345441628263e-122	0.723901388901814	0.944	0.815
TESC	TEM (c4)	6.28238080222747e-124	1.05085383678859e-119	0.820678442289511	0.589	0.301
SPATS2L	TEM (c4)	1.31807903929368e-123	2.20475080902653e-119	0.64529322248849	0.437	0.17
TPM4	TEM (c4)	2.11844277952775e-123	3.54351923731606e-119	0.620457058075569	0.353	0.121
B2M	TEM (c4)	8.80445365740692e-120	1.47272096327446e-115	0.391048620737173	1	1
ENSCAFG00000025332	TEM (c4)	5.18707144163622e-118	8.67641440042491e-114	0.641288240402572	0.361	0.129
SYTL1	TEM (c4)	2.66704020262986e-117	4.46115814693896e-113	0.574464123929548	0.369	0.134
CCR5	TEM (c4)	3.4477932341469e-116	5.76712374275752e-112	0.666647259762215	0.286	0.089
RCAN2	TEM (c4)	3.89562541956051e-116	6.51621263929887e-112	0.597385906396542	0.259	0.076
ITGB7	TEM (c4)	9.91946965402524e-115	1.6592296890288e-110	0.769277938263175	0.638	0.356
RBP4	TEM (c4)	3.86320598959308e-113	6.46198465879234e-109	0.842019773317372	0.351	0.129
VPS28	TEM (c4)	1.38019174922152e-111	2.30864673892284e-107	0.684233468435441	0.778	0.535
CD48	TEM (c4)	2.66883114853807e-110	4.46415386215963e-106	0.679777749132127	0.745	0.479
ATOX1	TEM (c4)	1.70118377440325e-109	2.84557009944432e-105	0.693072249404028	0.572	0.293
FAS	TEM (c4)	1.36827079713951e-106	2.28870656237527e-102	0.5335054001824	0.356	0.131
SRGN	TEM (c4)	2.69488145188133e-106	4.50772820456189e-102	0.63018566047796	0.478	0.215
HMGN3	TEM (c4)	4.18862866483568e-105	7.00631916767064e-101	0.72581003349475	0.707	0.439
ABRACL	TEM (c4)	5.06246263669892e-105	8.46798125240628e-101	0.599363586159957	0.938	0.869
IL17RA	TEM (c4)	1.90380465709367e-103	3.18449404992058e-99	0.662320881517992	0.599	0.315
CNN2	TEM (c4)	5.66395231241758e-101	9.47409303298088e-97	0.646907758787891	0.814	0.612
ATP2B4	TEM (c4)	7.62616139905826e-101	1.27562801722048e-96	0.480526129223262	0.294	0.1
SELENOW	TEM (c4)	6.01789502188726e-100	1.00661330031108e-95	0.500524007325754	0.96	0.868
CD2	TEM (c4)	4.51807274489345e-98	7.55738028038328e-94	0.655547326568917	0.84	0.612
ANXA1	TEM (c4)	5.57744975773906e-98	9.32940020977013e-94	0.601686880637623	0.673	0.377
CAPN2	TEM (c4)	4.65866886921304e-96	7.79255541753266e-92	0.492488639536261	0.281	0.096
ACOT9	TEM (c4)	9.62563100051443e-95	1.61007929745605e-90	0.629025891241874	0.438	0.202
ACTN4	TEM (c4)	4.63329659472218e-94	7.7501152139918e-90	0.593928146128829	0.522	0.259
ARPC2	TEM (c4)	1.25254110740058e-93	2.09512551034895e-89	0.55482658403242	0.884	0.711
LGALS9	TEM (c4)	1.80188047020301e-93	3.01400546250857e-89	0.478505711064874	0.287	0.1
LTA4H	TEM (c4)	4.59477970769136e-93	7.68568801705534e-89	0.580908837945695	0.435	0.198
PTPRE	TEM (c4)	1.22093986015932e-92	2.04226610408849e-88	0.530177124913296	0.394	0.166
TAP1	TEM (c4)	1.34567893884668e-92	2.25091716100885e-88	0.478774849857168	0.968	0.879
SLC25A5	TEM (c4)	1.34830989654026e-91	2.25531796394289e-87	0.623640912416092	0.629	0.366
ENSCAFG00000006913	TEM (c4)	5.45283724431509e-91	9.12096085856585e-87	0.535115101119787	0.879	0.724
AHNAK	TEM (c4)	9.4314571485012e-90	1.5775998372298e-85	0.6249956272847	0.406	0.18
EMP3	TEM (c4)	3.43652227323856e-89	5.74827080644613e-85	0.530999861531722	0.952	0.88
SEC61B	TEM (c4)	1.33040989858436e-87	2.22537663736205e-83	0.606261101089072	0.798	0.574
SAMSN1	TEM (c4)	3.89064976533784e-85	6.50788986248061e-81	0.518633634756054	0.305	0.118
CYBA	TEM (c4)	5.09621908983587e-84	8.52444567156845e-80	0.58146759360452	0.81	0.59
FXYD5	TEM (c4)	5.37647534098344e-84	8.99323030286301e-80	0.596919828732848	0.58	0.328
ENSCAFG00000044300	TEM (c4)	7.07070470300864e-84	1.18271677567225e-79	0.522424074592413	0.392	0.174
CORO1B	TEM (c4)	1.6759216653065e-82	2.80331416955819e-78	0.469062015283578	0.975	0.927
NME2	TEM (c4)	2.08705960400768e-81	3.49102459962364e-77	0.411292273803507	0.953	0.877
ENSCAFG00000029155	TEM (c4)	3.75098307607593e-81	6.2742693913522e-77	0.523462867469329	0.838	0.666
GBGT1	TEM (c4)	5.92865578009123e-81	9.9168625233586e-77	0.499346022220122	0.354	0.15
SLC25A6	TEM (c4)	8.03524571606927e-81	1.34405555092691e-76	0.367359552160944	0.992	0.985
PGLS	TEM (c4)	1.20776426984864e-79	2.02022729417582e-75	0.560166868704065	0.508	0.271
CD3D	TEM (c4)	4.35578908108359e-77	7.28592839592852e-73	0.445931240692262	0.961	0.889
ARHGDIB	TEM (c4)	2.29065171570387e-76	3.83157312485786e-72	0.594360450616765	0.687	0.455
TKT	TEM (c4)	2.46597496515584e-76	4.12483632421617e-72	0.604832604995584	0.656	0.433
MAN1A1	TEM (c4)	9.34158200370689e-76	1.56256642176005e-71	0.569543176712219	0.583	0.334
RIPK3	TEM (c4)	3.89650747027852e-75	6.51768804553488e-71	0.491382642027967	0.482	0.246
PLEC	TEM (c4)	4.51240434773291e-75	7.54789875245284e-71	0.571515873343188	0.466	0.24
ETHE1	TEM (c4)	2.68777248452539e-74	4.49583703486562e-70	0.565688134655114	0.499	0.273
PRDM1	TEM (c4)	2.49721876864789e-72	4.17709783431732e-68	0.51397482750317	0.378	0.174
ANTXR2	TEM (c4)	5.58283023908904e-72	9.33840014092424e-68	0.512903419295778	0.592	0.329
CIB1	TEM (c4)	2.41377990046881e-71	4.03752963951419e-67	0.500612861469047	0.623	0.373
RIDA	TEM (c4)	7.51132057296605e-71	1.25641859224003e-66	0.445885679224824	0.279	0.111
ENSCAFG00000046637	TEM (c4)	1.14020810203359e-70	1.90722609227158e-66	0.405860541288474	0.925	0.83
WDR1	TEM (c4)	6.72748403359322e-70	1.12530625429914e-65	0.474605206228445	0.449	0.228
GATA3	TEM (c4)	1.09406253212809e-69	1.83003839749065e-65	0.624494996284467	0.599	0.363
TWF2	TEM (c4)	2.49790892099364e-69	4.17825225214606e-65	0.478507673534745	0.504	0.272
SLC9A9	TEM (c4)	2.0030774461135e-68	3.35054764411405e-64	0.476385727452048	0.365	0.17
C5H16orf74	TEM (c4)	3.40825088951648e-68	5.70098126289421e-64	0.430313297838368	0.307	0.129
ENSCAFG00000047391	TEM (c4)	2.66338724331022e-67	4.45504784188501e-63	0.4687763979656	0.887	0.742
S100A2	TEM (c4)	3.27859561539232e-67	5.48410688586673e-63	0.518410867710614	0.311	0.138
HMGB1	TEM (c4)	1.45589418623831e-66	2.43527420532082e-62	0.416177713867702	0.977	0.939
IQGAP1	TEM (c4)	2.92141126982574e-66	4.88664463103751e-62	0.52431706798901	0.815	0.617
ENSCAFG00000028613	TEM (c4)	5.47530576267161e-66	9.1585439492208e-62	0.466394460668532	0.918	0.836
CTSA	TEM (c4)	3.56139932214795e-65	5.95715264615688e-61	0.437438786084633	0.373	0.178
ICOS	TEM (c4)	5.55228965628522e-64	9.28731490806828e-60	0.446171672228636	0.382	0.184
ENSCAFG00000030083	TEM (c4)	9.55964131734261e-63	1.5990412031519e-58	0.506424634578974	0.542	0.317
SAT1	TEM (c4)	8.10995364236146e-62	1.3565519457578e-57	0.499590964857182	0.465	0.251
LRRFIP1	TEM (c4)	1.68626261439703e-61	2.8206114751019e-57	0.446907861790465	0.879	0.715
UNC93B1	TEM (c4)	4.53167458449793e-60	7.58013207748968e-56	0.575917929044757	0.537	0.328
KCNAB2	TEM (c4)	5.79794373924074e-60	9.69822049262799e-56	0.361813246636025	0.267	0.112
CAMKK2	TEM (c4)	1.17977323586287e-59	1.97340669162783e-55	0.392278391108446	0.297	0.131
COX5B	TEM (c4)	1.87089401817714e-59	3.12944442420491e-55	0.429168227113351	0.867	0.733
OSTF1	TEM (c4)	9.57247229131188e-59	1.60118744016774e-54	0.485323779024382	0.458	0.254
ENSCAFG00000008221	TEM (c4)	3.97330886900546e-58	6.64615374518543e-54	0.477761493214277	0.468	0.262
HEXB	TEM (c4)	9.72026724699288e-58	1.6259091024045e-53	0.383693577573017	0.295	0.133
ENSCAFG00000043577	TEM (c4)	4.55076029282503e-57	7.61205674180842e-53	0.430491675966922	0.865	0.751
ARID5B	TEM (c4)	1.31302895571646e-56	2.19630353422692e-52	0.408752568817281	0.468	0.256
MSN	TEM (c4)	1.87482648090838e-56	3.13602225461544e-52	0.467183859717633	0.64	0.423
MTPN	TEM (c4)	1.65259091962395e-55	2.76428883125497e-51	0.408604881407868	0.332	0.161
ARPC1B	TEM (c4)	4.37329833539021e-55	7.31521612560721e-51	0.427016335331163	0.298	0.139
ENSCAFG00000017655	TEM (c4)	4.44763584477631e-55	7.43956047755734e-51	0.461991897763114	0.599	0.383
DOK2	TEM (c4)	5.18119795699149e-55	8.66658982265967e-51	0.401339823483155	0.283	0.128
ENSCAFG00000044483	TEM (c4)	1.59638466402501e-54	2.67027262751464e-50	0.445280861160562	0.721	0.522
ACP5	TEM (c4)	1.62739709172464e-54	2.72214711532781e-50	0.431870700132787	0.693	0.477
ENSCAFG00000037735	TEM (c4)	2.89238101300921e-54	4.83808572046051e-50	0.452639104006023	0.998	0.993
GGTA1	TEM (c4)	3.39917727333624e-54	5.68580382510952e-50	0.479365764466496	0.619	0.401
CPD	TEM (c4)	3.67594765708835e-54	6.14875764601169e-50	0.401932801311976	0.372	0.188
SUMO2	TEM (c4)	3.68628281548995e-54	6.16604526547003e-50	0.329512380933475	0.965	0.903
CALM3	TEM (c4)	4.99470544602736e-54	8.35464379956997e-50	0.556607291841981	0.423	0.235
CISD3	TEM (c4)	5.87499306629582e-54	9.82710090199301e-50	0.445567029358778	0.479	0.272
ENSCAFG00000046442	TEM (c4)	1.00955269679028e-53	1.68867879592109e-49	0.440798389007114	0.908	0.83
PSMB10	TEM (c4)	1.06912156844415e-53	1.78831964753654e-49	0.463547588085836	0.664	0.452
IRF3	TEM (c4)	1.099173868961e-53	1.83858813061106e-49	0.477730823696322	0.497	0.295
FTH1.1	TEM (c4)	2.35531394279852e-53	3.93973363211909e-49	0.32336720820555	0.995	0.986
PFKP	TEM (c4)	2.43294781673775e-53	4.06959181305723e-49	0.373368047708868	0.325	0.157
TNFRSF25	TEM (c4)	1.22173341234812e-52	2.0435934788347e-48	0.40512745933034	0.283	0.131
PSMB1	TEM (c4)	1.47942783618739e-52	2.47463894159064e-48	0.432986957013915	0.82	0.66
MYCBP2	TEM (c4)	2.30341591400254e-52	3.85292379935206e-48	0.472980579313008	0.89	0.803
PPP1R12A	TEM (c4)	1.50677548767728e-51	2.52038335823779e-47	0.468209962461378	0.688	0.488
BIN2	TEM (c4)	4.32091394243202e-51	7.22759275150603e-47	0.436393272285925	0.593	0.387
CTSS	TEM (c4)	7.95730167735412e-51	1.33101785157102e-46	0.396219814979178	0.393	0.21
CAST	TEM (c4)	1.14969989446808e-50	1.92310301347676e-46	0.498445808729255	0.585	0.384
TGFB1	TEM (c4)	1.91384032776939e-50	3.20128071625986e-46	0.453171666277716	0.584	0.375
SEM1	TEM (c4)	3.2020693257797e-50	5.35610136123171e-46	0.433433978212706	0.793	0.643
RABGAP1L	TEM (c4)	5.27508472227559e-50	8.82363421495038e-46	0.427343020363044	0.357	0.187
NDUFB4	TEM (c4)	5.38494319537797e-50	9.00739448290872e-46	0.444331189094118	0.685	0.496
ABTB1	TEM (c4)	7.55085281625325e-50	1.26303115057468e-45	0.430701153083524	0.394	0.213
CD3E	TEM (c4)	1.19603461992419e-49	2.00060710874719e-45	0.278498956581818	0.986	0.974
FLNA	TEM (c4)	1.7787838809142e-49	2.97537179760518e-45	0.435454722388247	0.427	0.241
COX4I1	TEM (c4)	1.92348866383563e-49	3.21741948799786e-45	0.330707833635784	0.926	0.84
FBXO6	TEM (c4)	3.17077839655972e-49	5.30376102392544e-45	0.376362897965572	0.36	0.184
ST3GAL6	TEM (c4)	1.240430167181e-48	2.07486754064366e-44	0.423432745172095	0.408	0.226
ARPC5	TEM (c4)	2.01522162620969e-48	3.37086121416095e-44	0.389021398095265	0.353	0.184
SNX3	TEM (c4)	3.77255936482325e-48	6.31036004953986e-44	0.401027110790049	0.73	0.538
CSK	TEM (c4)	1.76619123505746e-47	2.95430807888061e-43	0.426133238268856	0.681	0.472
ATP2B1	TEM (c4)	2.05565655502569e-47	3.43849671959147e-43	0.433939199585893	0.415	0.234
ENSCAFG00000014478	TEM (c4)	2.81969741489152e-47	4.71650786588905e-43	0.380171721143042	0.991	0.988
SSR2	TEM (c4)	5.49343791543944e-47	9.18887360115555e-43	0.395963100061164	0.805	0.66
MVB12A	TEM (c4)	1.32294821918261e-46	2.21289548622675e-42	0.423259539938792	0.432	0.248
DEGS1	TEM (c4)	2.01381871040818e-46	3.36851455689976e-42	0.38161412310324	0.368	0.197
RAB11A	TEM (c4)	2.43155742788996e-46	4.06726610963153e-42	0.391439926916917	0.451	0.265
ENSCAFG00000049827	TEM (c4)	2.4389994894881e-46	4.07971444606674e-42	0.419733861691052	0.731	0.548
IQGAP2	TEM (c4)	2.48895330310059e-46	4.16327219009635e-42	0.450135284366063	0.44	0.259
PPP4C	TEM (c4)	3.54002074830473e-46	5.92139270568932e-42	0.383308875477266	0.425	0.239
ENSCAFG00000046600	TEM (c4)	4.43438157488217e-46	7.41739006030541e-42	0.588996597013782	0.638	0.457
YWHAB	TEM (c4)	1.4530391698423e-45	2.43049861939521e-41	0.320217635328373	0.945	0.876
MBD2	TEM (c4)	1.58893898428552e-45	2.6578182390144e-41	0.394464606011442	0.415	0.235
TIPARP	TEM (c4)	2.23642139071729e-45	3.74086206025282e-41	0.416690306540425	0.324	0.168
SLA	TEM (c4)	6.22469744734104e-45	1.04120514201674e-40	0.420055531861913	0.642	0.445
IFI44	TEM (c4)	9.93775242435956e-45	1.66228784802262e-40	0.36598290140501	0.281	0.137
ANKRD12	TEM (c4)	1.13377331608398e-44	1.89646262581367e-40	0.423525073759592	0.87	0.739
DLA-DRA	TEM (c4)	1.71206375708575e-44	2.86376904647734e-40	0.363131338088921	0.972	0.928
ENSCAFG00000042877	TEM (c4)	2.38085013607399e-44	3.98244802261097e-40	0.377087865969292	0.827	0.703
AP2S1	TEM (c4)	4.46891345396366e-44	7.47515153444502e-40	0.380700723728344	0.525	0.326
MGST3	TEM (c4)	5.1288934997256e-44	8.57910015699101e-40	0.396574788372792	0.563	0.37
OAZ1	TEM (c4)	1.17065284386627e-43	1.9581510119351e-39	0.317376159638378	0.951	0.897
ENSCAFG00000003012	TEM (c4)	2.19892528017654e-43	3.67814231615129e-39	0.37855264310951	0.33	0.175
ENSCAFG00000043612	TEM (c4)	4.74116038474412e-43	7.93053897556148e-39	0.308571338549845	0.26	0.123
FLII	TEM (c4)	5.1994584072565e-43	8.69713407781794e-39	0.395974336553712	0.5	0.311
PPA2	TEM (c4)	7.83546395793013e-43	1.31063805624297e-38	0.33697435857856	0.338	0.177
C9H17orf99	TEM (c4)	1.24577117134218e-42	2.08380143830407e-38	0.379691199919775	0.356	0.194
ZNF292	TEM (c4)	1.43891442855982e-42	2.40687216465201e-38	0.438045904857989	0.648	0.466
ACTR2	TEM (c4)	1.56260943684694e-42	2.61377680501388e-38	0.374843392703553	0.432	0.252
RALBP1	TEM (c4)	9.921132168395e-42	1.65950777780743e-37	0.371018698658431	0.755	0.574
JPT1	TEM (c4)	1.8939866634872e-41	3.16807149201503e-37	0.38852706729736	0.653	0.462
PDLIM2	TEM (c4)	2.36320139955561e-41	3.95292698103667e-37	0.396531062229001	0.621	0.431
CSTB	TEM (c4)	2.39587953041224e-41	4.00758769052056e-37	0.363418504896388	0.715	0.519
NCKAP1L	TEM (c4)	2.7275729727884e-41	4.56241131158315e-37	0.346389991625434	0.323	0.169
ENSCAFG00000042572	TEM (c4)	3.87075162722863e-41	6.47460624686533e-37	0.408683266658683	0.671	0.486
RNASEH2B	TEM (c4)	4.78879633094829e-41	8.0102196227772e-37	0.446033946386561	0.528	0.346
ZAP70	TEM (c4)	1.05374946536181e-40	1.76260673071069e-36	0.426305554732836	0.486	0.306
COTL1	TEM (c4)	2.71150295829449e-40	4.5355309983392e-36	0.32845055266152	0.307	0.16
EDF1	TEM (c4)	3.30907018949042e-40	5.53508170596063e-36	0.353993528985958	0.792	0.63
EZR	TEM (c4)	5.86996657030393e-40	9.81869308214738e-36	0.279878655537493	0.987	0.964
ECH1	TEM (c4)	6.05416552070251e-40	1.01268026664791e-35	0.284668816524849	0.264	0.128
TMED3	TEM (c4)	6.24938055124217e-40	1.04533388480628e-35	0.368813755029475	0.446	0.27
ZNRF1	TEM (c4)	8.3842098657396e-40	1.40242678424226e-35	0.351054441947489	0.406	0.234
SH2D3C	TEM (c4)	1.62763442602179e-39	2.72254410440665e-35	0.354089675572261	0.293	0.152
OPTN	TEM (c4)	2.0533927521271e-39	3.434710056483e-35	0.388181527236574	0.795	0.653
CHCHD10	TEM (c4)	2.58451227478776e-39	4.32311368203749e-35	0.33062067140823	0.509	0.317
ENSCAFG00000025128	TEM (c4)	3.45747263032772e-39	5.78331446874918e-35	0.429653173169212	0.439	0.269
ETFB	TEM (c4)	3.52932843446175e-39	5.90350767232418e-35	0.378297452123972	0.513	0.325
COPE	TEM (c4)	4.84161134772303e-39	8.09856330133631e-35	0.375682753019124	0.629	0.444
COX5A	TEM (c4)	1.10483612292625e-38	1.84805938281875e-34	0.355890869342856	0.783	0.636
BUD23	TEM (c4)	1.51181017385418e-38	2.52880487780588e-34	0.355890726144254	0.663	0.465
RGS19	TEM (c4)	1.70592910767003e-38	2.85350761839965e-34	0.377740876950162	0.65	0.454
GYPC	TEM (c4)	1.69603407534843e-37	2.83695619783532e-33	0.399869907088563	0.467	0.296
SDF2L1	TEM (c4)	2.98155306962126e-37	4.98724381955548e-33	0.37380084606508	0.659	0.471
TAPBP	TEM (c4)	6.09104673420608e-37	1.01884938723065e-32	0.367163537825678	0.423	0.255
BCL2A1	TEM (c4)	8.08096157427923e-37	1.35170244252969e-32	0.364019714556507	0.654	0.474
RNF181	TEM (c4)	8.53516802733527e-37	1.42767755593237e-32	0.335456625644406	0.411	0.245
ENSCAFG00000042598	TEM (c4)	9.17006992888074e-37	1.53387759700388e-32	0.331503306235982	0.886	0.786
NBR1	TEM (c4)	1.71953486189622e-36	2.87626596349381e-32	0.343097624686013	0.353	0.201
DLA88	TEM (c4)	3.235274780064e-36	5.41164412461305e-32	0.365275717615535	0.96	0.93
STK4	TEM (c4)	5.44399887247212e-36	9.10617691398412e-32	0.378007446555519	0.791	0.649
C17orf49	TEM (c4)	8.94562124529892e-36	1.49633406570115e-31	0.392037777225017	0.52	0.344
ENSCAFG00000018753	TEM (c4)	1.31757698654114e-35	2.20391102538737e-31	0.330612413026553	0.635	0.453
H3-3A	TEM (c4)	1.53241162321411e-35	2.56326492215024e-31	0.263636677557805	0.956	0.916
GPATCH2	TEM (c4)	2.03032329329979e-35	3.39612177270256e-31	0.30947480360776	0.296	0.158
PPP1CA	TEM (c4)	2.1540178830081e-35	3.60302571290765e-31	0.317991951885928	0.326	0.182
DLA-64	TEM (c4)	3.56300458341684e-35	5.95983776668135e-31	0.261872379396912	1	0.999
AKAP13	TEM (c4)	1.58027848587949e-34	2.64333182333063e-30	0.378450660583279	0.619	0.441
CHMP2A	TEM (c4)	1.82553409198883e-34	3.05357087566972e-30	0.319601215073611	0.391	0.232
TBCB	TEM (c4)	1.97133927204536e-34	3.29745920035027e-30	0.327880134905073	0.392	0.235
TPM3	TEM (c4)	2.40325344073897e-34	4.01992203032408e-30	0.370608416236778	0.72	0.563
PDIA3	TEM (c4)	8.01563757072934e-34	1.3407756964559e-29	0.332997499719657	0.535	0.357
ELL	TEM (c4)	1.17515607079547e-33	1.96568355961958e-29	0.368225626403251	0.478	0.31
MAP7D3	TEM (c4)	1.24018006043513e-33	2.07444918708983e-29	0.350437562276448	0.432	0.272
ZDHHC20	TEM (c4)	1.48771681304764e-33	2.48850391318478e-29	0.267118777523798	0.257	0.133
ATP5F1C	TEM (c4)	1.50571888618583e-33	2.51861598092304e-29	0.354029911531476	0.634	0.472
GSTP1	TEM (c4)	1.57964632675117e-33	2.64227441075669e-29	0.259558429525466	0.281	0.149
PIGX	TEM (c4)	2.71060328526529e-33	4.53402611526325e-29	0.359057692658793	0.409	0.253
INPP5D	TEM (c4)	3.1397684211213e-33	5.25189063800959e-29	0.34492071875634	0.36	0.214
ENSCAFG00000043616	TEM (c4)	3.46491494521177e-33	5.79576322885572e-29	0.304827424994579	0.855	0.761
TRIM25	TEM (c4)	6.34083547895672e-33	1.06063155056509e-28	0.300999238854055	0.304	0.167
ENSCAFG00000033667	TEM (c4)	6.99775347316413e-33	1.17051422345616e-28	0.336443184618788	0.463	0.298
PPP2R5A	TEM (c4)	7.30955451250294e-33	1.22266918330637e-28	0.353998765065031	0.424	0.267
DLA-DMA	TEM (c4)	1.22599937948179e-32	2.05072916205919e-28	0.381289231075256	0.376	0.23
STK10	TEM (c4)	1.41263060525896e-32	2.36290721341665e-28	0.320924071233192	0.261	0.139
ARHGDIA	TEM (c4)	1.6030155103529e-32	2.68136404416729e-28	0.349732929263209	0.719	0.547
SEPTIN9	TEM (c4)	5.09703953882798e-32	8.52581803659756e-28	0.336777660116612	0.719	0.553
PNP	TEM (c4)	6.94501045586245e-32	1.16169189895211e-27	0.32794200514101	0.291	0.165
ENSCAFG00000032363	TEM (c4)	7.9021433225171e-32	1.32179151355744e-27	0.331432719542371	0.328	0.192
MPC2	TEM (c4)	8.73312950453594e-32	1.46079057222373e-27	0.307116101962438	0.528	0.357
ARPC4	TEM (c4)	1.15662105811049e-31	1.93468004390142e-27	0.279452746067144	0.26	0.138
CCSER2	TEM (c4)	1.15774290128827e-31	1.93655655098488e-27	0.301223372052522	0.3	0.167
HCLS1	TEM (c4)	1.32842785395843e-31	2.22206127131626e-27	0.317048234739298	0.396	0.245
SHARPIN	TEM (c4)	1.47047557476635e-31	2.45966449391168e-27	0.307689613781529	0.417	0.26
NDUFB8	TEM (c4)	1.6140714883247e-31	2.69985737852072e-27	0.32919762158041	0.685	0.528
SELENOT	TEM (c4)	1.92019324947469e-31	3.21190724839632e-27	0.334901337716939	0.656	0.483
HM13	TEM (c4)	3.33857216665421e-31	5.58442966316249e-27	0.30788018911811	0.355	0.212
ATP1A1	TEM (c4)	3.36444037917923e-31	5.6276994222531e-27	0.282594078268039	0.258	0.138
TUT7	TEM (c4)	3.50536841508671e-31	5.86342974791553e-27	0.319210415537472	0.32	0.186
PSMA5	TEM (c4)	4.2132961211497e-31	7.0475804218471e-27	0.313077556962512	0.355	0.213
CELF2	TEM (c4)	4.80799521011413e-31	8.04233358795791e-27	0.388374637577124	0.76	0.611
FMNL1	TEM (c4)	5.41873971404815e-31	9.06392591968834e-27	0.328503365227417	0.589	0.409
NR3C1	TEM (c4)	5.48775309863025e-31	9.17936460807883e-27	0.369591343890197	0.573	0.408
U2AF1L4	TEM (c4)	5.88673060338573e-31	9.84673428028332e-27	0.30236748374108	0.3	0.17
IGF2R	TEM (c4)	6.20289012072404e-31	1.03755743049351e-26	0.346230449280918	0.322	0.189
EML4	TEM (c4)	6.49443464335568e-31	1.0863240827941e-26	0.342039713780293	0.468	0.306
ENSCAFG00000043160	TEM (c4)	1.06954650447843e-30	1.78903043804106e-26	0.295002227273593	0.379	0.228
CAT	TEM (c4)	1.25048469158172e-30	2.09168574360874e-26	0.271281457618328	0.294	0.164
CDC42	TEM (c4)	1.36597197434842e-30	2.28486132149261e-26	0.321968198577884	0.774	0.643
ENSCAFG00000032392	TEM (c4)	1.4210968925239e-30	2.37706877212473e-26	0.316190397751519	0.946	0.897
SAMD9L	TEM (c4)	1.51786651352095e-30	2.53893531716649e-26	0.385158958635781	0.586	0.421
UFD1	TEM (c4)	1.64935986171488e-30	2.75888424069049e-26	0.28056477167793	0.274	0.151
MPG	TEM (c4)	2.34359036791347e-30	3.92012360840887e-26	0.288274739372504	0.439	0.274
TRIR	TEM (c4)	3.09420808498771e-30	5.17568186375895e-26	0.3224010812321	0.68	0.511
NDUFS6	TEM (c4)	4.23412002384442e-30	7.08241256388456e-26	0.318175769240317	0.546	0.377
ETS1	TEM (c4)	4.38703753363012e-30	7.3381976825031e-26	0.266947672957933	0.936	0.875
TXNDC17	TEM (c4)	5.05142002916738e-30	8.44951028278828e-26	0.329223158979047	0.784	0.652
RBM34	TEM (c4)	5.16068484355273e-30	8.63227753781065e-26	0.301850519512613	0.388	0.236
CD74	TEM (c4)	6.10502082742987e-30	1.02118683380419e-25	0.397436136400843	0.62	0.46
SMAP1	TEM (c4)	1.09480424518572e-29	1.83127906092216e-25	0.297620922377283	0.432	0.271
LACTB	TEM (c4)	1.33595879749288e-29	2.23465828056634e-25	0.267515715074466	0.256	0.139
PDE6D	TEM (c4)	1.38482072520417e-29	2.31638962704901e-25	0.255525908060481	0.26	0.139
ENSCAFG00000030143	TEM (c4)	2.74661706986015e-29	4.59426637275507e-25	0.283613829328197	0.372	0.225
FDX1	TEM (c4)	5.20633440556384e-29	8.70863556018664e-25	0.275948398963135	0.346	0.206
ENSCAFG00000013683	TEM (c4)	5.51569283768789e-29	9.22609940960054e-25	0.31053581287217	0.498	0.334
PSMA2	TEM (c4)	6.01608308621139e-29	1.00631021783058e-24	0.307325761846779	0.544	0.383
JAK2	TEM (c4)	6.60666547853432e-29	1.10509693459444e-24	0.304618837198847	0.518	0.35
TXNL1	TEM (c4)	6.68099083070912e-29	1.11752933625272e-24	0.300795837671148	0.599	0.437
ZDHHC12	TEM (c4)	7.22708707643389e-29	1.2088748552751e-24	0.290261681304593	0.337	0.2
CAPZB	TEM (c4)	7.65745927859688e-29	1.2808632135309e-24	0.294383105374033	0.293	0.168
DCPS	TEM (c4)	8.42180011734955e-29	1.40871450562906e-24	0.261121203350284	0.331	0.194
SYNGR2	TEM (c4)	1.13082969819421e-28	1.89153883616946e-24	0.312920198472238	0.44	0.289
DLA-DQA1	TEM (c4)	1.38871343205384e-28	2.32290095779646e-24	0.318503328924446	0.418	0.268
PSME2	TEM (c4)	1.6228108460922e-28	2.71447570225842e-24	0.331902350966839	0.724	0.584
CASP6	TEM (c4)	2.04819457909471e-28	3.42601507245173e-24	0.25341452723358	0.315	0.182
EVA1B	TEM (c4)	2.09670438051982e-28	3.5071574172955e-24	0.350053271728779	0.613	0.45
GLRX2	TEM (c4)	2.102311866807e-28	3.51653705960807e-24	0.285101988427284	0.324	0.191
ENSCAFG00000045013	TEM (c4)	3.24375192374095e-28	5.42582384284148e-24	0.284778546635428	0.861	0.759
CPT1A	TEM (c4)	3.39944990426733e-28	5.68625985486796e-24	0.294394337757688	0.332	0.198
EIF3F	TEM (c4)	3.65375556270433e-28	6.11163692973554e-24	0.265200244946073	0.879	0.808
PSME1	TEM (c4)	4.49487536189415e-28	7.51857801784034e-24	0.310150195315274	0.782	0.64
ENSCAFG00000002015	TEM (c4)	5.43700389836494e-28	9.09447642079503e-24	0.272332345225727	0.315	0.186
PAK2	TEM (c4)	6.11825466954741e-28	1.02340045857519e-23	0.297193785938592	0.714	0.547
ENSCAFG00000041140	TEM (c4)	8.67937153520378e-28	1.45179847669354e-23	0.2591198289371	0.251	0.138
SKAP1	TEM (c4)	1.2680405701396e-27	2.12105146167251e-23	0.290326172040233	0.838	0.718
SMC6	TEM (c4)	1.54939210318287e-27	2.59166817099399e-23	0.342663887525721	0.703	0.56
TSPO	TEM (c4)	2.52318648685038e-27	4.22053403655464e-23	0.414003805450115	0.67	0.541
NEDD8	TEM (c4)	3.75820677044631e-27	6.28635246492555e-23	0.301288276469079	0.717	0.561
GRK6	TEM (c4)	4.06714917142518e-27	6.8031204190429e-23	0.290852768323391	0.466	0.313
ENO1	TEM (c4)	5.26111982196846e-27	8.80027512620665e-23	0.351751034301139	0.754	0.636
PSMA7	TEM (c4)	1.00611012068005e-26	1.68292039886151e-22	0.264573037459176	0.877	0.777
TAF10	TEM (c4)	1.26760246515644e-26	2.12031864346718e-22	0.272999191855448	0.703	0.545
TPI1	TEM (c4)	1.73251912265275e-26	2.89798473646126e-22	0.32054286886238	0.669	0.516
MYH9	TEM (c4)	2.30391997148723e-26	3.85376693630669e-22	0.270331574797478	0.916	0.836
UBE2K	TEM (c4)	2.43721676808359e-26	4.07673248797341e-22	0.26405453318791	0.386	0.244
RNASEK	TEM (c4)	2.91198050388186e-26	4.87086978884319e-22	0.293495670130548	0.74	0.596
ATP5IF1	TEM (c4)	3.25652816636043e-26	5.44719466387109e-22	0.259060144617374	0.862	0.762
ATP5PF	TEM (c4)	3.40404930900008e-26	5.69395327916443e-22	0.28864427397536	0.791	0.672
TLN1	TEM (c4)	3.4754072332494e-26	5.81331367905627e-22	0.292068827989875	0.822	0.699
CD63	TEM (c4)	3.48929525912071e-26	5.83654417993121e-22	0.294967335527135	0.746	0.59
COMMD10	TEM (c4)	3.81165238263225e-26	6.37575094042897e-22	0.252391065920018	0.362	0.224
MRPL39	TEM (c4)	4.07111787867266e-26	6.80975887565575e-22	0.255560359567181	0.386	0.243
ENSCAFG00000011856	TEM (c4)	4.26540729953597e-26	7.13474678993382e-22	0.293015941219197	0.333	0.205
WAS	TEM (c4)	9.01919556699996e-26	1.50864084249208e-21	0.294533495767527	0.535	0.383
METTL7A	TEM (c4)	1.08909682626293e-25	1.82173226129e-21	0.26741668221514	0.282	0.165
DHRS7	TEM (c4)	1.33059069810936e-25	2.22567906072753e-21	0.305754207121917	0.705	0.547
EIF4G3	TEM (c4)	1.41657096477545e-25	2.3694982527799e-21	0.270260484023508	0.311	0.186
PSMA6	TEM (c4)	1.48734180006197e-25	2.48787662896366e-21	0.287156205822159	0.58	0.427
CDADC1	TEM (c4)	1.67840354377909e-25	2.80746560767929e-21	0.310836307467289	0.535	0.373
PSMB2	TEM (c4)	1.87793897458382e-25	3.14122852278636e-21	0.261770521104366	0.655	0.504
DPP7	TEM (c4)	1.99789396500931e-25	3.34187723527107e-21	0.270502206711598	0.27	0.157
TAOK3	TEM (c4)	2.24497310700619e-25	3.75516651608926e-21	0.258487691338851	0.319	0.194
SRPK1	TEM (c4)	2.34512915256578e-25	3.92269753349677e-21	0.260503543087229	0.374	0.236
MMADHC	TEM (c4)	2.64165554768806e-25	4.41869723461781e-21	0.270413228751983	0.477	0.322
CIRBP	TEM (c4)	2.7622788429222e-25	4.62046382055596e-21	0.288648359535996	0.71	0.558
PSMD8	TEM (c4)	2.81364139852752e-25	4.70637796731698e-21	0.253903089551608	0.364	0.228
RBPJ	TEM (c4)	2.92964789634782e-25	4.900422036221e-21	0.3029717564611	0.415	0.272
COMMD6	TEM (c4)	2.96181470723104e-25	4.95422746078536e-21	0.293185813242886	0.426	0.285
GRK5	TEM (c4)	4.11255237068588e-25	6.87906635044627e-21	0.259799355003414	0.307	0.183
PSMD4	TEM (c4)	7.04736989217909e-25	1.1788135618648e-20	0.298409610036035	0.513	0.368
PSMB3	TEM (c4)	7.41330880450582e-25	1.24002416372969e-20	0.299221735702912	0.579	0.426
GSTO1	TEM (c4)	8.09936453883384e-25	1.35478070641074e-20	0.278364412678916	0.759	0.636
DEF6	TEM (c4)	1.02975812070025e-24	1.72247640849531e-20	0.29360102399894	0.511	0.352
FYB1	TEM (c4)	1.59012821202901e-24	2.65980746026092e-20	0.329543828834372	0.773	0.661
MYO9B	TEM (c4)	2.08447806238335e-24	3.48670645494862e-20	0.262590246194604	0.277	0.164
FGL2	TEM (c4)	3.06003312618899e-24	5.11851741017633e-20	0.322801075937626	0.312	0.194
MTDH	TEM (c4)	3.41918436313878e-24	5.71926968422224e-20	0.25391418243481	0.891	0.818
CD7	TEM (c4)	4.26247806769641e-24	7.12984706383578e-20	0.343202754078771	0.559	0.423
CD47	TEM (c4)	5.13305743095453e-24	8.58606516475764e-20	0.292371108556544	0.63	0.479
ENSCAFG00000002646	TEM (c4)	6.16307068801504e-24	1.03089683398427e-19	0.320980602003139	0.487	0.345
NANS	TEM (c4)	6.56606847275044e-24	1.09830627343697e-19	0.283458437781946	0.752	0.61
CD3G	TEM (c4)	7.39322268152761e-24	1.23666435793912e-19	0.315933653154714	0.693	0.563
ENSCAFG00000013366	TEM (c4)	7.96122400783485e-24	1.33167393979054e-19	0.275487639729495	0.813	0.714
GLIPR1	TEM (c4)	8.39035869158661e-24	1.40345529834169e-19	0.273823998112532	0.358	0.228
ROCK1	TEM (c4)	8.42202534988608e-24	1.40875218027545e-19	0.291685182262187	0.588	0.428
FNBP1	TEM (c4)	9.95652840224609e-24	1.6654285058437e-19	0.277026756269999	0.472	0.329
EIF3I	TEM (c4)	1.94690746594267e-23	3.25659211828231e-19	0.265414367938447	0.64	0.481
ITGB1BP1	TEM (c4)	3.0575723086501e-23	5.11440120067902e-19	0.266277122567809	0.49	0.335
ARHGAP30	TEM (c4)	3.43101074373149e-23	5.73905167103966e-19	0.252487710013304	0.362	0.233
CLDND1	TEM (c4)	3.97949140744996e-23	6.65649527724156e-19	0.273612965528384	0.307	0.188
LYST	TEM (c4)	5.02711392158652e-23	8.40885345663777e-19	0.289253289070469	0.401	0.265
OGT	TEM (c4)	5.31154215983791e-23	8.88461657076088e-19	0.335789693923417	0.65	0.502
CD37	TEM (c4)	7.17683037208187e-23	1.20046841633813e-18	0.298643676428905	0.695	0.543
SREK1IP1	TEM (c4)	8.71864510368872e-23	1.45836776649401e-18	0.291997996003	0.61	0.462
HMGB2	TEM (c4)	8.96096311827138e-23	1.49890030079325e-18	0.317174367484629	0.828	0.725
RAP1B	TEM (c4)	9.05391375890716e-23	1.5144481544524e-18	0.266927313358558	0.445	0.301
PSMB4	TEM (c4)	9.67788808027597e-23	1.61882033918776e-18	0.282060196196825	0.622	0.485
MRPL20	TEM (c4)	2.03490399726562e-22	3.4037839162262e-18	0.256117435619983	0.718	0.565
H2AZ2	TEM (c4)	3.19558769088698e-22	5.34525953054665e-18	0.349946984163009	0.446	0.317
ENSCAFG00000049156	TEM (c4)	4.43304502054103e-22	7.41515440585897e-18	0.274587352492839	0.731	0.605
REX1BD	TEM (c4)	6.91849121997833e-22	1.15725602636578e-17	0.275221030597149	0.506	0.357
KLF6	TEM (c4)	7.48509392228812e-22	1.25203166038113e-17	0.311839093154882	0.861	0.761
TACC1	TEM (c4)	8.14724887727992e-22	1.36279031970261e-17	0.2747103603764	0.374	0.246
TMEM165	TEM (c4)	9.6753838065057e-22	1.61840144931421e-17	0.253527955198982	0.355	0.231
SNRPB2	TEM (c4)	1.5271763717192e-21	2.55450791697471e-17	0.274049624711624	0.618	0.474
ENSCAFG00000018497	TEM (c4)	1.70259578664188e-21	2.84793197231587e-17	0.260845880580892	0.721	0.589
HIKESHI	TEM (c4)	4.05132710762189e-21	6.77665485291914e-17	0.260818793676976	0.419	0.286
BAZ1A	TEM (c4)	5.68627058539856e-21	9.51142480819617e-17	0.282325656385523	0.434	0.299
ENSCAFG00000016095	TEM (c4)	7.78985523450363e-21	1.30300908507542e-16	0.274753687134911	0.44	0.307
VAMP8	TEM (c4)	8.06483973679605e-21	1.34900574277388e-16	0.260201641993018	0.337	0.221
ENSCAFG00000003326	TEM (c4)	1.91620750946096e-20	3.20524030107534e-16	0.270119322010141	0.556	0.419
PTGR1	TEM (c4)	3.42109624981186e-20	5.7224676970603e-16	0.268660940904808	0.477	0.339
ARPC5L	TEM (c4)	4.60197597526139e-20	7.69772521381973e-16	0.26044866369039	0.354	0.235
POLR1D	TEM (c4)	4.99141354760679e-20	8.34913744108188e-16	0.260454269019909	0.602	0.46
NDUFB11	TEM (c4)	6.73520541647842e-20	1.12659781001434e-15	0.255634500792949	0.562	0.421
RNF19A	TEM (c4)	8.69125488637139e-20	1.45378620484334e-15	0.25454134373031	0.497	0.359
SMC4	TEM (c4)	9.95367692057235e-20	1.66495153850414e-15	0.264941981815933	0.489	0.356
GLRX	TEM (c4)	1.14418556831123e-19	1.91387920011419e-15	0.262475276452656	0.343	0.224
UQCRB	TEM (c4)	1.22663566913064e-19	2.05179348375482e-15	0.258321930717904	0.717	0.593
SH3KBP1	TEM (c4)	1.34945659515083e-19	2.2572360467088e-15	0.26850087738058	0.461	0.328
RCSD1	TEM (c4)	3.29608860527847e-19	5.5133674100493e-15	0.255898486064175	0.705	0.578
FAM107B	TEM (c4)	7.92687163345812e-19	1.32592781812854e-14	0.268217649291635	0.469	0.339
SOD1	TEM (c4)	1.89455438710041e-18	3.16902112330286e-14	0.283444962756998	0.575	0.447
NAP1L1	TEM (c4)	3.18669672944664e-18	5.3303876193454e-14	0.283907101219457	0.791	0.724
COX8A	TEM (c4)	6.06826421755649e-18	1.01503855567067e-13	0.287206889314342	0.662	0.554
VASP	TEM (c4)	6.40975920529522e-18	1.07216042226973e-13	0.251215923654321	0.632	0.488
ENSCAFG00000031458	TEM (c4)	1.28074853732552e-17	2.1423080783844e-13	0.307019306163828	0.502	0.383
GNAI2	TEM (c4)	1.4631579002848e-17	2.44742421980639e-13	0.26099262395742	0.66	0.525
SH2D1A	TEM (c4)	2.10897414828667e-17	3.52768105783912e-13	0.268175296980747	0.312	0.211
GBP1	TEM (c4)	6.62952126972729e-17	1.10892002278728e-12	0.315305477980427	0.592	0.478
ATP5F1A	TEM (c4)	2.34480035896345e-16	3.92214756043816e-12	0.250528158948373	0.613	0.494
ENSCAFG00000031333	TEM (c4)	1.91035323605763e-15	3.1954478579536e-11	0.280173057095292	0.424	0.309
ADIRF	TEM (c4)	1.18994950797332e-08	0.000199042854198698	0.514285494723199	0.267	0.209
IL12RB2	TEM_Th1-like (c5)	0	0	0.897058319988073	0.334	0.038
CCR5	TEM_Th1-like (c5)	1.59680191361991e-276	2.67097056091202e-272	0.96530217078801	0.439	0.084
GZMK	TEM_Th1-like (c5)	1.01066866398441e-203	1.69054547424672e-199	1.05935244435497	0.296	0.051
ANTXR2	TEM_Th1-like (c5)	8.0388301997672e-126	1.34465512751506e-121	0.776381598402007	0.694	0.329
IL18R1	TEM_Th1-like (c5)	3.655260239791e-119	6.1141538030984e-115	0.614809250510683	0.311	0.085
IL7R	TEM_Th1-like (c5)	1.31442861841415e-110	2.19864475002135e-106	0.795761563041958	0.981	0.849
ENSCAFG00000009113	TEM_Th1-like (c5)	1.75881291874446e-106	2.94196636918386e-102	0.651203269374606	0.974	0.752
UNC93B1	TEM_Th1-like (c5)	3.92489178986471e-105	6.56516649690671e-101	0.807190787351873	0.648	0.325
VIM	TEM_Th1-like (c5)	4.88069420951659e-99	8.16393720425841e-95	0.468422338747103	1	0.97
ENSCAFG00000046009	TEM_Th1-like (c5)	3.0994910446563e-92	5.18451867039659e-88	0.625705634987218	0.938	0.819
EMB	TEM_Th1-like (c5)	4.8034510219865e-88	8.03473252447682e-84	0.665273308947796	0.75	0.425
ENSCAFG00000006485	TEM_Th1-like (c5)	1.78924338249451e-87	2.99286740589856e-83	0.460746050160669	0.993	0.95
GIMAP4	TEM_Th1-like (c5)	5.66295739823829e-80	9.47242884003318e-76	0.668940865028525	0.496	0.232
CRIP1	TEM_Th1-like (c5)	5.25451887482756e-76	8.78923372192405e-72	0.379563481149531	1	0.972
ISG20	TEM_Th1-like (c5)	2.40915799252183e-72	4.02979857409126e-68	0.381126419542886	0.688	0.356
CMA1	TEM_Th1-like (c5)	4.80607824101515e-70	8.03912707374604e-66	0.587118146740159	0.384	0.162
PFN1	TEM_Th1-like (c5)	6.95846440142089e-66	1.16394234042567e-61	0.450981656878632	0.984	0.931
ENSCAFG00000028940	TEM_Th1-like (c5)	7.93407761570138e-63	1.32713316277837e-58	0.448486930111095	0.328	0.13
RAB27A	TEM_Th1-like (c5)	8.71046921804629e-63	1.4570001861026e-58	0.531504851536263	0.619	0.348
BCL2A1	TEM_Th1-like (c5)	2.29062717709374e-60	3.8315320791247e-56	0.276260205141682	0.753	0.472
LCP1	TEM_Th1-like (c5)	7.5380306291096e-55	1.26088638333116e-50	0.403489403535841	0.976	0.886
PARP8	TEM_Th1-like (c5)	1.10802771691291e-54	1.85339796208023e-50	0.381607589791765	0.259	0.098
GIMAP8	TEM_Th1-like (c5)	1.43629465948988e-48	2.40249007692873e-44	0.461000304521979	0.512	0.284
M6PR	TEM_Th1-like (c5)	3.77078399645547e-46	6.30739039087107e-42	0.43821602608339	0.306	0.138
RALA	TEM_Th1-like (c5)	1.74224619702378e-44	2.91425521376167e-40	0.458598502459561	0.513	0.29
NME1	TEM_Th1-like (c5)	3.84513044251836e-44	6.43174969120047e-40	0.480142321723614	0.631	0.404
ITGA4	TEM_Th1-like (c5)	6.28394708612489e-44	1.05111582909611e-39	0.432079816208442	0.557	0.323
ENSCAFG00000044253	TEM_Th1-like (c5)	8.6678818755939e-44	1.44987660133059e-39	0.4146089377733	0.356	0.174
S100A11	TEM_Th1-like (c5)	1.76589729675667e-43	2.95381640828488e-39	0.367634872419906	0.971	0.899
CISD3	TEM_Th1-like (c5)	6.6651003089034e-43	1.11487132867027e-38	0.407580018815879	0.498	0.276
ACTG1	TEM_Th1-like (c5)	1.20359406317227e-42	2.01325178946826e-38	0.343945303138315	0.971	0.904
PPP1R14B	TEM_Th1-like (c5)	1.46215917278812e-42	2.44575364832269e-38	0.425175072799879	0.594	0.363
LGALS1	TEM_Th1-like (c5)	1.94073729843649e-42	3.24627127909472e-38	0.264320493285901	0.918	0.674
SH3BGRL3	TEM_Th1-like (c5)	8.07183072413955e-42	1.35017512522682e-37	0.29303847268124	0.985	0.937
IGFLR1	TEM_Th1-like (c5)	9.27958564560634e-41	1.55219629094057e-36	0.407051724949423	0.269	0.12
GPX1	TEM_Th1-like (c5)	1.46072092053181e-40	2.44334788377355e-36	0.273793041059666	0.979	0.894
LYSMD2	TEM_Th1-like (c5)	4.16097634466844e-40	6.9600651317269e-36	0.405390018969383	0.47	0.264
GBGT1	TEM_Th1-like (c5)	5.45529048850542e-40	9.12506440012302e-36	0.354998996168451	0.325	0.157
HOPX	TEM_Th1-like (c5)	6.65746565010141e-40	1.11359427929246e-35	0.443336466813562	0.786	0.593
RGS19	TEM_Th1-like (c5)	3.69181832822639e-39	6.17530451762428e-35	0.426052140999633	0.663	0.458
HMGN3	TEM_Th1-like (c5)	4.95876729848792e-39	8.29453006018074e-35	0.406871856823741	0.679	0.447
GAPDH	TEM_Th1-like (c5)	2.10815584716699e-38	3.52631228555622e-34	0.344098526405539	0.833	0.631
CLIC1	TEM_Th1-like (c5)	2.33946354841293e-38	3.91322067743031e-34	0.322994303958303	0.936	0.807
CFL1	TEM_Th1-like (c5)	8.44091453194687e-38	1.41191177375875e-33	0.26255783768761	0.989	0.958
ACTR3	TEM_Th1-like (c5)	2.62345146770344e-37	4.38824727002754e-33	0.351470760310055	0.928	0.798
TCEA3	TEM_Th1-like (c5)	1.17181074949646e-36	1.96008784068273e-32	0.34001209320817	0.349	0.177
PSME2	TEM_Th1-like (c5)	2.20848954022657e-35	3.69414045393699e-31	0.392560788423529	0.771	0.585
FLII	TEM_Th1-like (c5)	5.52806079917099e-35	9.24678729877332e-31	0.38836125124089	0.517	0.315
GLIPR1	TEM_Th1-like (c5)	5.89899260056715e-35	9.86724492296868e-31	0.340249049175724	0.415	0.227
RDX	TEM_Th1-like (c5)	1.13709747074833e-33	1.90202293932074e-29	0.287868037104016	0.637	0.406
GBP1	TEM_Th1-like (c5)	1.71394878858258e-33	2.86692213866208e-29	0.377689248437347	0.693	0.474
ACTB	TEM_Th1-like (c5)	2.72292564381765e-33	4.55463772441378e-29	0.265288704129267	0.99	0.967
INPP5D	TEM_Th1-like (c5)	3.0444694513912e-33	5.09248405134207e-29	0.348440397468713	0.392	0.215
DLA-DRA	TEM_Th1-like (c5)	1.11850139012871e-32	1.87091727526829e-28	0.270888464679849	0.988	0.928
PFKP	TEM_Th1-like (c5)	2.69974258342397e-32	4.51585941929328e-28	0.328228221181215	0.315	0.162
IL2RB	TEM_Th1-like (c5)	5.57155427380687e-32	9.31953883379675e-28	0.334939130924727	0.412	0.234
ITGB7	TEM_Th1-like (c5)	9.69403111652281e-32	1.62152058486077e-27	0.37295406104263	0.565	0.367
CFAP298-TCP10L	TEM_Th1-like (c5)	4.80684390784255e-31	8.04040780464824e-27	0.352815506967513	0.499	0.306
SEC61B	TEM_Th1-like (c5)	1.35460341798756e-30	2.26584513726779e-26	0.299464919260267	0.771	0.582
IAH1	TEM_Th1-like (c5)	2.41127736903879e-30	4.03334365519118e-26	0.327826187297227	0.389	0.22
IGF2R	TEM_Th1-like (c5)	4.64816301067075e-30	7.77498226794896e-26	0.314642260516218	0.351	0.191
TESC	TEM_Th1-like (c5)	1.18342009124715e-29	1.97950678662911e-25	0.305072876625376	0.509	0.313
MAN1A1	TEM_Th1-like (c5)	5.4159495263542e-29	9.05925877273267e-25	0.316837210227678	0.542	0.343
RNASEH2B	TEM_Th1-like (c5)	1.09538806891254e-28	1.83225562287e-24	0.345929956772886	0.541	0.349
CORO1B	TEM_Th1-like (c5)	1.80407664291407e-28	3.01767900060236e-24	0.265726241091922	0.98	0.928
FLT3LG	TEM_Th1-like (c5)	1.87907293720948e-28	3.1431253020703e-24	0.356031035743194	0.616	0.417
CPD	TEM_Th1-like (c5)	3.10434631728487e-28	5.1926400849224e-24	0.285247033470344	0.351	0.194
KRT18	TEM_Th1-like (c5)	4.83771776023068e-28	8.09205049753786e-24	0.353828359461819	0.413	0.246
SAMSN1	TEM_Th1-like (c5)	1.12964957863294e-27	1.88956485017932e-23	0.259460360122829	0.253	0.126
ANXA2	TEM_Th1-like (c5)	1.65043106954673e-27	2.76067605003082e-23	0.264528907452962	0.67	0.448
HIPK2	TEM_Th1-like (c5)	1.8666807261507e-27	3.12239685063227e-23	0.285928911982499	0.302	0.16
ENSCAFG00000047391	TEM_Th1-like (c5)	4.18153748344345e-27	6.99445774855585e-23	0.285623141011314	0.882	0.746
SPTY2D1	TEM_Th1-like (c5)	2.06926366662651e-26	3.46125733516616e-22	0.26760788062781	0.33	0.182
CORO1A	TEM_Th1-like (c5)	7.3457393611609e-26	1.22872182294138e-21	0.302379607237369	0.908	0.807
LTA4H	TEM_Th1-like (c5)	1.60711889357647e-25	2.68822777328536e-21	0.306350844341244	0.359	0.209
ETHE1	TEM_Th1-like (c5)	1.66209797188477e-25	2.78019127757165e-21	0.273947148041834	0.461	0.281
GRK6	TEM_Th1-like (c5)	4.92445180108865e-25	8.23713052768099e-21	0.307553379484417	0.494	0.315
ST3GAL6	TEM_Th1-like (c5)	5.11964892527172e-25	8.56363675730201e-21	0.272883352535636	0.391	0.232
PHACTR2	TEM_Th1-like (c5)	5.57807695955575e-25	9.33044933024891e-21	0.315469969327793	0.555	0.373
METTL7A	TEM_Th1-like (c5)	1.34341291259677e-24	2.24712677890062e-20	0.26280948171216	0.303	0.166
TPM3	TEM_Th1-like (c5)	2.20442956580816e-24	3.68734933472731e-20	0.351561055327883	0.734	0.566
GIMAP1	TEM_Th1-like (c5)	2.54568273461003e-24	4.25816351018219e-20	0.277818040087838	0.32	0.179
SERBP1	TEM_Th1-like (c5)	3.16555768595689e-24	5.2950283413001e-20	0.270092198440671	0.935	0.865
SEC11C	TEM_Th1-like (c5)	4.49611861457429e-24	7.52065760659842e-20	0.267209165796219	0.804	0.63
COX8A	TEM_Th1-like (c5)	5.52375732039607e-24	9.23958886982651e-20	0.347315536885904	0.717	0.553
MAP2K1	TEM_Th1-like (c5)	1.21714557617597e-23	2.03591940526954e-19	0.262683242405965	0.257	0.137
CCND2	TEM_Th1-like (c5)	3.79992621132946e-23	6.35613657369078e-19	0.30391908958867	0.484	0.313
DLA-DQA1	TEM_Th1-like (c5)	3.8406550672932e-23	6.42426373106134e-19	0.317277390762679	0.429	0.271
NCOR1	TEM_Th1-like (c5)	7.03390492635603e-23	1.17656127703157e-18	0.279198284150889	0.815	0.638
IQGAP1	TEM_Th1-like (c5)	2.07011149447257e-22	3.46267549680427e-18	0.268830903277749	0.79	0.624
EML4	TEM_Th1-like (c5)	4.48977200316806e-22	7.51004162969922e-18	0.31342852434665	0.47	0.31
RAB8B	TEM_Th1-like (c5)	7.11144077013325e-22	1.18953069762019e-17	0.284968770766935	0.334	0.196
OGT	TEM_Th1-like (c5)	2.20591822593536e-21	3.68983941652208e-17	0.312469558735546	0.679	0.504
GPR183	TEM_Th1-like (c5)	2.40256539901328e-21	4.01877114292952e-17	0.251851314605189	0.317	0.184
IL17RA	TEM_Th1-like (c5)	6.81098495489082e-21	1.13927345340459e-16	0.271478353861965	0.498	0.329
CSK	TEM_Th1-like (c5)	1.6293317229528e-20	2.72538317298315e-16	0.269291348380291	0.653	0.479
MVB12A	TEM_Th1-like (c5)	4.68765435902342e-20	7.84103944633847e-16	0.252816416528009	0.405	0.254
PAK2	TEM_Th1-like (c5)	1.24278022930518e-18	2.07879848955878e-14	0.256455812676527	0.726	0.55
ENSCAFG00000003326	TEM_Th1-like (c5)	3.62553370430846e-18	6.06443022719677e-14	0.289234972615182	0.584	0.42
BIN2	TEM_Th1-like (c5)	7.21719590895916e-18	1.2072203596916e-13	0.258623976225949	0.559	0.394
C1QBP	TEM_Th1-like (c5)	8.66430357895114e-18	1.44927805965116e-13	0.254540157490319	0.402	0.265
SDF2L1	TEM_Th1-like (c5)	8.18281905363563e-17	1.36874014310163e-12	0.262946378025956	0.636	0.477
VASP	TEM_Th1-like (c5)	5.86594122094807e-16	9.81195988027983e-12	0.259573068548175	0.638	0.492
LGALS3	TEM_Th2-like (c3)	0	0	2.18418193132307	0.966	0.304
RBP4	TEM_Th2-like (c3)	0	0	1.74862221726592	0.605	0.088
S100A5	TEM_Th2-like (c3)	0	0	1.68151860222574	0.962	0.425
ANXA1	TEM_Th2-like (c3)	0	0	1.39707987120856	0.816	0.347
S100A8	TEM_Th2-like (c3)	0	0	1.37255385785323	1	0.761
LGALS1	TEM_Th2-like (c3)	0	0	1.23766603191824	0.978	0.651
ENSCAFG00000023111	TEM_Th2-like (c3)	0	0	1.23273785055554	0.997	0.808
LMNA	TEM_Th2-like (c3)	0	0	1.22323828926795	0.465	0.103
ITGB1	TEM_Th2-like (c3)	0	0	1.09795720290793	0.823	0.342
CRIP1	TEM_Th2-like (c3)	0	0	1.01446335045155	1	0.971
VIM	TEM_Th2-like (c3)	0	0	1.00957660880167	1	0.968
TMSB10	TEM_Th2-like (c3)	0	0	0.932633427284448	1	0.998
S100A2	TEM_Th2-like (c3)	1.03654331217495e-290	1.73382599827504e-286	0.984111635812486	0.424	0.117
ADIRF	TEM_Th2-like (c3)	2.09107847034646e-287	3.49774695734853e-283	1.53708097792902	0.508	0.176
ANXA2	TEM_Th2-like (c3)	3.79895800374253e-287	6.35451705286012e-283	1.00770563888518	0.793	0.418
CMA1	TEM_Th2-like (c3)	1.27774622243572e-282	2.13728610626823e-278	1.17204630386064	0.455	0.139
SYTL3	TEM_Th2-like (c3)	8.2240470756461e-279	1.37563635434332e-274	0.97572817335945	0.558	0.201
ENSCAFG00000009113	TEM_Th2-like (c3)	3.35735320668197e-277	5.61584470881694e-273	0.853926701881671	0.966	0.739
ENSCAFG00000015798	TEM_Th2-like (c3)	4.09496921525649e-265	6.84965500635952e-261	0.911953025783001	0.858	0.544
AHNAK	TEM_Th2-like (c3)	3.39640109274779e-250	5.68116010783923e-246	0.983107905606138	0.475	0.163
TCEA3	TEM_Th2-like (c3)	1.30108105217145e-248	2.17631827596718e-244	0.938885799396921	0.458	0.152
S100A11	TEM_Th2-like (c3)	3.11041299536593e-225	5.20278781734859e-221	0.724241645574952	0.973	0.895
FGL2	TEM_Th2-like (c3)	4.40419880443878e-217	7.36690334018476e-213	0.819370285836404	0.468	0.169
PLEC	TEM_Th2-like (c3)	2.41264533835487e-190	4.03563185746619e-186	0.824213157021028	0.517	0.225
LRRFIP1	TEM_Th2-like (c3)	6.5209434423028e-187	1.09075820959399e-182	0.700020526846277	0.903	0.706
EMB	TEM_Th2-like (c3)	4.00323693636264e-184	6.69621442345379e-180	0.812112824279726	0.717	0.409
ARL4C	TEM_Th2-like (c3)	4.64638390392872e-181	7.77200635610156e-177	0.8097412711171	0.616	0.302
B2M	TEM_Th2-like (c3)	4.89361207836602e-176	8.18554492348285e-172	0.341313089150944	1	1
GATA3	TEM_Th2-like (c3)	7.46381412190812e-159	1.24847218817157e-154	0.796145102463458	0.632	0.35
GAPDH	TEM_Th2-like (c3)	1.31065983914361e-153	2.19234071293552e-149	0.639961276514038	0.861	0.615
GPX1	TEM_Th2-like (c3)	3.65094120700359e-153	6.10692935695491e-149	0.48318073277741	0.983	0.888
CPNE3	TEM_Th2-like (c3)	1.51219171562053e-150	2.52944308271845e-146	0.699485493677588	0.395	0.158
HOPX	TEM_Th2-like (c3)	1.06552804501949e-147	1.78230876090411e-143	0.744414649168957	0.79	0.58
CAPG	TEM_Th2-like (c3)	2.10054016277153e-146	3.51357353026794e-142	0.634422044909475	0.825	0.557
ANTXR2	TEM_Th2-like (c3)	8.90180932476649e-144	1.48900564575369e-139	0.686851321642576	0.603	0.319
SEC61B	TEM_Th2-like (c3)	1.41822546553022e-142	2.37226573619241e-138	0.682013529301631	0.792	0.567
RABAC1	TEM_Th2-like (c3)	7.04262158111692e-141	1.17801931187343e-136	0.502767313353115	0.953	0.846
TSPO	TEM_Th2-like (c3)	3.09176189453615e-139	5.17159012099062e-135	0.695390030391	0.758	0.525
ENSCAFG00000046009	TEM_Th2-like (c3)	2.89067673368921e-126	4.83523497244194e-122	0.545918459369347	0.946	0.81
SH3BGRL3	TEM_Th2-like (c3)	1.64501793868395e-122	2.75162150603664e-118	0.418664848966219	0.984	0.935
EMP3	TEM_Th2-like (c3)	1.05018482598214e-108	1.75664415842032e-104	0.435204096822173	0.965	0.876
ENSCAFG00000028940	TEM_Th2-like (c3)	4.63309901164599e-107	7.74978471678024e-103	0.555681402676416	0.303	0.121
CLIC1	TEM_Th2-like (c3)	1.44148699767409e-101	2.41117530100946e-97	0.427012722546245	0.924	0.8
ACOT9	TEM_Th2-like (c3)	4.48393002398923e-101	7.50026975112679e-97	0.566197074087297	0.405	0.198
IQGAP1	TEM_Th2-like (c3)	1.35227653197771e-100	2.26195295503912e-96	0.572792077513874	0.798	0.612
SELENOW	TEM_Th2-like (c3)	8.89831453828159e-94	1.48842107281836e-89	0.41578848354954	0.955	0.865
IL7R	TEM_Th2-like (c3)	1.25316186300117e-93	2.09616384824206e-89	0.48879456022936	0.936	0.847
SEC11C	TEM_Th2-like (c3)	2.82884086308149e-93	4.73180211167641e-89	0.509775680575069	0.801	0.619
RAB27A	TEM_Th2-like (c3)	1.70104754829807e-90	2.84534223403818e-86	0.576900242046963	0.553	0.34
MCUB	TEM_Th2-like (c3)	1.11163050608232e-86	1.8594243475239e-82	0.562902176907277	0.454	0.252
CALM1	TEM_Th2-like (c3)	1.28721205860769e-83	2.15311961043308e-79	0.290039978850349	0.997	0.991
ENSCAFG00000028765	TEM_Th2-like (c3)	3.41957696654705e-81	5.71992639194325e-77	0.459271565000148	0.817	0.646
EPHX1	TEM_Th2-like (c3)	3.30466847093788e-79	5.5277189513378e-75	0.460602853624951	0.267	0.115
NTAN1	TEM_Th2-like (c3)	3.93723713326126e-79	6.58581655280612e-75	0.53154629637418	0.658	0.465
CRIP2	TEM_Th2-like (c3)	1.36040040370598e-72	2.275541755279e-68	0.466028161506137	0.256	0.113
CAST	TEM_Th2-like (c3)	8.94459002661992e-71	1.49616157375271e-66	0.554988315678218	0.565	0.38
PRDX4	TEM_Th2-like (c3)	1.76480241800067e-66	2.95198500458973e-62	0.458725366014674	0.722	0.563
ITM2B	TEM_Th2-like (c3)	1.22118423002863e-65	2.0426748615689e-61	0.536503889184784	0.532	0.359
TESC	TEM_Th2-like (c3)	4.17263830153185e-64	6.97957208697233e-60	0.463837654871287	0.488	0.304
ENSCAFG00000045013	TEM_Th2-like (c3)	2.61367394299155e-63	4.37189240444196e-59	0.394245375993928	0.868	0.754
MDFIC	TEM_Th2-like (c3)	3.49424365003951e-63	5.84482135342109e-59	0.503921513923705	0.617	0.446
DLA-DRA	TEM_Th2-like (c3)	4.07831094691155e-62	6.82179072089895e-58	0.29757024666094	0.978	0.926
HMGN3	TEM_Th2-like (c3)	1.5219913260064e-61	2.54583489101091e-57	0.45584134605616	0.62	0.441
SEPTIN11	TEM_Th2-like (c3)	1.93502521761355e-59	3.23671668150219e-55	0.421926321103442	0.285	0.142
ENSCAFG00000043616	TEM_Th2-like (c3)	1.9159200790341e-55	3.20475951620034e-51	0.358351951536784	0.869	0.756
ST3GAL6	TEM_Th2-like (c3)	1.13215967854474e-54	1.89376349430179e-50	0.410853736182417	0.381	0.223
GBGT1	TEM_Th2-like (c3)	4.18517989401853e-54	7.00055040872479e-50	0.381799724920778	0.288	0.151
EZR	TEM_Th2-like (c3)	5.57257699024518e-49	9.32124953158311e-45	0.260759396502898	0.983	0.964
FLNA	TEM_Th2-like (c3)	5.26134671747546e-48	8.8006546543212e-44	0.415559509590797	0.387	0.24
PSMB9	TEM_Th2-like (c3)	7.87041060469506e-47	1.31648358184734e-42	0.285197198288031	0.935	0.882
CLINT1	TEM_Th2-like (c3)	1.61354317926051e-44	2.69897367594906e-40	0.465892418506854	0.536	0.399
ITGB7	TEM_Th2-like (c3)	2.12206680340605e-43	3.5495811420573e-39	0.366597945614803	0.52	0.361
ENSCAFG00000044300	TEM_Th2-like (c3)	1.13661519870543e-42	1.90121624287457e-38	0.348124300214237	0.305	0.177
DHRS7	TEM_Th2-like (c3)	1.30109743106307e-42	2.17634567293919e-38	0.350916417181096	0.681	0.544
ENSCAFG00000044253	TEM_Th2-like (c3)	2.26157945824075e-42	3.7829439597993e-38	0.363352582559378	0.297	0.17
ENSCAFG00000047391	TEM_Th2-like (c3)	2.6115592262686e-42	4.36835511777949e-38	0.312942804011288	0.852	0.741
PRDX1	TEM_Th2-like (c3)	1.86871882014785e-41	3.1258059704613e-37	0.324919351701289	0.783	0.656
CD40LG	TEM_Th2-like (c3)	4.60259578193328e-41	7.6987619644398e-37	0.356414028152271	0.406	0.262
FXYD5	TEM_Th2-like (c3)	4.87057757779062e-41	8.14701511437037e-37	0.361869477157762	0.478	0.332
COX17	TEM_Th2-like (c3)	8.23758741508099e-41	1.3779012469206e-36	0.405754525304239	0.674	0.558
LYSMD2	TEM_Th2-like (c3)	2.05440102524466e-40	3.43639659492675e-36	0.352725107457704	0.401	0.26
OPTN	TEM_Th2-like (c3)	3.9068909233985e-40	6.53505644756867e-36	0.324016768765671	0.778	0.65
BRD9	TEM_Th2-like (c3)	2.5402701900828e-39	4.2491099469515e-35	0.353533036581084	0.277	0.16
ATP2B1	TEM_Th2-like (c3)	1.92895964969821e-38	3.22657080605019e-34	0.393238812411379	0.366	0.234
CISD3	TEM_Th2-like (c3)	1.87957250149505e-37	3.14396092325077e-33	0.347387082049382	0.409	0.274
ACTN4	TEM_Th2-like (c3)	2.78389485787338e-37	4.65662092876479e-33	0.354208201790271	0.399	0.265
ENSCAFG00000032392	TEM_Th2-like (c3)	7.58198579369921e-37	1.26823876371207e-32	0.257199956149861	0.945	0.896
AKAP13	TEM_Th2-like (c3)	9.09346857669598e-37	1.52106448882394e-32	0.362161770273823	0.578	0.44
DLA88	TEM_Th2-like (c3)	9.80027858369614e-37	1.63929259869485e-32	0.28015375378257	0.944	0.931
CD80	TEM_Th2-like (c3)	3.36566344395086e-36	5.6297452426966e-32	0.357857140443228	0.359	0.231
CCPG1	TEM_Th2-like (c3)	1.5933285428273e-35	2.66516065358722e-31	0.36402342680635	0.429	0.299
SSR3	TEM_Th2-like (c3)	2.4076126797496e-35	4.02721372941715e-31	0.293138946553537	0.799	0.707
NCOR1	TEM_Th2-like (c3)	9.12937851845212e-35	1.52707114478149e-30	0.311224534726537	0.748	0.636
PTGER4	TEM_Th2-like (c3)	1.09995033475361e-34	1.83988692494236e-30	0.320979833228682	0.265	0.155
SRGN	TEM_Th2-like (c3)	2.26515913430935e-33	3.78893168395924e-29	0.338787206365326	0.346	0.223
ZNRF1	TEM_Th2-like (c3)	9.64372035953674e-33	1.61310510453971e-28	0.32709303458476	0.356	0.235
SELENOT	TEM_Th2-like (c3)	2.71967693989524e-32	4.54920361736277e-28	0.30770182057676	0.606	0.483
HSP90B1	TEM_Th2-like (c3)	4.8851670367742e-32	8.17141890241221e-28	0.271071631481578	0.848	0.759
DEGS1	TEM_Th2-like (c3)	1.92932109557023e-31	3.22717539656032e-27	0.300975802848064	0.311	0.198
ETHE1	TEM_Th2-like (c3)	2.72687085618343e-31	4.56123688113803e-27	0.303408239113872	0.403	0.277
HIPK2	TEM_Th2-like (c3)	5.3462028646267e-31	8.94259353166109e-27	0.31373629123544	0.259	0.157
TPM3	TEM_Th2-like (c3)	1.43715836411545e-30	2.40393479565591e-26	0.335066766549224	0.678	0.563
CD63	TEM_Th2-like (c3)	2.01186559385318e-30	3.36524757883822e-26	0.279942978440061	0.73	0.587
PTPRE	TEM_Th2-like (c3)	2.08496769314592e-30	3.48752546032518e-26	0.277946222855678	0.281	0.173
IQGAP2	TEM_Th2-like (c3)	1.00726522388467e-29	1.68485253999189e-25	0.315572219732823	0.381	0.26
PFKP	TEM_Th2-like (c3)	2.40571327071855e-28	4.02403658793092e-24	0.294996763401088	0.258	0.16
GPR183	TEM_Th2-like (c3)	3.06802445190827e-28	5.13188450070696e-24	0.303860335712381	0.283	0.18
ZBTB38	TEM_Th2-like (c3)	5.25156962170191e-28	8.78430050622079e-24	0.325492421630055	0.389	0.274
FLT3LG	TEM_Th2-like (c3)	1.34737770470896e-27	2.25375868666667e-23	0.298050443822686	0.535	0.415
PDCD4	TEM_Th2-like (c3)	1.65099451905566e-27	2.7616185320244e-23	0.291967387675373	0.743	0.649
MYCBP2	TEM_Th2-like (c3)	1.89003946145359e-27	3.16146900717342e-23	0.317495737826845	0.852	0.805
OSTF1	TEM_Th2-like (c3)	2.52871241172456e-26	4.22977725109167e-22	0.303719122853836	0.368	0.259
RAB8B	TEM_Th2-like (c3)	1.30918871771267e-25	2.18987996811798e-21	0.286991015493216	0.292	0.193
ENSCAFG00000037735	TEM_Th2-like (c3)	5.28236867334619e-25	8.83581807990617e-21	0.282597528963469	0.997	0.993
ABTB1	TEM_Th2-like (c3)	8.37091004834694e-25	1.40020212378699e-20	0.278971626691291	0.318	0.216
PPP1R14B	TEM_Th2-like (c3)	1.03901713197416e-23	1.73796395665318e-19	0.27394695888792	0.473	0.364
C9H17orf99	TEM_Th2-like (c3)	1.50285293257632e-23	2.5138221003204e-19	0.270597340078674	0.292	0.197
ITK	TEM_Th2-like (c3)	3.71326340864038e-23	6.21117570363277e-19	0.299265864319183	0.562	0.457
ENSCAFG00000049827	TEM_Th2-like (c3)	4.97984833038625e-23	8.32979230223708e-19	0.25731358003703	0.653	0.552
CSK	TEM_Th2-like (c3)	4.45590248213094e-22	7.45338808186043e-18	0.255259181348867	0.585	0.477
PAFAH1B3	TEM_Th2-like (c3)	6.58267208246554e-22	1.10108355923401e-17	0.260325332139773	0.349	0.248
CFAP298-TCP10L	TEM_Th2-like (c3)	6.6958572326067e-22	1.12001603929812e-17	0.290702807718235	0.407	0.307
ENSCAFG00000002646	TEM_Th2-like (c3)	7.76382612558218e-22	1.29865519602613e-17	0.312963991695599	0.443	0.346
CD74	TEM_Th2-like (c3)	8.53399910688403e-22	1.42748203060849e-17	0.270468774598927	0.564	0.461
RBPJ	TEM_Th2-like (c3)	8.56279553604437e-22	1.43229880931414e-17	0.271356603378935	0.375	0.273
DYNLT1	TEM_Th2-like (c3)	1.08423538737942e-21	1.81360053246956e-17	0.252861072935972	0.352	0.252
DLA-DQA1	TEM_Th2-like (c3)	1.66078471685905e-21	2.77799459589014e-17	0.266405296734015	0.369	0.269
SPCS3	TEM_Th2-like (c3)	3.09404336582457e-21	5.17540633801476e-17	0.259971395516422	0.499	0.394
PLIN2	TEM_Th2-like (c3)	1.40027749935493e-20	2.342244173171e-16	0.257710752336719	0.53	0.428
DLA-DMA	TEM_Th2-like (c3)	2.47867740145499e-20	4.14608368941377e-16	0.261473342539049	0.325	0.232
KRTCAP3	TEM_Th2-like (c3)	4.60839501381233e-20	7.70846233960388e-16	0.255143812364059	0.251	0.169
CPT1A	TEM_Th2-like (c3)	8.31904792389054e-20	1.39152714622917e-15	0.255753774365678	0.286	0.199
TBCB	TEM_Th2-like (c3)	8.45467619045815e-20	1.41421368637793e-15	0.261710657844769	0.329	0.238
THY1	TEM_Th2-like (c3)	6.00242167727646e-19	1.00402507395803e-14	0.257421386532404	0.486	0.387
MANF	TEM_Th2-like (c3)	9.19120226301646e-19	1.53741240253476e-14	0.257468333991062	0.423	0.329
FNBP1	TEM_Th2-like (c3)	3.36883135008494e-18	5.63504419928708e-14	0.26208636502626	0.422	0.33
DYNLT3	TEM_Th2-like (c3)	1.14572692482934e-15	1.91645742716203e-11	0.253580985850185	0.397	0.315
S100A8	Treg/Tfh (c2)	0	0	0.798028919504087	0.99	0.738
S100A5	Treg/Tfh (c2)	0	0	0.673603621029592	0.829	0.403
ENSCAFG00000023111	Treg/Tfh (c2)	3.30355406645181e-171	5.52585488695394e-167	0.394416701074467	0.952	0.799
TNFRSF4	Treg/Tfh (c2)	1.95802050499825e-158	3.27518089871057e-154	1.41697223556388	0.264	0.096
TNFRSF18	Treg/Tfh (c2)	2.77684471296963e-154	4.6448281513843e-150	1.38753044587436	0.265	0.098
LGALS1	Treg/Tfh (c2)	5.51479743167369e-141	9.22460166396058e-137	0.373541321593287	0.877	0.643
ITGB1	Treg/Tfh (c2)	2.45006032284343e-135	4.0982159020202e-131	0.567335744874418	0.587	0.351
VIM	Treg/Tfh (c2)	2.05994114161494e-128	3.44566354757932e-124	0.288803919530735	0.995	0.966
CRIP1	Treg/Tfh (c2)	8.75229269999777e-126	1.46399599992863e-121	0.279789432667979	0.994	0.969
ISG20	Treg/Tfh (c2)	2.43161913388554e-119	4.06736932525035e-115	0.718848686050864	0.534	0.337
GPX1	Treg/Tfh (c2)	1.8089961225312e-114	3.02590781415794e-110	0.343873240713847	0.955	0.886
GAPDH	Treg/Tfh (c2)	1.63770109511591e-110	2.73938262180038e-106	0.455167102928836	0.78	0.61
ENSCAFG00000006485	Treg/Tfh (c2)	4.37764435949463e-108	7.32248572012667e-104	0.352493074820969	0.979	0.946
ENSCAFG00000046009	Treg/Tfh (c2)	1.11629027325663e-97	1.86721874007637e-93	0.411902240850859	0.903	0.807
HLA-DQB2	Treg/Tfh (c2)	1.23523402649905e-95	2.06617595612496e-91	0.513640644883948	0.925	0.88
BCL2A1	Treg/Tfh (c2)	1.71566274790945e-89	2.86978907842814e-85	0.965318876890932	0.604	0.461
FTH1.1	Treg/Tfh (c2)	4.32610108592917e-87	7.23626928643372e-83	0.421057683094545	0.99	0.986
ARID5B	Treg/Tfh (c2)	8.35414217863876e-85	1.39739736222091e-80	0.696467830658298	0.393	0.244
CTLA4	Treg/Tfh (c2)	1.73910922569759e-84	2.90900800182436e-80	0.900137174654663	0.37	0.228
PRDM1	Treg/Tfh (c2)	3.07847521840101e-84	5.14936549781937e-80	0.725549472374327	0.3	0.164
SH3BGRL3	Treg/Tfh (c2)	6.72416371195794e-83	1.1247508640992e-78	0.310592118040251	0.964	0.934
DLA-64	Treg/Tfh (c2)	6.68903704542111e-82	1.11887522658759e-77	0.340838603972548	1	0.999
LCP1	Treg/Tfh (c2)	4.54661911154742e-78	7.60512978788537e-74	0.336746232979213	0.926	0.882
IL2RB	Treg/Tfh (c2)	1.36261573149576e-77	2.27924733407295e-73	0.60045889446595	0.358	0.217
ENSCAFG00000009113	Treg/Tfh (c2)	4.49144079880249e-77	7.51283302415692e-73	0.395317365871034	0.832	0.749
MYCBP2	Treg/Tfh (c2)	3.91147937220358e-76	6.54273154588492e-72	0.479386238188458	0.844	0.802
CLIC1	Treg/Tfh (c2)	6.03154361055198e-72	1.00889629973703e-67	0.340831592150202	0.868	0.801
ARL4C	Treg/Tfh (c2)	1.3716061001475e-71	2.29428552371672e-67	0.505308354125532	0.458	0.309
CD63	Treg/Tfh (c2)	8.87685357669774e-69	1.48483129777423e-64	0.453631026659198	0.689	0.582
TAP1	Treg/Tfh (c2)	1.82663554616869e-63	3.05541327807637e-59	0.346272886353759	0.907	0.881
ANXA1	Treg/Tfh (c2)	7.38574527465357e-62	1.2354136120913e-57	0.394822404736443	0.521	0.372
CAPG	Treg/Tfh (c2)	2.38005122168631e-60	3.98111167851468e-56	0.329125008785556	0.697	0.561
SELENOW	Treg/Tfh (c2)	5.4500742552309e-57	9.11633920672472e-53	0.286779771958166	0.911	0.866
MAN1A1	Treg/Tfh (c2)	1.43965618032389e-56	2.40811289282777e-52	0.433943092951052	0.456	0.33
RDX	Treg/Tfh (c2)	3.43561923706054e-56	5.74676029783117e-52	0.500572711429253	0.512	0.397
SPATS2L	Treg/Tfh (c2)	5.71217127892832e-56	9.55474889826339e-52	0.470811003501809	0.282	0.17
RGS1	Treg/Tfh (c2)	2.57272889544907e-55	4.30340362341766e-51	0.893665211309763	0.484	0.369
LRRFIP1	Treg/Tfh (c2)	1.14939986923087e-52	1.92260116126248e-48	0.31489684798036	0.791	0.714
CISD3	Treg/Tfh (c2)	2.10555989348457e-50	3.52197003383165e-46	0.407237891154318	0.381	0.267
SLA	Treg/Tfh (c2)	1.45046733581154e-49	2.42619671261197e-45	0.483350404161705	0.542	0.442
SYTL3	Treg/Tfh (c2)	3.43909957515025e-48	5.75258185935382e-44	0.498793315850055	0.328	0.221
MTDH	Treg/Tfh (c2)	2.2564660281924e-46	3.77439072535742e-42	0.321655771714901	0.852	0.817
CHCHD10	Treg/Tfh (c2)	4.20598558618491e-44	7.03535209001149e-40	0.442699419222602	0.412	0.314
GALK1	Treg/Tfh (c2)	2.35460345759853e-43	3.93854520352505e-39	0.333528312642916	0.99	0.987
ANTXR2	Treg/Tfh (c2)	7.29963821771887e-43	1.22101048467784e-38	0.353264925189807	0.443	0.329
ZFAND5	Treg/Tfh (c2)	1.54715129613175e-42	2.58791997303957e-38	0.613635390666114	0.3	0.204
ENSCAFG00000028765	Treg/Tfh (c2)	6.82185919369228e-42	1.14109238732891e-37	0.36110502107618	0.717	0.653
SAT1	Treg/Tfh (c2)	2.22367354582326e-39	3.71953874009856e-35	0.791944859862293	0.342	0.25
ICOS	Treg/Tfh (c2)	3.85130647857294e-39	6.44208034670896e-35	0.415725423902937	0.274	0.183
IQGAP1	Treg/Tfh (c2)	5.95357154796733e-39	9.95853912828495e-35	0.299866202612747	0.697	0.618
ENSCAFG00000017655	Treg/Tfh (c2)	1.6968815879727e-38	2.83837383220194e-34	0.455811751275392	0.468	0.384
ENSCAFG00000015798	Treg/Tfh (c2)	9.6389461810346e-38	1.61230652770166e-33	0.272593315604193	0.657	0.561
AKAP13	Treg/Tfh (c2)	1.7798775606043e-37	2.97720119562282e-33	0.373491237819576	0.526	0.439
OPTN	Treg/Tfh (c2)	4.67730129811501e-37	7.82372188135699e-33	0.314951861412482	0.709	0.654
LSP1	Treg/Tfh (c2)	7.2974313897627e-37	1.22064134856561e-32	0.296190584368803	0.811	0.772
CLTA	Treg/Tfh (c2)	9.36670170651702e-37	1.5667681944491e-32	0.307753345663313	0.671	0.597
CD28	Treg/Tfh (c2)	1.0268228092598e-36	1.71756651304887e-32	0.394396523854093	0.262	0.176
CIRBP	Treg/Tfh (c2)	3.7635475633919e-36	6.29528600928562e-32	0.315462879801249	0.631	0.555
CD3D	Treg/Tfh (c2)	1.21133892506583e-33	2.02620661995762e-29	0.320760642831749	0.903	0.894
CSTB	Treg/Tfh (c2)	1.85543829919037e-33	3.10359164305573e-29	0.440109899646472	0.588	0.522
PHACTR2	Treg/Tfh (c2)	4.35644376524957e-33	7.28702348613295e-29	0.345705832070523	0.452	0.367
CDADC1	Treg/Tfh (c2)	5.78546499179911e-33	9.67734729178238e-29	0.369249959458086	0.454	0.37
HSP90B1	Treg/Tfh (c2)	1.27053836646856e-32	2.12522952559195e-28	0.283511101122378	0.8	0.762
ENO1	Treg/Tfh (c2)	1.81272580051216e-31	3.0321464465167e-27	0.367521101327426	0.682	0.637
JAK2	Treg/Tfh (c2)	2.20744425672123e-30	3.6923920082176e-26	0.350617994143037	0.429	0.348
ACP5	Treg/Tfh (c2)	3.58913605315582e-30	6.00354787611374e-26	0.43094622126784	0.554	0.481
RALBP1	Treg/Tfh (c2)	2.15401427167885e-29	3.60301967223722e-25	0.413768719311881	0.632	0.579
GATA3	Treg/Tfh (c2)	2.97112962265907e-29	4.96980851982182e-25	0.354582354656081	0.448	0.367
TPI1	Treg/Tfh (c2)	3.22026776517785e-29	5.38654189081298e-25	0.325294638885843	0.579	0.517
CD2	Treg/Tfh (c2)	4.05960880339375e-29	6.79050764543673e-25	0.324248893590017	0.674	0.621
IL17RA	Treg/Tfh (c2)	1.22403581801951e-28	2.04744471280123e-24	0.322043292798669	0.401	0.323
ZNF292	Treg/Tfh (c2)	1.2326142840708e-28	2.06179391296522e-24	0.33563395232218	0.542	0.466
CYBA	Treg/Tfh (c2)	1.35357139511526e-28	2.2641188726093e-24	0.27662028650656	0.651	0.598
GNAS	Treg/Tfh (c2)	2.1148083885701e-28	3.53743999156121e-24	0.251183089907351	0.902	0.896
AHNAK	Treg/Tfh (c2)	2.48783283812082e-27	4.1613979883247e-23	0.267023507762531	0.263	0.183
SRGN	Treg/Tfh (c2)	5.55474309558822e-27	9.29141877599042e-23	0.38008839370935	0.298	0.223
HK1	Treg/Tfh (c2)	1.55898984069711e-26	2.60772230653406e-22	0.296107945864895	0.278	0.202
CD37	Treg/Tfh (c2)	3.77143680815424e-26	6.3084823489996e-22	0.298566802599863	0.603	0.544
VPS28	Treg/Tfh (c2)	1.18440031357785e-25	1.98114640452167e-21	0.300428566429964	0.6	0.545
TESC	Treg/Tfh (c2)	1.31858501544055e-24	2.20559715532741e-20	0.298380769363079	0.387	0.31
PSME2	Treg/Tfh (c2)	2.03653198429267e-24	3.40650705012635e-20	0.284026283728659	0.634	0.587
ENSCAFG00000043646	Treg/Tfh (c2)	6.78931567116684e-24	1.13564883231608e-19	0.378842853803794	0.688	0.652
TPM3	Treg/Tfh (c2)	1.67385448223104e-23	2.79985639242786e-19	0.253082634622896	0.624	0.565
ST3GAL6	Treg/Tfh (c2)	2.81741933771365e-23	4.71269732619363e-19	0.302263431584693	0.298	0.228
CIB1	Treg/Tfh (c2)	3.48751517221245e-22	5.83356662855977e-18	0.291127732282857	0.446	0.382
EMB	Treg/Tfh (c2)	2.86223306719983e-21	4.78765725150515e-17	0.282160668865038	0.497	0.432
PSMB10	Treg/Tfh (c2)	3.52739246706075e-21	5.90026937965251e-17	0.298810298196226	0.515	0.459
PSMB1	Treg/Tfh (c2)	3.73473871468499e-21	6.24709744805359e-17	0.25219438133266	0.696	0.668
FGL2	Treg/Tfh (c2)	1.21669784523944e-20	2.03517048573201e-16	0.274395111036926	0.258	0.191
MSN	Treg/Tfh (c2)	1.62115648619479e-20	2.71170845445803e-16	0.306574524126398	0.48	0.431
BUD23	Treg/Tfh (c2)	9.28469208102224e-20	1.55305044439259e-15	0.285887633346306	0.52	0.472
DLA-79	Treg/Tfh (c2)	9.30813952682275e-20	1.55697249865164e-15	0.353770209795677	0.462	0.406
CSK	Treg/Tfh (c2)	9.91552960850942e-20	1.65857063761537e-15	0.261973492093174	0.528	0.48
SMARCA5	Treg/Tfh (c2)	3.73375549372937e-19	6.24545281436112e-15	0.340144144287765	0.46	0.405
ANKRD12	Treg/Tfh (c2)	4.56834183805055e-19	7.64146539250716e-15	0.256242311710241	0.769	0.746
HSP90AA1	Treg/Tfh (c2)	5.69681084868217e-19	9.52905550659066e-15	0.3703946121844	0.811	0.808
ZBTB38	Treg/Tfh (c2)	6.19742211370183e-19	1.0366427969589e-14	0.269693023222602	0.337	0.275
IRF1	Treg/Tfh (c2)	1.07208367447265e-18	1.79327436229041e-14	0.357933241650827	0.269	0.212
ENSCAFG00000024183	Treg/Tfh (c2)	7.82868773701296e-18	1.30950459777016e-13	0.310142713226222	0.285	0.228
FNBP1	Treg/Tfh (c2)	1.01624535584075e-17	1.69987360671483e-13	0.253815575804618	0.388	0.329
TMEM165	Treg/Tfh (c2)	2.31279447619052e-17	3.86861132032388e-13	0.275158105890222	0.289	0.229
CALM3	Treg/Tfh (c2)	2.89310702014841e-17	4.83930011260224e-13	0.345608355508405	0.296	0.239
RNF19A	Treg/Tfh (c2)	5.71260798379883e-17	9.55547937450031e-13	0.263148457513111	0.415	0.36
HERPUD1	Treg/Tfh (c2)	2.04164359745965e-16	3.41505724547075e-12	0.323724024321599	0.296	0.241
DLA-DQA1	Treg/Tfh (c2)	2.11050466838381e-16	3.53024115880559e-12	0.251894884697606	0.327	0.269
NR3C1	Treg/Tfh (c2)	3.41464911840378e-16	5.71168358035401e-12	0.280662833081873	0.462	0.413
RBPJ	Treg/Tfh (c2)	7.00695893075694e-16	1.17205402034771e-11	0.293724379946023	0.326	0.274
CTSS	Treg/Tfh (c2)	1.12014363683042e-15	1.87366426132625e-11	0.332478646650556	0.266	0.215
DDX3X	Treg/Tfh (c2)	1.32075507669342e-15	2.20922701678509e-11	0.285150768201413	0.458	0.417
HSPB1	Treg/Tfh (c2)	2.12576093954359e-15	3.55576032357457e-11	0.36953334854528	0.361	0.311
KRT18	Treg/Tfh (c2)	4.09692201185278e-15	6.85292144922614e-11	0.267659110122479	0.3	0.245
PDIA3	Treg/Tfh (c2)	8.76683923967106e-15	1.46642919961978e-10	0.256373826120267	0.41	0.363
JPT1	Treg/Tfh (c2)	9.00314175362124e-15	1.50595552112823e-10	0.253093708731473	0.513	0.47
KLF6	Treg/Tfh (c2)	2.22421767786793e-14	3.72044890976968e-10	0.345600980541529	0.78	0.767
ATP2B1	Treg/Tfh (c2)	3.21075399159551e-14	5.37062820174181e-10	0.254070780033342	0.291	0.239
DNAJA1	Treg/Tfh (c2)	3.16606685327218e-13	5.29588002546837e-09	0.252862093720845	0.456	0.418
ATOX1	Treg/Tfh (c2)	2.91773380001366e-12	4.88049332728284e-08	0.283700291182812	0.351	0.308
ENSCAFG00000008221	Treg/Tfh (c2)	4.30685383631591e-12	7.20407441200562e-08	0.296975901077342	0.313	0.271
PLIN2	Treg/Tfh (c2)	5.78482792652991e-12	9.67628167270657e-08	0.327635875252211	0.464	0.434
ODC1	Treg/Tfh (c2)	1.47344755266584e-10	2.46463572134415e-06	0.311425755854552	0.298	0.26
PSMA6	Treg/Tfh (c2)	1.54612162118794e-10	2.58619763576107e-06	0.263178041545592	0.461	0.435
UBE2S	Treg/Tfh (c2)	1.99577663400498e-10	3.33833557570012e-06	0.267878645315686	0.256	0.216
GLRX	Treg/Tfh (c2)	6.67325108277067e-09	0.000111623470861505	0.622702448646292	0.26	0.228
TUBA1B	Treg/Tfh (c2)	8.79941538860981e-09	0.000147187821205276	0.264799175066816	0.608	0.599
