# Supplementary material for: Characterization of canine tumor-infiltrating leukocyte transcriptomic signatures reveals conserved expression patterns with human osteosarcoma
Source: Cancer Immunol Immunother. 2025 Feb 11;74(3):105. doi: 10.1007/s00262-025-03950-3 (PMC11813853; doi:10.1007/s00262-025-03950-3)
Supplement: Supplementary file 4 — Supplementary file4 (CSV 45 KB) [file 262_2025_3950_MOESM4_ESM.csv]

gene	cluster	p_val	p_val_adj	avg_log2FC	pct.1	pct.2
RGS10	CD8_naive (c3)	0	0	2.05998528316146	0.78	0.105
CCR7	CD8_naive (c3)	0	0	1.7837315649973	0.629	0.044
CSTA	CD8_naive (c3)	0	0	1.68964490281254	0.512	0.05
LEF1	CD8_naive (c3)	0	0	1.60478116789116	0.607	0.061
LTB	CD8_naive (c3)	0	0	1.46935978500343	0.962	0.517
NAPEPLD	CD8_naive (c3)	0	0	1.39190573431997	0.605	0.136
IL7R	CD8_naive (c3)	0	0	1.254325872882	0.78	0.233
STBD1	CD8_naive (c3)	0	0	1.16767488771339	0.384	0.024
SPTBN1	CD8_naive (c3)	0	0	1.16496556575014	0.537	0.099
ENSCAFG00000041232	CD8_naive (c3)	0	0	0.943600990510998	0.296	0.014
CTPS1	CD8_naive (c3)	0	0	0.812318814910673	0.326	0.039
ENSCAFG00000009523	CD8_naive (c3)	0	0	0.702895219188246	1	1
NACA	CD8_naive (c3)	0	0	0.700006317409551	1	0.988
DYRK1B	CD8_naive (c3)	0	0	0.626954636853384	1	0.998
ENSCAFG00000019044	CD8_naive (c3)	0	0	0.607070763333488	1	0.999
ENSCAFG00000046992	CD8_naive (c3)	0	0	0.592368956116527	1	0.999
CD79A	CD8_naive (c3)	0	0	0.580045873666628	1	1
ENSCAFG00000029884	CD8_naive (c3)	5.94495457428344e-292	9.94412551640391e-288	0.445329850385443	1	0.999
UNC93B1	CD8_naive (c3)	4.34823886198581e-277	7.27329914444366e-273	1.1090770647822	0.55	0.145
ENSCAFG00000018784	CD8_naive (c3)	5.51094813018525e-266	9.21816293736087e-262	0.560162912994165	1	0.997
ITGA1	CD8_naive (c3)	6.59743351618252e-261	1.10355270425185e-256	0.959754089668103	0.495	0.118
ENSCAFG00000043173	CD8_naive (c3)	2.74065968508288e-260	4.58430145523814e-256	0.546252826678283	1	0.998
CD52	CD8_naive (c3)	7.68354636896798e-255	1.28522680113727e-250	0.78516889832141	0.266	0.031
EEF1B2	CD8_naive (c3)	1.25483193297919e-248	2.09895737429429e-244	0.663630488503213	0.999	0.96
ENSCAFG00000001000	CD8_naive (c3)	2.5044859735176e-247	4.18925368790289e-243	0.657780189815389	0.254	0.029
ENSCAFG00000008873	CD8_naive (c3)	5.43196948379099e-246	9.08605535553719e-242	0.810623649012303	0.995	0.939
TCF7	CD8_naive (c3)	1.02676068884243e-242	1.71746260422673e-238	0.81886834591875	0.379	0.073
PLAC8	CD8_naive (c3)	4.25313639167866e-235	7.11422124236089e-231	1.10742156454571	0.862	0.485
ENSCAFG00000044682	CD8_naive (c3)	2.20760022775982e-227	3.69265290097386e-223	0.651577288337999	0.996	0.965
ENSCAFG00000031952	CD8_naive (c3)	2.02148090900374e-220	3.38133111649056e-216	0.413248937815412	1	0.998
ENSCAFG00000017688	CD8_naive (c3)	4.30966064816434e-217	7.20876936618449e-213	0.527556114840552	1	0.987
TRIM22	CD8_naive (c3)	7.4600504738325e-208	1.24784264275796e-203	1.01980547980316	0.565	0.184
FAU	CD8_naive (c3)	3.28302015896907e-201	5.49150781990757e-197	0.377944377623593	1	0.999
UBA52	CD8_naive (c3)	2.73372828099591e-200	4.57270729562186e-196	0.360894899052529	1	0.999
SELL	CD8_naive (c3)	2.75180028297188e-200	4.60293633332706e-196	0.876719486821877	0.869	0.412
ENSCAFG00000016065	CD8_naive (c3)	1.57992409515502e-185	2.6427390339658e-181	0.996683338232055	0.833	0.496
ENSCAFG00000014028	CD8_naive (c3)	1.98836794793501e-183	3.32594306651089e-179	0.689224466857462	0.412	0.107
ENSCAFG00000015834	CD8_naive (c3)	1.70348455151192e-177	2.84941860931399e-173	0.628859713110907	0.982	0.888
ENSCAFG00000048619	CD8_naive (c3)	1.41929473093933e-174	2.37405429644222e-170	0.592707837792063	1	0.992
RCAN3	CD8_naive (c3)	7.59944415538931e-158	1.27115902387197e-153	0.741793795247595	0.437	0.134
TNFSF8	CD8_naive (c3)	6.25646443471726e-150	1.04651880599516e-145	0.734868789891171	0.485	0.166
CAMK4	CD8_naive (c3)	2.00186123993402e-147	3.34851329603764e-143	0.715892727749062	0.543	0.203
COQ10B	CD8_naive (c3)	3.63241222567363e-145	6.07593592988429e-141	0.617211481487394	0.963	0.738
SEMA4A	CD8_naive (c3)	9.59599874260749e-145	1.60512270967596e-140	0.673476298223675	0.36	0.103
ENSCAFG00000042212	CD8_naive (c3)	2.5011617151817e-144	4.18369320098444e-140	0.295293981845689	1	1
ENSCAFG00000007461	CD8_naive (c3)	1.37535978043502e-142	2.30056430473365e-138	0.780511180021474	0.818	0.464
STMN1	CD8_naive (c3)	1.26949092558765e-141	2.12347747123047e-137	0.76905545143431	0.738	0.364
PDCD4	CD8_naive (c3)	9.6432873852656e-139	1.61303268093338e-134	0.701744295966995	0.66	0.285
ENSCAFG00000050027	CD8_naive (c3)	3.12344309244371e-124	5.2245832607306e-120	0.605066124905091	0.381	0.123
SATB1	CD8_naive (c3)	2.35703993265909e-121	3.94262069535885e-117	0.547608500131763	0.287	0.076
NPM1	CD8_naive (c3)	2.91101794221473e-121	4.86925971194258e-117	0.599497629773166	0.953	0.714
PDE3B	CD8_naive (c3)	1.85123994614899e-112	3.09656905792341e-108	0.483386312402294	0.269	0.072
ENSCAFG00000043193	CD8_naive (c3)	5.3804858016499e-111	8.99993860041979e-107	0.596874358679755	0.957	0.794
UQCC3	CD8_naive (c3)	4.3813048165305e-110	7.32860856661057e-106	0.513880829724992	0.296	0.087
EIF4B	CD8_naive (c3)	1.52968439970571e-108	2.55870309538773e-104	0.578056041746846	0.937	0.705
ENSCAFG00000049043	CD8_naive (c3)	1.66261260073882e-103	2.78105209725583e-99	0.302149980489852	1	0.999
SRPK2	CD8_naive (c3)	5.26209019812764e-102	8.80189827440811e-98	0.552365202432781	0.378	0.135
ATP6V0E1	CD8_naive (c3)	7.15787628679328e-97	1.19729796649191e-92	0.462822487695893	0.97	0.817
HMGN1	CD8_naive (c3)	1.16130738279088e-95	1.9425188591943e-91	0.479507260576761	0.288	0.091
ENSCAFG00000002215	CD8_naive (c3)	1.53131864472814e-93	2.56143669703676e-89	0.514879823772471	0.97	0.831
CHD3	CD8_naive (c3)	7.34835305420207e-91	1.22915901537638e-86	0.504356521414435	0.323	0.112
NOP53	CD8_naive (c3)	1.24968746660764e-88	2.0903522253946e-84	0.478224297160333	0.956	0.786
ENSCAFG00000031588	CD8_naive (c3)	1.75886899413395e-84	2.94206016648786e-80	0.550602769051791	0.813	0.509
EIF3G	CD8_naive (c3)	1.18196564063826e-80	1.97707392709562e-76	0.482887281015893	0.908	0.663
EEF1A1	CD8_naive (c3)	1.16215203632023e-79	1.94393171115285e-75	0.333269712039836	0.998	0.984
TMEM156	CD8_naive (c3)	7.76536045508098e-77	1.2989118433214e-72	0.465672040546285	0.366	0.148
IMPDH2	CD8_naive (c3)	1.91330282978715e-76	3.20038164338496e-72	0.472644642270935	0.476	0.217
OGA	CD8_naive (c3)	5.51747129285771e-73	9.22907423156309e-69	0.486235269152948	0.731	0.424
ENSCAFG00000015122	CD8_naive (c3)	6.43732920164274e-71	1.07677205555878e-66	0.250415272018397	0.999	0.996
ENSCAFG00000005978	CD8_naive (c3)	2.78488527461155e-68	4.65827759884274e-64	0.525539946419563	0.741	0.461
NAA16	CD8_naive (c3)	1.87466829449102e-61	3.13575765619513e-57	0.319780906377832	0.561	0.278
FAIM	CD8_naive (c3)	8.14057622909273e-58	1.36167418584034e-53	0.400555480931934	0.471	0.234
ENSCAFG00000043730	CD8_naive (c3)	5.70536820613264e-57	9.54336939839806e-53	0.361351367184505	0.96	0.831
EEF1D	CD8_naive (c3)	2.55465202771173e-52	4.27316644675341e-48	0.28892248542234	0.989	0.917
GPATCH4	CD8_naive (c3)	2.73645554293172e-52	4.57726918666188e-48	0.355547072874847	0.288	0.124
ENSCAFG00000042176	CD8_naive (c3)	4.87021838088327e-52	8.14641428570345e-48	0.376239797638526	0.924	0.739
EPB41	CD8_naive (c3)	1.34234010091948e-51	2.24533228680802e-47	0.422030389846395	0.76	0.492
ENSCAFG00000025115	CD8_naive (c3)	3.17913675261303e-51	5.31774204609582e-47	0.420007332183921	0.785	0.522
JAK1	CD8_naive (c3)	5.54919329676839e-51	9.28213562750449e-47	0.368259119095575	0.936	0.743
FBL	CD8_naive (c3)	7.88015520064441e-51	1.31811356041179e-46	0.345220389289649	0.47	0.241
ENSCAFG00000017038	CD8_naive (c3)	5.35000913079162e-50	8.94896027307515e-46	0.356523209450196	0.303	0.135
APEX1	CD8_naive (c3)	9.36953227348e-49	1.567241663385e-44	0.331858535631071	0.349	0.166
HSP90AB1	CD8_naive (c3)	9.8072869264798e-48	1.64046488419228e-43	0.276922441576507	0.972	0.835
DTX3L	CD8_naive (c3)	4.10134582380562e-47	6.86032115947965e-43	0.335721098976472	0.369	0.178
ENSCAFG00000015445	CD8_naive (c3)	5.14874653848891e-45	8.6123083349304e-41	0.366256396099572	0.485	0.268
ENSCAFG00000048414	CD8_naive (c3)	1.06845677116328e-44	1.78720764112481e-40	0.310237578559976	0.269	0.119
ENSCAFG00000046009	CD8_naive (c3)	3.1667101346962e-41	5.29695604230634e-37	0.405861416293589	0.793	0.618
WRNIP1	CD8_naive (c3)	8.88171102552613e-41	1.48564380323976e-36	0.311168529495984	0.269	0.124
ENSCAFG00000035509	CD8_naive (c3)	1.45616052240661e-40	2.43571970582953e-36	0.302177185383944	0.317	0.155
RACK1	CD8_naive (c3)	1.90342180945334e-40	3.1838536606726e-36	0.27985894898856	0.969	0.878
MMD	CD8_naive (c3)	2.78210240306993e-40	4.65362268961507e-36	0.313358329925801	0.344	0.174
RNF130	CD8_naive (c3)	2.89394161457153e-40	4.8406961386938e-36	0.275101263637829	0.266	0.122
CLEC2D	CD8_naive (c3)	5.25111395842932e-40	8.78353831826473e-36	0.338452851541165	0.75	0.501
SERPINB1	CD8_naive (c3)	1.79457259078541e-39	3.00178157260675e-35	0.427066316500303	0.457	0.262
PQBP1	CD8_naive (c3)	2.28086129996357e-39	3.81519669644906e-35	0.287328324828329	0.393	0.205
ENSCAFG00000030635	CD8_naive (c3)	6.06633210419479e-36	1.01471537106866e-31	0.265134353387396	0.276	0.135
SP140	CD8_naive (c3)	9.82789865468823e-36	1.6439126079697e-31	0.272027776065225	0.356	0.188
ENSCAFG00000024474	CD8_naive (c3)	1.28526880590738e-35	2.14986913164127e-31	0.291978395823558	0.283	0.141
NT5C	CD8_naive (c3)	9.84539503431997e-35	1.6468392273907e-30	0.309503656753944	0.617	0.386
MACF1	CD8_naive (c3)	1.07704662354378e-34	1.80157588720168e-30	0.308149307907704	0.862	0.651
CRLF3	CD8_naive (c3)	7.14561969742413e-33	1.19524780678813e-28	0.254630237502204	0.37	0.201
TNRC6B	CD8_naive (c3)	5.84135357780778e-31	9.77083212959907e-27	0.254128132296916	0.499	0.298
STK38	CD8_naive (c3)	6.04149205837685e-29	1.0105603766047e-24	0.258621339412166	0.555	0.344
GZMA	CD8_eff_1 (c0)	0	0	1.41259570861945	0.686	0.289
GZMB	CD8_eff_1 (c0)	0	0	1.14783670974742	0.869	0.489
KLRB1	CD8_eff_1 (c0)	1.15382753859562e-281	1.9300073238089e-277	1.00677141333032	0.721	0.387
ENSCAFG00000009113	CD8_eff_1 (c0)	8.62654930147002e-249	1.44296290165689e-244	0.632919213508495	0.967	0.943
CCL5	CD8_eff_1 (c0)	1.73796554827584e-236	2.907094972601e-232	0.968991921510938	0.773	0.474
B2M	CD8_eff_1 (c0)	8.0867963919717e-234	1.35267843248511e-229	0.340400362210456	1	1
NCR3	CD8_eff_1 (c0)	1.48067971929868e-232	2.4767329664709e-228	0.919738030545228	0.655	0.349
BCL2A1	CD8_eff_1 (c0)	4.64474590383349e-187	7.76926647334228e-183	0.575021839029295	0.897	0.704
CCL4	CD8_eff_1 (c0)	2.71135664485785e-167	4.53528625985372e-163	0.308537201629915	0.842	0.545
EZR	CD8_eff_1 (c0)	2.28833788694824e-166	3.82770278349832e-162	0.448170837831533	0.983	0.976
DLA-64	CD8_eff_1 (c0)	5.7350815634165e-162	9.59307093112677e-158	0.426761724642996	1	1
PTPRC	CD8_eff_1 (c0)	2.67624104306042e-159	4.47654839272716e-155	0.451362365716825	0.977	0.964
S100A5	CD8_eff_1 (c0)	2.57836184196823e-143	4.31282585306026e-139	0.564299740578154	0.806	0.572
ENSCAFG00000041010	CD8_eff_1 (c0)	1.52329769922812e-136	2.54802006149887e-132	0.941927808963841	0.45	0.232
SLAMF7	CD8_eff_1 (c0)	2.92568321433625e-126	4.89379031262025e-122	0.740008581611036	0.418	0.223
ZEB2	CD8_eff_1 (c0)	8.70921929137974e-126	1.45679111086909e-121	0.764586268466331	0.352	0.161
ADGRG1	CD8_eff_1 (c0)	8.63223893291044e-121	1.44391460630793e-116	0.730339115068207	0.449	0.25
SYNE1	CD8_eff_1 (c0)	9.92750428485264e-120	1.6605736417273e-115	0.75014793738952	0.512	0.323
GALK1	CD8_eff_1 (c0)	2.00779933210048e-115	3.35844594280447e-111	0.337761146519702	0.991	0.987
CD96	CD8_eff_1 (c0)	6.80212888418846e-112	1.1377920984582e-107	0.73511068991279	0.486	0.309
KLRD1	CD8_eff_1 (c0)	4.52601523138683e-110	7.57066567754076e-106	0.688361950742669	0.393	0.209
IL2RB	CD8_eff_1 (c0)	1.90004349100404e-102	3.17820274740245e-98	0.651708771252228	0.652	0.522
SRGAP3	CD8_eff_1 (c0)	1.44560822295216e-93	2.41806887453207e-89	0.646984122433956	0.322	0.161
ANTXR2	CD8_eff_1 (c0)	4.56603374638739e-93	7.63760464758219e-89	0.543547421535886	0.587	0.425
SEPTIN11	CD8_eff_1 (c0)	6.69178184038356e-93	1.11933434844096e-88	0.619935387686822	0.393	0.229
TRAT1	CD8_eff_1 (c0)	6.64271864152345e-91	1.11112754716763e-86	0.673513766390164	0.45	0.303
APOBR	CD8_eff_1 (c0)	5.63621656752244e-89	9.42769945249478e-85	0.676042618529347	0.312	0.159
PCBD1	CD8_eff_1 (c0)	8.40647409489639e-89	1.40615092185332e-84	0.606959802415012	0.539	0.401
HMGB1	CD8_eff_1 (c0)	2.41583174706699e-85	4.04096176331895e-81	0.324079114849129	0.945	0.936
IQGAP1	CD8_eff_1 (c0)	1.05644512790445e-84	1.76711576544577e-80	0.480946187135217	0.713	0.618
TLN1	CD8_eff_1 (c0)	4.73591463137416e-84	7.92176440389955e-80	0.449021128353469	0.777	0.725
ENSCAFG00000023111	CD8_eff_1 (c0)	3.38849950637288e-83	5.66794312430992e-79	0.251495737103128	0.932	0.843
CAPG	CD8_eff_1 (c0)	2.61044940937199e-82	4.36649872705653e-78	0.408806178613598	0.713	0.56
ENSCAFG00000028940	CD8_eff_1 (c0)	3.8925389227287e-82	6.51104985604829e-78	0.585577654878812	0.357	0.204
LRRFIP1	CD8_eff_1 (c0)	3.4030980828289e-80	5.69236216314789e-76	0.447673523563996	0.747	0.671
MYCBP2	CD8_eff_1 (c0)	3.7100504204142e-79	6.20580133822684e-75	0.462737113120737	0.8	0.756
GPX1	CD8_eff_1 (c0)	2.33427830626465e-77	3.90454732288888e-73	0.335448182389036	0.906	0.879
SH2D1A	CD8_eff_1 (c0)	3.21128162422384e-75	5.37151077283921e-71	0.61416621862626	0.539	0.41
CD2	CD8_eff_1 (c0)	2.15079976160612e-72	3.59764276123856e-68	0.415709262858325	0.78	0.731
RDX	CD8_eff_1 (c0)	7.95455009171979e-72	1.33055759384197e-67	0.438119632704469	0.678	0.558
CMA1	CD8_eff_1 (c0)	4.60810205858396e-68	7.70797231339339e-64	0.648982501213804	0.332	0.192
AOAH	CD8_eff_1 (c0)	1.86349428041712e-65	3.11706688285372e-61	0.530136440465842	0.255	0.133
PPP1R12A	CD8_eff_1 (c0)	1.78092185928222e-64	2.97894799402138e-60	0.464440114181225	0.623	0.535
TESC	CD8_eff_1 (c0)	1.58333487013368e-63	2.64844423727261e-59	0.473043090875411	0.565	0.455
IL12RB2	CD8_eff_1 (c0)	2.96020741207309e-60	4.95153893817465e-56	0.536896359055321	0.333	0.2
LCP1	CD8_eff_1 (c0)	1.85801851465034e-58	3.10790756945562e-54	0.286494414160793	0.936	0.919
FASLG	CD8_eff_1 (c0)	6.02127236771767e-57	1.00717822894814e-52	0.492203174354493	0.316	0.193
MYH9	CD8_eff_1 (c0)	1.29900513028728e-56	2.17284588143154e-52	0.344955341194093	0.832	0.816
S100A8	CD8_eff_1 (c0)	1.04465128393043e-53	1.74738820263042e-49	0.294372879066977	0.866	0.798
GIMAP4	CD8_eff_1 (c0)	1.80938336956969e-53	3.02655556227922e-49	0.520872692828	0.463	0.365
AHNAK	CD8_eff_1 (c0)	2.17473745661549e-53	3.63768334368074e-49	0.514748460124534	0.288	0.172
TIMP1	CD8_eff_1 (c0)	8.44090914236575e-53	1.41191087224352e-48	0.493411015495568	0.438	0.32
STK26	CD8_eff_1 (c0)	5.00343030599366e-51	8.3692378728356e-47	0.576713213977278	0.4	0.304
ITGB1	CD8_eff_1 (c0)	1.02634270263097e-50	1.71676343869082e-46	0.428842873318023	0.548	0.435
APBB1IP	CD8_eff_1 (c0)	3.48282695060764e-50	5.82572464028139e-46	0.412719991105472	0.605	0.546
ENSCAFG00000046600	CD8_eff_1 (c0)	6.59066774164038e-50	1.10242099314419e-45	0.525387249746798	0.563	0.476
CTSA	CD8_eff_1 (c0)	1.47450381582276e-48	2.46640253272673e-44	0.445108149659235	0.455	0.358
RAP1B	CD8_eff_1 (c0)	3.50295856000443e-48	5.8593987833194e-44	0.487625925308343	0.448	0.356
ACTN4	CD8_eff_1 (c0)	1.83206622315442e-47	3.0644971714704e-43	0.451679406888485	0.428	0.325
ARL4C	CD8_eff_1 (c0)	3.83755778201973e-45	6.41908290198441e-41	0.427281597771046	0.467	0.35
CAST	CD8_eff_1 (c0)	3.49015605404093e-44	5.83798403159426e-40	0.467286935901071	0.437	0.344
THY1	CD8_eff_1 (c0)	1.22598518016341e-43	2.05070541085934e-39	0.393069484952174	0.549	0.47
AKAP13	CD8_eff_1 (c0)	2.57009255114105e-42	4.29899381029363e-38	0.447873449077866	0.492	0.415
PPT1	CD8_eff_1 (c0)	2.66160835552483e-42	4.45207229628639e-38	0.474724752142614	0.35	0.257
RALBP1	CD8_eff_1 (c0)	5.98695230780411e-42	1.00143751252639e-37	0.367440560868416	0.683	0.648
UBB	CD8_eff_1 (c0)	7.35063803627165e-42	1.22954122432716e-37	0.256742855186091	0.907	0.907
BTG1	CD8_eff_1 (c0)	2.0589612268327e-41	3.44402444412305e-37	0.464622625064312	0.495	0.422
ACP5	CD8_eff_1 (c0)	9.79798545545463e-40	1.6389090271339e-35	0.382167478265867	0.592	0.526
PTPRE	CD8_eff_1 (c0)	5.55025229664687e-38	9.28390701660121e-34	0.426547079127099	0.283	0.19
LAMTOR4	CD8_eff_1 (c0)	2.17948381004093e-37	3.64562256905547e-33	0.346133659628411	0.587	0.538
ENSCAFG00000015798	CD8_eff_1 (c0)	6.51621086074879e-37	1.08996659067745e-32	0.298912324613012	0.687	0.64
GLRX	CD8_eff_1 (c0)	1.69160548437853e-36	2.82954849371997e-32	0.471516006962793	0.41	0.315
INPP5D	CD8_eff_1 (c0)	1.90519523809351e-35	3.18682007475901e-31	0.43221097886042	0.326	0.241
PTGDR	CD8_eff_1 (c0)	4.85294171395397e-35	8.11751560493081e-31	0.507153163379312	0.374	0.296
PPP3CA	CD8_eff_1 (c0)	4.68958550127113e-34	7.84426966797622e-30	0.437723169165237	0.259	0.176
ADGRE5	CD8_eff_1 (c0)	7.06790848499921e-34	1.18224905228582e-29	0.395401688382432	0.274	0.185
HK1	CD8_eff_1 (c0)	2.63757079839661e-32	4.41186467447801e-28	0.36669836487715	0.346	0.259
ARAP2	CD8_eff_1 (c0)	6.40323381041844e-32	1.07106891946869e-27	0.428663847191781	0.276	0.195
CAT	CD8_eff_1 (c0)	6.96111724275437e-32	1.16438608119552e-27	0.432717756587734	0.336	0.258
MSN	CD8_eff_1 (c0)	1.4176819163329e-31	2.37135654145004e-27	0.38849357504644	0.524	0.48
BIN2	CD8_eff_1 (c0)	2.38382623224529e-30	3.98742613867669e-26	0.383851138333431	0.455	0.398
TPM3	CD8_eff_1 (c0)	3.2090828998483e-30	5.36783296657625e-26	0.339632892805365	0.586	0.553
KLF3	CD8_eff_1 (c0)	3.76975432998349e-29	6.30566806776338e-25	0.437097628914103	0.309	0.232
RAB27A	CD8_eff_1 (c0)	5.19801803914789e-29	8.69472477408267e-25	0.343438140619133	0.456	0.386
MTPN	CD8_eff_1 (c0)	1.05724029405634e-27	1.76844583986804e-23	0.382095618596397	0.308	0.236
YBX3	CD8_eff_1 (c0)	2.47984529983042e-26	4.14803723302634e-22	0.364195205141517	0.304	0.224
ABI3	CD8_eff_1 (c0)	2.99983560119159e-26	5.01782501011318e-22	0.34652860766651	0.298	0.222
DOK2	CD8_eff_1 (c0)	5.31964454228863e-25	8.8981694258862e-21	0.351732588681635	0.305	0.232
TGFB1	CD8_eff_1 (c0)	4.83815978369137e-24	8.09278987018055e-20	0.294315954599731	0.499	0.453
NR3C1	CD8_eff_1 (c0)	8.00778376475571e-24	1.33946199033069e-19	0.340192339406263	0.494	0.451
CCPG1	CD8_eff_1 (c0)	1.17307028516229e-23	1.96219466599096e-19	0.345506933193049	0.361	0.297
ANXA1	CD8_eff_1 (c0)	2.0822171771165e-23	3.48292467216277e-19	0.331964405094566	0.382	0.302
CD8A	CD8_eff_1 (c0)	7.33575159652903e-23	1.22705116955141e-18	0.368079304070127	0.348	0.289
DOCK2	CD8_eff_1 (c0)	1.643658977984e-22	2.74934837247384e-18	0.346255386462348	0.428	0.379
FLNA	CD8_eff_1 (c0)	1.69987249022052e-22	2.84337671439187e-18	0.365879754220656	0.335	0.273
PRRC2C	CD8_eff_1 (c0)	3.04553721643387e-22	5.09427010192894e-18	0.263725991913416	0.728	0.739
HERPUD1	CD8_eff_1 (c0)	1.88000417112691e-20	3.14468297704397e-16	0.31609428837939	0.391	0.329
HMGB2	CD8_eff_1 (c0)	3.07157344107374e-20	5.13782089488405e-16	0.267014873201597	0.727	0.738
ATRX	CD8_eff_1 (c0)	3.58105837827402e-20	5.99003634933895e-16	0.341419955498471	0.565	0.553
SH2D3C	CD8_eff_1 (c0)	2.66394388771713e-19	4.45597894098444e-15	0.351786511251365	0.284	0.229
YPEL3	CD8_eff_1 (c0)	3.69898697032523e-19	6.18729550526301e-15	0.344949329384377	0.442	0.413
ODC1	CD8_eff_1 (c0)	6.82639797734463e-19	1.14185158967044e-14	0.373772217418495	0.406	0.357
MOB2	CD8_eff_1 (c0)	8.50699337238538e-19	1.4229647813989e-14	0.322821685554545	0.329	0.279
UAP1	CD8_eff_1 (c0)	1.01207888647389e-18	1.69290435340487e-14	0.369299705172874	0.314	0.265
SYTL3	CD8_eff_1 (c0)	1.10081276534432e-18	1.84132951259144e-14	0.350725433261822	0.332	0.276
CDADC1	CD8_eff_1 (c0)	2.51852908967566e-18	4.21274360830048e-14	0.309107627674546	0.45	0.417
IRF1	CD8_eff_1 (c0)	4.01939931750766e-18	6.72324923839507e-14	0.34640506280021	0.27	0.215
IL17RA	CD8_eff_1 (c0)	4.42302236929829e-18	7.39838951712526e-14	0.30191374234829	0.381	0.329
UTRN	CD8_eff_1 (c0)	1.69717605471749e-17	2.83886638672595e-13	0.365571553633046	0.389	0.35
ENSCAFG00000019401	CD8_eff_1 (c0)	1.77479099097208e-17	2.968692890599e-13	0.289559702401412	0.261	0.205
KAT6B	CD8_eff_1 (c0)	2.85169635668183e-17	4.7700324958217e-13	0.353795142063752	0.332	0.285
IGF2R	CD8_eff_1 (c0)	4.75895003011711e-17	7.96029571537689e-13	0.349229031793963	0.307	0.256
CSTB	CD8_eff_1 (c0)	6.56507758522019e-17	1.09814052767978e-12	0.255015822235453	0.581	0.562
DNAJC3	CD8_eff_1 (c0)	7.22450851299478e-17	1.20844353896864e-12	0.309646743619038	0.429	0.399
ENSCAFG00000003012	CD8_eff_1 (c0)	1.41501008959593e-16	2.36688737686712e-12	0.3513696714797	0.263	0.214
CYTIP	CD8_eff_1 (c0)	1.44689646763986e-16	2.4202237214212e-12	0.347669655798741	0.291	0.246
TAF7	CD8_eff_1 (c0)	1.83401764110262e-16	3.06776130827235e-12	0.307704249408917	0.442	0.421
GIMAP8	CD8_eff_1 (c0)	7.00376531266087e-15	1.17151982384878e-10	0.329104172886437	0.405	0.378
GRB2	CD8_eff_1 (c0)	1.0844395937236e-14	1.81394210842147e-10	0.258249459263991	0.476	0.462
FLII	CD8_eff_1 (c0)	1.37971195732578e-14	2.30784419101883e-10	0.319356136599218	0.415	0.389
DIAPH2	CD8_eff_1 (c0)	2.69490115394105e-14	4.5077611601972e-10	0.355926203559074	0.329	0.291
KRAS	CD8_eff_1 (c0)	4.66441824234618e-14	7.80217239397245e-10	0.297711527237706	0.313	0.273
TACC1	CD8_eff_1 (c0)	2.59990150825516e-13	4.3488552528584e-09	0.301757642799777	0.334	0.298
ARID4B	CD8_eff_1 (c0)	7.62483957108513e-13	1.27540691505541e-08	0.282035849789428	0.521	0.521
CD3G	CD8_eff_1 (c0)	8.56593848407818e-13	1.43282453023176e-08	0.250813419128892	0.559	0.563
ENSCAFG00000000580	CD8_eff_1 (c0)	1.59879300501798e-12	2.67430105949358e-08	0.278002819583879	0.33	0.294
MAP7D3	CD8_eff_1 (c0)	2.34411565810561e-12	3.92100226131325e-08	0.332267832560791	0.339	0.309
DDX3X	CD8_eff_1 (c0)	2.54835432267534e-12	4.26263227553905e-08	0.317259236811753	0.425	0.409
GGTA1	CD8_eff_1 (c0)	8.29601362360005e-12	1.38767419881958e-07	0.256238189807407	0.428	0.408
HP1BP3	CD8_eff_1 (c0)	1.41540360182598e-11	2.36754560477432e-07	0.255618084209557	0.498	0.496
ITM2B	CD8_eff_1 (c0)	1.48150532156747e-11	2.47811395138591e-07	0.277913758495871	0.402	0.385
MRPS6	CD8_eff_1 (c0)	1.69161386925249e-11	2.82956251909864e-07	0.32938154103429	0.259	0.223
SUCO	CD8_eff_1 (c0)	2.03202517677761e-11	3.39896851319591e-07	0.27524081568891	0.275	0.237
GPATCH2	CD8_eff_1 (c0)	2.160965209482e-11	3.61464650590053e-07	0.302663747375342	0.255	0.217
FAM172A	CD8_eff_1 (c0)	1.03502301476646e-10	1.73128299679986e-06	0.251544691909458	0.347	0.322
PHF3	CD8_eff_1 (c0)	1.3307078927257e-10	2.22587509216227e-06	0.269965968844167	0.404	0.386
DYNLT3	CD8_eff_1 (c0)	1.37912678180219e-10	2.30686536792052e-06	0.285540182528077	0.353	0.332
ACTR2	CD8_eff_1 (c0)	1.47748355464752e-10	2.47138674185891e-06	0.280662000362682	0.302	0.273
ATF7IP	CD8_eff_1 (c0)	2.11788482710816e-10	3.54258595030382e-06	0.250360386949291	0.448	0.445
DIAPH1	CD8_eff_1 (c0)	3.67066071169817e-10	6.13991417245754e-06	0.271884206897853	0.286	0.256
ENSCAFG00000032063	CD8_eff_1 (c0)	4.98235247676253e-10	8.33398098788069e-06	0.265858424280005	0.256	0.223
KMT2A	CD8_eff_1 (c0)	1.79192226267689e-09	2.99734836877963e-05	0.304360855999763	0.371	0.359
ARHGAP30	CD8_eff_1 (c0)	7.3081649661084e-09	0.000122243675388095	0.277427482810472	0.262	0.235
MARK2	CD8_eff_1 (c0)	8.51409595156697e-09	0.000142415282981861	0.279752539011673	0.287	0.263
CBLB	CD8_eff_1 (c0)	1.0214647857862e-08	0.000170860414718458	0.278993767081042	0.284	0.257
NIPBL	CD8_eff_1 (c0)	2.18682470240352e-08	0.000365790167971036	0.288518199725543	0.386	0.375
DGKZ	CD8_eff_1 (c0)	3.42438946815858e-08	0.000572797626338885	0.26120054863485	0.305	0.287
HERC1	CD8_eff_1 (c0)	6.47569574741897e-08	0.00108318962767077	0.29680950909916	0.256	0.232
PIK3R1	CD8_eff_1 (c0)	7.21920586111451e-08	0.00120755656438862	0.287768509747712	0.418	0.416
AKAP9	CD8_eff_1 (c0)	7.3353317694225e-08	0.0012269809450713	0.271992238186758	0.437	0.434
ANKRD11	CD8_eff_1 (c0)	1.41290992576749e-07	0.00236337443283127	0.252757932300702	0.407	0.4
ACAP2	CD8_eff_1 (c0)	1.57702295579212e-07	0.00263788629815348	0.252065586647701	0.257	0.232
HUWE1	CD8_eff_1 (c0)	1.6293953674998e-07	0.00272548963121692	0.289009846063446	0.307	0.291
VPS13C	CD8_eff_1 (c0)	1.713792698961e-07	0.00286666104755206	0.255198627747731	0.37	0.363
DDIT4	CD8_eff_1 (c0)	2.07086215243369e-07	0.00346393112237583	0.266486926240683	0.382	0.369
RHOA	CD8_eff_1 (c0)	2.35424882898808e-07	0.00393795201624837	0.258345963361566	0.255	0.232
RNF168	CD8_eff_1 (c0)	2.89296779577948e-07	0.00483906723200034	0.254821409610152	0.353	0.343
IQGAP2	CD8_eff_1 (c0)	3.18230209176116e-07	0.00532303670888889	0.275002212134821	0.256	0.233
BIN1	CD8_eff_1 (c0)	4.04266263476471e-07	0.00676216178917093	0.260454003870492	0.252	0.23
CRIP1	CD8_eff_2 (c2)	0	0	0.940198406856338	0.999	0.988
ACTG1	CD8_eff_2 (c2)	6.41313064023592e-233	1.07272436219226e-228	0.843905174155147	0.994	0.965
LGALS1	CD8_eff_2 (c2)	1.85631878422259e-213	3.10506443036913e-209	0.988359936082952	0.921	0.71
ACTB	CD8_eff_2 (c2)	2.10377495614022e-198	3.51898436913574e-194	0.730828002224713	0.994	0.972
VIM	CD8_eff_2 (c2)	3.17474075446953e-191	5.31038886000118e-187	1.02504850876296	0.969	0.887
S100A8	CD8_eff_2 (c2)	1.06249365894789e-168	1.77723314332214e-164	0.938743691333337	0.933	0.813
SH3BGRL3	CD8_eff_2 (c2)	1.06948382731367e-136	1.78892559794757e-132	0.603916190514033	0.975	0.917
ENSCAFG00000023111	CD8_eff_2 (c2)	2.97149208311054e-133	4.970414807419e-129	0.790962857581425	0.97	0.871
S100A5	CD8_eff_2 (c2)	1.06944270915314e-131	1.78885681960046e-127	0.899074453904289	0.873	0.652
CORO1A	CD8_eff_2 (c2)	3.27703742096929e-128	5.48150049405533e-124	0.663263076342348	0.935	0.828
PFN1	CD8_eff_2 (c2)	1.26897999132418e-125	2.12262283148796e-121	0.590357559767844	0.97	0.911
CFL1	CD8_eff_2 (c2)	2.73733579947926e-125	4.57874159178896e-121	0.535009897656329	0.974	0.947
ENSCAFG00000042554	CD8_eff_2 (c2)	1.92796649967588e-116	3.22490956400785e-112	0.503306816969009	0.986	0.955
ANXA2	CD8_eff_2 (c2)	3.12458160955926e-114	5.22648765830977e-110	0.843321804224231	0.63	0.359
LCP1	CD8_eff_2 (c2)	2.2298182861612e-102	3.72981704726185e-98	0.512844189701362	0.972	0.919
CAPG	CD8_eff_2 (c2)	2.57740551187173e-101	4.31122619970784e-97	0.676067669728321	0.829	0.6
FABP3	CD8_eff_2 (c2)	2.61193925779466e-98	4.36899079651312e-94	0.730092429272584	0.455	0.21
CLIC1	CD8_eff_2 (c2)	2.58287578728891e-97	4.32037632939815e-93	0.528523468058119	0.943	0.853
S100A11	CD8_eff_2 (c2)	1.33656367446773e-95	2.23567005828216e-91	0.58746043008832	0.94	0.852
TMSB10	CD8_eff_2 (c2)	4.68259211289821e-86	7.83257182724484e-82	0.452529656548078	0.994	0.988
GAPDH	CD8_eff_2 (c2)	2.99467050353702e-83	5.00918535126637e-79	0.639258643567413	0.804	0.624
BCL2A1	CD8_eff_2 (c2)	7.30290393041501e-74	1.22155674044052e-69	0.513400310132259	0.939	0.772
ENSCAFG00000006485	CD8_eff_2 (c2)	2.21149693004827e-69	3.69917091489174e-65	0.654316067562033	0.831	0.719
ARPC3	CD8_eff_2 (c2)	5.10114975268437e-57	8.53269319131515e-53	0.41870889391641	0.889	0.805
TUBA1B	CD8_eff_2 (c2)	1.19580038359543e-56	2.00021530164008e-52	0.635254353492942	0.752	0.611
EMP3	CD8_eff_2 (c2)	7.31675706425812e-56	1.22387395413846e-51	0.533829823869755	0.841	0.728
LSP1	CD8_eff_2 (c2)	1.63563023258974e-55	2.73591869005286e-51	0.443101944026304	0.882	0.783
ARPC2	CD8_eff_2 (c2)	3.54761152159997e-54	5.93408979218027e-50	0.450894317972583	0.844	0.741
CALM3	CD8_eff_2 (c2)	2.37224486015474e-51	3.96805397758083e-47	0.586593892805872	0.423	0.25
ANXA1	CD8_eff_2 (c2)	8.31694753592162e-51	1.39117581433361e-46	0.506148287867481	0.505	0.312
ISG20	CD8_eff_2 (c2)	1.57100734010343e-50	2.62782397779101e-46	0.579654038544291	0.57	0.386
VPS28	CD8_eff_2 (c2)	3.91509226974166e-47	6.54877483959688e-43	0.506026192830035	0.685	0.54
TXNDC17	CD8_eff_2 (c2)	6.80456742045506e-47	1.13819999241952e-42	0.445827709484752	0.747	0.605
CLTA	CD8_eff_2 (c2)	1.91427457998404e-46	3.2020070899393e-42	0.424227717840884	0.767	0.606
PSMB1	CD8_eff_2 (c2)	2.79095077351454e-44	4.66842335885778e-40	0.405393382708506	0.769	0.648
TAP1	CD8_eff_2 (c2)	1.19145778025736e-40	1.99295142903649e-36	0.348309286180363	0.899	0.841
ENSCAFG00000009113	CD8_eff_2 (c2)	9.10024030099371e-40	1.52219719514722e-35	0.328550819163298	0.972	0.951
HLA-DQB2	CD8_eff_2 (c2)	2.69417166774859e-39	4.50654094864307e-35	0.370352240425798	0.951	0.903
ENSCAFG00000032392	CD8_eff_2 (c2)	3.38562427464866e-39	5.66313372420482e-35	0.375695195502725	0.906	0.834
GMFG	CD8_eff_2 (c2)	6.37381046900653e-39	1.06614727715072e-34	0.328122207682396	0.9	0.844
ENSCAFG00000029155	CD8_eff_2 (c2)	6.60038574476621e-39	1.10404652352704e-34	0.385301093486219	0.754	0.641
ENSCAFG00000037735	CD8_eff_2 (c2)	1.05265114423951e-37	1.76076956896942e-33	0.393872113296481	0.996	0.987
CALM1	CD8_eff_2 (c2)	1.07281007678319e-37	1.79448941543524e-33	0.253381896963853	0.991	0.982
CNN2	CD8_eff_2 (c2)	1.85266474890743e-37	3.09895232549746e-33	0.425284722307329	0.721	0.593
YWHAB	CD8_eff_2 (c2)	2.79885221860373e-37	4.68164010605847e-33	0.309814212748733	0.895	0.828
ENSCAFG00000042598	CD8_eff_2 (c2)	6.96052430880287e-37	1.16428690113346e-32	0.355905875735048	0.82	0.74
ENSCAFG00000043616	CD8_eff_2 (c2)	2.47376379458878e-36	4.13786469920866e-32	0.353604077806146	0.777	0.665
ENSCAFG00000015798	CD8_eff_2 (c2)	3.57845581136898e-36	5.98568303567688e-32	0.36660196059805	0.779	0.642
CD63	CD8_eff_2 (c2)	2.27900286279414e-35	3.81208808859575e-31	0.367060183625043	0.79	0.664
GZMB	CD8_eff_2 (c2)	3.47297150242649e-35	5.80923943210879e-31	0.425983326328398	0.809	0.649
ENSCAFG00000046637	CD8_eff_2 (c2)	1.13455618347786e-34	1.89777212810341e-30	0.298283956341226	0.891	0.827
NDUFB4	CD8_eff_2 (c2)	1.51985367366822e-34	2.54225923994484e-30	0.408918923099702	0.592	0.445
PSMB3	CD8_eff_2 (c2)	1.11401961504636e-33	1.86342061008805e-29	0.394242586818652	0.541	0.398
CISD3	CD8_eff_2 (c2)	2.11649360869103e-33	3.54025885925749e-29	0.395749842971418	0.455	0.3
GNAS	CD8_eff_2 (c2)	1.39429738377923e-32	2.33224123384751e-28	0.315483924013418	0.898	0.858
SELENOW	CD8_eff_2 (c2)	4.26715489520482e-32	7.1376699932091e-28	0.310201713343012	0.855	0.779
COX5B	CD8_eff_2 (c2)	4.67652830395626e-32	7.82242889402764e-28	0.352669417242449	0.778	0.691
CYBA	CD8_eff_2 (c2)	5.52669156784917e-32	9.24449698554131e-28	0.362660003071273	0.702	0.569
CD3D	CD8_eff_2 (c2)	9.58279324098349e-32	1.60291382541931e-27	0.338605259584515	0.898	0.841
NME2	CD8_eff_2 (c2)	1.06279198293468e-31	1.77773214985484e-27	0.286298089461275	0.892	0.841
ENO1	CD8_eff_2 (c2)	1.80880659333458e-31	3.02559078867075e-27	0.431162179183589	0.647	0.519
ATP5IF1	CD8_eff_2 (c2)	2.48452890234812e-31	4.1558714949577e-27	0.321160298945386	0.812	0.723
LRRFIP1	CD8_eff_2 (c2)	3.63938586386725e-31	6.08760073449076e-27	0.339643209932364	0.815	0.689
SDF2L1	CD8_eff_2 (c2)	7.36220541792728e-31	1.2314761002567e-26	0.377917807676687	0.696	0.57
PSME2	CD8_eff_2 (c2)	8.71501177465276e-31	1.45776001954617e-26	0.40064830676703	0.565	0.43
ENSCAFG00000008221	CD8_eff_2 (c2)	1.32606787846854e-30	2.21811374031432e-26	0.403026153650291	0.428	0.286
ENSCAFG00000006913	CD8_eff_2 (c2)	3.59064801803048e-30	6.00607693975959e-26	0.299301893171016	0.788	0.712
PFKP	CD8_eff_2 (c2)	3.66857382866842e-30	6.13642344321366e-26	0.363770913871688	0.25	0.139
RABAC1	CD8_eff_2 (c2)	4.76895970879974e-29	7.97703890490933e-25	0.293155688169864	0.858	0.783
SEC61B	CD8_eff_2 (c2)	5.86238859966682e-29	9.80601741066269e-25	0.421127053243675	0.617	0.506
WDR1	CD8_eff_2 (c2)	5.94634996669284e-29	9.94645958928711e-25	0.373372263240359	0.339	0.213
PSMA7	CD8_eff_2 (c2)	1.21166953454284e-28	2.0267596304298e-24	0.285522583584845	0.823	0.734
ENSCAFG00000046009	CD8_eff_2 (c2)	1.22150207295482e-28	2.04320651743153e-24	0.340931236475317	0.769	0.618
TMED3	CD8_eff_2 (c2)	1.16124993204254e-27	1.94242276132756e-23	0.331879564785377	0.383	0.247
ITGB7	CD8_eff_2 (c2)	4.10097978144922e-27	6.85970888043011e-23	0.369213216621067	0.577	0.45
SEM1	CD8_eff_2 (c2)	6.26014019317912e-27	1.04713365011307e-22	0.354747738678834	0.704	0.609
IQGAP1	CD8_eff_2 (c2)	8.49690877768827e-27	1.42127793124392e-22	0.313634818435704	0.772	0.645
ENSCAFG00000018753	CD8_eff_2 (c2)	4.43114323744894e-26	7.41197329328085e-22	0.323686933549806	0.572	0.438
SLC25A5	CD8_eff_2 (c2)	4.63124399368533e-26	7.74668182823744e-22	0.35254205390109	0.512	0.382
EIF4A1	CD8_eff_2 (c2)	5.36996858197224e-26	8.98234644706496e-22	0.314539273878734	0.816	0.752
GSTP1	CD8_eff_2 (c2)	2.55187290300404e-25	4.26851780485486e-21	0.300299189345063	0.387	0.253
DBI	CD8_eff_2 (c2)	3.50622790101424e-25	5.86486741002652e-21	0.34505595062591	0.711	0.617
PGLS	CD8_eff_2 (c2)	2.12662443796782e-24	3.55720469738878e-20	0.304121145509323	0.397	0.267
ARL4C	CD8_eff_2 (c2)	4.47825254693918e-24	7.49077303526516e-20	0.30453202754701	0.535	0.385
CIB1	CD8_eff_2 (c2)	5.47622144438109e-24	9.16007561001624e-20	0.302124452764727	0.52	0.385
ENSCAFG00000047391	CD8_eff_2 (c2)	6.03208940494625e-24	1.00898759476536e-19	0.29645846414081	0.779	0.694
THY1	CD8_eff_2 (c2)	6.69709113798624e-24	1.12022243465096e-19	0.318118730444656	0.621	0.489
ENSCAFG00000045013	CD8_eff_2 (c2)	4.00027457295393e-23	6.69125927818004e-19	0.264298179441436	0.808	0.717
ARHGDIA	CD8_eff_2 (c2)	6.55649936309682e-23	1.09670564846521e-18	0.320679295187154	0.649	0.539
PLEC	CD8_eff_2 (c2)	9.6461844110822e-23	1.61351726644172e-18	0.332386237285722	0.258	0.157
ACTR3	CD8_eff_2 (c2)	2.68182574949964e-22	4.48588993118805e-18	0.27483315691778	0.832	0.769
SHARPIN	CD8_eff_2 (c2)	1.16756272785433e-21	1.95298217488194e-17	0.301988215751503	0.359	0.242
ATP5F1C	CD8_eff_2 (c2)	1.33304440015049e-21	2.22978336813173e-17	0.303350663762068	0.542	0.425
CD48	CD8_eff_2 (c2)	1.7580025141285e-21	2.94061080538275e-17	0.357408830545231	0.558	0.454
TPM3	CD8_eff_2 (c2)	2.40456957674428e-21	4.02212353102016e-17	0.307084722689564	0.672	0.551
ENSCAFG00000044483	CD8_eff_2 (c2)	2.47473838722644e-21	4.13949490031367e-17	0.31811411097577	0.611	0.509
REX1BD	CD8_eff_2 (c2)	2.48225676723281e-21	4.15207089455032e-17	0.329022791613051	0.391	0.277
CD2	CD8_eff_2 (c2)	2.49041867533316e-21	4.16572331822977e-17	0.270630260299643	0.825	0.742
FXYD5	CD8_eff_2 (c2)	4.65014357308298e-21	7.7782951546959e-17	0.29626994741926	0.4	0.28
CSTB	CD8_eff_2 (c2)	5.6078318522701e-21	9.3802203392922e-17	0.251620015124495	0.674	0.553
TWF2	CD8_eff_2 (c2)	6.54670377231945e-21	1.09506713999587e-16	0.315792645932365	0.384	0.27
FDPS	CD8_eff_2 (c2)	7.22989641483099e-21	1.20934477330878e-16	0.305024866865784	0.274	0.175
DEGS1	CD8_eff_2 (c2)	1.01427727326862e-20	1.69658159499642e-16	0.27294128678494	0.296	0.189
JPT1	CD8_eff_2 (c2)	1.10321010087536e-20	1.84533953573422e-16	0.308515699265358	0.557	0.441
MRPS34	CD8_eff_2 (c2)	1.5445663109939e-20	2.5835960683995e-16	0.263410381980613	0.354	0.238
ENSCAFG00000043577	CD8_eff_2 (c2)	3.04401060034565e-20	5.09171653119817e-16	0.302243089965671	0.729	0.665
FLNA	CD8_eff_2 (c2)	3.2807705878515e-20	5.48774496229921e-16	0.320507008329694	0.403	0.286
MSN	CD8_eff_2 (c2)	4.82684849543263e-20	8.07386947831015e-16	0.251288904112723	0.606	0.483
LTA4H	CD8_eff_2 (c2)	5.08299912933031e-20	8.50233264363081e-16	0.305336785525637	0.334	0.225
PSMB10	CD8_eff_2 (c2)	5.97208833335284e-20	9.9895121551993e-16	0.3116665068283	0.503	0.388
MDH1	CD8_eff_2 (c2)	8.02897414414796e-20	1.34300650509163e-15	0.291859130146847	0.461	0.349
MTDH	CD8_eff_2 (c2)	1.13432073633608e-19	1.89737829566937e-15	0.274742061000427	0.771	0.703
CDC42	CD8_eff_2 (c2)	1.93019993559205e-19	3.22864543226482e-15	0.276833212150282	0.681	0.582
HK1	CD8_eff_2 (c2)	2.39797883091301e-19	4.01109919046819e-15	0.283154004614547	0.409	0.283
MGST3	CD8_eff_2 (c2)	2.40286486244674e-19	4.01927205541467e-15	0.314381024562219	0.399	0.294
HYPK	CD8_eff_2 (c2)	2.72883236533337e-19	4.56451789749312e-15	0.29329902870054	0.463	0.345
DCTN3	CD8_eff_2 (c2)	2.82188379555902e-19	4.72016502483158e-15	0.289296183728471	0.51	0.39
EIF3I	CD8_eff_2 (c2)	3.36234532272595e-19	5.6241950213237e-15	0.290201738965417	0.552	0.441
NDUFS6	CD8_eff_2 (c2)	4.18706816478809e-19	7.00370891924104e-15	0.283857282641494	0.463	0.347
TPI1	CD8_eff_2 (c2)	8.74738579466246e-19	1.46317522187319e-14	0.28319208082855	0.624	0.51
CALR	CD8_eff_2 (c2)	1.08410397924697e-18	1.81338072608641e-14	0.315733347405866	0.303	0.205
RBX1	CD8_eff_2 (c2)	3.9766586930608e-18	6.65175699588279e-14	0.272333855214075	0.588	0.481
PTGR1	CD8_eff_2 (c2)	4.72010040734694e-18	7.89531195136922e-14	0.286362374255833	0.425	0.312
UQCRB	CD8_eff_2 (c2)	5.59067624509169e-18	9.35152415516487e-14	0.278216746454731	0.617	0.516
NME1	CD8_eff_2 (c2)	7.53598768764229e-18	1.26054466051193e-13	0.373583205727218	0.43	0.334
IL12RB2	CD8_eff_2 (c2)	9.15625038833559e-18	1.53156600245689e-13	0.351275202262549	0.347	0.25
PSMA6	CD8_eff_2 (c2)	1.05972060784008e-17	1.7725946607341e-13	0.298226644822726	0.468	0.364
DOK2	CD8_eff_2 (c2)	1.13546318411552e-17	1.89928926807003e-13	0.253881398149572	0.361	0.251
COPE	CD8_eff_2 (c2)	1.1525406900257e-17	1.92785481220599e-13	0.274595816314807	0.541	0.438
DLA88	CD8_eff_2 (c2)	1.70061501316477e-17	2.8446187325207e-13	0.262979472245249	0.976	0.958
ENSCAFG00000047865	CD8_eff_2 (c2)	2.06551169229466e-17	3.45498140770127e-13	0.276379149669616	0.418	0.312
ENSCAFG00000017655	CD8_eff_2 (c2)	2.3143964407389e-17	3.87129092642396e-13	0.341956020934616	0.464	0.361
FYB1	CD8_eff_2 (c2)	3.81480897464998e-17	6.38103097189701e-13	0.32668659230919	0.569	0.473
ENSCAFG00000030083	CD8_eff_2 (c2)	6.14145879820546e-17	1.02728181317583e-12	0.279695146194259	0.378	0.276
ENSCAFG00000049156	CD8_eff_2 (c2)	6.56896896785313e-17	1.09879143925279e-12	0.252325894301408	0.651	0.562
ENSCAFG00000042572	CD8_eff_2 (c2)	7.22156378811794e-17	1.20795097483849e-12	0.275529855465413	0.545	0.44
GZMK	CD8_eff_2 (c2)	1.39706908509436e-16	2.33687745863733e-12	0.293335674746838	0.681	0.559
PRDX1	CD8_eff_2 (c2)	2.45968324209535e-16	4.11431215905289e-12	0.284511579928265	0.579	0.479
ENSCAFG00000031458	CD8_eff_2 (c2)	7.55974334296195e-16	1.26451826897725e-11	0.321874184201577	0.446	0.349
ENSCAFG00000032363	CD8_eff_2 (c2)	8.33741353610029e-16	1.39459916218349e-11	0.292168597771901	0.253	0.172
PSMB6	CD8_eff_2 (c2)	1.18335334675911e-15	1.97939514312396e-11	0.250855484242551	0.526	0.43
CD74	CD8_eff_2 (c2)	1.51142155286884e-15	2.52815483148371e-11	0.305258882511286	0.48	0.38
SPATS2L	CD8_eff_2 (c2)	1.66411071354085e-15	2.78355799053978e-11	0.25300200410829	0.261	0.173
TGFB1	CD8_eff_2 (c2)	2.7750921039551e-15	4.6418965622857e-11	0.268160784035432	0.568	0.459
FMNL1	CD8_eff_2 (c2)	2.89997350056134e-15	4.85078567438895e-11	0.25832338475121	0.493	0.388
COX17	CD8_eff_2 (c2)	2.98655773099278e-15	4.99561511663162e-11	0.28991200598485	0.546	0.444
ATP5MC1	CD8_eff_2 (c2)	3.59768938959253e-15	6.01785504197143e-11	0.288421247699512	0.486	0.388
NDUFB8	CD8_eff_2 (c2)	4.37564522057506e-15	7.31914176045591e-11	0.255674000033958	0.573	0.483
SPCS2	CD8_eff_2 (c2)	5.39051500192234e-15	9.0167144437155e-11	0.252731969741406	0.504	0.406
PSME1	CD8_eff_2 (c2)	6.35296038057628e-15	1.06265968285899e-10	0.271181120512335	0.628	0.544
ENSCAFG00000025332	CD8_eff_2 (c2)	1.00117592236479e-14	1.67466696533958e-10	0.268293203615962	0.3	0.21
ATOX1	CD8_eff_2 (c2)	1.07096383920509e-14	1.79140121383836e-10	0.282158870811166	0.463	0.361
ADGRG1	CD8_eff_2 (c2)	1.14664113453097e-14	1.91798662572996e-10	0.273836912959077	0.433	0.331
NDUFB2	CD8_eff_2 (c2)	2.65805833910475e-14	4.44613418382051e-10	0.258740935725811	0.7	0.637
PSMB2	CD8_eff_2 (c2)	2.99380541191743e-14	5.00773831251429e-10	0.25499781004196	0.568	0.485
ENSCAFG00000010086	CD8_eff_2 (c2)	4.36406507986852e-13	7.29977165909608e-09	0.261657461545244	0.434	0.345
ENSCAFG00000049827	CD8_eff_2 (c2)	6.20092474253553e-12	1.03722868168392e-07	0.250794217606565	0.488	0.403
CCT5	CD8_eff_2 (c2)	6.64592011637402e-12	1.11166305786588e-07	0.252470191962366	0.422	0.337
TSPO	CD8_eff_2 (c2)	7.42021772652795e-12	1.24117981911633e-07	0.270047436878807	0.358	0.276
CMA1	CD8_eff_2 (c2)	1.60389575576188e-10	2.68283643066289e-06	0.292259882018122	0.325	0.248
CTSW	CD8_mem_1 (c1)	1.48870746553682e-17	2.49016097760344e-13	0.33812588881695	0.465	0.367
ENSCAFG00000046009	CD8_mem_2 (c4)	8.59449314892345e-192	1.43760086902043e-187	1.56598247584532	0.913	0.62
IL7R	CD8_mem_2 (c4)	1.08541154998209e-138	1.81556789965504e-134	1.78637758089019	0.644	0.277
ENSCAFG00000006485	CD8_mem_2 (c4)	9.36601756500103e-117	1.56665375809772e-112	0.970931914801671	0.953	0.719
VIM	CD8_mem_2 (c4)	2.04502498761647e-112	3.42071329678607e-108	0.881916362242313	0.994	0.892
LGALS3	CD8_mem_2 (c4)	1.91637373130441e-97	3.20551834035289e-93	1.17324035604426	0.405	0.13
LTB	CD8_mem_2 (c4)	4.28081583351923e-92	7.16052064472762e-88	1.16176847373509	0.831	0.555
CCR5	CD8_mem_2 (c4)	1.70653381221773e-86	2.8545191076966e-82	0.816726815868947	0.317	0.09
GZMK	CD8_mem_2 (c4)	2.32080231976588e-49	3.88200604027238e-45	0.959766373300907	0.739	0.565
TSPO	CD8_mem_2 (c4)	1.74920542274086e-38	2.92589591061864e-34	0.520704115580922	0.503	0.272
CAMK4	CD8_mem_2 (c4)	4.99110340398057e-36	8.34861866383829e-32	0.492379263875379	0.441	0.232
ISG20	CD8_mem_2 (c4)	2.55064428777644e-35	4.26646270016365e-31	0.522623003705442	0.643	0.396
FGL2	CD8_mem_2 (c4)	1.54137457372699e-32	2.57825724947313e-28	0.518740369769242	0.279	0.124
ENSCAFG00000050027	CD8_mem_2 (c4)	7.60056378763405e-32	1.27134630475755e-27	0.588279992186728	0.304	0.145
UNC93B1	CD8_mem_2 (c4)	1.18589088607342e-28	1.98363968513501e-24	0.490889841452661	0.353	0.185
ATP6V0E1	CD8_mem_2 (c4)	1.28334828886215e-23	2.14665668277972e-19	0.341380973882062	0.925	0.83
PSME2	CD8_mem_2 (c4)	7.3452632344051e-22	1.22864218121894e-17	0.434032954980836	0.609	0.438
MDFIC	CD8_mem_2 (c4)	4.99483803789279e-21	8.35486558598327e-17	0.407064348977448	0.391	0.234
KLRK1	CD8_mem_2 (c4)	4.27577339431306e-18	7.15208615666745e-14	0.426521733074717	0.529	0.369
SERPINB1	CD8_mem_2 (c4)	3.04830333073059e-17	5.09889698131305e-13	0.442452769925952	0.418	0.277
JAK1	CD8_mem_2 (c4)	2.66588226411037e-16	4.45922126317741e-12	0.282026298083135	0.859	0.761
EMP3	CD8_mem_2 (c4)	5.42824494164195e-16	9.07982531388449e-12	0.266946388082578	0.88	0.735
SPTBN1	CD8_mem_2 (c4)	1.30771806657666e-15	2.18742000996279e-11	0.290385235301044	0.259	0.147
HMGN3	CD8_mem_2 (c4)	2.01384445644578e-15	3.36855762229686e-11	0.347992120319914	0.475	0.326
GATA3	CD8_mem_2 (c4)	6.59569851541691e-15	1.10326249067379e-10	0.306111130375486	0.257	0.147
PRDX1	CD8_mem_2 (c4)	6.67821997720591e-15	1.11706585558723e-10	0.329439649894153	0.639	0.483
HSPA8	CD8_mem_2 (c4)	7.86053748039447e-15	1.31483210434558e-10	0.336080381467027	0.909	0.84
FAIM	CD8_mem_2 (c4)	1.13970727319773e-14	1.90638835587784e-10	0.28961240949005	0.391	0.255
RBPJ	CD8_mem_2 (c4)	1.18883854300098e-14	1.98857023087774e-10	0.332777628746803	0.307	0.187
GYPC	CD8_mem_2 (c4)	3.06425277872598e-14	5.12557562297494e-10	0.324568111198765	0.277	0.165
GAPDH	CD8_mem_2 (c4)	2.85938783666842e-13	4.78289803439527e-09	0.272027203261134	0.793	0.64
OGT	CD8_mem_2 (c4)	6.0786175911489e-13	1.01677036447148e-08	0.293506354864287	0.546	0.395
TSTD1	CD8_mem_2 (c4)	6.59685167222975e-13	1.10345537921387e-08	0.306025228755815	0.384	0.259
SEC61B	CD8_mem_2 (c4)	7.32245544071694e-13	1.22482712156872e-08	0.281116111027511	0.657	0.512
MAN1A1	CD8_mem_2 (c4)	1.36207990059716e-12	2.27835104972888e-08	0.31767059001728	0.435	0.294
RGS19	CD8_mem_2 (c4)	2.52286417107646e-12	4.2199948989596e-08	0.312436952462235	0.498	0.364
FLT3LG	CD8_mem_2 (c4)	4.08180201409545e-12	6.82763022897746e-08	0.285565426252367	0.423	0.291
PDCD4	CD8_mem_2 (c4)	1.07859425604995e-11	1.80416461209475e-07	0.328797532140752	0.451	0.324
CYBA	CD8_mem_2 (c4)	1.18212168494166e-11	1.97733494240191e-07	0.261577684168425	0.727	0.578
ENSCAFG00000000842	CD8_mem_2 (c4)	1.52119213669739e-11	2.54449808705372e-07	0.250420966254795	0.27	0.168
APRT	CD8_mem_2 (c4)	7.04763369448643e-11	1.17885768807674e-06	0.261961072220227	0.674	0.528
ENSCAFG00000025115	CD8_mem_2 (c4)	2.43511816674868e-10	4.07322215752052e-06	0.274262556720503	0.683	0.546
RNASEH2B	CD8_mem_2 (c4)	7.06229210638717e-10	1.18130960063538e-05	0.265683288081145	0.37	0.262
HSP90AA1	CD8_mem_2 (c4)	1.65599294665142e-09	2.76997940186383e-05	0.325475484082178	0.783	0.644
DLA-79	CD8_mem_2 (c4)	1.77450214239356e-09	2.96820973358172e-05	0.283466255396342	0.446	0.331
FYB1	CD8_mem_2 (c4)	3.78630522847244e-09	6.33335275566585e-05	0.251866454530421	0.602	0.479
RGS1	CD8_mem_2 (c4)	4.22897671177532e-09	7.07380934578657e-05	0.472867480180273	0.345	0.245
