# Supplementary material for: Characterization of canine tumor-infiltrating leukocyte transcriptomic signatures reveals conserved expression patterns with human osteosarcoma
Source: Cancer Immunol Immunother. 2025 Feb 11;74(3):105. doi: 10.1007/s00262-025-03950-3 (PMC11813853; doi:10.1007/s00262-025-03950-3)
Supplement: Supplementary file 5 — Supplementary file5 (CSV 77 KB) [file 262_2025_3950_MOESM5_ESM.csv]

gene	cluster	p_val	p_val_adj	avg_log2FC	pct.1	pct.2
FAU	Naive (c0)	1.71688786095942e-127	2.87183832502683e-123	0.499838671474012	1	0.999
ENSCAFG00000019044	Naive (c0)	5.42293271136827e-98	9.0709395463057e-94	0.441588353306265	1	0.999
LYZ	Naive (c0)	1.52101729638908e-86	2.54420563167002e-82	0.791147809497844	0.833	0.584
DLA-DRA	Naive (c0)	1.35898717488294e-79	2.27317784742669e-75	0.59089786644287	0.993	0.946
DYRK1B	Naive (c0)	5.67339006625647e-78	9.48987956382719e-74	0.422941400165618	1	0.997
CXCR4	Naive (c0)	9.51548585276259e-71	1.5916553185916e-66	0.979960506020414	0.68	0.404
CD79A	Naive (c0)	3.60033621786656e-69	6.02228239162539e-65	0.318103224770949	1	0.999
SELL	Naive (c0)	8.47115900662271e-68	1.41697076703778e-63	0.755243765236209	0.844	0.636
ENSCAFG00000046992	Naive (c0)	7.63150170333506e-66	1.27652128991686e-61	0.368258591329274	0.999	0.999
ENSCAFG00000025115	Naive (c0)	3.71103754117663e-64	6.20745249512614e-60	0.889112587477315	0.822	0.702
PLAC8	Naive (c0)	1.37188481878456e-63	2.29475173638094e-59	0.86740043649742	0.585	0.29
ENSCAFG00000031952	Naive (c0)	6.37530850534813e-58	1.06639785368958e-53	0.321935638710025	0.998	0.997
HLA-DQB2	Naive (c0)	3.22644918656025e-48	5.39688155435932e-44	0.462852220398045	0.98	0.892
NACA	Naive (c0)	1.2047966894239e-47	2.01526342239935e-43	0.354949096335424	0.999	0.995
PLEKHO1	Naive (c0)	1.79867878592749e-44	3.00865000522092e-40	0.646783275245248	0.759	0.616
ENSCAFG00000029884	Naive (c0)	2.86269092668445e-43	4.78842311306509e-39	0.259396537912346	1	0.999
TMEM37	Naive (c0)	1.45330839661899e-41	2.43094895502459e-37	0.834218063899581	0.375	0.174
ENSCAFG00000049475	Naive (c0)	2.71142517178936e-41	4.53540088485206e-37	0.899404980666398	0.26	0.083
UBA52	Naive (c0)	3.37935548214741e-41	5.65264791498798e-37	0.263721063099946	0.999	0.998
CD37	Naive (c0)	1.21274650358959e-36	2.02856107655431e-32	0.510325230388144	0.797	0.629
ENSCAFG00000043173	Naive (c0)	6.67450527218388e-36	1.1164444968782e-31	0.296650550858232	0.997	0.997
ENSCAFG00000018784	Naive (c0)	5.66173956023733e-35	9.47039176240899e-31	0.282805897680669	0.998	0.993
TFPT	Naive (c0)	6.49546973098542e-34	1.08649722190193e-29	0.268309046052265	0.999	0.997
DLA-DOA	Naive (c0)	1.3730600459948e-32	2.2967175389355e-28	0.64397078907031	0.555	0.385
ENSCAFG00000049043	Naive (c0)	1.90970439707979e-32	3.19436254499537e-28	0.252540404982302	1	0.998
TNFRSF13C	Naive (c0)	1.07075470262364e-31	1.79105139107857e-27	0.416820531860182	0.871	0.775
MNDA	Naive (c0)	1.92545167763773e-31	3.22070302118463e-27	0.489551110673529	0.823	0.826
CCR7	Naive (c0)	4.92728316901365e-30	8.24186655680912e-26	0.659012725262121	0.27	0.112
ENSCAFG00000048619	Naive (c0)	6.91075118358068e-29	1.15596135047754e-24	0.293553828250262	0.996	0.996
LTB	Naive (c0)	1.23510558532004e-27	2.06596111256482e-23	0.301170130776224	0.9	0.701
BANK1	Naive (c0)	1.373891939848e-27	2.29810904778376e-23	0.595931856187618	0.544	0.378
SP140	Naive (c0)	8.62340760298475e-26	1.44243738975126e-21	0.524043695977799	0.608	0.459
BCL2	Naive (c0)	1.25014248175304e-25	2.0911133292283e-21	0.66009203041737	0.382	0.224
EEF1B2	Naive (c0)	1.04130754798252e-24	1.74179513551036e-20	0.281859929271336	0.971	0.977
PFDN5	Naive (c0)	1.80599077258691e-24	3.02088076530612e-20	0.381016423714284	0.864	0.916
ODC1	Naive (c0)	3.54289532657421e-24	5.92620101276068e-20	0.411407339600031	0.858	0.838
HOPX	Naive (c0)	1.22999087769886e-23	2.05740574112689e-19	0.699524731081828	0.56	0.497
DLA-DMA	Naive (c0)	1.31603661122535e-23	2.20133443959665e-19	0.541271118182992	0.615	0.496
CD74	Naive (c0)	1.62442128039837e-23	2.71716947572235e-19	0.381085469169721	0.854	0.805
NOP53	Naive (c0)	4.66234918134411e-23	7.7987114756343e-19	0.418053821742471	0.781	0.789
IGFBP7	Naive (c0)	4.19499483256891e-22	7.01696785643802e-18	0.684614320303121	0.373	0.246
HSPB1	Naive (c0)	4.2584421055352e-22	7.12309610992872e-18	0.810120293341205	0.331	0.2
TXNIP	Naive (c0)	1.58724616057426e-20	2.65498665279256e-16	0.552899099093017	0.416	0.286
REL	Naive (c0)	5.11130989660292e-20	8.5496880640477e-16	0.550197727208838	0.553	0.437
ENSCAFG00000008873	Naive (c0)	7.69363691989197e-20	1.28691464759033e-15	0.306481888012013	0.962	0.961
CNBP	Naive (c0)	2.80987887753212e-19	4.70008439844798e-15	0.293322888361434	0.908	0.927
SERPINB1	Naive (c0)	6.09733005490225e-19	1.0199003982835e-14	0.508808138411856	0.679	0.616
ENSCAFG00000043730	Naive (c0)	3.07658686254537e-18	5.14620684497964e-14	0.358520995922333	0.847	0.875
PTPN6	Naive (c0)	1.55843491997886e-17	2.60679409064865e-13	0.270642673660897	0.939	0.939
ARID5B	Naive (c0)	3.49761094239747e-17	5.85045382334825e-13	0.552230952759049	0.503	0.406
CD3D	Naive (c0)	4.93004836690275e-17	8.24649190331824e-13	0.472219073024933	0.483	0.371
ZNF318	Naive (c0)	3.85135819774307e-16	6.44216685736483e-12	0.602162533648623	0.262	0.156
SMCHD1	Naive (c0)	3.24768221420124e-15	5.43239803969441e-11	0.394159719727689	0.696	0.661
SNX3	Naive (c0)	1.35886610284984e-14	2.27297533023693e-10	0.353279070641346	0.698	0.696
ATF7IP	Naive (c0)	1.44850158230196e-14	2.42290859671648e-10	0.467062967083182	0.56	0.5
PAX5	Naive (c0)	1.57965089323859e-14	2.64228204912019e-10	0.45216254479715	0.367	0.251
VAV3	Naive (c0)	3.30330071024251e-14	5.52543109802265e-10	0.546472710745064	0.398	0.309
DLA-DQA1	Naive (c0)	3.72200029147284e-14	6.22578988754662e-10	0.390087471572232	0.634	0.557
SNRPG	Naive (c0)	1.53495088059695e-13	2.56751233797453e-09	0.265924434555768	0.908	0.912
SLC4A7	Naive (c0)	1.78222783230669e-13	2.98113249509939e-09	0.584138327961302	0.316	0.23
HVCN1	Naive (c0)	2.23410803995039e-13	3.73699251842501e-09	0.42104100902055	0.485	0.379
FCER2	Naive (c0)	2.81206630374878e-13	4.70374330628059e-09	0.491119194026504	0.431	0.346
DTX3L	Naive (c0)	4.81975838422399e-13	8.06200984929147e-09	0.513948942587302	0.272	0.177
BTG1	Naive (c0)	4.25623989262784e-12	7.11941246839859e-08	0.472800857849468	0.39	0.299
PECAM1	Naive (c0)	8.6867901771359e-12	1.45303939292952e-07	0.491226435941	0.346	0.253
JAK1	Naive (c0)	3.40118079618356e-11	5.68915511777624e-07	0.314978426056931	0.754	0.78
DEK	Naive (c0)	6.59836063482534e-11	1.10370778338724e-06	0.455653974535442	0.401	0.329
MACF1	Naive (c0)	3.07921645412519e-10	5.15060536281521e-06	0.319589126925149	0.643	0.623
CLEC2D	Naive (c0)	3.26127733441087e-10	5.45513859726907e-06	0.403838019888939	0.664	0.689
SLC16A11	Naive (c0)	4.68398782575024e-10	7.83490643613242e-06	0.353763444259756	0.256	0.169
CTSC	Naive (c0)	6.89542236412688e-10	1.1533972988475e-05	0.547418287460651	0.475	0.459
SEPTIN6	Naive (c0)	1.82393806627873e-09	3.05090120346443e-05	0.299864850928637	0.711	0.744
CDK13	Naive (c0)	2.45630779069628e-09	4.10866604149767e-05	0.449356394747038	0.302	0.23
ZNF292	Naive (c0)	3.19604677521374e-09	5.34602744090002e-05	0.49523950483439	0.49	0.47
CD22	Naive (c0)	3.91887175203498e-09	6.55509677962891e-05	0.398373194359976	0.368	0.292
RESF1	Naive (c0)	8.51839773808298e-09	0.000142487238964914	0.333184879618955	0.532	0.48
ENSCAFG00000017824	Naive (c0)	9.19025264337192e-09	0.000153725355965682	0.332903672337846	0.604	0.588
ZCCHC7	Naive (c0)	3.30659502845159e-08	0.000553094150409097	0.406144610412742	0.374	0.325
NUCKS1	Naive (c0)	8.19946237921191e-08	0.00137152407217078	0.250182661456802	0.705	0.706
ACP5	Naive (c0)	2.71575845774276e-07	0.00454264917226632	0.309114824253403	0.673	0.699
SMAP2	Naive (c0)	2.76084177096278e-07	0.00461806003028944	0.448963325339398	0.416	0.383
VIM	Class_switched (c1)	1.04000698043367e-44	1.7396196761714e-40	0.848070766620134	0.881	0.728
ACTB	Class_switched (c1)	3.83277775610729e-38	6.41108735264066e-34	0.514909528481326	0.974	0.947
CALM1	Class_switched (c1)	6.67182516458189e-37	1.11599619527961e-32	0.483217364720744	0.949	0.9
TMSB10	Class_switched (c1)	1.63010561943654e-32	2.7266776696315e-28	0.528949741708963	0.988	0.962
PFN1	Class_switched (c1)	1.2544226444321e-31	2.09827275734158e-27	0.512021379871066	0.876	0.799
KLF6	Class_switched (c1)	5.76045222503977e-28	9.63550843682402e-24	0.613341123265743	0.635	0.456
CHCHD10	Class_switched (c1)	9.85156859275842e-28	1.6478718785107e-23	0.586801304528807	0.618	0.455
GAPDH	Class_switched (c1)	5.4795749837148e-27	9.16568507525974e-23	0.619429984780143	0.599	0.433
EZR	Class_switched (c1)	3.64031031124959e-26	6.08914705762718e-22	0.477830240562703	0.881	0.805
CAPG	Class_switched (c1)	1.67547620321703e-25	2.80256904512113e-21	0.514110919637368	0.798	0.689
SH3BGRL3	Class_switched (c1)	3.50654462939194e-25	5.86539720158389e-21	0.392574995067527	0.917	0.849
SYNGR2	Class_switched (c1)	9.75261398525194e-25	1.63131974131309e-20	0.575255775299568	0.573	0.395
LCP1	Class_switched (c1)	1.56909570731868e-24	2.62462638963195e-20	0.520662593702437	0.782	0.682
ENSCAFG00000037735	Class_switched (c1)	3.09969656178269e-24	5.1848624388939e-20	0.46522109242071	0.984	0.948
ENSCAFG00000023111	Class_switched (c1)	3.48303467786536e-24	5.82607210566539e-20	0.673293872845705	0.665	0.501
SELENOW	Class_switched (c1)	8.99031951683348e-23	1.50381074558074e-18	0.44056986127868	0.855	0.747
RBPJ	Class_switched (c1)	1.94931708594452e-21	3.26062268965939e-17	0.638203451513242	0.409	0.253
SMC6	Class_switched (c1)	6.80125233143645e-21	1.13764547747937e-16	0.602229988768161	0.732	0.644
ENSCAFG00000042554	Class_switched (c1)	7.4295502512321e-21	1.24274087052359e-16	0.403447171168419	0.899	0.822
ACTG1	Class_switched (c1)	8.33546877311281e-20	1.39427386167858e-15	0.479886368887033	0.861	0.771
BCL2A1	Class_switched (c1)	1.82925945124119e-19	3.05980228409114e-15	0.807424523164567	0.551	0.419
DDX5	Class_switched (c1)	2.8610269774829e-19	4.78563982523565e-15	0.340287049649119	0.964	0.929
TESC	Class_switched (c1)	1.9829988439557e-17	3.3169621662847e-13	0.546994211282152	0.426	0.294
ACTR3	Class_switched (c1)	2.61772452554985e-17	4.37866781388724e-13	0.423117745530996	0.755	0.679
FTH1.1	Class_switched (c1)	1.18726560400057e-16	1.98593917581176e-12	0.289257050686262	0.981	0.958
HLA-DQB2	Class_switched (c1)	2.42751808088694e-16	4.06050949389959e-12	0.302635333151	0.974	0.923
NAP1L1	Class_switched (c1)	2.81409278172078e-15	4.70713299598434e-11	0.346212342348665	0.843	0.779
MS4A1	Class_switched (c1)	8.02595593772274e-15	1.34250164970288e-10	0.443616913885748	0.622	0.505
LRRFIP1	Class_switched (c1)	1.70460856515464e-14	2.85129874693416e-10	0.427858913151182	0.545	0.417
FCRLA	Class_switched (c1)	2.46483257908159e-14	4.12292545502977e-10	0.457052052717655	0.501	0.373
MYCBP2	Class_switched (c1)	3.67786719313487e-14	6.15196845395669e-10	0.395221281508485	0.756	0.69
STMN1	Class_switched (c1)	5.87060881662773e-13	9.81976736757321e-09	0.449223896638121	0.773	0.712
TPM3	Class_switched (c1)	6.31052187507821e-13	1.05556099404433e-08	0.394528429353182	0.616	0.514
CFL1	Class_switched (c1)	9.7936196775952e-13	1.63817876347135e-08	0.26255717934799	0.936	0.877
ABTB1	Class_switched (c1)	2.12058725567624e-12	3.54710630256965e-08	0.425540461167919	0.282	0.173
RGS19	Class_switched (c1)	2.67043474730468e-12	4.46683620181654e-08	0.415236767058435	0.588	0.496
ENSCAFG00000047391	Class_switched (c1)	5.5357023337508e-12	9.25956929366497e-08	0.291725859969922	0.756	0.675
STK17B	Class_switched (c1)	7.82887312043487e-12	1.30953560685514e-07	0.409283652483307	0.588	0.474
ITGB1	Class_switched (c1)	9.51241037381445e-11	1.59114088322794e-06	0.35998089871523	0.376	0.266
ARPC2	Class_switched (c1)	1.08995746073088e-10	1.82317184456454e-06	0.36551063746555	0.63	0.545
KIF20B	Class_switched (c1)	1.45170387556373e-10	2.42826507265546e-06	0.297773387063653	0.25	0.153
INPP5D	Class_switched (c1)	1.49068539462114e-10	2.49346945958279e-06	0.32588016340395	0.322	0.212
ENSCAFG00000002646	Class_switched (c1)	2.49715612451137e-10	4.17699304947017e-06	0.333836150287989	0.334	0.228
DNASE2	Class_switched (c1)	3.36384049770419e-10	5.6266960005098e-06	0.362906589066731	0.467	0.356
EBAG9	Class_switched (c1)	4.03451018399629e-10	6.74852518477059e-06	0.328594676439415	0.595	0.503
TUBB4B	Class_switched (c1)	1.28292120043643e-09	2.14594229197001e-05	0.352694872859842	0.418	0.315
C9H17orf99	Class_switched (c1)	1.43445807163759e-09	2.39941801642819e-05	0.279153488804214	0.38	0.264
VPS13C	Class_switched (c1)	2.36049059415908e-09	3.94839261684989e-05	0.264890041958148	0.468	0.355
TLN1	Class_switched (c1)	2.51969523331986e-09	4.21469421677414e-05	0.349253008955638	0.667	0.601
ABRACL	Class_switched (c1)	2.72003456173272e-09	4.54980181141033e-05	0.270332665859723	0.806	0.763
FBXO6	Class_switched (c1)	3.60566674638144e-09	6.03119876667224e-05	0.340617498337913	0.448	0.346
ENSCAFG00000042598	Class_switched (c1)	3.61530146944842e-09	6.04731476794637e-05	0.265199223889726	0.783	0.717
APBB1IP	Class_switched (c1)	3.89533684325703e-09	6.51572993771604e-05	0.284254764762803	0.347	0.243
ENSCAFG00000045013	Class_switched (c1)	4.6125369552469e-09	7.71539056504149e-05	0.25839255904054	0.659	0.575
TUBA1B	Class_switched (c1)	8.38302594846483e-09	0.000140222875039971	0.311774688375792	0.614	0.528
ENSCAFG00000017655	Class_switched (c1)	8.83622680812473e-09	0.000147803565819502	0.338570113052395	0.418	0.32
HSPA8	Class_switched (c1)	9.08199594364956e-09	0.000151914546149426	0.284002554534221	0.789	0.732
CLIC1	Class_switched (c1)	1.33384442497021e-08	0.000223112156964767	0.274951646590255	0.793	0.7
EMP3	Class_switched (c1)	1.46602370313844e-08	0.000245221784823966	0.328863714176026	0.726	0.648
MSN	Class_switched (c1)	1.63314902432346e-08	0.000273176837298585	0.376034617028701	0.466	0.388
EVA1B	Class_switched (c1)	2.0605841900174e-08	0.000344673917464211	0.299229836783296	0.355	0.258
VEGFB	Class_switched (c1)	2.42721490076093e-08	0.00040600023645028	0.312016618008246	0.252	0.167
CSTB	Class_switched (c1)	3.97290350450086e-08	0.000664547569197858	0.30093456172632	0.602	0.524
ENSCAFG00000030083	Class_switched (c1)	4.5331890201877e-08	0.000758266527406796	0.339125093934372	0.394	0.303
MYH9	Class_switched (c1)	4.62040582657232e-08	0.000772855282610751	0.279340056812295	0.698	0.65
HNRNPDL	Class_switched (c1)	5.50423007527825e-08	0.000920692564691793	0.27856702358048	0.59	0.506
KTN1	Class_switched (c1)	6.14522821967594e-08	0.00102791232430519	0.276740407163176	0.533	0.435
GYPC	Class_switched (c1)	9.2144037666954e-08	0.00154129331805514	0.252477519923173	0.257	0.171
DYNLRB1	Class_switched (c1)	9.84309120177688e-08	0.00164645386532122	0.3160311072399	0.482	0.399
LAMTOR4	Class_switched (c1)	1.1144454837126e-07	0.00186413296060607	0.269256994686513	0.566	0.471
ANP32E	Class_switched (c1)	2.69876617656013e-07	0.00451422618353213	0.342728423664573	0.483	0.409
MACF1	Class_switched (c1)	4.83768120772389e-07	0.00809198935615975	0.2870217169857	0.678	0.616
GRB2	Class_switched (c1)	4.99825927869996e-07	0.00836058829548142	0.262913279723561	0.665	0.588
MAPK1IP1L	Class_switched (c1)	5.15794490988243e-07	0.00862769445076035	0.287220094634307	0.431	0.351
JCHAIN	Plasma_cell (c2)	0	0	3.90913270869704	0.909	0.128
LMAN1	Plasma_cell (c2)	0	0	3.09610556052118	0.916	0.112
RARRES2	Plasma_cell (c2)	0	0	2.86578749495789	0.82	0.041
MZB1	Plasma_cell (c2)	0	0	2.84155069494858	0.837	0.042
TXNDC5	Plasma_cell (c2)	0	0	2.57862186275916	0.871	0.056
CKAP4	Plasma_cell (c2)	0	0	2.27123229206938	0.772	0.058
TNFRSF17	Plasma_cell (c2)	0	0	2.15398301220503	0.801	0.038
RRBP1	Plasma_cell (c2)	0	0	2.11596911406073	0.885	0.085
CRELD2	Plasma_cell (c2)	0	0	1.95788617581246	0.82	0.06
ITM2B	Plasma_cell (c2)	1.05439183951158e-303	1.76368122995102e-299	1.91901221960278	0.897	0.11
FKBP11	Plasma_cell (c2)	5.62283050615076e-296	9.40530858763837e-292	3.07157629856707	0.926	0.152
ISG20	Plasma_cell (c2)	5.16979917478845e-289	8.64752307966865e-285	1.54488563760089	0.77	0.067
PRDM1	Plasma_cell (c2)	1.90378057545875e-277	3.18445376856986e-273	1.45227177689587	0.763	0.068
NT5DC2	Plasma_cell (c2)	1.93677790049797e-276	3.23964839416295e-272	1.00967562881558	0.564	0.02
PDIA5	Plasma_cell (c2)	1.17942796982371e-265	1.97282916512411e-261	1.27552847601887	0.712	0.058
MAN1A1	Plasma_cell (c2)	5.06039828098239e-265	8.46452820459925e-261	2.05124954089435	0.88	0.132
CCR10	Plasma_cell (c2)	5.47300680198518e-265	9.15469847768061e-261	1.41117771685678	0.506	0.013
HM13	Plasma_cell (c2)	2.28262046951306e-261	3.81813925935449e-257	1.62736836613267	0.854	0.114
PRDX4	Plasma_cell (c2)	2.5866666243653e-261	4.32671726257584e-257	2.30198740202521	0.928	0.159
PDIA6	Plasma_cell (c2)	1.79371705300514e-256	3.0003505145617e-252	1.39940426025462	0.779	0.084
ARFGAP3	Plasma_cell (c2)	5.87143131922245e-250	9.8211431676634e-246	1.24419756432206	0.755	0.078
DERL3	Plasma_cell (c2)	1.59842828455951e-249	2.6736909915827e-245	1.84511011158833	0.82	0.101
LAP3	Plasma_cell (c2)	3.56139133867195e-247	5.95713929219658e-243	1.99819402019436	0.758	0.094
SEC61B	Plasma_cell (c2)	1.19760400880411e-246	2.00323222552664e-242	2.76105133047099	0.969	0.343
ANXA2	Plasma_cell (c2)	2.15327522251182e-241	3.60178346469552e-237	2.12206602033106	0.83	0.13
STT3A	Plasma_cell (c2)	2.72278184637935e-236	4.55439719443873e-232	1.06048957046651	0.662	0.055
SEC61A1	Plasma_cell (c2)	6.58463591044274e-232	1.10141204873976e-227	1.47020658080016	0.811	0.113
SPATS2	Plasma_cell (c2)	9.13698557441941e-230	1.52834357703313e-225	1.1445190527985	0.731	0.08
MKI67	Plasma_cell (c2)	9.03175948848268e-229	1.5107424096385e-224	1.20445197955156	0.446	0.012
SPCS3	Plasma_cell (c2)	4.93297165900806e-226	8.25138169402277e-222	2.134313645231	0.938	0.259
OSTC	Plasma_cell (c2)	1.39425491756749e-224	2.33217020061515e-220	1.38161733324993	0.791	0.109
DGKI	Plasma_cell (c2)	1.43356024754087e-224	2.39791622606162e-220	0.887099749767782	0.559	0.037
PDIA4	Plasma_cell (c2)	3.8743251478689e-224	6.48058367484031e-220	2.13122089510006	0.928	0.215
IRF4	Plasma_cell (c2)	2.01756241493281e-222	3.37477665145811e-218	1.87140180902534	0.751	0.102
CHPF	Plasma_cell (c2)	3.26362916563205e-218	5.45907250535273e-214	0.895631623463006	0.535	0.033
MAGIX	Plasma_cell (c2)	8.84131855454774e-216	1.4788873546192e-211	0.841579445892071	0.518	0.029
DNAJB11	Plasma_cell (c2)	9.9172104283438e-212	1.65885178834907e-207	1.47817571843351	0.82	0.135
SRM	Plasma_cell (c2)	1.05536888109331e-209	1.76531552740478e-205	1.07137365862023	0.65	0.068
HYOU1	Plasma_cell (c2)	1.06763265364678e-207	1.78582913975497e-203	0.934666896978211	0.578	0.046
MGLL	Plasma_cell (c2)	1.3058105569818e-207	2.18422931866346e-203	0.803509298553551	0.432	0.015
HSPA5	Plasma_cell (c2)	3.89974885051686e-205	6.52310990225955e-201	1.88009697674176	0.878	0.184
MANF	Plasma_cell (c2)	1.8201540668541e-203	3.04457170762685e-199	2.20864507166629	0.916	0.259
HSP90B1	Plasma_cell (c2)	6.1675895322534e-200	1.03165270106003e-195	3.0554818330153	0.988	0.674
SLC35B1	Plasma_cell (c2)	3.75050433656563e-198	6.27346860377332e-194	0.967472005835439	0.671	0.078
MLEC	Plasma_cell (c2)	1.13380371362353e-196	1.89651347177809e-192	1.34845056577165	0.832	0.145
GMPPB	Plasma_cell (c2)	9.42148127847965e-196	1.57593117345129e-191	0.972851860446914	0.64	0.07
RPN2	Plasma_cell (c2)	7.95562846692034e-195	1.33073797366177e-190	1.66451214758705	0.899	0.211
SDF2L1	Plasma_cell (c2)	9.14090975281122e-194	1.52899997435273e-189	2.35769532785384	0.928	0.369
DDOST	Plasma_cell (c2)	3.35079663702917e-193	5.60487753475869e-189	1.8789036817481	0.926	0.265
CALR	Plasma_cell (c2)	9.42626295842875e-193	1.57673100505638e-188	1.70472270170859	0.866	0.19
RPN1	Plasma_cell (c2)	1.30099673890394e-190	2.17617724516463e-186	1.14947418696882	0.731	0.105
ENSCAFG00000014139	Plasma_cell (c2)	1.70184891951665e-187	2.84668268767549e-183	1.83768022367701	0.602	0.063
DERL1	Plasma_cell (c2)	7.2665202685425e-187	1.2154708453191e-182	1.21801302365917	0.82	0.146
ENSCAFG00000043522	Plasma_cell (c2)	1.12960444630584e-183	1.88948935733578e-179	1.47152868661278	0.844	0.171
HDLBP	Plasma_cell (c2)	2.34559787520499e-183	3.92348156585539e-179	1.39758193759794	0.83	0.165
CSNK1G1	Plasma_cell (c2)	3.02284766896498e-183	5.05631729587772e-179	2.0127664178658	0.988	0.705
NUCB2	Plasma_cell (c2)	1.23854496538833e-182	2.07171416360507e-178	1.82231952606626	0.954	0.337
PDIA3	Plasma_cell (c2)	1.59665361743166e-182	2.67072250587794e-178	1.64148153167275	0.926	0.252
FKBP2	Plasma_cell (c2)	2.95865449301378e-182	4.94894137046414e-178	1.91185409176961	0.928	0.279
SSR1	Plasma_cell (c2)	7.65626233069758e-181	1.28066300005578e-176	1.03090966709599	0.729	0.107
DNAJB9	Plasma_cell (c2)	4.41414730986859e-180	7.38354420521718e-176	0.803140642617712	0.463	0.031
SEC11C	Plasma_cell (c2)	1.00726570183662e-178	1.68485333946211e-174	1.94175370345847	0.981	0.797
ARID3A	Plasma_cell (c2)	2.23345195399755e-177	3.73589508345169e-173	0.855722450790792	0.624	0.074
TNFRSF13B	Plasma_cell (c2)	1.25188478353637e-176	2.09402767742129e-172	0.946701127418735	0.59	0.065
RABAC1	Plasma_cell (c2)	1.29170717613456e-176	2.16063859352029e-172	1.95678966477371	0.974	0.549
DIPK1A	Plasma_cell (c2)	8.84297463761471e-176	1.47916436763381e-171	0.839497198100557	0.544	0.052
TRAM1	Plasma_cell (c2)	7.16747786748084e-174	1.19890402289352e-169	1.5215550836361	0.871	0.214
DNAJC3	Plasma_cell (c2)	2.48926747339716e-173	4.16379770275144e-169	1.82966811313012	0.918	0.283
SSR3	Plasma_cell (c2)	3.636461768447e-173	6.0827096000813e-169	1.95776965111072	0.981	0.706
SURF4	Plasma_cell (c2)	1.50481072851202e-172	2.51709690558206e-168	0.592207925573613	0.429	0.026
GLRX	Plasma_cell (c2)	3.44785094939153e-172	5.76722028304721e-168	1.15560944508405	0.779	0.137
LMAN2	Plasma_cell (c2)	1.16181303439619e-169	1.94336466263451e-165	1.44592357945036	0.909	0.242
APLP2	Plasma_cell (c2)	3.17978700550846e-169	5.31882972411399e-165	0.67789961915485	0.468	0.036
SSR4	Plasma_cell (c2)	3.1127357013562e-168	5.20667300765852e-164	1.81989084518191	0.99	0.737
TMEM208	Plasma_cell (c2)	2.504223100469e-166	4.18881398015449e-162	0.925927838007383	0.746	0.124
SAR1A	Plasma_cell (c2)	2.79140792689354e-166	4.66918803931482e-162	0.777096150912744	0.597	0.073
DYNLL1.1	Plasma_cell (c2)	5.46923215491507e-166	9.14838462552643e-162	1.27574591411217	0.799	0.158
TMED3	Plasma_cell (c2)	6.62343359798581e-166	1.10790173793509e-161	1.18438903765003	0.842	0.173
XBP1	Plasma_cell (c2)	7.68900026312895e-166	1.28613907401358e-161	0.841514302134764	0.6	0.074
GMPPA	Plasma_cell (c2)	1.38608522358747e-165	2.31850475349476e-161	0.756093028599343	0.58	0.068
SSR2	Plasma_cell (c2)	5.75425365176022e-163	9.62514008329932e-159	1.77376538603326	0.962	0.512
TXNDC11	Plasma_cell (c2)	4.13770934048161e-162	6.92114641382359e-158	0.866045735886531	0.633	0.088
CALM3	Plasma_cell (c2)	5.44381230584064e-162	9.10586484397963e-158	1.42583111708423	0.837	0.188
ERP44	Plasma_cell (c2)	1.64650586832796e-160	2.75411036595218e-156	1.07401416307263	0.748	0.135
GSTP1	Plasma_cell (c2)	9.36640216669271e-158	1.56671809042269e-153	0.782034261865099	0.585	0.074
CANX	Plasma_cell (c2)	7.5876768079991e-157	1.26919069967401e-152	1.17142159288281	0.823	0.178
YIF1B	Plasma_cell (c2)	1.0299898409761e-155	1.72286400700073e-151	0.669875940368693	0.53	0.059
PPA1	Plasma_cell (c2)	4.4375651126813e-154	7.42271516398202e-150	1.07380918016477	0.803	0.164
ENSCAFG00000030875	Plasma_cell (c2)	5.99808928253593e-154	1.00330039428978e-149	0.734205812540008	0.396	0.026
TMED2	Plasma_cell (c2)	1.72730931184144e-153	2.88927028591718e-149	0.664997921118635	0.52	0.056
SRPRB	Plasma_cell (c2)	1.19009929634201e-152	1.99067909299127e-148	0.546877431489231	0.41	0.029
SPCS2	Plasma_cell (c2)	2.21437690488662e-152	3.70398824880384e-148	1.57330928824159	0.935	0.378
LAPTM4A	Plasma_cell (c2)	1.32862991630847e-151	2.22239926100918e-147	0.725837188179069	0.516	0.059
JPT1	Plasma_cell (c2)	4.38058669575874e-151	7.32740736599564e-147	0.940065329825359	0.76	0.141
BCAT2	Plasma_cell (c2)	4.85937286089839e-151	8.12827298442474e-147	0.651203411068408	0.456	0.041
STN1	Plasma_cell (c2)	7.60938806248635e-151	1.27282234121209e-146	0.547562346384829	0.384	0.025
ENSCAFG00000048610	Plasma_cell (c2)	3.11108923967371e-150	5.20391897120222e-146	1.53531915367494	0.959	0.471
GADD45B	Plasma_cell (c2)	6.13490765789622e-150	1.0261860039363e-145	0.890833299018281	0.741	0.132
NME1	Plasma_cell (c2)	7.45707263724821e-150	1.24734454003251e-145	1.56177436367103	0.916	0.304
UFM1	Plasma_cell (c2)	8.39144264159108e-150	1.40363661065894e-145	0.948373074084839	0.83	0.17
SEC14L1	Plasma_cell (c2)	2.60410225700973e-149	4.35588184530017e-145	0.948278008408718	0.748	0.139
SULT2B1	Plasma_cell (c2)	2.64072786569232e-147	4.41714550094355e-143	0.575802290721988	0.273	0.004
NEK9	Plasma_cell (c2)	7.70807376353407e-147	1.28932949842634e-142	1.0803396579064	0.844	0.189
TMBIM6	Plasma_cell (c2)	1.34748175669583e-144	2.25393273442512e-140	1.54380318532745	0.974	0.65
ENSCAFG00000041930	Plasma_cell (c2)	1.04510031478698e-142	1.74813929654418e-138	0.893898612011301	0.748	0.145
ERLEC1	Plasma_cell (c2)	2.44094009988899e-141	4.08296050508432e-137	1.39594923521243	0.892	0.274
CASP3	Plasma_cell (c2)	3.57669222305736e-141	5.98273308150804e-137	0.624552512214208	0.405	0.033
PLXNC1	Plasma_cell (c2)	1.17595051383346e-140	1.96701242448923e-136	0.594831833453693	0.405	0.033
TMEM167A	Plasma_cell (c2)	1.42661915770816e-139	2.38630586509844e-135	0.655847664874473	0.647	0.104
LMNA	Plasma_cell (c2)	1.74744723588373e-138	2.92295499146271e-134	0.984320907317284	0.612	0.1
TLCD4	Plasma_cell (c2)	4.16036066731179e-138	6.95903528821242e-134	0.565555078805078	0.319	0.016
ENSCAFG00000030087	Plasma_cell (c2)	5.19597381126489e-138	8.69130539410279e-134	0.890574977154685	0.295	0.011
MAN2A1	Plasma_cell (c2)	5.2729126464299e-138	8.82000098368329e-134	0.712781799968711	0.564	0.079
PIGT	Plasma_cell (c2)	5.6735397448129e-138	9.49012993114853e-134	0.578377275714782	0.408	0.035
SMIM1	Plasma_cell (c2)	5.78021319652089e-138	9.66856261382049e-134	0.476515847134083	0.297	0.012
SMIM4	Plasma_cell (c2)	6.31808536427663e-137	1.05682613888255e-132	1.23083296789508	0.859	0.232
SLC33A1	Plasma_cell (c2)	1.33146430374696e-136	2.22714034087754e-132	0.495799106929848	0.408	0.035
KDELR2	Plasma_cell (c2)	2.29618982496713e-136	3.84083672022251e-132	0.546185179583429	0.412	0.037
SRPRA	Plasma_cell (c2)	3.99905111791625e-135	6.68921280493851e-131	0.946806730057673	0.76	0.161
ENSCAFG00000048539	Plasma_cell (c2)	1.91519769379209e-134	3.20355118240602e-130	0.992506374504534	0.427	0.043
SEC13	Plasma_cell (c2)	2.31199428005615e-134	3.86727283224993e-130	0.734587284323861	0.664	0.115
ALG12	Plasma_cell (c2)	5.62023994995208e-134	9.40097536428484e-130	0.677752922396576	0.475	0.057
MTDH	Plasma_cell (c2)	1.9727717521499e-133	3.29985530982114e-129	1.59686289152571	0.962	0.764
USO1	Plasma_cell (c2)	2.38568202607432e-132	3.99053032501451e-128	0.718501567859281	0.671	0.119
MYDGF	Plasma_cell (c2)	6.3413717365959e-132	1.0607212503804e-127	0.648752268820901	0.537	0.076
TPD52	Plasma_cell (c2)	3.79201623438089e-129	6.34290555524891e-125	0.749065348800877	0.686	0.127
SEC61G	Plasma_cell (c2)	4.33031839728849e-128	7.24332358314446e-124	1.44718711880605	0.978	0.629
CYSTM1	Plasma_cell (c2)	6.5499203795154e-127	1.09560518188154e-122	0.862945082780099	0.731	0.153
SEL1L	Plasma_cell (c2)	1.07770673741255e-126	1.80268005966997e-122	0.890804560625281	0.621	0.111
ENSCAFG00000009113	Plasma_cell (c2)	5.51409310078068e-126	9.22342352967584e-122	2.58954844988563	0.82	0.33
DCTPP1	Plasma_cell (c2)	5.11563779203279e-125	8.55692733473324e-121	0.569025093254244	0.434	0.048
ANXA1	Plasma_cell (c2)	1.05532028353596e-124	1.76523423827059e-120	0.953644873583164	0.614	0.111
ERGIC3	Plasma_cell (c2)	1.88298981593079e-124	3.14967706510743e-120	0.847542131326797	0.765	0.17
CLPTM1L	Plasma_cell (c2)	2.59609603060746e-124	4.3424898303971e-120	0.592549729105265	0.535	0.078
SPINK2	Plasma_cell (c2)	3.41009788408579e-124	5.7040707307103e-120	0.636536546984514	0.472	0.06
SPATS2L	Plasma_cell (c2)	7.05625572667249e-124	1.18029989540051e-119	1.10360017706734	0.662	0.135
SNRNP25	Plasma_cell (c2)	5.24511199551446e-122	8.77349883489704e-118	0.476118948399655	0.453	0.054
TMEM165	Plasma_cell (c2)	5.37911744052826e-122	8.99764974277163e-118	0.792742869181899	0.763	0.168
CENPF	Plasma_cell (c2)	9.22541437542698e-122	1.54313506257767e-117	0.930968756769922	0.261	0.01
CHID1	Plasma_cell (c2)	2.16049742481487e-121	3.61386404248784e-117	0.554848906660481	0.571	0.094
LAMP2	Plasma_cell (c2)	4.84880027923096e-121	8.11058822706963e-117	0.578714735954709	0.552	0.087
NCBP2	Plasma_cell (c2)	8.66320374911944e-121	1.44909409111521e-116	0.643795640554408	0.58	0.096
SELENOS	Plasma_cell (c2)	1.22163083980242e-120	2.0434219057375e-116	0.568166567676645	0.465	0.059
HERPUD1	Plasma_cell (c2)	2.14209977329744e-119	3.58309029079463e-115	1.34663209737085	0.878	0.295
SELPLG	Plasma_cell (c2)	1.50172429483623e-117	2.51193422797257e-113	0.603200286151396	0.48	0.066
CPT1A	Plasma_cell (c2)	1.98589541413746e-117	3.32180725922773e-113	0.537832204345159	0.544	0.085
PRELID2	Plasma_cell (c2)	3.62571215897244e-116	6.0647287283132e-112	0.653415640774038	0.633	0.12
UST	Plasma_cell (c2)	3.90291654072086e-116	6.52840849766378e-112	0.368018116196675	0.285	0.016
TNFSF10	Plasma_cell (c2)	7.45465001044144e-116	1.24693930724654e-111	0.791251251771229	0.676	0.142
QPCTL	Plasma_cell (c2)	5.23438259609988e-115	8.75555176849627e-111	0.407129153148481	0.281	0.016
UBE2A	Plasma_cell (c2)	3.96768771391361e-114	6.6367512390633e-110	0.443308570132088	0.427	0.051
B4GALT7	Plasma_cell (c2)	2.58810127480028e-113	4.32911700235842e-109	0.467916212831209	0.468	0.065
NME2	Plasma_cell (c2)	4.59281356771248e-113	7.68239925471266e-109	1.046604971417	0.986	0.766
SLAMF7	Plasma_cell (c2)	5.09786974578987e-113	8.52720672378272e-109	0.40208960234373	0.312	0.023
SUB1	Plasma_cell (c2)	2.35776439278231e-112	3.94383249980698e-108	1.49894500449897	0.959	0.653
IL2RB	Plasma_cell (c2)	1.24010701064233e-111	2.07432699670142e-107	0.420945764010617	0.261	0.013
HSPA13	Plasma_cell (c2)	2.17412445650392e-111	3.6366579783941e-107	0.431513863442131	0.336	0.029
EMC8	Plasma_cell (c2)	8.92479183450493e-111	1.49284993015764e-106	0.608830359480253	0.578	0.107
GNAS	Plasma_cell (c2)	1.27733415332852e-110	2.13659683827262e-106	1.20306934859347	0.981	0.788
COPE	Plasma_cell (c2)	1.30197730634693e-110	2.17781744032652e-106	1.15608695537989	0.909	0.362
LY96	Plasma_cell (c2)	1.77579130964084e-109	2.97036612363623e-105	0.384145415477889	0.29	0.02
ENSCAFG00000029155	Plasma_cell (c2)	3.87970463947832e-109	6.48958195045539e-105	1.21370668379274	0.959	0.542
PLEKHA8	Plasma_cell (c2)	2.85599328990359e-108	4.77721997602174e-104	0.493069545048763	0.487	0.074
SLC17A9	Plasma_cell (c2)	4.19945719567505e-108	7.02443205120565e-104	0.457089936306775	0.379	0.042
CSF2RB	Plasma_cell (c2)	5.0049424459441e-107	8.3717672293307e-103	0.440423301408476	0.353	0.035
ELL2	Plasma_cell (c2)	5.94618596676766e-107	9.94618526661227e-103	0.57017986064052	0.405	0.051
ERGIC2	Plasma_cell (c2)	8.15912938654715e-107	1.36477757248774e-102	0.461527800699435	0.456	0.066
LRRC75B	Plasma_cell (c2)	9.3747847355659e-107	1.56812024271811e-102	0.350919854590638	0.261	0.014
P4HB	Plasma_cell (c2)	4.7780912258104e-106	7.99231319341306e-102	0.328923685857595	0.302	0.023
ATP5MC1	Plasma_cell (c2)	5.7769628264499e-106	9.66312571980275e-102	1.20028307989489	0.938	0.407
ENSCAFG00000049827	Plasma_cell (c2)	3.30878832277862e-105	5.5346102275118e-101	1.16812109323898	0.954	0.536
LGALS1	Plasma_cell (c2)	4.40703798522307e-105	7.37165243788264e-101	1.41694095241494	0.974	0.583
FICD	Plasma_cell (c2)	1.49661882297402e-104	2.50339430518865e-100	0.352035628753845	0.266	0.016
FAS	Plasma_cell (c2)	8.72792082314662e-104	1.45991931608774e-99	0.448360947335143	0.365	0.042
MUTYH	Plasma_cell (c2)	6.50663771755145e-102	1.08836529101483e-97	0.501740877205372	0.535	0.096
GOLPH3L	Plasma_cell (c2)	1.63096824412996e-101	2.72812058195618e-97	0.419341869307514	0.412	0.055
REV3L	Plasma_cell (c2)	4.10317929815429e-101	6.86338801202269e-97	0.789574395403718	0.659	0.152
EMC3	Plasma_cell (c2)	4.84058714469488e-101	8.09685011693112e-97	0.590341833457118	0.571	0.112
S100A11	Plasma_cell (c2)	5.12319052812332e-101	8.56956079639188e-97	1.47057247432055	0.926	0.53
RRP1B	Plasma_cell (c2)	6.14077200885353e-101	1.02716693392093e-96	0.693020569626879	0.712	0.166
NUPR1	Plasma_cell (c2)	1.78195952077876e-100	2.98068369040663e-96	1.35000147874123	0.29	0.025
UFL1	Plasma_cell (c2)	4.65852314788097e-100	7.79231166946049e-96	0.649072962175186	0.638	0.14
HUS1	Plasma_cell (c2)	9.51156342448391e-100	1.59099921401342e-95	0.601062196845098	0.571	0.114
RTN3	Plasma_cell (c2)	2.24489606819996e-99	3.75503765327808e-95	0.922387814266239	0.847	0.267
POU2AF1	Plasma_cell (c2)	3.71560717437178e-99	6.21509612057168e-95	1.07565292152686	0.866	0.288
BAG1	Plasma_cell (c2)	5.22451770587222e-99	8.73905076661247e-95	0.496539808707937	0.506	0.09
TENT5C	Plasma_cell (c2)	1.39572209308324e-98	2.33462434510033e-94	0.374298198823386	0.266	0.019
MAGT1	Plasma_cell (c2)	2.36765148157097e-98	3.96037063322376e-94	0.430926231694811	0.412	0.058
ERN1	Plasma_cell (c2)	5.28226808825654e-98	8.83564983122672e-94	0.412845389389116	0.317	0.032
SELENOT	Plasma_cell (c2)	1.55878207864077e-96	2.60737478294242e-92	1.04144891373946	0.902	0.355
ENSCAFG00000046525	Plasma_cell (c2)	2.03321120071891e-96	3.40095237544251e-92	0.382588597240587	0.264	0.019
AHNAK	Plasma_cell (c2)	2.04099570448641e-96	3.41397351489442e-92	0.580955192105459	0.338	0.038
PSMD8	Plasma_cell (c2)	5.5007434451981e-96	9.20109356078287e-92	0.637999237011947	0.763	0.195
ALG5	Plasma_cell (c2)	7.80012255409626e-96	1.30472649962368e-91	0.561956054724755	0.671	0.155
ENSCAFG00000032358	Plasma_cell (c2)	1.56665615961263e-95	2.62054575818404e-91	6.1640479290318	0.556	0.154
ENSCAFG00000011134	Plasma_cell (c2)	1.59168497283051e-95	2.6624114540536e-91	1.14817348632265	0.945	0.541
TM9SF2	Plasma_cell (c2)	1.74241868524452e-95	2.9145437348085e-91	0.501999410450724	0.489	0.086
IDH2	Plasma_cell (c2)	6.23658283584024e-95	1.043193210951e-90	0.612839662326037	0.59	0.123
VDAC1	Plasma_cell (c2)	1.37615664580863e-94	2.30189722144409e-90	0.694053753240932	0.65	0.152
NDUFB2	Plasma_cell (c2)	1.73382271724944e-94	2.90016525914313e-90	1.02770577016719	0.964	0.59
GORASP2	Plasma_cell (c2)	2.33035742621458e-94	3.89798886682913e-90	0.412066615566161	0.482	0.082
SND1	Plasma_cell (c2)	8.04065470151002e-94	1.34496031192158e-89	0.401811874088335	0.396	0.055
ENSCAFG00000000118	Plasma_cell (c2)	4.19630298775269e-93	7.01915600761393e-89	1.03928155623065	0.933	0.35
MBOAT1	Plasma_cell (c2)	6.32041876582045e-93	1.05721644695879e-88	0.375529516199757	0.29	0.027
UBA5	Plasma_cell (c2)	9.98294236489071e-93	1.66984676937527e-88	0.580018854032438	0.628	0.144
FUT8	Plasma_cell (c2)	1.63888819971158e-92	2.74136829165757e-88	0.706103283833555	0.494	0.093
PAFAH1B3	Plasma_cell (c2)	5.57067119554428e-92	9.31806170878692e-88	0.489066635943709	0.544	0.108
CRIP1	Plasma_cell (c2)	5.70298849342522e-92	9.53938885295236e-88	2.31535506852423	0.976	0.866
VIM	Plasma_cell (c2)	3.874737877778e-91	6.48127404815926e-87	1.27146725399975	0.978	0.739
BET1	Plasma_cell (c2)	4.4392435114618e-91	7.42552262162215e-87	0.562038220040946	0.664	0.157
ENSCAFG00000028509	Plasma_cell (c2)	6.47366182038202e-91	1.0828494126953e-86	1.62236036154483	0.465	0.092
ENSCAFG00000045318	Plasma_cell (c2)	7.38628201795628e-91	1.23550339314355e-86	0.503016377548501	0.607	0.135
COPB2	Plasma_cell (c2)	8.05600542101589e-91	1.34752802677333e-86	0.67590879399601	0.703	0.18
SELENOM	Plasma_cell (c2)	9.73110195105471e-91	1.62772142335292e-86	0.780388401061259	0.329	0.041
MAN1A2	Plasma_cell (c2)	5.37178403137414e-90	8.98538314927953e-86	0.813946669376223	0.803	0.24
SRP54	Plasma_cell (c2)	1.49353258044074e-89	2.49823194730323e-85	0.643708737373155	0.712	0.183
ENSCAFG00000002903	Plasma_cell (c2)	1.55427832412885e-89	2.59984135277032e-85	0.379049152663637	0.424	0.068
DPCD	Plasma_cell (c2)	9.44574903127735e-89	1.57999044046176e-84	0.330701428160832	0.273	0.025
TMEM59	Plasma_cell (c2)	2.26093021048679e-88	3.78185796308125e-84	0.976650092502378	0.909	0.366
KRTCAP2	Plasma_cell (c2)	3.87159017785611e-88	6.47600889049991e-84	0.917604521482951	0.976	0.779
ENSCAFG00000018651	Plasma_cell (c2)	8.25027954721297e-88	1.38002425986231e-83	0.388573672397546	0.439	0.073
CYCS	Plasma_cell (c2)	2.04278017981934e-87	3.41695840678381e-83	0.758442545449528	0.803	0.243
ENSCAFG00000046009	Plasma_cell (c2)	2.71105385567606e-87	4.53477978438934e-83	1.29259172643993	0.669	0.195
CLDND1	Plasma_cell (c2)	5.95179527630432e-87	9.95556795867424e-83	0.412139498717905	0.573	0.123
TOP1	Plasma_cell (c2)	1.11195090392321e-86	1.85996027699235e-82	1.20491305379839	0.911	0.47
TP53I13	Plasma_cell (c2)	2.23454391404603e-86	3.73772160502479e-82	0.433115135986785	0.405	0.066
NANS	Plasma_cell (c2)	2.2788940592245e-86	3.81190609286483e-82	1.02630432090598	0.94	0.471
DNAJC25	Plasma_cell (c2)	2.71341958835815e-86	4.53873694544668e-82	0.35728669554804	0.429	0.071
H2AZ2	Plasma_cell (c2)	7.95150471739571e-86	1.33004819407878e-81	0.893191944323694	0.839	0.28
ENSCAFG00000012071	Plasma_cell (c2)	9.6558680239167e-86	1.61513704436055e-81	0.407294775542006	0.305	0.035
CBWD1	Plasma_cell (c2)	1.60152122550149e-85	2.67886455389635e-81	0.418179562817619	0.561	0.12
GLT8D1	Plasma_cell (c2)	3.59592343604808e-85	6.01490113147762e-81	0.332804347908119	0.398	0.062
TPST2	Plasma_cell (c2)	5.55760594535482e-85	9.29620746479501e-81	0.859488095995885	0.815	0.266
ITGB1	Plasma_cell (c2)	1.62539567075488e-84	2.71879933847168e-80	1.40292050253894	0.7	0.235
PRDX6	Plasma_cell (c2)	1.77632671262687e-84	2.97126169221096e-80	0.365453147486719	0.516	0.106
ARHGEF40	Plasma_cell (c2)	1.90876863630715e-84	3.19279729795096e-80	0.272705168599016	0.254	0.021
EDEM2	Plasma_cell (c2)	3.14477214913554e-84	5.26026037385901e-80	0.393107871875304	0.46	0.084
SPTY2D1	Plasma_cell (c2)	3.38697770327201e-84	5.66539760426309e-80	0.412255593277589	0.475	0.09
YIPF2	Plasma_cell (c2)	3.79272375864215e-84	6.34408903108072e-80	0.338142385398491	0.341	0.046
HMBS	Plasma_cell (c2)	7.25224224307445e-84	1.21308255999906e-79	0.386185618871552	0.386	0.06
CD164	Plasma_cell (c2)	1.15311713799153e-83	1.92881903671844e-79	0.466112735650512	0.568	0.128
MPP6	Plasma_cell (c2)	1.72101038586352e-83	2.87873407243391e-79	0.433589719581182	0.4	0.065
UFD1	Plasma_cell (c2)	5.46801480624259e-83	9.14634836640198e-79	0.430173594625476	0.578	0.128
NDUFA8	Plasma_cell (c2)	5.61403627589351e-83	9.39059847868708e-79	0.554366005307472	0.698	0.182
ENSCAFG00000015313	Plasma_cell (c2)	2.43147587628053e-82	4.06712969825444e-78	0.314661948720531	0.341	0.046
SRP68	Plasma_cell (c2)	5.78077057563447e-82	9.66949494186378e-78	0.498867994886657	0.552	0.122
CYC1	Plasma_cell (c2)	3.90004358876742e-81	6.52360291093126e-77	0.484901914272551	0.597	0.14
SRP72	Plasma_cell (c2)	5.48720067281241e-81	9.17844056541332e-77	0.636093775855763	0.731	0.206
TECR	Plasma_cell (c2)	6.29644781541346e-81	1.05320682608421e-76	0.411687685961252	0.472	0.094
ENSCAFG00000018753	Plasma_cell (c2)	1.5686853227717e-80	2.62393993940023e-76	0.820445230148041	0.899	0.335
DDRGK1	Plasma_cell (c2)	2.29246532854996e-80	3.83460675506552e-76	0.447506552463419	0.518	0.113
MRPL27	Plasma_cell (c2)	4.01182333952496e-80	6.71057690002339e-76	0.64491811749974	0.787	0.233
CCPG1	Plasma_cell (c2)	9.51855366032663e-80	1.59216847076284e-75	0.578639728581643	0.698	0.192
DAPP1	Plasma_cell (c2)	2.53168963695738e-79	4.2347572557386e-75	0.412434556320108	0.494	0.103
MESD	Plasma_cell (c2)	4.1639758947743e-79	6.96508247918897e-75	0.614245236216883	0.727	0.207
YARS1	Plasma_cell (c2)	5.75518389692749e-79	9.62669610439061e-75	0.442768330684574	0.429	0.079
C30H15orf61	Plasma_cell (c2)	6.95180117258529e-79	1.16282778213834e-74	0.410685991664475	0.439	0.083
ITGB7	Plasma_cell (c2)	1.21281742000052e-78	2.02867969843486e-74	0.692660112756896	0.597	0.149
GOLGB1	Plasma_cell (c2)	2.41039826301485e-78	4.03187317454494e-74	1.14151906131829	0.825	0.326
FNDC3A	Plasma_cell (c2)	3.28165891401641e-78	5.48923086547525e-74	0.471495350296926	0.571	0.136
MANEA	Plasma_cell (c2)	6.42979025941515e-78	1.07551101669237e-73	0.283195006148003	0.276	0.03
SCFD1	Plasma_cell (c2)	2.783012481277e-77	4.65514497743203e-73	0.435376697684533	0.564	0.132
ELOB	Plasma_cell (c2)	4.49552264233817e-77	7.51966072383906e-73	0.830076758378032	0.974	0.692
EXOSC4	Plasma_cell (c2)	7.0003147198903e-77	1.17094264319605e-72	0.392038704532967	0.602	0.145
DNAJC1	Plasma_cell (c2)	5.13671723182682e-76	8.59218691367672e-72	0.438897670409559	0.655	0.171
ENSCAFG00000025112	Plasma_cell (c2)	6.25111290759962e-76	1.04562365605419e-71	0.572604156313887	0.739	0.215
PCMT1	Plasma_cell (c2)	1.38994180825054e-75	2.32495566266067e-71	0.358293449629855	0.458	0.091
PSMB5	Plasma_cell (c2)	1.84339057891723e-75	3.08343942135486e-71	0.388273679529119	0.643	0.163
VMA21	Plasma_cell (c2)	2.49636915452946e-75	4.17567668478143e-71	0.344531371357488	0.465	0.094
KRT18	Plasma_cell (c2)	7.26155854182299e-75	1.21464089729073e-70	0.906675822359358	0.36	0.064
FKBP1A	Plasma_cell (c2)	8.97029056663201e-75	1.50046050308054e-70	0.299457065613396	0.269	0.031
LPGAT1	Plasma_cell (c2)	9.44064325247709e-75	1.57913639684184e-70	0.309057439238331	0.475	0.097
YIPF3	Plasma_cell (c2)	1.12206754512098e-74	1.87688238272387e-70	0.294455884409436	0.47	0.097
TMSB10	Plasma_cell (c2)	1.54334942292176e-74	2.58156057972123e-70	1.2227366852121	0.993	0.966
GALE	Plasma_cell (c2)	4.05956664512569e-74	6.79043712730175e-70	0.315174232039225	0.295	0.038
GPRC5D	Plasma_cell (c2)	4.89060284718332e-74	8.18051138248353e-70	0.326601409442644	0.278	0.033
TM9SF3	Plasma_cell (c2)	5.73342495308827e-74	9.59029991903076e-70	0.421963114030617	0.501	0.111
REXO2	Plasma_cell (c2)	6.40052361911112e-74	1.07061558576872e-69	0.568263637660239	0.664	0.185
MGAT2	Plasma_cell (c2)	6.53819476509946e-74	1.09364383835819e-69	0.33354525651838	0.379	0.066
ENSCAFG00000045775	Plasma_cell (c2)	1.14136669826615e-73	1.90916407618979e-69	0.556660040794306	0.693	0.196
SPCS1	Plasma_cell (c2)	1.86361075182248e-73	3.11726170457347e-69	0.440015263945005	0.578	0.143
ATP2B4	Plasma_cell (c2)	2.43092782684416e-73	4.06621297596222e-69	0.314543175545313	0.264	0.03
ECH1	Plasma_cell (c2)	4.29206691937669e-73	7.17934033604138e-69	0.320363943449384	0.446	0.09
TARS1	Plasma_cell (c2)	7.2214498424164e-73	1.20793191514099e-68	0.343118697416225	0.405	0.075
ANXA6	Plasma_cell (c2)	1.55268576745199e-72	2.59717748321695e-68	0.310922218031475	0.288	0.037
IL17RA	Plasma_cell (c2)	2.47542469039279e-72	4.14064287962003e-68	0.523786602436273	0.542	0.128
ENSCAFG00000017708	Plasma_cell (c2)	2.87259726457442e-72	4.80499344445363e-68	0.303902733396224	0.369	0.064
GNG10	Plasma_cell (c2)	6.64518946069152e-72	1.11154084108987e-67	0.522106208266683	0.707	0.208
ZNRD2	Plasma_cell (c2)	8.3153921825559e-72	1.39091565037612e-67	0.308207895338097	0.508	0.115
ENSCAFG00000023205	Plasma_cell (c2)	1.22906722203267e-71	2.05586074229405e-67	0.598241006611314	0.691	0.201
ENSCAFG00000049156	Plasma_cell (c2)	2.82198081235164e-71	4.7203273048206e-67	0.86707538990423	0.942	0.516
VCP	Plasma_cell (c2)	3.13537352467705e-71	5.24453929472731e-67	0.732843295598261	0.801	0.276
UBE2S	Plasma_cell (c2)	3.29732885640551e-71	5.51544197810949e-67	0.702497310978701	0.609	0.165
NTAN1	Plasma_cell (c2)	4.91208873116171e-71	8.21645082061418e-67	0.681664500319821	0.736	0.236
YIF1A	Plasma_cell (c2)	7.34193799964775e-71	1.22808596920108e-66	0.355404024318311	0.376	0.068
AP1S2	Plasma_cell (c2)	8.14683954109062e-71	1.36272185003823e-66	0.467153917663656	0.393	0.075
HADHA	Plasma_cell (c2)	3.60243134197084e-70	6.02578690571463e-66	0.385647910060413	0.504	0.116
KIF13B	Plasma_cell (c2)	4.1304151084777e-70	6.90894535195066e-66	0.365122502647667	0.463	0.1
CDK5RAP3	Plasma_cell (c2)	7.8907528320343e-70	1.31988622621438e-65	0.340968394423818	0.484	0.109
ALG3	Plasma_cell (c2)	1.83360337363647e-69	3.06706836308172e-65	0.264121063846854	0.295	0.042
PSMA2	Plasma_cell (c2)	2.03485831443143e-69	3.40370750254945e-65	0.656481427472179	0.784	0.26
ALDOC	Plasma_cell (c2)	2.08277675069699e-69	3.48386067089086e-65	0.316841050727582	0.264	0.033
OXLD1	Plasma_cell (c2)	2.12237512842906e-69	3.55009687732329e-65	0.374568389723459	0.624	0.166
IDH3A	Plasma_cell (c2)	4.02781889360562e-69	6.73733266333413e-65	0.297715410300236	0.305	0.045
DDX59	Plasma_cell (c2)	6.93594783816308e-69	1.16017599488954e-64	0.293455311355589	0.288	0.04
DESI1	Plasma_cell (c2)	1.09179484795241e-68	1.82624524216999e-64	0.328887841752888	0.312	0.048
COX4I1	Plasma_cell (c2)	1.78659421331951e-68	2.98843614061954e-64	0.786737005370839	0.986	0.797
GGH	Plasma_cell (c2)	6.33403806998434e-68	1.05949454796628e-63	0.391703494677222	0.458	0.102
SRP9	Plasma_cell (c2)	7.9016457221208e-68	1.32170827993915e-63	0.269586736937083	0.367	0.065
SLC30A7	Plasma_cell (c2)	1.22989644817747e-67	2.05724778886646e-63	0.292686201815681	0.281	0.039
ENSCAFG00000032363	Plasma_cell (c2)	1.64824290856472e-66	2.75701591315621e-62	0.533801131673486	0.537	0.141
ACAT1	Plasma_cell (c2)	4.32990548540005e-66	7.24263290542867e-62	0.310445293614375	0.65	0.178
ENSCAFG00000030143	Plasma_cell (c2)	1.55996455729548e-65	2.60935271498816e-61	0.484624604500585	0.683	0.203
ATP6AP2	Plasma_cell (c2)	3.16004079299534e-65	5.2858002344433e-61	0.307891491387467	0.484	0.113
EAF2	Plasma_cell (c2)	1.78683550674877e-64	2.98883975213867e-60	0.280104871738963	0.305	0.048
PTRHD1	Plasma_cell (c2)	2.99218565771962e-64	5.0050289496676e-60	0.296285197132793	0.487	0.115
TSPYL2	Plasma_cell (c2)	7.59717750211443e-64	1.27077988077868e-59	0.305225736285828	0.42	0.089
NDUFV1	Plasma_cell (c2)	9.14731789201296e-64	1.53007186379701e-59	0.443675898130238	0.64	0.184
COPB1	Plasma_cell (c2)	2.02309852622574e-63	3.38403690481779e-59	0.378512363430349	0.489	0.119
COPG1	Plasma_cell (c2)	3.50727841675083e-62	5.86662460769911e-58	0.264890198313872	0.353	0.067
VMP1	Plasma_cell (c2)	7.08507918334679e-62	1.18512119499842e-57	0.280408223674358	0.396	0.084
MRPS34	Plasma_cell (c2)	1.07233697364316e-61	1.79369805581291e-57	0.51108553928694	0.777	0.258
ENSCAFG00000023111	Plasma_cell (c2)	1.38596329912658e-61	2.31830081044904e-57	1.04183331208715	0.899	0.493
ENSCAFG00000019501	Plasma_cell (c2)	2.51574420121072e-61	4.20808532536518e-57	0.601335099734404	0.842	0.304
DSE	Plasma_cell (c2)	3.24681974148022e-61	5.43095538157396e-57	0.294325469546213	0.372	0.075
UBFD1	Plasma_cell (c2)	3.77463854133183e-61	6.31383788808575e-57	0.260380865533	0.41	0.089
ETHE1	Plasma_cell (c2)	4.14260091330296e-61	6.92932854768186e-57	0.282087188907274	0.432	0.097
TIPARP	Plasma_cell (c2)	6.88893085839613e-61	1.15231146468392e-56	0.297177798560414	0.511	0.131
FDX1	Plasma_cell (c2)	1.93099061307782e-60	3.22996799849528e-56	0.294688004445637	0.564	0.151
TXNL4A	Plasma_cell (c2)	2.0603331537001e-60	3.44631926619416e-56	0.282534006124864	0.542	0.143
COQ5	Plasma_cell (c2)	3.53876432137395e-60	5.9192910803622e-56	0.303829274896269	0.403	0.088
PSMD2	Plasma_cell (c2)	4.84382334472136e-60	8.10226330871541e-56	0.274856107805474	0.552	0.147
ARF4	Plasma_cell (c2)	1.26154903688568e-59	2.11019307399867e-55	0.259576521813659	0.444	0.103
SLC25A4	Plasma_cell (c2)	5.1511277204633e-59	8.61629133801896e-55	0.347547911222012	0.691	0.21
SCPEP1	Plasma_cell (c2)	6.35320722719238e-59	1.06270097289247e-54	0.292977845576179	0.501	0.13
ENSCAFG00000042877	Plasma_cell (c2)	6.4698265172365e-59	1.08220788153815e-54	0.75804404765168	0.954	0.554
OOEP	Plasma_cell (c2)	6.59391990519823e-59	1.10296498254251e-54	0.461513106070476	0.259	0.039
UBXN4	Plasma_cell (c2)	8.77278140308031e-59	1.46742314529324e-54	0.694950254143454	0.88	0.382
FAM71F1	Plasma_cell (c2)	1.1774295179158e-58	1.96948635461776e-54	0.276954224761308	0.365	0.076
SELENOF	Plasma_cell (c2)	1.60456958461191e-58	2.68396354418035e-54	0.749207015260437	0.935	0.49
FAM98A	Plasma_cell (c2)	4.24974697744118e-58	7.10855176916586e-54	0.274939671296157	0.412	0.093
DYNLT1	Plasma_cell (c2)	4.91823337335396e-58	8.22672896360917e-54	0.269074064499102	0.477	0.121
UQCRFS1	Plasma_cell (c2)	4.93771077256408e-58	8.25930880926793e-54	0.250220143037315	0.355	0.072
ENSCAFG00000030258	Plasma_cell (c2)	5.90625426460888e-58	9.87939150841128e-54	2.99339612154506	0.753	0.465
IPO4	Plasma_cell (c2)	6.18664772513166e-58	1.03484056498277e-53	0.271472111059958	0.374	0.081
ENSCAFG00000015648	Plasma_cell (c2)	7.52485279048434e-58	1.25868212626432e-53	0.303875482610706	0.513	0.136
PORCN	Plasma_cell (c2)	8.69158257402749e-58	1.45384101715758e-53	0.348075484299236	0.597	0.175
SS18L2	Plasma_cell (c2)	1.96973712137567e-57	3.29477928292508e-53	0.283136474766034	0.511	0.136
CLINT1	Plasma_cell (c2)	2.35893482857672e-57	3.94579028776028e-53	0.431070235934581	0.633	0.191
HAX1	Plasma_cell (c2)	2.36403313692842e-57	3.95431822814017e-53	0.444055664259868	0.717	0.233
ENSCAFG00000010086	Plasma_cell (c2)	5.67484550910738e-57	9.49231408308391e-53	0.659277279748952	0.837	0.336
NDUFB11	Plasma_cell (c2)	7.97040929444269e-57	1.33321036268143e-52	0.609106651885204	0.894	0.361
AGA	Plasma_cell (c2)	1.41443168865029e-56	2.36591988560535e-52	0.376212888363397	0.266	0.044
NDUFA9	Plasma_cell (c2)	2.3490542171871e-56	3.92926298908886e-52	0.306778871872554	0.566	0.158
EPRS1	Plasma_cell (c2)	2.35543233003843e-56	3.93993165845529e-52	0.493891314755365	0.751	0.262
ARCN1	Plasma_cell (c2)	2.98300263146542e-56	4.98966850165221e-52	0.261408624495039	0.374	0.081
GARS1	Plasma_cell (c2)	4.41399676011998e-56	7.38329238065268e-52	0.297458186884897	0.513	0.139
ENSCAFG00000013883	Plasma_cell (c2)	3.60615997836553e-55	6.03202379581202e-51	0.304972981768545	0.444	0.11
NDUFS8	Plasma_cell (c2)	3.79545404281921e-55	6.3486559774237e-51	0.623416282132321	0.878	0.357
PSMB6	Plasma_cell (c2)	4.40974864326899e-55	7.37618655559604e-51	0.693140109087952	0.897	0.399
MT2A	Plasma_cell (c2)	7.35447912000099e-55	1.23018372240257e-50	0.816385148874902	0.314	0.064
DCPS	Plasma_cell (c2)	1.07460143904878e-54	1.7974858270969e-50	0.370773033986016	0.657	0.205
IMP4	Plasma_cell (c2)	4.85670728864173e-54	8.12381428171102e-50	0.55004551379052	0.808	0.311
ITGA4	Plasma_cell (c2)	5.17499338053157e-54	8.65621142761516e-50	0.763213577380122	0.717	0.28
ATP5PF	Plasma_cell (c2)	6.15759105508067e-54	1.02998025578334e-49	0.684482011916888	0.952	0.533
TRABD	Plasma_cell (c2)	6.57275189302916e-54	1.09942420914699e-49	0.304409993549269	0.552	0.161
ENSCAFG00000042747	Plasma_cell (c2)	7.09647315904122e-54	1.18702706531283e-49	0.405024311200469	0.818	0.287
ACADVL	Plasma_cell (c2)	1.71004645024658e-53	2.86039469732746e-49	0.28857000215877	0.64	0.2
SF3B6	Plasma_cell (c2)	2.41159207217651e-53	4.03387005912964e-49	0.669740497774769	0.844	0.364
AURKAIP1	Plasma_cell (c2)	3.46694658159323e-53	5.799161547031e-49	0.262681956314883	0.576	0.167
KDM7A	Plasma_cell (c2)	3.55677439128849e-53	5.94941652430826e-49	0.285741701129262	0.257	0.042
LSM7	Plasma_cell (c2)	9.05946117564342e-53	1.51537607084987e-48	0.536656805269807	0.727	0.262
ATOX1	Plasma_cell (c2)	1.00273644813093e-51	1.6772772567886e-47	0.600286232366829	0.871	0.353
SELENOK	Plasma_cell (c2)	1.05711120073229e-51	1.76822990546489e-47	0.645998534081795	0.868	0.364
SARS1	Plasma_cell (c2)	1.85922247521037e-51	3.10992143428438e-47	0.255955130472111	0.422	0.107
ENSCAFG00000032664	Plasma_cell (c2)	1.95801778848814e-51	3.27517635480411e-47	0.252889564143509	0.309	0.064
RAP2C	Plasma_cell (c2)	7.22292908361586e-51	1.20817934781642e-46	0.348755371640784	0.499	0.144
GOLGA4	Plasma_cell (c2)	7.55653703564422e-51	1.26398194995221e-46	0.550165366871699	0.727	0.27
PDCD2	Plasma_cell (c2)	1.2351706541368e-50	2.06606995317463e-46	0.292426442034657	0.604	0.188
PSMD13	Plasma_cell (c2)	1.90972441525682e-50	3.19439602940008e-46	0.33196192235209	0.695	0.232
LSM5	Plasma_cell (c2)	3.21997212657619e-50	5.38604737612399e-46	0.348443489540443	0.544	0.162
PSENEN	Plasma_cell (c2)	5.73832192595287e-50	9.59849108554136e-46	0.583949160457129	0.875	0.355
ENSCAFG00000015798	Plasma_cell (c2)	8.51424927521957e-50	1.42417847626598e-45	0.704260884816867	0.871	0.409
ZNF706	Plasma_cell (c2)	9.14749106303046e-50	1.53010083011311e-45	0.40466265296794	0.703	0.245
ENSCAFG00000013515	Plasma_cell (c2)	1.03512880696165e-49	1.73145995540476e-45	0.525907400537035	0.748	0.285
TMED5	Plasma_cell (c2)	2.18181845847733e-49	3.64952773549504e-45	0.256749107264904	0.588	0.183
PSMD7	Plasma_cell (c2)	2.50161515818924e-49	4.18445167510314e-45	0.371321515572557	0.763	0.266
ENSCAFG00000046771	Plasma_cell (c2)	3.75716858773791e-49	6.2846158967092e-45	1.35869082185519	0.319	0.077
GPX1	Plasma_cell (c2)	5.73036879982206e-49	9.58518789146236e-45	0.675880990785489	0.935	0.496
SLC39A7	Plasma_cell (c2)	7.02731815308358e-49	1.17545950746629e-44	0.400610684868206	0.741	0.264
GGCX	Plasma_cell (c2)	8.90947070050321e-49	1.49028716407317e-44	0.268104776869219	0.273	0.053
RPAP3	Plasma_cell (c2)	3.15082773215681e-48	5.2703895475787e-44	0.282800282962433	0.552	0.169
ZFP36	Plasma_cell (c2)	8.38566172863919e-48	1.40266963734948e-43	0.316060863323547	0.403	0.107
GLRX3	Plasma_cell (c2)	1.95515334101014e-47	3.27038499350767e-43	0.266077830318492	0.674	0.224
ENSCAFG00000017667	Plasma_cell (c2)	2.40307426874041e-47	4.01962232932208e-43	0.335409320236909	0.731	0.253
ENSCAFG00000042572	Plasma_cell (c2)	5.04154115542546e-47	8.43298589068017e-43	0.595711437535521	0.863	0.372
CCDC88A	Plasma_cell (c2)	9.64865905915877e-47	1.61393120082549e-42	0.35222479019383	0.458	0.134
ATP6V1F	Plasma_cell (c2)	3.47284785949193e-46	5.80903261457216e-42	0.29635675576509	0.765	0.275
AP2S1	Plasma_cell (c2)	4.49342941843074e-46	7.5161593882091e-42	0.279784566347422	0.659	0.223
POLR2I	Plasma_cell (c2)	6.93584315863757e-46	1.16015848514531e-41	0.325885103152302	0.746	0.271
TMEM147	Plasma_cell (c2)	3.39351717135004e-45	5.67633617251721e-41	0.605432273403888	0.906	0.44
ENSCAFG00000006913	Plasma_cell (c2)	8.244077647649e-45	1.37898686812225e-40	0.615214039975433	0.974	0.674
GOLM1	Plasma_cell (c2)	8.85362447197596e-45	1.48094576542742e-40	0.391329027516183	0.542	0.179
NDUFV2	Plasma_cell (c2)	3.68926558577245e-44	6.17103454532157e-40	0.366172946291599	0.755	0.28
SLC25A5	Plasma_cell (c2)	5.53800934473792e-44	9.26342823094312e-40	0.489963553888176	0.825	0.343
ENSCAFG00000029004	Plasma_cell (c2)	9.7391666653278e-44	1.62907040810938e-39	0.332904913383591	0.374	0.101
ENSCAFG00000008221	Plasma_cell (c2)	1.76806452066793e-43	2.95744152372125e-39	0.268032808930972	0.705	0.252
RNASEH2C	Plasma_cell (c2)	5.26351940711018e-43	8.80428891227321e-39	0.435086515606022	0.528	0.175
MIA3	Plasma_cell (c2)	1.08743567639041e-42	1.81895365589824e-38	0.267257933371112	0.554	0.182
GSPT1	Plasma_cell (c2)	1.19558343083048e-42	1.99985240475015e-38	0.29576719443475	0.688	0.246
ENY2	Plasma_cell (c2)	3.5067710613629e-42	5.86577595434172e-38	0.255063537760066	0.631	0.22
ENSCAFG00000044483	Plasma_cell (c2)	3.7909237909642e-42	6.34107822514582e-38	0.538245577688111	0.897	0.407
RNF181	Plasma_cell (c2)	3.79119453258722e-42	6.34153109465865e-38	0.250437793518006	0.662	0.233
PSMB2	Plasma_cell (c2)	5.60544677717071e-42	9.37623082417345e-38	0.566196633805439	0.926	0.473
ATP5F1C	Plasma_cell (c2)	8.10760301135198e-42	1.35615875570885e-37	0.526486195824976	0.844	0.38
ENSCAFG00000047865	Plasma_cell (c2)	2.08771558743278e-41	3.49212186309881e-37	0.364484658510751	0.772	0.299
NPC2	Plasma_cell (c2)	2.27891767206316e-41	3.81194559006005e-37	0.323657771488689	0.429	0.131
SRP14	Plasma_cell (c2)	2.31409921351949e-41	3.87079375445405e-37	0.556977619224027	0.911	0.441
EIF4A1	Plasma_cell (c2)	3.88124556917952e-41	6.49215946356658e-37	0.668270524939952	0.945	0.64
EIF2S2	Plasma_cell (c2)	6.50003562660536e-41	1.08726095926228e-36	0.474919240195437	0.866	0.38
TXNDC17	Plasma_cell (c2)	1.31013777411044e-40	2.19146745475453e-36	0.560320295548495	0.902	0.43
MMADHC	Plasma_cell (c2)	1.90311202754463e-40	3.1833354884739e-36	0.401466438058052	0.787	0.318
UQCRQ	Plasma_cell (c2)	5.7644164106465e-40	9.6421393300884e-36	0.5318235611823	0.878	0.431
EIF2A	Plasma_cell (c2)	1.27935577476613e-39	2.13997840445131e-35	0.293378814441283	0.712	0.271
PSMG4	Plasma_cell (c2)	1.77492553288805e-39	2.96891793886184e-35	0.331851596498849	0.739	0.282
DUT	Plasma_cell (c2)	2.3971741649846e-39	4.00975322576974e-35	0.787968993278371	0.388	0.126
ENSCAFG00000031806	Plasma_cell (c2)	2.747759817026e-39	4.59617784593938e-35	1.55829569781018	0.928	0.798
TKT	Plasma_cell (c2)	2.31371105291134e-38	3.87014447820479e-34	0.511212746306426	0.662	0.268
LBHD1	Plasma_cell (c2)	2.46046105478781e-38	4.11561320634357e-34	0.262697829220896	0.659	0.242
ATP5F1D	Plasma_cell (c2)	2.68797976311758e-38	4.49618374976678e-34	0.414406486810065	0.818	0.343
SMC4	Plasma_cell (c2)	3.68011504140635e-38	6.1557284297604e-34	0.321871119961774	0.635	0.239
NAA16	Plasma_cell (c2)	5.2175473845065e-38	8.72739151006402e-34	0.275295445468693	0.573	0.206
TIMP1	Plasma_cell (c2)	1.37398088968888e-37	2.29825783418259e-33	0.591755293772784	0.535	0.198
NDUFS6	Plasma_cell (c2)	6.2608777425618e-37	1.04725701999831e-32	0.459086732744524	0.849	0.37
MPHOSPH8	Plasma_cell (c2)	8.19735565607089e-37	1.37117168059098e-32	0.299173549088456	0.647	0.249
ALYREF	Plasma_cell (c2)	3.15283080178552e-36	5.27374008214664e-32	0.28041586077511	0.585	0.215
ENSCAFG00000002703	Plasma_cell (c2)	3.15885949931887e-36	5.28382428451067e-32	0.396869322750024	0.844	0.368
H2AZ1	Plasma_cell (c2)	4.08496334763427e-36	6.83291819158784e-32	0.891855182508739	0.933	0.569
EIF5B	Plasma_cell (c2)	1.27430021893091e-35	2.13152197620573e-31	0.351437811072973	0.806	0.353
BTG2	Plasma_cell (c2)	1.33099511734328e-35	2.22635553278011e-31	0.421946932131119	0.439	0.148
NDUFB8	Plasma_cell (c2)	1.68434598517807e-35	2.81740552940735e-31	0.507670147812212	0.909	0.458
PSMB1	Plasma_cell (c2)	1.97890910193538e-35	3.31012125480732e-31	0.564042663734036	0.947	0.611
TESC	Plasma_cell (c2)	5.09226040032791e-35	8.5178239716285e-31	0.297996041680882	0.693	0.276
ENSCAFG00000046637	Plasma_cell (c2)	7.13027613950575e-35	1.19268128985513e-30	0.527222426676733	0.966	0.71
NDUFB4	Plasma_cell (c2)	7.53393491341389e-35	1.26020129296674e-30	0.497165393136422	0.902	0.452
SAP18	Plasma_cell (c2)	2.7227981786854e-34	4.55442451348706e-30	0.554438392668527	0.906	0.476
ENSCAFG00000047066	Plasma_cell (c2)	1.45286877614185e-33	2.43021360185248e-29	2.79959539257936	0.616	0.239
H2AC18	Plasma_cell (c2)	1.53592924691641e-31	2.56914885131708e-27	0.448776718099926	0.669	0.277
ATP5F1A	Plasma_cell (c2)	2.53148284439003e-31	4.23441135381121e-27	0.374857987225453	0.832	0.383
ENSCAFG00000046564	Plasma_cell (c2)	4.09969150560348e-31	6.85755398142293e-27	0.5342480133597	0.976	0.802
HMMR	Plasma_cell (c2)	5.60001977225687e-31	9.36715307305406e-27	0.260791851124274	0.338	0.107
COX5A	Plasma_cell (c2)	1.27819824399707e-30	2.1380422027339e-26	0.482293142249404	0.945	0.541
CD63	Plasma_cell (c2)	1.89944375357145e-30	3.17719956659896e-26	0.54109316067172	0.916	0.49
AMDHD1	Plasma_cell (c2)	2.77448906049822e-30	4.64088785149537e-26	0.303618128363932	0.631	0.258
CILP2	Plasma_cell (c2)	1.85048468988061e-29	3.09530574076329e-25	0.250914346292749	0.782	0.345
VPS28	Plasma_cell (c2)	4.4038351612142e-29	7.36629507416298e-25	0.422454114984874	0.839	0.408
IGHM	Plasma_cell (c2)	5.76299234877263e-27	9.63975730179198e-23	2.87951930485749	0.216	0.571
PSMB3	Plasma_cell (c2)	1.58104291128476e-26	2.64461047770602e-22	0.260671494242478	0.813	0.371
PSMB4	Plasma_cell (c2)	1.92757306808851e-26	3.22425147099165e-22	0.348213391960567	0.861	0.427
ATF4	Plasma_cell (c2)	2.22535677892524e-26	3.72235428410825e-22	0.445680413805899	0.894	0.489
COX8A	Plasma_cell (c2)	7.89949789972469e-26	1.32134901368695e-21	0.282061280721534	0.818	0.381
HSD17B10	Plasma_cell (c2)	1.09733729231259e-25	1.83551608885127e-21	0.315663171793069	0.847	0.405
CD47	Plasma_cell (c2)	3.53316067130757e-25	5.90991785489616e-21	0.299928817726545	0.842	0.412
ENSCAFG00000044677	Plasma_cell (c2)	3.77775202040978e-24	6.31904580453943e-20	0.418884060550585	0.983	0.814
RAN	Plasma_cell (c2)	7.84367171166887e-24	1.31201096721085e-19	0.310585123154046	0.796	0.39
COX17	Plasma_cell (c2)	4.17950304608334e-23	6.9910547451836e-19	0.351866584109038	0.806	0.417
ENSCAFG00000006545	Plasma_cell (c2)	2.13786991334403e-22	3.57601500405056e-18	0.34478604890343	0.902	0.48
ENSCAFG00000046386	Plasma_cell (c2)	3.64456637284061e-21	6.09626617185049e-17	0.372741231170266	0.942	0.567
CTSS	Plasma_cell (c2)	6.19744879239259e-21	1.03664725950351e-16	0.362661559113809	0.854	0.469
TXNL1	Plasma_cell (c2)	7.02977228259578e-21	1.1758700097098e-16	0.297299649138679	0.894	0.471
ENSCAFG00000000697	Plasma_cell (c2)	8.64349727042722e-21	1.44579778842436e-16	0.683014532313768	0.528	0.265
CYBA	Plasma_cell (c2)	2.74762320619661e-20	4.59594933700507e-16	0.613835749114831	0.978	0.811
ENSCAFG00000018497	Plasma_cell (c2)	4.81166702904344e-20	8.04847543948097e-16	0.318869598794637	0.902	0.5
SEM1	Plasma_cell (c2)	5.955169481921e-20	9.96121199240926e-16	0.361279717854728	0.894	0.502
UQCRB	Plasma_cell (c2)	6.07336717240974e-20	1.01589212692898e-15	0.304697105549346	0.878	0.483
ATP5F1B	Plasma_cell (c2)	1.49429202656357e-18	2.49950227283288e-14	0.352465701520017	0.844	0.472
ENSCAFG00000043616	Plasma_cell (c2)	4.62877285798762e-18	7.74254835955589e-14	0.362202829494547	0.952	0.694
PDCD4	Plasma_cell (c2)	5.63245032636481e-18	9.42139966091042e-14	0.330070586995658	0.825	0.458
CLIC1	Plasma_cell (c2)	2.48089871203242e-17	4.14979927561663e-13	0.337753673289474	0.942	0.693
COX5B	Plasma_cell (c2)	2.70230557915347e-16	4.52014654225e-12	0.333127123107199	0.947	0.698
DLA-64	Plasma_cell (c2)	1.23316340371735e-12	2.06271242539801e-08	0.310934536076538	0.998	0.997
USP21	Plasma_cell (c2)	1.36268428966836e-12	2.27936201132827e-08	0.255892862141878	0.914	0.575
VPREB3	Immature (c3)	1.44463260494495e-123	2.41643695829141e-119	2.2317050712866	0.663	0.094
NIBAN3	Immature (c3)	3.88742986568499e-108	6.50250393633129e-104	1.6283843806896	0.556	0.067
PLAC8	Immature (c3)	8.32288008723059e-48	1.39216815219106e-43	1.33091548422664	0.882	0.416
HMCES	Immature (c3)	1.16892481091404e-47	1.95526053121592e-43	1.2119612515262	0.545	0.144
PTMA	Immature (c3)	1.64887375961047e-44	2.75807113770043e-40	0.726896577846039	1	0.997
HIVEP3	Immature (c3)	2.14426112782158e-43	3.58670558850715e-39	1.33102082394576	0.369	0.075
LTB	Immature (c3)	1.15988098255524e-38	1.94013291952015e-34	1.1293374669721	0.973	0.794
ENSCAFG00000050027	Immature (c3)	1.06295075897091e-37	1.77799773453064e-33	1.40878107490376	0.824	0.463
ARHGAP45	Immature (c3)	3.93224923889727e-36	6.57747330190346e-32	1.10286888879041	0.947	0.672
IFI30	Immature (c3)	8.67580665153795e-36	1.45120217860275e-31	1.22720846216679	0.856	0.512
YBX3	Immature (c3)	1.68456833416462e-31	2.81777745255716e-27	1.12647598663559	0.385	0.109
ENSCAFG00000014478	Immature (c3)	4.48856465865638e-30	7.50802210453452e-26	1.20356963222326	0.561	0.213
TFDP2	Immature (c3)	5.97897032909803e-30	1.00010236694823e-25	0.939839670871204	0.369	0.097
H3-3A	Immature (c3)	3.49258739679644e-29	5.84205093862141e-25	0.784141179756141	0.989	0.91
ACTG1	Immature (c3)	9.12744638861002e-29	1.5267479574228e-24	0.805319948419676	0.968	0.785
ENSCAFG00000017824	Immature (c3)	4.52322037308351e-28	7.56599071805678e-24	0.894338884638065	0.877	0.578
PGLS	Immature (c3)	5.95086156532766e-28	9.95400614032357e-24	1.04620345830178	0.695	0.35
XRCC1	Immature (c3)	1.85795120371244e-26	3.1077949784498e-22	0.770877887782755	0.321	0.084
CORO1A	Immature (c3)	3.10129969070769e-26	5.18754399264676e-22	0.768820789503872	0.968	0.764
SEPTIN6	Immature (c3)	1.04322164438778e-25	1.74499684456744e-21	0.870240409411109	0.914	0.715
LYZ	Immature (c3)	1.15342602546978e-25	1.9293357128033e-21	0.897117536616054	0.952	0.699
GALK1	Immature (c3)	3.67501323087516e-25	6.14719463128488e-21	0.626968560847181	0.995	0.97
ACTB	Immature (c3)	1.11176304671502e-24	1.85964604824022e-20	0.697093200992847	0.989	0.952
FAM53B	Immature (c3)	3.01268642304654e-24	5.03932057982994e-20	0.894779349365247	0.455	0.164
CAMKK2	Immature (c3)	4.4030308327718e-24	7.3649496739774e-20	0.661166329864893	0.267	0.064
ENSCAFG00000006485	Immature (c3)	7.52971502609621e-23	1.25949543241511e-18	0.966937427957572	0.979	0.904
ENSCAFG00000000697	Immature (c3)	1.28681038647629e-22	2.15244773345888e-18	0.909715996378241	0.594	0.281
SNX3	Immature (c3)	1.10951135090782e-21	1.8558796366635e-17	0.774552743206439	0.888	0.685
MPP1	Immature (c3)	7.61313013579127e-21	1.27344827781381e-16	0.753783041203068	0.257	0.069
SH3BGRL3	Immature (c3)	9.74817043768291e-21	1.63057646911122e-16	0.753931394277877	0.968	0.862
ENSCAFG00000048887	Immature (c3)	1.43122334841684e-20	2.39400729489684e-16	0.794265920029124	0.332	0.109
SNX30	Immature (c3)	5.44339213226548e-20	9.10516201964047e-16	0.710478519422064	0.283	0.08
LCP1	Immature (c3)	2.07510841163975e-19	3.47103384014981e-15	0.687985861949242	0.909	0.697
STMN1	Immature (c3)	3.20447533332468e-19	5.36012589005218e-15	0.724252856369084	0.92	0.717
ODC1	Immature (c3)	4.25706302901056e-19	7.12078932862596e-15	0.581102408703651	0.968	0.841
PTPRC	Immature (c3)	6.93228089993536e-19	1.15956262613219e-14	0.844248498349242	0.818	0.583
ENSCAFG00000028613	Immature (c3)	5.2018708195017e-18	8.70116931978049e-14	0.67131425637473	0.93	0.816
CFL1	Immature (c3)	8.84277838692452e-18	1.47913154078086e-13	0.571415861981126	0.941	0.891
MCUB	Immature (c3)	1.96592291082141e-17	3.28839925293098e-13	0.722307591729167	0.561	0.28
GADD45A	Immature (c3)	2.15919560070782e-17	3.61168648130398e-13	0.904597913241263	0.471	0.221
ENSCAFG00000046442	Immature (c3)	5.70227859592786e-17	9.53820140740853e-13	0.683235792331973	0.914	0.781
LDHB	Immature (c3)	1.00352211700127e-16	1.67859144510803e-12	0.814584804974513	0.567	0.306
HSP90AB1	Immature (c3)	1.46058940538353e-16	2.44312789838503e-12	0.52600270334325	0.947	0.887
POLD1	Immature (c3)	1.56402017404301e-16	2.61613654512174e-12	0.822758762294896	0.337	0.127
SYK	Immature (c3)	1.93076043474576e-16	3.22958297919923e-12	0.881447091943964	0.711	0.466
ABRACL	Immature (c3)	3.96975587348731e-16	6.64021064958223e-12	0.622536515360663	0.925	0.766
SPTBN1	Immature (c3)	9.24945130016302e-16	1.54715571897827e-11	0.744112216174039	0.722	0.494
EIF1	Immature (c3)	1.19095346140549e-15	1.99210785489297e-11	0.444306804237625	1	0.983
SERBP1	Immature (c3)	1.25258532919538e-15	2.09519948014512e-11	0.565758088836176	0.904	0.778
ENSCAFG00000018784	Immature (c3)	2.86924954878822e-15	4.79939372025805e-11	0.35582706043183	1	0.995
ENSCAFG00000044677	Immature (c3)	2.91847755961084e-15	4.88173741396105e-11	0.521967291966881	0.957	0.829
MCTP2	Immature (c3)	5.39639011776712e-15	9.02654174998906e-11	0.658968551400473	0.337	0.13
PCMTD1	Immature (c3)	1.9745247786403e-14	3.30278759723162e-10	0.776561436991564	0.524	0.281
LGALS1	Immature (c3)	2.99004951532745e-14	5.00145582428823e-10	0.57252678874017	0.861	0.621
HVCN1	Immature (c3)	4.04509768122033e-14	6.76623489137724e-10	0.587946380471917	0.722	0.416
ENSCAFG00000050001	Immature (c3)	5.61106420780414e-14	9.38562710039399e-10	0.660443356710124	0.412	0.186
IGSF9	Immature (c3)	6.78234937256914e-14	1.13448357954964e-09	0.849261496062786	0.396	0.192
ACTR3	Immature (c3)	7.02325349868799e-14	1.17477961272554e-09	0.566187041080034	0.861	0.69
CD37	Immature (c3)	1.14355787856867e-13	1.91282926348181e-09	0.500396264715577	0.925	0.704
HSDL2	Immature (c3)	1.18291898927501e-13	1.97866859336031e-09	0.674174707836813	0.61	0.382
VASP	Immature (c3)	1.53295664668754e-13	2.56417658291425e-09	0.757332733759461	0.508	0.278
NINJ1	Immature (c3)	1.70494570730264e-13	2.85186268460513e-09	0.713637798325228	0.251	0.091
TOP2B	Immature (c3)	5.69174663388624e-13	9.52058459450152e-09	0.832178644937066	0.561	0.335
SERPINB1	Immature (c3)	1.28316788155105e-12	2.14635491547045e-08	0.966027604825235	0.775	0.641
PAX5	Immature (c3)	1.38205336286293e-12	2.31176066006083e-08	0.759728134221919	0.529	0.298
ENSCAFG00000011362	Immature (c3)	1.78953357200343e-12	2.99335280589014e-08	0.759626054368478	0.455	0.252
SPI1	Immature (c3)	1.9337445738224e-12	3.23457454863274e-08	0.705649962992465	0.465	0.241
TFPT	Immature (c3)	2.1322104009124e-12	3.56654833760617e-08	0.302629717997486	1	0.998
APEX1	Immature (c3)	3.35870332901796e-12	5.61810305844834e-08	0.767322162569875	0.481	0.28
ENSCAFG00000032728	Immature (c3)	6.08827182177223e-12	1.01838522762784e-07	0.584935630059965	0.77	0.593
FAM126A	Immature (c3)	7.417474910867e-12	1.24072102834072e-07	0.643924190130683	0.476	0.245
TGFB1	Immature (c3)	9.75693015916424e-12	1.6320417077234e-07	0.704884370298127	0.412	0.215
EFCAB8	Immature (c3)	1.27247992135455e-11	2.12847716444975e-07	0.619096084464328	0.444	0.238
DNLZ	Immature (c3)	1.71092430779527e-11	2.86186308964915e-07	0.685692185612363	0.417	0.218
VPS28	Immature (c3)	2.5490027086721e-11	4.26371683079582e-07	0.623127331287886	0.668	0.453
NCL	Immature (c3)	2.65924653470873e-11	4.44812167860729e-07	0.451184370091577	0.93	0.8
CNP	Immature (c3)	3.46627032236141e-11	5.79803036821393e-07	0.612657313598691	0.262	0.106
HMGN3	Immature (c3)	3.69925608053277e-11	6.18774564590717e-07	0.705511127499394	0.578	0.384
CD48	Immature (c3)	4.32314727275269e-11	7.23132844313343e-07	0.565868610260137	0.754	0.543
C5H16orf74	Immature (c3)	5.23574694393939e-11	8.75783391312742e-07	0.626358143695422	0.615	0.403
PTPN6	Immature (c3)	5.63031122594767e-11	9.41782158764267e-07	0.366903078758609	0.984	0.936
TCEA1	Immature (c3)	5.85084619688436e-11	9.78671043352847e-07	0.593107936438583	0.765	0.599
SLA	Immature (c3)	6.17230292662486e-11	1.03244111053654e-06	0.599638730819473	0.337	0.158
SETX	Immature (c3)	7.76050512623095e-11	1.29809969246465e-06	0.606087252775867	0.481	0.271
FBL	Immature (c3)	7.8044445059836e-11	1.30544943251588e-06	0.640968249834454	0.524	0.322
BLNK	Immature (c3)	8.07051520635077e-11	1.34995507856629e-06	0.639228754281552	0.412	0.224
SMAP1	Immature (c3)	1.18241246259074e-10	1.97782132617553e-06	0.563048186076907	0.626	0.418
RALGPS2	Immature (c3)	1.64354255165783e-10	2.74915362615806e-06	0.575760258384788	0.722	0.504
CD3D	Immature (c3)	1.67654595529719e-10	2.80435841942561e-06	0.637435811639081	0.652	0.415
RSL1D1	Immature (c3)	1.72763118342846e-10	2.88980868052078e-06	0.662687700315084	0.422	0.235
BIN1	Immature (c3)	1.77439686624116e-10	2.96803363816159e-06	0.578168570981726	0.529	0.301
ILF3	Immature (c3)	1.97482338215893e-10	3.30328707133724e-06	0.570632736884021	0.422	0.23
GPATCH4	Immature (c3)	2.07103865809658e-10	3.46422636339814e-06	0.57448943230608	0.396	0.203
FCRLA	Immature (c3)	2.91933041669063e-10	4.88316398799842e-06	0.555301491563523	0.61	0.397
ETS1	Immature (c3)	3.19332207070632e-10	5.34146982767046e-06	0.491163298374274	0.813	0.629
SEPTIN11	Immature (c3)	4.20899731983051e-10	7.0403898168805e-06	0.652607557984452	0.551	0.349
ARPC5L	Immature (c3)	4.84659642950051e-10	8.10690184762551e-06	0.439992390849789	0.861	0.686
MRPL20	Immature (c3)	5.24942804903377e-10	8.78071829761879e-06	0.590349471081163	0.658	0.481
PEPD	Immature (c3)	6.05999074102119e-10	1.01365465125061e-05	0.613137410582197	0.262	0.118
ARPC2	Immature (c3)	7.13612680105827e-10	1.19365993001302e-05	0.557930539639962	0.749	0.558
PSMA7	Immature (c3)	8.63214642778067e-10	1.44389913297487e-05	0.467051998107819	0.877	0.75
MRPL28	Immature (c3)	1.00112297548958e-09	1.67457840110142e-05	0.552850817934524	0.733	0.537
SLC44A2	Immature (c3)	1.11648851116314e-09	1.86755033262258e-05	0.513217509133534	0.326	0.153
CD19	Immature (c3)	1.43189082775099e-09	2.39512378757907e-05	0.490315735796799	0.54	0.316
KIAA2013	Immature (c3)	1.50771987658816e-09	2.52196303756902e-05	0.685261688780114	0.332	0.172
SSB	Immature (c3)	1.52171592116931e-09	2.5453742213399e-05	0.507383707644333	0.733	0.566
PNN	Immature (c3)	1.63394429807509e-09	2.7330986273902e-05	0.46509246900016	0.743	0.541
HDAC1	Immature (c3)	1.79338301453699e-09	2.99979176841603e-05	0.551077290934998	0.321	0.154
SETD2	Immature (c3)	1.91587736811366e-09	3.20468807364371e-05	0.519786088935731	0.364	0.182
TCOF1	Immature (c3)	2.68807784330555e-09	4.49634780849719e-05	0.533262880229319	0.471	0.263
LAMTOR4	Immature (c3)	2.95748148487377e-09	4.94697927974835e-05	0.524422506032291	0.674	0.487
ENSCAFG00000046600	Immature (c3)	3.10252651032177e-09	5.18959609381523e-05	0.472089924281915	0.791	0.587
HSBP1	Immature (c3)	3.49747445046065e-09	5.85022551328553e-05	0.618737984125021	0.481	0.315
ZCCHC7	Immature (c3)	3.54887551139504e-09	5.93620406791049e-05	0.608332221268058	0.54	0.338
FTH1.1	Immature (c3)	4.44111146198583e-09	7.4286471424637e-05	0.456900032822526	0.973	0.964
SWAP70	Immature (c3)	4.60778805054345e-09	7.70744707214403e-05	0.534976120872969	0.449	0.243
NME2	Immature (c3)	4.71937618386705e-09	7.89410054275441e-05	0.404838994014176	0.936	0.786
RFC1	Immature (c3)	5.42275108221912e-09	9.07063573522792e-05	0.55336713128233	0.316	0.155
GNAI2	Immature (c3)	7.21558947489978e-09	0.000120695165146649	0.477079768039316	0.647	0.476
CNN2	Immature (c3)	7.53929142009751e-09	0.000126109727583971	0.507532945962996	0.663	0.469
EIF4A1	Immature (c3)	8.4697511512071e-09	0.000141673527506241	0.41909066437339	0.818	0.672
ARPC3	Immature (c3)	9.87308041868685e-09	0.000165147016163375	0.39408261989341	0.904	0.778
BDH1	Immature (c3)	1.43123168258155e-08	0.000239402123545416	0.44848752798783	0.353	0.182
RBM39	Immature (c3)	1.85228377804643e-08	0.000309831507553826	0.477273629773327	0.765	0.641
MAP4K4	Immature (c3)	1.97349313933344e-08	0.000330106197416304	0.430865637246035	0.455	0.259
HAGH	Immature (c3)	2.44749361103385e-08	0.000409392256317632	0.545428550289954	0.283	0.146
NAXE	Immature (c3)	2.77296281894529e-08	0.000463833490724979	0.530916283940157	0.406	0.237
PNISR	Immature (c3)	3.18233522679703e-08	0.000532309213386339	0.457194417253074	0.781	0.623
SMARCE1	Immature (c3)	3.21578462509318e-08	0.000537904294239336	0.450206143350224	0.647	0.444
CCT5	Immature (c3)	3.50419844758527e-08	0.000586147274327588	0.498434370632108	0.567	0.394
EIF3F	Immature (c3)	3.69730696176619e-08	0.000618448535494631	0.381596004537144	0.85	0.748
UQCC2	Immature (c3)	3.70850674054488e-08	0.000620321922490942	0.571194994287274	0.578	0.422
ENSCAFG00000010572	Immature (c3)	3.82142869612309e-08	0.000639210378000509	0.475600737921476	0.754	0.617
TMEM131L	Immature (c3)	4.08526527412978e-08	0.000683342322403689	0.485323078143837	0.401	0.22
MIEN1	Immature (c3)	4.12194724052418e-08	0.000689478114922479	0.541270318224501	0.551	0.364
UTP18	Immature (c3)	4.75150081147446e-08	0.000794783540735332	0.530770817859908	0.283	0.139
EIF3A	Immature (c3)	5.76020232843046e-08	0.000963509043476563	0.535430320227739	0.61	0.436
ENSCAFG00000017257	Immature (c3)	6.10593505113042e-08	0.00102133975600259	0.643820931689332	0.599	0.43
RGS19	Immature (c3)	6.18233618997319e-08	0.00103411937449682	0.461562869485278	0.69	0.511
GMFG	Immature (c3)	6.25371127009411e-08	0.00104605828414864	0.374437458958989	0.925	0.841
MCFD2	Immature (c3)	6.79757065708994e-08	0.00113702964381143	0.735664331910434	0.353	0.21
SNRPB	Immature (c3)	9.10339947050199e-08	0.00152272562943087	0.536424290993373	0.642	0.471
SIPA1	Immature (c3)	9.14107068372918e-08	0.00152902689326738	0.482299863323021	0.337	0.177
SEPTIN7	Immature (c3)	1.30941916945204e-07	0.00219026544474243	0.429104189546153	0.882	0.778
HNRNPA3	Immature (c3)	1.37517226203844e-07	0.0023002506427117	0.528430097471299	0.647	0.497
SNX2	Immature (c3)	1.391119786712e-07	0.00232692606723316	0.542695263855352	0.626	0.465
TTC37	Immature (c3)	1.44508570194386e-07	0.00241719485364149	0.572968237340352	0.289	0.153
UBE2E1	Immature (c3)	1.44791621982779e-07	0.00242192946090595	0.478524274535743	0.257	0.124
PRDX1	Immature (c3)	1.58556204636051e-07	0.00265216963494722	0.38388130102174	0.834	0.743
TBC1D5	Immature (c3)	1.58675396730619e-07	0.00265416336111307	0.326966509994978	0.289	0.138
CSK	Immature (c3)	1.79698762764875e-07	0.00300582120476807	0.525748844729635	0.599	0.461
MAP4K1	Immature (c3)	1.97790556608991e-07	0.00330844264039859	0.553463791959121	0.294	0.161
WDFY4	Immature (c3)	1.98017646642385e-07	0.00331224117538717	0.527494579056899	0.561	0.39
LSP1	Immature (c3)	2.09635430637459e-07	0.00350657184827278	0.403488879737988	0.888	0.745
BTG1	Immature (c3)	2.37516230058974e-07	0.00397293398019645	0.434922481994381	0.535	0.334
ZMYND11	Immature (c3)	2.89113997250893e-07	0.00483600983201569	0.479714218111534	0.262	0.129
ANP32A	Immature (c3)	3.38931896610502e-07	0.00566931383460386	0.531207227837618	0.642	0.49
MARK2	Immature (c3)	3.54760976067441e-07	0.00593408684668009	0.488677763615146	0.31	0.168
GNAS	Immature (c3)	3.87147976565531e-07	0.00647582420401164	0.338187241274998	0.941	0.806
RNF144A	Immature (c3)	4.53000230720025e-07	0.00757733485925386	0.453949277083222	0.358	0.197
HNRNPK	Immature (c3)	4.58973061816407e-07	0.00767724240500304	0.370006355972746	0.85	0.783
HPRT1	Immature (c3)	5.49375300719092e-07	0.00918940065512825	0.46067946055831	0.449	0.286
SYNCRIP	Immature (c3)	5.69763574471235e-07	0.00953043531018034	0.484773761793444	0.396	0.249
