# Supplementary material for: Characterization of canine tumor-infiltrating leukocyte transcriptomic signatures reveals conserved expression patterns with human osteosarcoma
Source: Cancer Immunol Immunother. 2025 Feb 11;74(3):105. doi: 10.1007/s00262-025-03950-3 (PMC11813853; doi:10.1007/s00262-025-03950-3)
Supplement: Supplementary file 6 — Supplementary file6 (CSV 148 KB) [file 262_2025_3950_MOESM6_ESM.csv]

gene	cluster	p_val	p_val_adj	avg_log2FC	pct.1	pct.2
GPHA2	preDC (c4)	2.34653845735752e-231	3.92505487762193e-227	3.25370561840192	0.929	0.031
PTPRS	preDC (c4)	1.52109566860044e-98	2.54433672486795e-94	0.868428037746579	0.63	0.05
PLA2G7	preDC (c4)	8.62623451198724e-98	1.44291024682011e-93	4.11498316646627	0.984	0.305
IL3RA	preDC (c4)	5.10617398390555e-91	8.54109722287882e-87	1.1259552195164	0.591	0.052
SPATA6	preDC (c4)	1.43603388088899e-89	2.40205387256301e-85	0.991831355797232	0.614	0.056
ECE1	preDC (c4)	2.42299321893785e-85	4.05294075731734e-81	0.668929577060913	0.472	0.028
RBP4	preDC (c4)	4.22505699250812e-79	7.06725283136833e-75	2.5186918841135	0.811	0.172
ENSCAFG00000050027	preDC (c4)	1.79935002061455e-78	3.00977277948195e-74	1.27263647854014	0.512	0.043
ENSCAFG00000000697	preDC (c4)	5.95913423500836e-71	9.96784383489848e-67	1.88765243426092	0.945	0.234
PGLYRP2	preDC (c4)	7.88168683366405e-71	1.31836975666699e-66	0.591198269020589	0.354	0.017
TCF4	preDC (c4)	3.57168153758234e-68	5.97435170791398e-64	1.7247227663368	0.992	0.412
IFI30	preDC (c4)	4.4130370128142e-62	7.38168701133431e-58	1.50691270283512	1	0.894
ENSCAFG00000045013	preDC (c4)	4.76020643879024e-62	7.96239731016444e-58	1.22791668740392	1	0.959
ENSCAFG00000025332	preDC (c4)	3.30646488694527e-57	5.53072381639335e-53	1.38489362619468	0.937	0.37
FCGRT	preDC (c4)	3.906154304055e-54	6.5338243043928e-50	1.33884733521857	1	0.88
C9H17orf64	preDC (c4)	5.24971372247523e-54	8.78119614358432e-50	1.79305285518516	0.976	0.504
TARS2	preDC (c4)	3.2144926222126e-53	5.37688180917502e-49	1.41659124936774	0.85	0.307
CRIP1	preDC (c4)	5.19763059211151e-52	8.69407669142493e-48	1.08883677990101	1	0.994
ITGB7	preDC (c4)	1.33776353477217e-50	2.2376770646134e-46	1.22956582929286	0.795	0.24
NIBAN3	preDC (c4)	2.55527070628533e-50	4.27420131040348e-46	0.715881676073651	0.606	0.094
FCRLA	preDC (c4)	3.73752133807285e-49	6.25175194219446e-45	0.838176210771828	0.614	0.1
PTPRF	preDC (c4)	7.14982971245234e-49	1.1959520160019e-44	0.431504109938445	0.307	0.022
ENSCAFG00000015798	preDC (c4)	2.00951215361909e-45	3.36131097935866e-41	1.20167874843846	1	0.83
WDR93	preDC (c4)	5.11664588786242e-45	8.55861357662748e-41	0.338459051212886	0.26	0.016
ENSCAFG00000023111	preDC (c4)	2.64566224273798e-43	4.42539923342781e-39	1.08655725439183	1	0.916
CDH1	preDC (c4)	1.09475953852043e-42	1.83120428008313e-38	0.654508173698149	0.559	0.104
ENSCAFG00000006485	preDC (c4)	2.71228573986214e-42	4.5368403570674e-38	2.34726363513602	0.378	0.05
ENSCAFG00000009113	preDC (c4)	5.09388376148289e-42	8.52053936783242e-38	1.36750576264394	0.984	0.523
SPHK1	preDC (c4)	1.20289914203654e-41	2.01208939488452e-37	0.957553676093635	0.835	0.334
XPO4	preDC (c4)	2.59338740968174e-41	4.33795912017465e-37	0.79378580488892	0.575	0.136
CDH23	preDC (c4)	1.39293143894257e-40	2.32995641791924e-36	0.312297712272378	0.252	0.018
GSN	preDC (c4)	7.83962906991666e-40	1.31133475452496e-35	1.09388784300784	0.992	0.811
NECTIN1	preDC (c4)	9.30736172930299e-40	1.55684239646051e-35	0.755304448706321	0.567	0.136
NME2	preDC (c4)	5.88322740643349e-39	9.8408744827413e-35	0.693039060528442	1	0.992
GRN	preDC (c4)	2.05614684080043e-38	3.43931682060688e-34	0.714352275904658	1	0.822
SRP19	preDC (c4)	4.49346382037626e-38	7.51621693234337e-34	0.942361633266593	1	0.909
ENSCAFG00000046009	preDC (c4)	4.67746691651958e-38	7.8239989112623e-34	1.54441388443073	0.354	0.047
DSG2	preDC (c4)	1.74705698860996e-37	2.92230222484788e-33	0.351961114089189	0.252	0.021
IGSF9	preDC (c4)	2.59713602312957e-37	4.34422942588882e-33	0.636542625360972	0.394	0.062
SEPTIN6	preDC (c4)	3.68473341379453e-36	6.16345358125411e-32	0.995775793957793	1	0.866
DDR2	preDC (c4)	6.03200792070744e-36	1.00897396489673e-31	0.582967452229469	0.26	0.024
CARD11	preDC (c4)	1.04737986553937e-35	1.75195230108771e-31	0.569324690141542	0.465	0.092
PEAR1	preDC (c4)	7.37947392649243e-35	1.23436460368439e-30	0.375753063989543	0.299	0.035
ENSCAFG00000016500	preDC (c4)	1.87663318367822e-32	3.13904432633856e-28	0.603292041930873	0.433	0.081
MT3	preDC (c4)	4.89830156550359e-31	8.19338902861785e-27	0.556437664724624	0.512	0.117
TGFB2	preDC (c4)	4.27008884117929e-30	7.1425776046406e-26	0.498017345277219	0.331	0.052
SOD1	preDC (c4)	7.30022051261706e-30	1.22110788514546e-25	0.751425132897045	0.953	0.678
ENSCAFG00000030286	preDC (c4)	1.03905767179648e-29	1.73803176761397e-25	0.996581050028145	0.307	0.047
PECAM1	preDC (c4)	8.87715408556036e-29	1.48488156389168e-24	0.848439160299193	0.756	0.328
TCEA3	preDC (c4)	5.74406086473781e-28	9.60809060844693e-24	1.00352944246595	0.622	0.234
STOM	preDC (c4)	5.74928430984352e-28	9.61682786507525e-24	0.9144014185491	0.866	0.476
MYCBP2	preDC (c4)	8.85875061945585e-28	1.48180321611638e-23	0.891221761161565	0.969	0.744
MSRB1	preDC (c4)	9.25097171992955e-28	1.54741003959262e-23	0.954770215957694	0.929	0.668
CCDC146	preDC (c4)	5.52771380851316e-27	9.24620688749996e-23	0.973221041277266	0.811	0.416
GNG10	preDC (c4)	2.90390956642399e-25	4.85736953175741e-21	0.769475816103202	0.961	0.774
SMCHD1	preDC (c4)	4.0649623385191e-25	6.79946250364091e-21	0.841494067662105	0.898	0.6
RASGRP2	preDC (c4)	7.05650323723428e-25	1.18034129649218e-20	0.568994102474384	0.583	0.191
NCAM2	preDC (c4)	1.17108336815498e-24	1.95887114991284e-20	0.555764935703872	0.362	0.081
AP2A2	preDC (c4)	1.25330622353754e-24	2.09640532011124e-20	0.859686756277435	0.819	0.491
DNASE1L1	preDC (c4)	4.12837057072898e-24	6.90552545365836e-20	0.804892068267395	0.976	0.799
VCL	preDC (c4)	1.43072486490008e-23	2.39317348151837e-19	0.80049239183138	0.638	0.27
GLT8D2	preDC (c4)	2.59176570152212e-23	4.33524648893605e-19	0.413683101361963	0.315	0.064
SLC66A3	preDC (c4)	1.17907421839751e-22	1.97223744511351e-18	0.333475184247976	0.26	0.044
REEP3	preDC (c4)	1.73273007406438e-22	2.8983375948875e-18	0.834423364018873	0.858	0.502
ADAM15	preDC (c4)	7.52457617334402e-22	1.25863585651525e-17	0.6637061088701	0.693	0.323
SLA	preDC (c4)	9.32495698596999e-22	1.5597855550432e-17	1.00641625565077	0.874	0.592
PRCP	preDC (c4)	1.65335684800953e-20	2.76556999966555e-16	0.720366100803104	0.78	0.448
AK8	preDC (c4)	4.4238265654503e-20	7.39973469602872e-16	0.667978191527913	0.654	0.288
ECM1	preDC (c4)	4.95629644127801e-20	8.29039705732573e-16	0.683844121397606	0.803	0.43
IL6ST	preDC (c4)	1.43843568335272e-19	2.40607136754409e-15	0.6323754997563	0.598	0.246
RAB11FIP1	preDC (c4)	1.50740574132416e-19	2.52143758351292e-15	0.619042814303165	0.661	0.287
APBB1IP	preDC (c4)	1.5906133623924e-19	2.66061897127376e-15	0.60389112123502	0.913	0.62
RRAGD	preDC (c4)	1.80188911964467e-19	3.01401993042963e-15	0.779036127118267	0.724	0.392
GOLM1	preDC (c4)	1.90877583670688e-19	3.19280934205959e-15	0.638617640270005	0.685	0.331
CORO1B	preDC (c4)	2.06511080674341e-19	3.4543108464397e-15	0.611032801329725	0.811	0.465
SMG1	preDC (c4)	3.30812178245684e-19	5.53349530551555e-15	0.749694992020724	0.929	0.696
SNX18	preDC (c4)	3.35584450721267e-19	5.61332110721464e-15	0.60325106263854	0.606	0.245
SCAP	preDC (c4)	4.42905101224651e-19	7.40847362818474e-15	0.578058886426487	0.606	0.255
PTGR1	preDC (c4)	5.09322890357119e-19	8.51944398700353e-15	0.740709755314021	0.866	0.564
MACF1	preDC (c4)	5.25289321727444e-19	8.78651448453496e-15	0.705436642338236	0.961	0.806
ADD3	preDC (c4)	1.01429500442081e-18	1.69661125389469e-14	0.554696255651326	0.732	0.351
IQGAP2	preDC (c4)	1.890852645234e-18	3.16282921968292e-14	0.618228662162512	0.811	0.463
BCAT2	preDC (c4)	2.52235162531356e-18	4.219137563662e-14	0.352297308206345	0.331	0.086
RESF1	preDC (c4)	2.61315098312202e-18	4.37101764946821e-14	0.680723508799246	0.717	0.376
IRF4	preDC (c4)	5.43152287362194e-18	9.08530831070742e-14	0.890168167295975	0.654	0.32
MICAL2	preDC (c4)	7.34096318421432e-18	1.22792291182353e-13	0.487370239198187	0.528	0.207
CLEC2D	preDC (c4)	1.10963368718532e-17	1.85608426855488e-13	0.375877895571859	0.496	0.167
MAST3	preDC (c4)	1.52495271945567e-17	2.55078841383349e-13	0.383723178306888	0.354	0.1
CAPG	preDC (c4)	2.6600552907413e-17	4.44947448482297e-13	0.516021251864094	1	0.953
LIMA1	preDC (c4)	2.02550020603019e-16	3.3880541946267e-12	0.584380923812413	0.465	0.18
FLII	preDC (c4)	5.44237624734736e-16	9.10346274893793e-12	0.540671447098079	0.89	0.624
ATP2B4	preDC (c4)	6.30675809723575e-16	1.05493142692462e-11	0.510543301533743	0.504	0.213
HDAC1	preDC (c4)	7.03321600344607e-16	1.17644604089642e-11	0.559202031410437	0.583	0.294
MLH1	preDC (c4)	1.15291028702005e-15	1.92847303709843e-11	0.520447873740361	0.543	0.243
CAT	preDC (c4)	1.17092787990431e-15	1.95861106471594e-11	0.594300089229148	0.843	0.556
SPTBN1	preDC (c4)	1.84701438571345e-15	3.08950096298288e-11	0.477509226302177	0.528	0.225
ENSCAFG00000032259	preDC (c4)	1.95990522005821e-15	3.27833346159137e-11	1.1736188029144	0.339	0.101
RASAL3	preDC (c4)	5.13350135871432e-15	8.58680772272144e-11	0.380546293191913	0.354	0.114
ABI3	preDC (c4)	6.43473622320241e-15	1.07633832805507e-10	0.546555617007923	0.622	0.316
APPL1	preDC (c4)	7.62532808646952e-15	1.27548862902376e-10	0.603125937397928	0.795	0.5
ENSCAFG00000045333	preDC (c4)	8.75816666105691e-15	1.46497853739499e-10	0.288057260871108	1	0.999
ENSCAFG00000042945	preDC (c4)	9.63410984063285e-15	1.61149755304266e-10	0.402934709986382	0.441	0.169
PPM1J	preDC (c4)	1.00291997393341e-14	1.67758424039842e-10	0.522817454417458	0.717	0.43
TFPT	preDC (c4)	1.24263143809834e-14	2.07854960650709e-10	0.320854044068069	1	0.997
PDPK1	preDC (c4)	2.42574607344326e-14	4.05754545704855e-10	0.369167288916522	0.496	0.209
SPTAN1	preDC (c4)	1.35607252123191e-13	2.26830250626461e-09	0.600605890668246	0.567	0.29
ADGRL1	preDC (c4)	1.6633159317647e-13	2.78222855906281e-09	0.476327320693897	0.417	0.169
RUNX2	preDC (c4)	1.67154536447754e-13	2.79599393116157e-09	0.30089681492045	0.299	0.09
RCSD1	preDC (c4)	1.98389404661417e-13	3.31845957177153e-09	0.479539908497851	0.724	0.402
LRRFIP2	preDC (c4)	2.14486565090137e-13	3.58771677426272e-09	0.698073006671343	0.803	0.586
CLMN	preDC (c4)	3.71635726112889e-13	6.21635079069029e-09	0.327422612387402	0.276	0.079
SLC44A2	preDC (c4)	4.20832460677309e-13	7.03926456974936e-09	0.323987371018064	0.504	0.204
NANS	preDC (c4)	4.7631903506322e-13	7.96738849950247e-09	0.430588496934079	1	0.95
PINX1	preDC (c4)	6.88477794042489e-13	1.15161680609487e-08	0.426386742595514	0.457	0.198
NQO2	preDC (c4)	7.07762517258069e-13	1.18387436261757e-08	0.651461933124057	0.646	0.369
GNGT2	preDC (c4)	8.09359595230555e-13	1.35381579494215e-08	0.458801604104287	0.465	0.204
TMOD2	preDC (c4)	8.66498819656846e-13	1.44939257564001e-08	0.5508241226902	0.811	0.574
BCAP29	preDC (c4)	9.93423145255401e-13	1.66169889506871e-08	0.502255087264482	0.803	0.54
ALOX5AP	preDC (c4)	1.41638800413008e-12	2.36919221450838e-08	0.543225995081831	0.961	0.686
ENSCAFG00000019044	preDC (c4)	2.75675632550974e-12	4.61122630568014e-08	0.268990532942433	1	0.998
UNC119	preDC (c4)	2.85737858404536e-12	4.77953715753268e-08	0.303040021161343	0.291	0.094
PTPN6	preDC (c4)	3.12711965602224e-12	5.23073304862841e-08	0.413701731591834	1	0.957
CD300H	preDC (c4)	6.5093042799478e-12	1.08881132690687e-07	0.727245080927292	0.898	0.603
BDH1	preDC (c4)	8.14420974570483e-12	1.36228196416405e-07	0.422314117341272	0.394	0.163
HIP1	preDC (c4)	1.10441392803376e-11	1.84735317742207e-07	0.370919015911852	0.37	0.143
ALDOC	preDC (c4)	1.24576525109963e-11	2.08379153551435e-07	0.388950193220555	0.496	0.228
CTSA	preDC (c4)	1.52115675087755e-11	2.54443889719288e-07	0.527140068236913	0.906	0.717
LY86	preDC (c4)	1.7883757897255e-11	2.99141618347384e-07	0.471636657592042	0.874	0.621
ENSCAFG00000028940	preDC (c4)	1.87100400811821e-11	3.12962840437933e-07	0.441804822820213	0.551	0.262
ATP5F1C	preDC (c4)	2.31469474214729e-11	3.87178989518977e-07	0.436023479607432	0.969	0.899
ITGAV	preDC (c4)	2.41322884562304e-11	4.03660789007365e-07	0.456645103143576	0.543	0.28
JUP	preDC (c4)	2.62211543395472e-11	4.38601248637606e-07	0.291785179492372	0.394	0.16
MED25	preDC (c4)	3.60540049948701e-11	6.03075341549192e-07	0.366061497376975	0.591	0.307
USP47	preDC (c4)	4.80243026244107e-11	8.03302509998518e-07	0.438000608500706	0.709	0.449
RYBP	preDC (c4)	4.88307454878037e-11	8.16791879774493e-07	0.483531319727477	0.606	0.358
MYBPC2	preDC (c4)	5.90813426910046e-11	9.88253619192434e-07	0.258582292403086	0.26	0.08
ANTXR2	preDC (c4)	8.14732926988634e-11	1.36280376697389e-06	0.427328426022423	0.913	0.759
ENSCAFG00000002215	preDC (c4)	9.30510169081647e-11	1.55646435982287e-06	0.403731856436999	1	0.979
ENSCAFG00000017824	preDC (c4)	1.14612245457607e-10	1.9171190297694e-06	0.535810922191849	0.74	0.572
ERLEC1	preDC (c4)	1.22385986529039e-10	2.04715039667123e-06	0.391183991282464	0.835	0.645
SNRNP48	preDC (c4)	1.50415097113544e-10	2.51599332941825e-06	0.376864384021331	0.457	0.225
PRKX	preDC (c4)	1.51430801494953e-10	2.53298301660608e-06	0.313725032548419	0.449	0.202
RIPOR2	preDC (c4)	1.67774826591811e-10	2.80636952440121e-06	0.358366908198741	0.48	0.228
LRP8	preDC (c4)	1.92465149942963e-10	3.21936456309595e-06	0.431276263379709	0.874	0.698
KDM4A	preDC (c4)	2.099549763885e-10	3.51191689005044e-06	0.334696343288268	0.433	0.203
TIMM21	preDC (c4)	2.54433541754295e-10	4.2559098529241e-06	0.311328360464566	0.425	0.192
HMMR	preDC (c4)	2.78036437220674e-10	4.65071548539022e-06	0.38265203061377	0.402	0.173
DEF6	preDC (c4)	3.09489795597672e-10	5.17683581096226e-06	0.387362751916766	0.63	0.377
ENSCAFG00000014154	preDC (c4)	3.11444821367521e-10	5.20953752701453e-06	0.406292809672587	0.504	0.27
CCDC125	preDC (c4)	5.3002452802206e-10	8.86572028022499e-06	0.276057699194706	0.386	0.166
EEF1A1	preDC (c4)	6.8857074360519e-10	1.1517722828284e-05	0.293734702515406	1	0.997
U2AF1L4	preDC (c4)	7.67249065648471e-10	1.2833775121102e-05	0.34125655550283	0.748	0.477
ADAM19	preDC (c4)	9.98984217362268e-10	1.67100090038187e-05	0.323947633919887	0.378	0.163
HNMT	preDC (c4)	1.00199529469553e-09	1.67603752943721e-05	0.398619130151759	0.496	0.256
ATP5PF	preDC (c4)	1.0497941347839e-09	1.75599064925303e-05	0.31590645842357	0.976	0.931
CTSB	preDC (c4)	1.39537200018193e-09	2.33403874470432e-05	0.359614331465874	0.504	0.262
GRK6	preDC (c4)	1.58634875423046e-09	2.65348556120129e-05	0.403211340485225	0.638	0.376
SUCLG2	preDC (c4)	1.71138313533512e-09	2.86263057047505e-05	0.340660820585974	0.409	0.2
SEPTIN9	preDC (c4)	1.80881668603806e-09	3.02560767073586e-05	0.382427343650848	0.858	0.633
PNISR	preDC (c4)	1.94709556614986e-09	3.25690675349887e-05	0.473005239528072	0.929	0.74
EML4	preDC (c4)	2.22903098285787e-09	3.72850012502636e-05	0.399734282380648	0.764	0.554
DIAPH2	preDC (c4)	2.33274925853047e-09	3.90198968474391e-05	0.496975625679387	0.866	0.672
ACAA1	preDC (c4)	2.37915690292441e-09	3.97961575152166e-05	0.318350066400462	0.898	0.692
MYOF	preDC (c4)	2.54516334826467e-09	4.25729473264232e-05	0.451038638843987	0.685	0.476
TOP2B	preDC (c4)	3.16402532616875e-09	5.29246516308246e-05	0.400428556479204	0.748	0.521
CHID1	preDC (c4)	3.38742307741042e-09	5.66614258158441e-05	0.425486845997315	0.732	0.542
IKZF1	preDC (c4)	3.5876193330441e-09	6.00101085838286e-05	0.402610814674938	0.732	0.506
EIF3E	preDC (c4)	3.6567617962263e-09	6.11666545654773e-05	0.423973554037835	0.937	0.817
CYSTM1	preDC (c4)	4.30554435434444e-09	7.20188404151195e-05	0.338610822043212	0.961	0.876
ENSCAFG00000029004	preDC (c4)	4.54770198237136e-09	7.60694110591257e-05	0.4049202308612	0.827	0.605
PSMG2	preDC (c4)	5.57311479029891e-09	9.32214910973298e-05	0.401923126906577	0.52	0.303
AHR	preDC (c4)	6.30247688451129e-09	0.00010542153084722	0.453980841484394	0.724	0.459
PRPSAP1	preDC (c4)	7.01714663344327e-09	0.000117375811737606	0.309024773294753	0.535	0.303
NPM1	preDC (c4)	8.20600636997242e-09	0.000137261868550529	0.314354682629026	0.992	0.986
ENSCAFG00000042747	preDC (c4)	1.18462443187663e-08	0.000198152128720004	0.358856691830668	0.961	0.811
SNAI1	preDC (c4)	1.28873790432734e-08	0.000215567189256835	0.752531370021597	0.37	0.182
TYMS	preDC (c4)	1.38051251293215e-08	0.00023091832803816	0.251656304838786	0.472	0.238
NEDD4L	preDC (c4)	1.59590164681772e-08	0.0002669464684632	0.252163694358351	0.354	0.16
TRAF3IP3	preDC (c4)	1.9942061444732e-08	0.000333570861786033	0.309723182855344	0.591	0.341
EIF3F	preDC (c4)	2.04701136703708e-08	0.000342403591364292	0.289283046236958	1	0.978
ACAT2	preDC (c4)	2.58668151051694e-08	0.000432674216264168	0.374666708887526	0.835	0.674
ENSCAFG00000005768	preDC (c4)	2.629265525747e-08	0.0004397972444917	0.475649057376178	0.567	0.315
JAK1	preDC (c4)	2.66906470478735e-08	0.00044645445316978	0.368064477811628	0.992	0.914
ENSCAFG00000023972	preDC (c4)	2.9507473759442e-08	0.000493571513574187	0.317906046413743	0.465	0.243
PRKCB	preDC (c4)	3.03176804564184e-08	0.000507123840994511	0.378013323302525	0.543	0.33
SAMHD1	preDC (c4)	3.14326499057837e-08	0.000525773934974044	0.371754961134431	0.669	0.446
BIN2	preDC (c4)	3.1851177387383e-08	0.000532774644158756	0.409270698791433	0.709	0.493
KRTCAP2	preDC (c4)	5.90541680433747e-08	0.000987799068861528	0.293268157547691	0.992	0.967
ENSCAFG00000028659	preDC (c4)	6.22304133022558e-08	0.00104092812330683	0.334440916078681	0.701	0.491
MPP5	preDC (c4)	6.28273580598318e-08	0.00105091321826681	0.332427017569326	0.394	0.195
ENSCAFG00000042176	preDC (c4)	8.7642132172872e-08	0.00146598994485563	0.320132838965558	0.992	0.957
ABHD2	preDC (c4)	8.89915506272345e-08	0.00148856166734175	0.273361517318572	0.378	0.183
ENSCAFG00000029025	preDC (c4)	9.00513405457513e-08	0.00150628877330878	0.322073146709512	0.26	0.108
IL16	preDC (c4)	9.92569476205337e-08	0.00166027096284867	0.373202623022782	0.701	0.496
ENSCAFG00000049186	preDC (c4)	1.71694864906641e-07	0.00287194000529338	0.369777220043042	0.89	0.698
ENSCAFG00000041056	preDC (c4)	1.81736765472065e-07	0.00303991087605123	0.369082544007727	0.717	0.534
SPATS2	preDC (c4)	2.3349944252714e-07	0.00390574517515148	0.259813116911014	0.449	0.233
TAPBPL	preDC (c4)	2.61617524144391e-07	0.00437607632636323	0.273472655700337	0.276	0.12
C20H19orf38	preDC (c4)	2.68703182811218e-07	0.00449459813888325	0.34255139126035	0.535	0.326
OGFRL1	preDC (c4)	2.74410338108159e-07	0.00459006172553517	0.310164819467214	0.748	0.523
TUT7	preDC (c4)	2.82187394304799e-07	0.00472014854453638	0.37374429635611	0.614	0.411
TAPBP	preDC (c4)	2.91754484944779e-07	0.00488017726967131	0.448488054938667	0.866	0.736
C17orf49	preDC (c4)	2.98224585751741e-07	0.00498840264586938	0.347138428452473	0.882	0.733
TSEN34	preDC (c4)	3.06356568831535e-07	0.00512442632684509	0.295197959068458	0.425	0.233
CD37	preDC (c4)	3.29028503933521e-07	0.005503659785296	0.328241780024562	1	0.863
CNN2	preDC (c4)	3.54427664146904e-07	0.00592851153818526	0.354707278137184	0.929	0.805
SNX10	preDC (c4)	3.70832815113057e-07	0.0062029204983961	0.389669383056477	0.874	0.651
CDC26	preDC (c4)	3.78817377455986e-07	0.00633647827270628	0.288339813000868	0.567	0.361
EVA1B	preDC (c4)	4.2410224190661e-07	0.00709395820037186	0.286267906275711	0.417	0.229
DECR1	preDC (c4)	5.24063535236867e-07	0.00876601075390708	0.282301750158823	0.48	0.276
FADS1	preDC (c4)	5.30539450354844e-07	0.00887433338608548	0.386196359404697	0.299	0.136
SELPLG	preDC (c4)	5.6819418869544e-07	0.00950418419430862	0.335416814759436	0.732	0.505
C1orf54	cDC1 (c1)	2.06650554540221e-144	3.45664382579427e-140	2.36778241111585	0.771	0.08
DNASE1L3	cDC1 (c1)	1.3170200502794e-143	2.20297943810235e-139	2.29182422540941	0.672	0.041
ECRG4	cDC1 (c1)	2.08939990205473e-118	3.49493921616694e-114	2.24270129877293	0.637	0.058
CLEC1B	cDC1 (c1)	1.5629395355811e-113	2.61432896116651e-109	1.89801395806841	0.861	0.19
CADM1	cDC1 (c1)	3.06787104149671e-101	5.13162789111154e-97	0.892311198882795	0.547	0.046
SMYD3	cDC1 (c1)	1.81380402527516e-99	3.03394999307775e-95	1.06807868057163	0.612	0.071
SERPINB6	cDC1 (c1)	1.89372033899321e-89	3.16762601103394e-85	2.01313411173862	0.94	0.398
TUBA1B	cDC1 (c1)	3.48942179524295e-84	5.83675583690288e-80	2.31331122415127	0.995	0.974
BATF3	cDC1 (c1)	1.77807867394076e-83	2.97419219790071e-79	1.88494773519455	0.955	0.553
ENSCAFG00000032259	cDC1 (c1)	1.90746754793168e-76	3.19062096742532e-72	2.29816661781433	0.512	0.063
CPNE3	cDC1 (c1)	3.00398526379271e-75	5.02476615074606e-71	2.26068602674935	0.856	0.352
SNX3	cDC1 (c1)	6.56049521095203e-74	1.09737403393595e-69	1.16139799788896	0.985	0.984
ACTG1	cDC1 (c1)	8.05205201562063e-73	1.34686674065286e-68	0.985943358223619	1	1
PPA1	cDC1 (c1)	2.2312172313187e-70	3.73215706282679e-66	1.4346182551233	0.96	0.628
KLHL11	cDC1 (c1)	9.65166116184578e-68	1.61443336254194e-63	0.849930553869747	0.413	0.042
ECM1	cDC1 (c1)	8.39615764162341e-67	1.40442528871435e-62	1.48068765559418	0.876	0.399
CLNK	cDC1 (c1)	1.15433980253289e-66	1.93086418769677e-62	0.51122922804991	0.313	0.017
AGPAT3	cDC1 (c1)	1.78797912285293e-62	2.9907526787961e-58	0.972255925738142	0.731	0.216
SHTN1	cDC1 (c1)	8.53576332982117e-61	1.42777713217919e-56	1.50665248281425	0.925	0.562
CLTA	cDC1 (c1)	7.62936738816337e-60	1.27616428301809e-55	0.840117186560043	0.985	0.985
CD2	cDC1 (c1)	1.57704700738346e-55	2.63792652925032e-51	1.36039089314151	0.836	0.366
MRPL52	cDC1 (c1)	7.37235867792724e-53	1.23317443605689e-48	1.02287602105185	0.965	0.929
HOOK1	cDC1 (c1)	6.50560920538035e-50	1.08819325178397e-45	0.57983049430657	0.343	0.041
GABARAPL2	cDC1 (c1)	1.41833544388117e-46	2.37244969698004e-42	1.09284564594788	0.98	0.941
BASP1	cDC1 (c1)	1.94636108055012e-45	3.25567817943619e-41	1.20057693343338	0.891	0.497
WDFY4	cDC1 (c1)	3.72875981298792e-45	6.2370965391849e-41	1.11788254883848	0.881	0.631
NAPSA	cDC1 (c1)	8.04703124022445e-44	1.34602691555234e-39	1.03449862454687	0.881	0.505
LSP1	cDC1 (c1)	1.21155432318896e-43	2.02656691639817e-39	0.678176303579829	0.995	0.924
AMDHD1	cDC1 (c1)	2.52247897588442e-43	4.21935058296188e-39	1.12366627230542	0.915	0.714
RALA	cDC1 (c1)	7.50011939091326e-43	1.25454497051806e-38	1.36906875182996	0.93	0.72
ANPEP	cDC1 (c1)	2.00834232294348e-41	3.35935420358755e-37	0.950741834510754	0.736	0.315
FADS1	cDC1 (c1)	2.08605925447351e-41	3.48935131495784e-37	0.545974955820965	0.463	0.103
ENSCAFG00000028765	cDC1 (c1)	1.07527999985267e-40	1.79862085575356e-36	0.597518361598724	1	0.999
LRRK2	cDC1 (c1)	5.627489659928e-40	9.41310195416157e-36	1.21238706930323	0.866	0.567
RAB11FIP1	cDC1 (c1)	7.55516279417787e-40	1.26375208058213e-35	0.994719677002119	0.682	0.263
TAP1	cDC1 (c1)	1.58375567980423e-39	2.64914812560854e-35	0.746351436492866	0.98	0.99
CALM3	cDC1 (c1)	1.18758709843277e-38	1.9864769395485e-34	0.945276315458943	0.935	0.775
TMSB10	cDC1 (c1)	1.87184918606512e-38	3.13104213353112e-34	0.834320680741224	1	1
ARHGAP18	cDC1 (c1)	3.62093770858154e-38	6.05674250514434e-34	1.00836894952195	0.736	0.337
LAG3	cDC1 (c1)	1.95838795420857e-37	3.27579553100467e-33	0.419248654314581	0.378	0.071
LAP3	cDC1 (c1)	1.3634711031646e-36	2.28067811426343e-32	1.19232573974564	0.776	0.425
IRAK2	cDC1 (c1)	1.82598265783893e-36	3.05432119176718e-32	0.733519246228545	0.632	0.228
PSAP	cDC1 (c1)	7.8993708375754e-36	1.32132776000124e-31	1.00887362718019	0.711	0.316
RUBCNL	cDC1 (c1)	1.43428313177033e-35	2.39912539451224e-31	0.88573190877874	0.652	0.269
SELENOF	cDC1 (c1)	1.80616564267448e-35	3.0211732705016e-31	0.791462594409392	0.93	0.916
PSME2	cDC1 (c1)	4.63893950198775e-35	7.75955410497492e-31	0.755480328884898	0.975	0.97
EEF1B2	cDC1 (c1)	6.96329769845055e-35	1.16475080601982e-30	0.622737509550942	0.98	0.996
DOCK5	cDC1 (c1)	3.2121216704688e-34	5.37291591819316e-30	0.639393855227035	0.517	0.155
ABCA7	cDC1 (c1)	3.34643124399141e-34	5.59757554182443e-30	0.709746495849375	0.473	0.134
PSME1	cDC1 (c1)	1.84945181749903e-33	3.09357805513062e-29	0.693342812437334	0.95	0.93
RAN	cDC1 (c1)	2.1468727957556e-33	3.5910741254604e-29	0.746925829442127	0.95	0.913
ENSCAFG00000043577	cDC1 (c1)	5.1084192704205e-33	8.54485291363237e-29	0.596096756223774	0.97	0.987
FES	cDC1 (c1)	5.7786925650154e-33	9.66601905350126e-29	0.818460959066146	0.796	0.461
SH3BP1	cDC1 (c1)	1.3530615024316e-32	2.26326597511734e-28	0.882204830562402	0.851	0.647
RGS10	cDC1 (c1)	6.98664176243616e-32	1.1686555676027e-27	0.885544195253557	0.985	0.866
ENSCAFG00000048610	cDC1 (c1)	1.32992088579477e-31	2.22455866566891e-27	0.69015553400992	0.96	0.957
MCUB	cDC1 (c1)	2.45347034559895e-31	4.10391984708337e-27	0.794255014833166	0.841	0.527
PLBD1	cDC1 (c1)	4.27586193101857e-31	7.15223425201477e-27	1.01798571572067	0.9	0.706
ATOX1	cDC1 (c1)	4.42852852706706e-31	7.40759966722507e-27	0.715560696198102	0.955	0.956
CD74	cDC1 (c1)	1.26728979964484e-30	2.11979564786592e-26	0.780756516911716	0.98	0.965
OAZ1	cDC1 (c1)	1.51539654683487e-30	2.53480380389069e-26	0.501861974620358	0.995	0.996
ROMO1.1	cDC1 (c1)	3.73379714115501e-30	6.24552247800999e-26	0.754398424445989	0.91	0.807
CARD11	cDC1 (c1)	4.45896633306126e-30	7.45851298531157e-26	0.419609800472204	0.368	0.086
BCHE	cDC1 (c1)	1.09659875623812e-28	1.8342807395595e-24	0.307206395676603	0.264	0.044
HYAL1	cDC1 (c1)	1.80715391084716e-28	3.02282634667405e-24	0.354972679689273	0.308	0.063
CNBP	cDC1 (c1)	3.72415838651331e-28	6.22939973312082e-24	0.528718443279222	0.965	0.984
TBC1D10C	cDC1 (c1)	5.87130712955429e-28	9.82093543560545e-24	0.368932910171307	0.338	0.077
SLC46A2	cDC1 (c1)	9.48732955014933e-28	1.58694561385348e-23	0.845304346139523	0.821	0.564
SLAMF7	cDC1 (c1)	1.51051039378454e-27	2.5266307356834e-23	0.546121586724163	0.597	0.229
PTK2	cDC1 (c1)	2.427663633033e-27	4.0607529589743e-23	0.329902189894401	0.279	0.053
FGD4	cDC1 (c1)	3.167957988781e-27	5.29904332783397e-23	0.617102827106518	0.542	0.201
CYFIP2	cDC1 (c1)	2.93535612489275e-26	4.9099701901081e-22	0.441458888604754	0.358	0.091
GMPPB	cDC1 (c1)	3.76541480560016e-26	6.29840934532738e-22	0.772448534503877	0.627	0.295
PPP1R35	cDC1 (c1)	4.72857883779173e-26	7.90949382197422e-22	0.688231910913361	0.861	0.668
RAB11FIP4	cDC1 (c1)	5.16133388832836e-26	8.63336319500685e-22	0.467259090114642	0.328	0.077
PPM1J	cDC1 (c1)	8.02761380630717e-26	1.342778961381e-21	0.72749658246012	0.736	0.412
ENSCAFG00000018277	cDC1 (c1)	2.32363454086001e-25	3.88674349649654e-21	0.766536068160476	0.975	0.835
LMTK2	cDC1 (c1)	2.55706557871624e-25	4.27720359351865e-21	0.504823625920387	0.463	0.155
STARD5	cDC1 (c1)	3.30778202737249e-25	5.53292699718597e-21	0.699002755010201	0.672	0.354
RFC2	cDC1 (c1)	6.20065857158604e-25	1.0371841592692e-20	0.756640438553796	0.786	0.48
AIF1	cDC1 (c1)	1.56685223528399e-24	2.62087373395954e-20	0.66058917979567	0.965	0.874
FNIP2	cDC1 (c1)	2.88359026889727e-24	4.82338144278447e-20	0.444884477436157	0.408	0.125
RAB30	cDC1 (c1)	8.51022624579854e-24	1.42350554413472e-19	0.259287232909042	0.303	0.07
DLA-DMA	cDC1 (c1)	1.16918016507188e-23	1.95568766211573e-19	0.613466250473743	0.97	0.899
WARS1	cDC1 (c1)	1.40292069186441e-23	2.3466654412816e-19	1.15181961670639	0.741	0.478
IRF8	cDC1 (c1)	1.49654521576914e-23	2.50327118241704e-19	0.415074576284969	0.483	0.161
PLEKHO1	cDC1 (c1)	4.22788571125449e-23	7.07198442921538e-19	0.624701113563481	0.915	0.813
EGFL7	cDC1 (c1)	5.3359392291631e-23	8.92542554862111e-19	0.574743790069379	0.657	0.321
ENSCAFG00000037735	cDC1 (c1)	6.81592358208652e-23	1.14009953757561e-18	0.551252558178586	0.995	0.998
ENSCAFG00000023972	cDC1 (c1)	2.2736132209958e-22	3.80307283475967e-18	0.549159299260847	0.527	0.221
BRI3	cDC1 (c1)	2.76960142562966e-22	4.63271230465073e-18	0.639960723111835	0.896	0.779
LSR	cDC1 (c1)	4.07633631153528e-22	6.81848774830506e-18	0.408950065514834	0.373	0.116
SLC25A17	cDC1 (c1)	4.63671873987078e-22	7.75583943618185e-18	0.465701853102908	0.468	0.175
CYLD	cDC1 (c1)	1.00683067657605e-21	1.68412567270876e-17	0.715053247946245	0.821	0.579
ACTB	cDC1 (c1)	1.28493581643578e-21	2.14931214015213e-17	0.410225921395048	1	0.999
ADORA3	cDC1 (c1)	1.29577328496416e-21	2.16743997375955e-17	0.431795143887038	0.333	0.096
SP140	cDC1 (c1)	1.43895902635444e-21	2.40694676338307e-17	0.512174689828319	0.473	0.189
NDUFB4	cDC1 (c1)	1.82520745087277e-21	3.05302450307488e-17	0.654505629646519	0.92	0.815
SH3BGRL3	cDC1 (c1)	3.89825683009515e-21	6.52061419970015e-17	0.396026541004484	0.995	0.997
ADK	cDC1 (c1)	5.0165670178964e-21	8.39121165083532e-17	0.635716903620246	0.746	0.494
DLA-DQA1	cDC1 (c1)	5.51322205268296e-21	9.22196652752279e-17	0.59705583721241	0.985	0.925
MRPL20	cDC1 (c1)	5.67313748231513e-21	9.48945706666852e-17	0.65388591359551	0.935	0.894
FNBP1	cDC1 (c1)	5.69917290516769e-21	9.53300651847399e-17	0.694041224028497	0.781	0.588
PSMB9	cDC1 (c1)	1.60696844369427e-20	2.6879761157674e-16	0.560971592899922	0.95	0.97
MMP12	cDC1 (c1)	2.7120921793763e-20	4.53651658844274e-16	0.496545937255242	0.274	0.069
PPT1	cDC1 (c1)	7.04444150655003e-20	1.17832373080062e-15	0.677957325942593	0.851	0.676
CNDP2	cDC1 (c1)	1.08114438900948e-19	1.80843021949616e-15	0.634643116477268	0.826	0.656
ATP6V0E1	cDC1 (c1)	2.22876906249442e-19	3.72806201083442e-15	0.464612772611716	0.985	0.995
MSRB1	cDC1 (c1)	2.2292916527441e-19	3.72893614754506e-15	0.797053123424149	0.836	0.667
TBC1D8	cDC1 (c1)	4.12769956097657e-19	6.90440305564551e-15	0.424897606988844	0.468	0.179
ENSCAFG00000005006	cDC1 (c1)	5.265974633355e-19	8.80839576921291e-15	0.344886587609459	0.303	0.089
ENSCAFG00000045814	cDC1 (c1)	8.58009180420398e-19	1.4351919560892e-14	0.604041986848354	0.711	0.459
NFE2L3	cDC1 (c1)	9.90600638160431e-19	1.65697768745095e-14	0.449708510910884	0.398	0.148
HSBP1	cDC1 (c1)	2.15762519522973e-18	3.60905966406077e-14	0.664296956256945	0.915	0.782
HSP90AB1	cDC1 (c1)	2.62049369775566e-18	4.38329980823589e-14	0.443951890645661	0.995	0.995
ASAP1	cDC1 (c1)	4.44715477201768e-18	7.43875578715398e-14	0.522874096654751	0.512	0.243
RGS2	cDC1 (c1)	5.3988043598243e-18	9.0305800526781e-14	0.936704747533533	0.637	0.39
SLC35C2	cDC1 (c1)	8.20512123995431e-18	1.37247062980716e-13	0.478271800366991	0.612	0.318
TJP2	cDC1 (c1)	1.68606276844977e-17	2.82027719278593e-13	0.511173982297491	0.463	0.204
CNPPD1	cDC1 (c1)	2.70224849527876e-17	4.52005105805279e-13	0.457070342339225	0.552	0.282
DLA-79	cDC1 (c1)	2.73929403546346e-17	4.58201713311972e-13	0.731585081341908	0.751	0.503
ATP5F1C	cDC1 (c1)	3.45329506065207e-17	5.77632664795272e-13	0.457268287593845	0.92	0.902
SEC61B	cDC1 (c1)	3.90835649901166e-17	6.5375079158968e-13	0.609674944975587	0.97	0.956
PSMB6	cDC1 (c1)	4.94044090509859e-17	8.26387550195841e-13	0.469400335509475	0.93	0.883
CFL1	cDC1 (c1)	5.53326721558899e-17	9.2554960715157e-13	0.310452590301328	0.995	0.999
SCIMP	cDC1 (c1)	6.31613532570477e-17	1.05649995593064e-12	0.307478767451858	0.343	0.118
APRT	cDC1 (c1)	8.68916843990498e-17	1.45343720494291e-12	0.570456296218226	0.93	0.792
CLMN	cDC1 (c1)	1.32522358875729e-16	2.21670149691432e-12	0.274738322041838	0.259	0.071
SRI	cDC1 (c1)	1.55294122166308e-16	2.59760478147584e-12	0.654493193863262	0.756	0.578
CNPY3	cDC1 (c1)	2.88574280022591e-16	4.82698198193787e-12	0.543106668821631	0.856	0.741
SUB1	cDC1 (c1)	4.76194251908815e-16	7.96530125167875e-12	0.474568613458132	0.955	0.959
FKBP11	cDC1 (c1)	7.79848603276684e-16	1.30445275870091e-11	0.611964973638716	0.891	0.846
PFN1	cDC1 (c1)	9.18880146925476e-16	1.53701082176224e-11	0.416242290692107	0.995	0.993
DLA-DRA	cDC1 (c1)	1.18709971026096e-15	1.98566168535351e-11	0.475343758736136	0.995	0.988
VPS26B	cDC1 (c1)	1.5450663342396e-15	2.58443245728258e-11	0.489531659389528	0.557	0.302
CCDC146	cDC1 (c1)	1.66425177014236e-15	2.78379393591713e-11	0.509955689927246	0.701	0.411
IAH1	cDC1 (c1)	1.7451124019106e-15	2.91904951467587e-11	0.539329441484677	0.677	0.425
KIF5B	cDC1 (c1)	5.58224217640322e-15	9.33741648846967e-11	0.608443113397383	0.896	0.786
PSMB10	cDC1 (c1)	5.8329683911195e-15	9.75680622782559e-11	0.529271960171464	0.851	0.716
JPT1	cDC1 (c1)	8.44448513306586e-15	1.41250902820793e-10	0.557338033004204	0.881	0.801
EIF6	cDC1 (c1)	9.1803007695979e-15	1.53558890973064e-10	0.566497039686201	0.856	0.749
FAM204A	cDC1 (c1)	1.02051726183822e-14	1.70701922387679e-10	0.621353719129741	0.861	0.722
HLA-DQB2	cDC1 (c1)	1.50506262015532e-14	2.51751824473381e-10	0.449033905121137	1	0.981
FIG4	cDC1 (c1)	1.55959280279327e-14	2.6087308812323e-10	0.410079288068225	0.527	0.266
UBFD1	cDC1 (c1)	2.53066393000868e-14	4.23304155572551e-10	0.432451331319848	0.587	0.317
TERF2IP	cDC1 (c1)	2.84995252415154e-14	4.76711558714829e-10	0.604493887209912	0.756	0.555
GTF2A2	cDC1 (c1)	4.23803459029633e-14	7.08896045918867e-10	0.480988904596353	0.886	0.783
PSMB1	cDC1 (c1)	4.26350589305921e-14	7.13156630732014e-10	0.364265602752069	0.96	0.964
CD40	cDC1 (c1)	4.47375427833183e-14	7.48324878136565e-10	0.645626122604547	0.617	0.368
SUCLG1	cDC1 (c1)	8.5942889614723e-14	1.43756671458547e-09	0.598127672458616	0.791	0.629
GPX1	cDC1 (c1)	8.74196933870816e-14	1.46226921128571e-09	0.341805990682166	0.995	0.994
ENSCAFG00000014028	cDC1 (c1)	8.80858613508141e-14	1.47341220281507e-09	0.547765007472782	0.816	0.653
ENSCAFG00000029155	cDC1 (c1)	9.46333122367352e-14	1.58293141378387e-09	0.395513139091083	0.965	0.955
PTP4A2	cDC1 (c1)	1.26355874481126e-13	2.1135547124458e-09	0.56261656971297	0.801	0.685
PSMB2	cDC1 (c1)	1.31254200835987e-13	2.19548901738355e-09	0.418208924021778	0.94	0.939
CORO1A	cDC1 (c1)	2.83148640320562e-13	4.73622730664205e-09	0.391646232550639	0.935	0.959
SNRPB	cDC1 (c1)	3.28078874399818e-13	5.48777533208575e-09	0.464782375192477	0.856	0.761
MRPL28	cDC1 (c1)	8.33417474138988e-13	1.39405740899229e-08	0.428983777725014	0.925	0.929
MCM3	cDC1 (c1)	8.97333334373611e-13	1.50096946840674e-08	0.324503392334854	0.284	0.102
ENSCAFG00000047376	cDC1 (c1)	1.06410316049707e-12	1.77992535656344e-08	0.430974273580896	0.935	0.911
APP	cDC1 (c1)	1.16488891258921e-12	1.94850968408797e-08	0.454339310950399	0.483	0.243
C30H15orf61	cDC1 (c1)	1.89241000077242e-12	3.16543420829203e-08	0.290273053902527	0.338	0.144
LMAN2	cDC1 (c1)	1.92653319993018e-12	3.22251208352322e-08	0.416454400960675	0.905	0.862
ALDOC	cDC1 (c1)	2.02849080910012e-12	3.39305657638177e-08	0.360390133566659	0.453	0.22
SYNGR2	cDC1 (c1)	2.1176358731526e-12	3.54216952502235e-08	0.385849657918309	0.965	0.956
PPP1R2	cDC1 (c1)	3.49037219789472e-12	5.8383455754185e-08	0.507510900853047	0.846	0.703
ARL6IP5	cDC1 (c1)	3.81966773429435e-12	6.38915821915416e-08	0.370212682570066	0.443	0.232
COX17	cDC1 (c1)	5.2776945648955e-12	8.82799969870071e-08	0.492924600411085	0.92	0.832
TMBIM6	cDC1 (c1)	6.69205334653615e-12	1.1193797632751e-07	0.39942435056948	0.93	0.949
HAT1	cDC1 (c1)	9.10653820281204e-12	1.52325064518437e-07	0.416356389882795	0.433	0.218
UQCRB	cDC1 (c1)	1.0184179850396e-11	1.70350776357575e-07	0.411300672952116	0.93	0.935
TRIB1	cDC1 (c1)	1.33153497926002e-11	2.22725855980824e-07	0.446969811839773	0.667	0.432
SKP1	cDC1 (c1)	1.3615595097076e-11	2.2774805918879e-07	0.383544150857364	0.91	0.891
ANP32E	cDC1 (c1)	1.49579625450123e-11	2.50201839490421e-07	0.539924700411934	0.706	0.513
HMGA1	cDC1 (c1)	1.51956467997466e-11	2.54177584019361e-07	0.376091033930016	0.786	0.604
TARS2	cDC1 (c1)	2.10047535132977e-11	3.5134651201693e-07	0.326614153342401	0.557	0.321
PTPRE	cDC1 (c1)	2.30791743402805e-11	3.86045349189871e-07	0.480405227456838	0.672	0.466
RBX1	cDC1 (c1)	2.4164583090109e-11	4.04200981348253e-07	0.380316922720878	0.93	0.898
ATP2B1	cDC1 (c1)	3.22907592669507e-11	5.40127530258284e-07	0.439188480018227	0.891	0.859
ADA	cDC1 (c1)	3.82004796688911e-11	6.38979423421542e-07	0.350381017013501	0.512	0.286
ISG20	cDC1 (c1)	6.84587864477161e-11	1.14511012091095e-06	0.410230660932111	0.453	0.227
HEATR6	cDC1 (c1)	7.89439699393121e-11	1.32049578517487e-06	0.307010470723277	0.294	0.121
ICAM1	cDC1 (c1)	8.54002491419692e-11	1.42848996739772e-06	0.618750265291093	0.662	0.443
HSD17B10	cDC1 (c1)	8.57078305509134e-11	1.43363488162513e-06	0.382950919436444	0.861	0.82
CLIP1	cDC1 (c1)	9.18030226154184e-11	1.5355891592881e-06	0.458364700695497	0.567	0.358
C20H19orf38	cDC1 (c1)	9.77587003827873e-11	1.63520978130288e-06	0.465945168181079	0.527	0.316
FGD2	cDC1 (c1)	1.18654132138121e-10	1.98472766827434e-06	0.390464958738181	0.647	0.429
MTMR14	cDC1 (c1)	1.4287799755782e-10	2.38992026514965e-06	0.507977006678894	0.557	0.338
GMPS	cDC1 (c1)	1.62071080579889e-10	2.7109629648598e-06	0.465109772202398	0.776	0.617
RRAGD	cDC1 (c1)	1.72913732238517e-10	2.89232799915367e-06	0.380208695120452	0.627	0.388
TPD52	cDC1 (c1)	1.87851857055152e-10	3.14219801296153e-06	0.4639910085018	0.552	0.327
ENSCAFG00000013515	cDC1 (c1)	2.41016409415519e-10	4.03148148029339e-06	0.39618746140473	0.811	0.683
TGFB1	cDC1 (c1)	2.52255480834059e-10	4.2194774279113e-06	0.471224275796654	0.781	0.601
KARS1	cDC1 (c1)	2.54360975712796e-10	4.25469604074794e-06	0.36063862475836	0.92	0.909
ENSCAFG00000047673	cDC1 (c1)	2.63779372017809e-10	4.4122375557419e-06	0.352058467317884	0.945	0.939
FABP3	cDC1 (c1)	2.93761199256218e-10	4.91374357995876e-06	0.430356897141483	0.388	0.194
LAMTOR2	cDC1 (c1)	3.87429587912868e-10	6.48053471701854e-06	0.373917030640164	0.915	0.886
GRSF1	cDC1 (c1)	4.16131033978939e-10	6.96062380536572e-06	0.26255323385332	0.388	0.187
RDH11	cDC1 (c1)	4.49669200491808e-10	7.52161671662647e-06	0.374723797552201	0.846	0.77
SLC46A3	cDC1 (c1)	4.78496077068673e-10	8.00380388112769e-06	0.492679109427922	0.582	0.375
SELENOK	cDC1 (c1)	5.08532255112011e-10	8.50621903125861e-06	0.555726160612072	0.811	0.676
PACSIN2	cDC1 (c1)	6.60255022043861e-10	1.10440857537277e-05	0.302855901516082	0.522	0.295
GLRX2	cDC1 (c1)	7.01493121825445e-10	1.17338754487742e-05	0.417936164491317	0.637	0.44
IL16	cDC1 (c1)	8.69228922527269e-10	1.45395921871136e-05	0.472975350138455	0.672	0.489
UBE2B	cDC1 (c1)	9.16270839434248e-10	1.53264623312167e-05	0.466214597780412	0.786	0.656
PGS1	cDC1 (c1)	1.08808380801028e-09	1.8200377856588e-05	0.303427675881929	0.398	0.201
ICAM2	cDC1 (c1)	1.27852701784383e-09	2.13859214274738e-05	0.34360856199483	0.592	0.385
INPP5D	cDC1 (c1)	1.40054425733525e-09	2.34269037924467e-05	0.418378745177998	0.617	0.425
FUCA1	cDC1 (c1)	1.41869960124318e-09	2.37305882299946e-05	0.366719816784239	0.945	0.941
OSTF1	cDC1 (c1)	1.42556454575758e-09	2.3845418156887e-05	0.437414805199453	0.612	0.413
DLA-64	cDC1 (c1)	1.66770311474437e-09	2.78956700003291e-05	0.462715031851451	1	0.999
ARPC2	cDC1 (c1)	2.06043193845298e-09	3.4464845034503e-05	0.293390258436053	0.97	0.979
DESI1	cDC1 (c1)	2.28131222516709e-09	3.81595095903699e-05	0.424409616449305	0.537	0.354
ENSCAFG00000013084	cDC1 (c1)	2.72096435410313e-09	4.55135707510831e-05	0.308781150961436	0.483	0.285
CCDC6	cDC1 (c1)	3.2928560470305e-09	5.50796030986792e-05	0.400799495897069	0.557	0.366
AKAP11	cDC1 (c1)	3.80206012173077e-09	6.35970596561905e-05	0.337244872270743	0.413	0.224
FLT3	cDC1 (c1)	4.95351709361281e-09	8.28574804248614e-05	0.286451190954775	0.711	0.505
STN1	cDC1 (c1)	4.9840935151566e-09	8.33689322280245e-05	0.337580288873314	0.338	0.164
FCGRT	cDC1 (c1)	5.44573915904393e-09	9.10908789133277e-05	0.319434481500005	0.93	0.883
FBXO11	cDC1 (c1)	6.3756937288188e-09	0.000106646229001952	0.412920487132865	0.488	0.3
DDX10	cDC1 (c1)	6.94755544449659e-09	0.000116211759920095	0.441665855366727	0.547	0.367
IDH2	cDC1 (c1)	8.10855574902333e-09	0.000135631812013913	0.399091161147498	0.507	0.315
LRRFIP1	cDC1 (c1)	9.26542251696345e-09	0.000154982722441248	0.319962210741501	0.935	0.963
NCOA7	cDC1 (c1)	9.55410401785185e-09	0.000159811497906608	0.354021987345271	0.697	0.503
LCP1	cDC1 (c1)	1.19910725561796e-08	0.000200574670647217	0.325062269300055	0.975	0.976
TLR3	cDC1 (c1)	1.27205586570617e-08	0.000212776784656672	0.310755501657519	0.383	0.199
ENSCAFG00000017264	cDC1 (c1)	1.47335160350969e-08	0.000246447522719067	0.36520231691889	0.373	0.188
YAE1	cDC1 (c1)	1.50045011511978e-08	0.000250980290756086	0.390076427239563	0.423	0.24
DST	cDC1 (c1)	2.01459549355744e-08	0.000336981388207353	0.419682765028788	0.408	0.225
NDUFV2	cDC1 (c1)	2.59771434715713e-08	0.000434519678848973	0.363671710151088	0.871	0.82
PRMT1	cDC1 (c1)	2.60588856387156e-08	0.000435886980078795	0.348869556767245	0.786	0.646
TRAPPC2L	cDC1 (c1)	2.71901954547337e-08	0.000454810399371331	0.433362073758033	0.846	0.747
CAMK2G	cDC1 (c1)	2.73554259656403e-08	0.000457574210127266	0.267919804705427	0.264	0.122
SRP14	cDC1 (c1)	2.80707948018224e-08	0.000469540184650083	0.353798752247089	0.9	0.883
ATG4B	cDC1 (c1)	3.18307265636036e-08	0.000532432563229397	0.294450837138362	0.403	0.226
HMGB3	cDC1 (c1)	3.35335935555278e-08	0.000560916419403313	0.268128908841909	0.259	0.115
MYCBP	cDC1 (c1)	3.5565240129891e-08	0.000594899771652686	0.35558272028383	0.741	0.582
DCXR	cDC1 (c1)	3.86452362502599e-08	0.000646418866758097	0.336505454756994	0.567	0.362
MRPL27	cDC1 (c1)	3.97494564561418e-08	0.000664889158141883	0.516629784984333	0.751	0.593
SPATA24	cDC1 (c1)	4.63183062037175e-08	0.000774766307869582	0.251981635211571	0.373	0.196
PSMA2	cDC1 (c1)	4.99539427180376e-08	0.000835579599844614	0.369686459115143	0.826	0.716
ENSCAFG00000044483	cDC1 (c1)	5.1414571893471e-08	0.00086001154406209	0.447645584338608	0.9	0.821
TMEM134	cDC1 (c1)	5.15550256129973e-08	0.000862360913428605	0.305529395918185	0.766	0.588
GLIPR1	cDC1 (c1)	5.63381609021104e-08	0.0009423684174096	0.344372531066347	0.896	0.787
QDPR	cDC1 (c1)	5.98873708242214e-08	0.00100173605177675	0.339270559627777	0.602	0.421
CDKN2AIPNL	cDC1 (c1)	6.02783732544178e-08	0.00100827634942665	0.379028642661969	0.483	0.326
PAK2	cDC1 (c1)	6.28007938829273e-08	0.00105046887927973	0.376116808892727	0.886	0.88
CPQ	cDC1 (c1)	6.58654398961452e-08	0.00110173121314282	0.255234556574665	0.338	0.173
WBP1	cDC1 (c1)	6.77962140554171e-08	0.00113402727250496	0.444823678639022	0.562	0.368
DLA-DOA	cDC1 (c1)	7.62121821876659e-08	0.00127480117145309	0.339639200459299	0.716	0.509
CDC123	cDC1 (c1)	1.02335769718408e-07	0.00171177042007981	0.400140771941766	0.697	0.56
CSK	cDC1 (c1)	1.08663440217406e-07	0.00181761336451655	0.364235810455004	0.761	0.627
PWP1	cDC1 (c1)	1.12470053695899e-07	0.0018812865881713	0.333917175751114	0.532	0.366
SLU7	cDC1 (c1)	1.18801927647438e-07	0.0019871998437587	0.33239702859745	0.682	0.537
ACOT7	cDC1 (c1)	1.25549052702215e-07	0.00210005900454994	0.354463883573805	0.254	0.119
RMDN1	cDC1 (c1)	1.29934783459383e-07	0.0021734191229251	0.351262704515892	0.527	0.336
ATP5MC1	cDC1 (c1)	1.40778722366394e-07	0.00235480568902268	0.346907552610357	0.925	0.907
GKAP1	cDC1 (c1)	1.42026302954179e-07	0.00237567396951455	0.263597575817559	0.443	0.258
BBIP1	cDC1 (c1)	1.51490503604711e-07	0.00253398165379599	0.286507343216229	0.473	0.292
CSNK1G1	cDC1 (c1)	1.52591812545057e-07	0.00255240324844116	0.261987774032789	0.97	0.993
REPS1	cDC1 (c1)	1.59808011638606e-07	0.00267310861067896	0.382910805631752	0.507	0.348
GCC2	cDC1 (c1)	1.88550500606502e-07	0.00315388422364495	0.402582579244642	0.701	0.537
TOMM5	cDC1 (c1)	2.10729033781992e-07	0.00352486454807137	0.424598223554871	0.796	0.682
GTF2H5	cDC1 (c1)	2.28819936076406e-07	0.00382747107075005	0.372038041874155	0.781	0.7
RAP1A	cDC1 (c1)	3.00804841265463e-07	0.0050315625798474	0.363104649676419	0.547	0.361
TXNL1	cDC1 (c1)	3.05316163359768e-07	0.00510702346451885	0.271584660272492	0.876	0.886
TSC22D1	cDC1 (c1)	3.06641386878012e-07	0.0051291904783085	0.343669080979322	0.318	0.165
SPOP	cDC1 (c1)	3.35220880253101e-07	0.00560723966399363	0.353849744387564	0.617	0.443
CAMKK2	cDC1 (c1)	3.8619009960963e-07	0.00645980179617029	0.257947428656787	0.428	0.255
PRKAR2B	cDC1 (c1)	3.87853255464293e-07	0.00648762140415123	0.3185860013091	0.687	0.505
TRABD	cDC1 (c1)	3.98388198181192e-07	0.0066638393909768	0.348671297689885	0.667	0.501
ENSCAFG00000011362	cDC1 (c1)	4.08898731866508e-07	0.00683964908793108	0.37051317180798	0.816	0.7
ETV2	cDC1 (c1)	4.20498754866546e-07	0.00703368267265272	0.359320511165149	0.672	0.539
ENSCAFG00000010572	cDC1 (c1)	4.34825913278177e-07	0.00727333305140406	0.311543135901947	0.925	0.936
TMX4	cDC1 (c1)	4.38734078751794e-07	0.00733870493528126	0.279705508268035	0.443	0.264
HNRNPD	cDC1 (c1)	4.6396334103649e-07	0.00776071480551736	0.27266596816329	0.92	0.925
CNTRL	cDC1 (c1)	5.53296272803239e-07	0.00925498675517977	0.421931568576572	0.766	0.617
WDR46	cDC1 (c1)	5.65378881254592e-07	0.00945709254674556	0.300578380474574	0.438	0.265
LGALS3	cDC2 (c0)	4.15162910529412e-177	6.94443000442547e-173	2.53248768151652	0.959	0.487
S100A8	cDC2 (c0)	3.41628979336434e-153	5.71442793736053e-149	1.78957888544827	0.987	0.774
ENSCAFG00000023735	cDC2 (c0)	3.14596903518747e-145	5.26226240515809e-141	2.01662357964951	0.802	0.121
TIMP1	cDC2 (c0)	3.66712083228575e-136	6.13399301616438e-132	1.95573992938666	0.976	0.752
MRC1	cDC2 (c0)	9.09315230355297e-130	1.52101158581531e-125	1.97694007274728	0.794	0.202
NFKBID	cDC2 (c0)	9.9585277649185e-116	1.66576293923792e-111	1.33860010294622	0.974	0.765
SLAMF9	cDC2 (c0)	1.10989112159062e-111	1.85651487908464e-107	1.6831405665785	0.779	0.194
PKIB	cDC2 (c0)	1.73091515547631e-109	2.89530178056522e-105	1.59520063887898	0.897	0.41
PYCARD	cDC2 (c0)	2.53458716685082e-109	4.23960395399137e-105	1.31877795729839	0.929	0.461
S100A5	cDC2 (c0)	1.11482100544713e-107	1.86476109581141e-103	1.60842195182184	0.874	0.339
CLIC1	cDC2 (c0)	1.96411106009391e-106	3.28536857021909e-102	0.895599177333928	0.996	0.885
VIM	cDC2 (c0)	1.79705090288216e-104	3.00592704525099e-100	1.1200643712713	1	0.995
CD300H	cDC2 (c0)	1.35240471932065e-98	2.26216737400765e-94	1.2732899029231	0.857	0.279
ANXA1	cDC2 (c0)	4.99439591565969e-94	8.35412604812397e-90	1.23726658738927	0.982	0.795
PID1	cDC2 (c0)	3.75420567271056e-87	6.27965982874296e-83	1.64658569750052	0.551	0.065
NPC2	cDC2 (c0)	1.16560087354384e-83	1.94970058117679e-79	0.925118372759964	0.984	0.865
TSPO	cDC2 (c0)	2.275607217153e-81	3.80640819213183e-77	1.01761754550164	0.966	0.827
ENSCAFG00000017655	cDC2 (c0)	6.28861917952407e-81	1.05189733015899e-76	0.860155869894338	0.966	0.75
EMP3	cDC2 (c0)	1.33054943890613e-79	2.22561004645829e-75	1.06563085141816	0.973	0.721
PLXDC2	cDC2 (c0)	5.16204685467087e-78	8.63455577380797e-74	0.769549509069304	0.464	0.018
ENSCAFG00000024792	cDC2 (c0)	6.36998805018785e-78	1.06550790115492e-73	1.14800515022788	0.762	0.329
NLRP3	cDC2 (c0)	3.97387760750572e-76	6.64710507407481e-72	0.770432914463114	0.511	0.055
LGALS1	cDC2 (c0)	4.01795925359307e-75	6.72084044348513e-71	1.06449136457732	0.984	0.803
CSTB	cDC2 (c0)	2.02352656839455e-74	3.38475289095356e-70	1.45488790825785	0.989	0.921
ENSCAFG00000025524	cDC2 (c0)	1.18005857612909e-73	1.97388398029112e-69	0.954376163674184	0.796	0.361
HAVCR1	cDC2 (c0)	1.42574364246798e-70	2.3848413907562e-66	0.905113649656507	0.783	0.327
ENSCAFG00000032162	cDC2 (c0)	2.88545398030424e-70	4.82649887285491e-66	0.832589316104495	0.52	0.081
LYZ	cDC2 (c0)	3.49270792781631e-69	5.84225255085834e-65	1.71801878726691	0.972	0.845
CSF1R	cDC2 (c0)	2.66440081029977e-67	4.45674323538842e-63	0.811137300809712	0.435	0.032
ABCA5	cDC2 (c0)	6.33445533297717e-67	1.05956434354709e-62	1.03935127306015	0.666	0.215
MAFB	cDC2 (c0)	9.27813937980793e-67	1.55195437406047e-62	2.28879966359161	0.563	0.158
CAPG	cDC2 (c0)	2.33591885075972e-66	3.90729146166579e-62	0.801838213159014	0.99	0.906
HLA-DQB2	cDC2 (c0)	5.07837144445159e-64	8.49459191513418e-60	0.944805362518115	0.999	0.96
ENSCAFG00000024944	cDC2 (c0)	6.11294473329853e-64	1.02251226553885e-59	1.08797524226388	0.454	0.056
CD1C	cDC2 (c0)	2.9106937319736e-63	4.86871740547225e-59	0.985428680897281	0.474	0.069
CDA	cDC2 (c0)	1.77773541004301e-62	2.97361802037894e-58	1.16153624894071	0.494	0.09
DLA-DMA	cDC2 (c0)	6.61316024026576e-62	1.10618331338925e-57	0.746593665355721	0.986	0.79
LRRC25	cDC2 (c0)	1.3048438292946e-61	2.18261227326108e-57	0.718306135451622	0.703	0.263
CASP4	cDC2 (c0)	4.28394721015137e-59	7.16575849842019e-55	0.756025010993823	0.557	0.145
ENSCAFG00000018277	cDC2 (c0)	7.39152950523903e-59	1.23638114034133e-54	0.771578322433503	0.981	0.661
CLEC4E	cDC2 (c0)	4.78487187296034e-58	8.00365518190076e-54	0.668388384997139	0.369	0.016
SNX10	cDC2 (c0)	7.01359336821802e-57	1.17316376270183e-52	0.738125496227073	0.818	0.444
SERPINA1	cDC2 (c0)	2.45556550750585e-56	4.10742442440504e-52	0.964356614688997	0.413	0.052
LCP1	cDC2 (c0)	9.2522198485779e-54	1.54761881407163e-49	0.636051414465449	0.997	0.944
CEACAM28	cDC2 (c0)	4.43134342277828e-53	7.41230814328123e-49	1.0570796623829	0.641	0.271
ENSCAFG00000014493	cDC2 (c0)	6.95622922101373e-53	1.16356846179897e-48	0.596863654994316	0.354	0.023
AP1S2	cDC2 (c0)	1.73284598820213e-51	2.8985314844657e-47	0.694779969413092	0.719	0.36
ANXA2	cDC2 (c0)	4.6554582665529e-51	7.78718504246304e-47	0.860578950566619	0.955	0.711
EMB	cDC2 (c0)	4.94246285458113e-51	8.26725761685786e-47	0.683715310850726	0.51	0.137
PRDX6	cDC2 (c0)	5.83687267167437e-50	9.76333691790972e-46	0.955096706976075	0.815	0.527
ATG3	cDC2 (c0)	1.15103961250467e-49	1.92534395983656e-45	0.620521993342119	0.922	0.755
ENO1	cDC2 (c0)	1.26838584783246e-49	2.12162900766935e-45	0.809260236597347	0.965	0.881
SPI1	cDC2 (c0)	1.94602975018615e-49	3.25512396313637e-45	0.633669976375734	0.972	0.715
FXYD5	cDC2 (c0)	5.52399767755563e-49	9.2399909152473e-45	0.677537318395779	0.9	0.626
LMNA	cDC2 (c0)	2.34764602300056e-48	3.92690750267304e-44	2.05980027556551	0.597	0.292
CAPZA2	cDC2 (c0)	4.83021800221512e-48	8.07950565230523e-44	0.585876342483449	0.959	0.85
LRMDA	cDC2 (c0)	6.27275080797402e-46	1.04924302764981e-41	0.546598184696513	0.502	0.14
DLA-DRA	cDC2 (c0)	1.06026068612791e-45	1.77349804968616e-41	0.694507312149146	0.999	0.974
TXNDC17	cDC2 (c0)	2.21274469141466e-45	3.70125804532931e-41	0.50382033583846	0.982	0.94
PRSS57	cDC2 (c0)	8.0569147478407e-45	1.34768012987131e-40	0.676976399167399	0.366	0.055
EHD4	cDC2 (c0)	1.73584040408032e-44	2.90354024390516e-40	0.632439133464558	0.516	0.176
EIF4A1	cDC2 (c0)	1.07287107171294e-43	1.79459144165424e-39	0.418517926236588	0.997	0.987
CFP	cDC2 (c0)	1.79721432068987e-43	3.00620039421794e-39	0.609481470465279	0.769	0.434
GALNT1	cDC2 (c0)	4.20203695574641e-43	7.02874721587702e-39	0.5692503768599	0.877	0.597
VEGFA	cDC2 (c0)	9.19482765681023e-43	1.53801882215465e-38	1.12952246378286	0.588	0.265
RNASEK	cDC2 (c0)	1.01822975802947e-42	1.70319291625589e-38	0.547714450864718	0.995	0.945
ALOX5AP	cDC2 (c0)	4.22534835586842e-42	7.0677401948611e-38	0.762143166329149	0.861	0.477
ENSCAFG00000017257	cDC2 (c0)	1.98313775345993e-41	3.31719452021243e-37	0.643708043432302	0.97	0.844
CD86	cDC2 (c0)	1.45340419530493e-40	2.43110919748655e-36	0.623748004030736	0.925	0.673
FCER1G	cDC2 (c0)	3.05951097187921e-39	5.11764400266235e-35	0.62534593424346	0.645	0.337
DBI	cDC2 (c0)	4.11514929055993e-39	6.88341021831959e-35	0.476123266849975	0.99	0.966
PLAUR	cDC2 (c0)	2.67883377659931e-38	4.48088525811766e-34	0.927482991830404	0.535	0.205
FCER2	cDC2 (c0)	4.06244332116731e-38	6.79524894331656e-34	0.731233627777635	0.28	0.024
TSPAN8	cDC2 (c0)	4.07271605326856e-38	6.81243214230231e-34	0.56973190834414	0.395	0.097
PLEC	cDC2 (c0)	1.38118603337746e-37	2.31030987803048e-33	0.607182103392218	0.591	0.276
LY96	cDC2 (c0)	2.31133269359324e-37	3.86616619657342e-33	0.409403353753397	0.347	0.068
GPX1	cDC2 (c0)	3.12569903317817e-37	5.22835677279712e-33	0.50262367221	0.998	0.989
ABRACL	cDC2 (c0)	3.33453411141007e-37	5.57767520815562e-33	0.484200904263087	0.99	0.944
CALML4	cDC2 (c0)	3.43608285742813e-37	5.74753579562004e-33	0.550442446991485	0.494	0.184
CAPN2	cDC2 (c0)	3.60174823159329e-37	6.02464426698609e-33	0.531452069094535	0.625	0.295
AGPAT2	cDC2 (c0)	5.13261901232621e-37	8.58533182191805e-33	0.556187100415418	0.565	0.242
PPP1R14A	cDC2 (c0)	1.78169435122684e-36	2.98024014129713e-32	0.636523611402602	0.404	0.111
CLEC12A	cDC2 (c0)	2.03136972098988e-36	3.39787213229976e-32	0.715635171460903	0.768	0.531
ENSCAFG00000023111	cDC2 (c0)	3.39579759135693e-36	5.68015063106273e-32	0.59204555530818	0.989	0.823
GSTO1	cDC2 (c0)	3.75550388633986e-36	6.28183135068068e-32	0.494346427791523	0.939	0.719
MPP1	cDC2 (c0)	4.84693396706627e-36	8.10746644671175e-32	0.645892673093468	0.76	0.521
SDC2	cDC2 (c0)	6.35966712184598e-36	1.06378151947118e-31	0.640859889540436	0.671	0.316
GUSB	cDC2 (c0)	1.29677402906031e-35	2.16911391840917e-31	0.505682453340985	0.783	0.523
TCIRG1	cDC2 (c0)	1.98281403958684e-35	3.3166530440169e-31	0.553982230854185	0.616	0.326
ENSCAFG00000032173	cDC2 (c0)	1.78869815961905e-34	2.99195541159478e-30	0.507009311441431	0.412	0.118
APRT	cDC2 (c0)	1.8108001760762e-34	3.02892545452265e-30	0.484758332934691	0.903	0.669
ENSCAFG00000042554	cDC2 (c0)	2.1178111998205e-34	3.54246279393975e-30	0.362041840793273	0.999	0.992
ENSCAFG00000049827	cDC2 (c0)	3.80350887451409e-34	6.36212929439971e-30	0.463840483496594	0.981	0.915
PMEPA1	cDC2 (c0)	3.80364490444163e-34	6.36235683165951e-30	0.570345703146106	0.329	0.066
IL13RA1	cDC2 (c0)	4.73818885764698e-34	7.9255685021861e-30	0.531865992155422	0.71	0.445
TMEM37	cDC2 (c0)	7.51949742632629e-34	1.2577863345016e-29	0.624185255990994	0.393	0.11
BPI	cDC2 (c0)	7.58978120290816e-34	1.26954270181045e-29	1.34455380262754	0.402	0.134
GLUL	cDC2 (c0)	1.0924931922247e-33	1.82741336263426e-29	0.626308443558138	0.841	0.565
HOPX	cDC2 (c0)	2.20760139742508e-33	3.69265485747292e-29	0.525297453168629	0.479	0.179
PFKP	cDC2 (c0)	3.5981560073057e-33	6.01863555342024e-29	0.497667625394397	0.66	0.381
TBXAS1	cDC2 (c0)	5.90663489516524e-33	9.88002818914289e-29	0.523180147750344	0.443	0.153
OGFRL1	cDC2 (c0)	5.54812687849508e-32	9.28035182965872e-28	0.5520934732874	0.657	0.368
AKIRIN2	cDC2 (c0)	7.28368324925179e-32	1.21834169710235e-27	0.657612744972297	0.802	0.552
DLA-DQA1	cDC2 (c0)	9.36658607056714e-32	1.56674885202376e-27	0.531769874961667	0.988	0.848
AHR	cDC2 (c0)	1.26546692058481e-31	2.11674651806221e-27	0.525336154715477	0.6	0.3
RETN	cDC2 (c0)	4.12421276287757e-31	6.89857068846531e-27	0.604062321458127	0.357	0.095
PTPRC	cDC2 (c0)	1.06889385883481e-30	1.78793875767298e-26	0.473863443647916	0.969	0.844
CAMK1	cDC2 (c0)	8.36131084351247e-30	1.39859646479433e-25	0.556223363941115	0.435	0.165
LY86	cDC2 (c0)	1.65721806521978e-29	2.77202865769313e-25	0.501856764033138	0.762	0.46
OAS2	cDC2 (c0)	2.18109887058282e-29	3.64832408082388e-25	0.649754212165127	0.403	0.139
MAN1A1	cDC2 (c0)	5.06202592332805e-29	8.46725076195083e-25	0.557037693792025	0.669	0.418
ENSCAFG00000015798	cDC2 (c0)	8.60937138042533e-29	1.44008955080375e-24	0.413845101815236	0.92	0.729
ENSCAFG00000023724	cDC2 (c0)	1.32934387777426e-28	2.22359350435301e-24	0.453072556767747	0.747	0.489
EPS8	cDC2 (c0)	1.53216450629076e-28	2.56285156967255e-24	0.428449974709392	0.376	0.123
ENSCAFG00000031869	cDC2 (c0)	1.69955448658639e-28	2.84284478971306e-24	1.98492581822914	0.36	0.124
FXYD1	cDC2 (c0)	4.07518793392116e-28	6.81656685706992e-24	0.461929003685606	0.571	0.285
RGS19	cDC2 (c0)	6.50572092182239e-28	1.08821193859323e-23	0.410550848763543	0.946	0.824
FILIP1L	cDC2 (c0)	6.93990164838378e-28	1.16083734872515e-23	0.387658143139324	0.278	0.053
DOK2	cDC2 (c0)	7.58138798987377e-28	1.26813876906619e-23	0.398412497908613	0.325	0.085
HSPB1	cDC2 (c0)	8.69781026304341e-28	1.45488272269927e-23	0.773194314002021	0.798	0.558
METRNL	cDC2 (c0)	1.33188567494746e-27	2.22784516848462e-23	0.685871744678316	0.748	0.495
TIMP2	cDC2 (c0)	1.46613720198817e-27	2.45240769776561e-23	0.432159174034092	0.537	0.266
GADD45A	cDC2 (c0)	3.17673432781543e-27	5.31372351013688e-23	0.813805969358912	0.39	0.148
ARL4C	cDC2 (c0)	8.70918297186159e-27	1.45678503570329e-22	0.688434660492935	0.815	0.537
TIPARP	cDC2 (c0)	1.74611863066852e-26	2.92073263351923e-22	0.781689423377774	0.663	0.432
CD37	cDC2 (c0)	2.06718512827266e-26	3.45778056406168e-22	0.447879957526518	0.952	0.756
VASP	cDC2 (c0)	1.20729458080144e-25	2.01944164530657e-21	0.431154598318311	0.909	0.716
AIF1	cDC2 (c0)	1.29106111706725e-25	2.15955793051838e-21	0.438182631852017	0.976	0.748
ARHGDIB	cDC2 (c0)	3.89981739618638e-25	6.52322455860095e-21	0.417775474889846	0.748	0.523
ENSCAFG00000028940	cDC2 (c0)	7.68690498452399e-25	1.28578859676133e-20	0.517208373239382	0.38	0.142
SLC25A6	cDC2 (c0)	8.51577068173618e-25	1.42443296193401e-20	0.27189981481088	0.999	0.992
FGL2	cDC2 (c0)	3.55215587687929e-24	5.941691135256e-20	0.516254370584637	0.752	0.526
ARHGAP45	cDC2 (c0)	3.82066543218591e-24	6.39082706841738e-20	0.49583232984427	0.929	0.673
PIGX	cDC2 (c0)	5.24541827029708e-24	8.77401114072592e-20	0.46028621464234	0.755	0.487
ENSCAFG00000019401	cDC2 (c0)	7.55068001902078e-24	1.26300224678161e-19	0.357601895859929	0.812	0.574
LAMTOR4	cDC2 (c0)	1.97094806844942e-23	3.29680483409534e-19	0.325626618912097	0.997	0.958
SLC6A6	cDC2 (c0)	3.10206462858409e-23	5.18882350423261e-19	0.485436535353855	0.494	0.252
ZFHX3	cDC2 (c0)	7.12480704108228e-23	1.19176647376183e-18	0.383822880186487	0.495	0.261
MNDA	cDC2 (c0)	1.07805050923732e-22	1.80325508680127e-18	0.372317973592054	0.933	0.776
GAPDH	cDC2 (c0)	2.10045934738012e-22	3.51343835036273e-18	0.422635610981088	0.952	0.823
ENSCAFG00000029405	cDC2 (c0)	2.25244752974297e-22	3.76766898300106e-18	0.287581139494036	0.277	0.074
PDXK	cDC2 (c0)	2.29091214430672e-22	3.83200874378185e-18	0.369301746655642	0.456	0.219
LAMTOR2	cDC2 (c0)	4.51988169761235e-22	7.56040611559617e-18	0.401928814961765	0.941	0.813
TET2	cDC2 (c0)	4.66530148861532e-22	7.80364980000685e-18	0.411889104475564	0.628	0.39
SAT1	cDC2 (c0)	4.94151801652428e-22	8.26567718624016e-18	0.508839156960298	0.971	0.837
ACSL4	cDC2 (c0)	7.17175676503764e-22	1.19961975408785e-17	0.431854853225054	0.432	0.206
LTA4H	cDC2 (c0)	7.44096621047002e-22	1.24465041802532e-17	0.393335153689054	0.718	0.474
ACTR3	cDC2 (c0)	9.11056387748246e-22	1.52392401978649e-17	0.349027578974315	0.976	0.915
GRB2	cDC2 (c0)	1.03367287176738e-21	1.7290246126053e-17	0.33101400111421	0.928	0.815
HNMT	cDC2 (c0)	1.11456791097266e-21	1.86433774468396e-17	0.29467236028958	0.369	0.135
GLRX	cDC2 (c0)	1.13179390960874e-21	1.89315167260254e-17	0.279699061802325	0.962	0.8
ENSCAFG00000009211	cDC2 (c0)	1.4852325452713e-21	2.4843484784753e-17	0.485546934613427	0.628	0.418
ALCAM	cDC2 (c0)	1.99242862297787e-21	3.33273535765508e-17	0.442052916734838	0.583	0.342
NQO2	cDC2 (c0)	2.28708051334708e-21	3.82559957467566e-17	0.3878216794813	0.49	0.244
PDLIM4	cDC2 (c0)	3.81893703798933e-21	6.38793598344474e-17	0.437092468182849	0.351	0.14
TIAM1	cDC2 (c0)	4.01321925883921e-21	6.71291185426035e-17	0.338532429137307	0.378	0.152
MYO1F	cDC2 (c0)	1.66571424614701e-20	2.78624021953011e-16	0.277975007227862	0.26	0.074
SMPDL3B	cDC2 (c0)	2.08514006489715e-20	3.48781378655346e-16	0.388282082459323	0.252	0.071
ENSCAFG00000008221	cDC2 (c0)	2.23449322849838e-20	3.73763682330924e-16	0.434326841639855	0.937	0.829
RIPK3	cDC2 (c0)	3.09659694484535e-20	5.17967770964282e-16	0.377390423156435	0.59	0.365
KCNN4	cDC2 (c0)	4.53670095767593e-20	7.58853969190453e-16	0.347147489418476	0.263	0.077
SYK	cDC2 (c0)	5.61558292156542e-20	9.39318555290248e-16	0.403123996182177	0.639	0.41
RAB7A	cDC2 (c0)	5.8114803338428e-20	9.72086315441885e-16	0.358832267830583	0.831	0.652
NANS	cDC2 (c0)	6.05908734684939e-20	1.0135035405075e-15	0.319427111655007	0.978	0.918
IFNGR1	cDC2 (c0)	8.34268492887575e-20	1.39548090805305e-15	0.408126888662234	0.5	0.285
PDLIM2	cDC2 (c0)	1.15513839766523e-19	1.93219999777464e-15	0.389157627697127	0.708	0.482
PRELID1	cDC2 (c0)	1.74638685363374e-19	2.92118129007315e-15	0.353879875017247	0.798	0.613
CTSA	cDC2 (c0)	1.86855067391286e-19	3.12552471225404e-15	0.321641198106833	0.819	0.602
NIBAN1	cDC2 (c0)	2.19385158481589e-19	3.66965554592154e-15	0.36315484762852	0.554	0.315
TMC4	cDC2 (c0)	2.40928228257811e-18	4.03000647406841e-14	0.368703793105368	0.731	0.532
SERPINB8	cDC2 (c0)	2.45126568154002e-18	4.10023210551198e-14	0.33346190784464	0.412	0.202
MBOAT1	cDC2 (c0)	2.85715185849542e-18	4.7791579137053e-14	0.339643526504936	0.392	0.189
BZW2	cDC2 (c0)	2.9229369015253e-18	4.88919655518136e-14	0.392793688044437	0.614	0.413
APLP2	cDC2 (c0)	3.23985855552672e-18	5.41931140582955e-14	0.315602498761553	0.363	0.166
CTSC	cDC2 (c0)	5.74506394232915e-18	9.60976845633396e-14	0.331551478148673	0.776	0.619
GLIPR1	cDC2 (c0)	5.9482337838466e-18	9.94961065024021e-14	0.334741281921277	0.881	0.679
CD302	cDC2 (c0)	6.35214276026302e-18	1.0625229195092e-13	0.320917627383586	0.334	0.139
RGS10	cDC2 (c0)	6.65797038793513e-18	1.11367870678991e-13	0.262686166704517	0.971	0.745
MGST3	cDC2 (c0)	7.0149758661989e-18	1.17339501313909e-13	0.293217205341415	0.831	0.681
MGLL	cDC2 (c0)	9.76189684683677e-18	1.63287248557039e-13	0.336530003168032	0.35	0.144
CFAP298-TCP10L	cDC2 (c0)	2.07345974494528e-17	3.46827611536996e-13	0.291683160446582	0.405	0.2
NAA16	cDC2 (c0)	2.24463653546756e-17	3.75460353287659e-13	0.890543653005395	0.471	0.295
SLC25A5	cDC2 (c0)	3.00776373818912e-17	5.03108640486894e-13	0.321341724839524	0.953	0.876
TENT5A	cDC2 (c0)	5.20332584848426e-17	8.70360314675962e-13	0.426078588387162	0.349	0.16
SH2B2	cDC2 (c0)	5.42387558568031e-17	9.07251669216746e-13	0.261090399672325	0.572	0.348
ATP5F1D	cDC2 (c0)	8.2633099508619e-17	1.38220385548067e-12	0.345186252449361	0.893	0.8
RCC2	cDC2 (c0)	9.00541423219142e-17	1.50633563861866e-12	0.317643991519073	0.61	0.424
AHNAK	cDC2 (c0)	1.10667456558939e-16	1.85113454586138e-12	0.356957589283069	0.661	0.427
RHOB	cDC2 (c0)	2.21648461213919e-16	3.70751381072523e-12	0.374848110753047	0.714	0.477
ETS2	cDC2 (c0)	2.61393905573106e-16	4.37233585852134e-12	0.475242000446619	0.303	0.134
PHACTR1	cDC2 (c0)	2.71957204249651e-16	4.54902815548391e-12	0.316016833044598	0.254	0.089
GADD45G	cDC2 (c0)	5.01366190826165e-16	8.38635227394925e-12	0.580017241979809	0.479	0.279
NDUFA8	cDC2 (c0)	5.29479229761678e-16	8.85659907622358e-12	0.319037836956597	0.819	0.663
PRKAR2B	cDC2 (c0)	7.67162494822964e-16	1.28323270509037e-11	0.336820539444697	0.613	0.4
PTGR1	cDC2 (c0)	9.6451297931629e-16	1.61334086050236e-11	0.322179559371685	0.677	0.455
CD109	cDC2 (c0)	1.08529205858353e-15	1.81536802639267e-11	0.288477153769724	0.29	0.121
LAPTM5	cDC2 (c0)	1.09273828326114e-15	1.82782332641091e-11	0.311233592853083	0.437	0.247
S100A11	cDC2 (c0)	1.32818807581195e-15	2.22166019441064e-11	0.344879645172892	0.982	0.95
MTDH	cDC2 (c0)	1.3610215934418e-15	2.2765808193501e-11	0.29863669534023	0.986	0.947
NR4A1	cDC2 (c0)	1.36919788268233e-15	2.29025729836273e-11	0.665584989395114	0.619	0.456
PLEK	cDC2 (c0)	1.46811024105284e-15	2.45570800020908e-11	0.512036025536646	0.79	0.676
FOSL2	cDC2 (c0)	2.20456981221521e-15	3.68758392489239e-11	0.384918927776978	0.344	0.166
RAB13	cDC2 (c0)	2.56340860048295e-15	4.28781356602783e-11	0.45371411858307	0.376	0.198
DPYD	cDC2 (c0)	2.58876109943786e-15	4.33022069102971e-11	0.274944742947773	0.443	0.247
CTNNA1	cDC2 (c0)	3.45383138876509e-15	5.77722376398737e-11	0.330182875714475	0.466	0.276
GSPT1	cDC2 (c0)	7.91706198613512e-15	1.32428695842082e-10	0.326143107595358	0.706	0.527
SSB	cDC2 (c0)	7.98115747033165e-15	1.33500821006237e-10	0.341942569180261	0.933	0.844
ENSCAFG00000002646	cDC2 (c0)	1.01553102893707e-14	1.69867875210304e-10	0.35479992995868	0.745	0.585
TPI1	cDC2 (c0)	1.46595829203002e-14	2.45210843507861e-10	0.269731843519035	0.991	0.953
IL17RA	cDC2 (c0)	1.53963462406754e-14	2.57534683567777e-10	0.303759240431918	0.46	0.269
CRLF2	cDC2 (c0)	1.59979201517944e-14	2.67597210379064e-10	0.360719430804479	0.264	0.106
SMC6	cDC2 (c0)	2.42268934111838e-14	4.05243246088871e-10	0.314182667068916	0.667	0.484
TNFSF13B	cDC2 (c0)	2.44937424109268e-14	4.09706829307573e-10	0.304143618920844	0.313	0.147
TNFRSF1A	cDC2 (c0)	3.07577009661128e-14	5.14484064060169e-10	0.307373223965326	0.488	0.31
SLC16A13	cDC2 (c0)	4.00423636623969e-14	6.69788616980913e-10	0.278751032912599	0.415	0.234
KLF3	cDC2 (c0)	6.39669346458991e-14	1.06997491582195e-09	0.364057244013421	0.465	0.284
LPAR6	cDC2 (c0)	7.22557649917339e-14	1.20862218101673e-09	0.291098350937934	0.399	0.216
RBPJ	cDC2 (c0)	8.67599070391798e-14	1.45123296504436e-09	0.315339160923341	0.71	0.524
SKAP2	cDC2 (c0)	1.24374406813723e-13	2.08041070277314e-09	0.271483593815195	0.776	0.615
SOD2	cDC2 (c0)	1.42621817441624e-13	2.38563514034604e-09	0.316159080702248	0.404	0.231
STXBP2	cDC2 (c0)	1.43259272524767e-13	2.39629785152177e-09	0.267657268060118	0.655	0.469
REX1BD	cDC2 (c0)	1.59649867615763e-13	2.67046333560886e-09	0.313109398255351	0.739	0.605
ETFB	cDC2 (c0)	1.75146615719102e-13	2.92967744113342e-09	0.281670865436094	0.778	0.603
ENSCAFG00000046229	cDC2 (c0)	2.6036307989203e-13	4.35509323735398e-09	0.267958895155226	0.296	0.137
FTL	cDC2 (c0)	3.80584528973337e-13	6.36603741613701e-09	0.377525808568612	0.999	0.995
RGS18	cDC2 (c0)	1.02003148814345e-12	1.70620667021756e-08	0.302794944063433	0.754	0.565
SULF2	cDC2 (c0)	1.07222776036576e-12	1.79351537476381e-08	0.250734019088865	0.569	0.376
NAA10	cDC2 (c0)	1.65127942192898e-12	2.7620950890606e-08	0.296566281898677	0.717	0.579
HIVEP3	cDC2 (c0)	1.82568576705648e-12	3.05382458255537e-08	0.351506392478843	0.442	0.274
RPN1	cDC2 (c0)	1.84703996135251e-12	3.08954374335435e-08	0.276834303318918	0.708	0.526
ENSCAFG00000017563	cDC2 (c0)	2.36837697007994e-12	3.96158415785271e-08	0.265920963440005	0.324	0.166
WFS1	cDC2 (c0)	2.48754751361535e-12	4.1609207260244e-08	0.255395841812215	0.388	0.221
SLC37A2	cDC2 (c0)	3.87146851128184e-12	6.47580537882113e-08	0.306159722683703	0.35	0.192
GFUS	cDC2 (c0)	3.91538828000033e-12	6.54926997595656e-08	0.269130300937179	0.795	0.632
TMEM165	cDC2 (c0)	5.06090730648609e-12	8.46537965155929e-08	0.288933237919106	0.83	0.674
PER1	cDC2 (c0)	5.62793468368882e-12	9.41384634540628e-08	0.277293847074888	0.327	0.174
RNASEH2B	cDC2 (c0)	6.14603573958962e-12	1.02804739816116e-07	0.31499257558515	0.692	0.542
HMOX1	cDC2 (c0)	7.03793848812614e-12	1.17723597090886e-07	0.541065611915436	0.557	0.377
S100P	cDC2 (c0)	7.88924460561859e-12	1.31963394518182e-07	0.504268879008333	0.266	0.129
CD80	cDC2 (c0)	8.00301995929782e-12	1.33866514859175e-07	0.330725883774377	0.418	0.24
CTSH	cDC2 (c0)	1.04247287992186e-11	1.74374438624529e-07	0.263056306092115	0.528	0.35
HPS3	cDC2 (c0)	1.33244938343588e-11	2.2287880836732e-07	0.268634274319786	0.488	0.319
TWF2	cDC2 (c0)	1.7083401389462e-11	2.85754055041531e-07	0.282209877006115	0.804	0.66
ENSCAFG00000019360	cDC2 (c0)	1.82113509097748e-11	3.04621266667803e-07	0.456432851850995	0.934	0.869
ITGB1	cDC2 (c0)	1.82512037993256e-11	3.05287885951319e-07	0.292665593273795	0.829	0.703
NEDD9	cDC2 (c0)	1.86362649316306e-11	3.11728803511385e-07	0.268521064101726	0.29	0.145
ENSCAFG00000017861	cDC2 (c0)	3.51726928590488e-11	5.88333633453309e-07	0.254484434159213	0.415	0.252
GGH	cDC2 (c0)	4.05954646136625e-11	6.79040336592733e-07	0.362423099733474	0.546	0.395
HSPA8	cDC2 (c0)	5.2689345247588e-11	8.81334677956405e-07	0.45107596210105	0.993	0.969
FBP2	cDC2 (c0)	7.39481871387942e-11	1.23693132627061e-06	0.256232314501418	0.268	0.129
TMPO	cDC2 (c0)	7.45586604016831e-11	1.24714271253895e-06	0.289708464415634	0.481	0.329
NASP	cDC2 (c0)	7.76053622910112e-11	1.29810489504174e-06	0.282598637140354	0.797	0.655
XAF1	cDC2 (c0)	1.03178666229846e-10	1.72586955002663e-06	0.296289955968086	0.302	0.158
HMGB1	cDC2 (c0)	2.05644951197358e-10	3.43982309867821e-06	0.312802412977513	0.999	0.979
USP8	cDC2 (c0)	2.19351002587508e-10	3.66908422028124e-06	0.272859477445134	0.729	0.597
SCARB2	cDC2 (c0)	4.67952017050467e-10	7.82743338920316e-06	0.263915732772918	0.415	0.252
RALBP1	cDC2 (c0)	7.53080991542315e-10	1.25967857455283e-05	0.29266598123356	0.837	0.719
ZFYVE16	cDC2 (c0)	9.5141532291871e-10	1.59143241064613e-05	0.290529902923642	0.615	0.481
SYNCRIP	cDC2 (c0)	9.78524840848347e-10	1.63677850128703e-05	0.253046407333887	0.672	0.537
C6H7orf50	cDC2 (c0)	1.02226868141402e-09	1.70994882340122e-05	0.439301513503222	0.334	0.2
SPTLC2	cDC2 (c0)	1.12861175342279e-09	1.88782887995031e-05	0.269012267258696	0.606	0.461
PLEKHA5	cDC2 (c0)	1.14252363185994e-09	1.91109927901212e-05	0.261317491601592	0.389	0.235
DDX21	cDC2 (c0)	1.87038171484953e-09	3.12858749442881e-05	0.265153999200298	0.589	0.432
ADD3	cDC2 (c0)	2.2019938371e-09	3.68327509131717e-05	0.252011242371699	0.44	0.294
NT5C	cDC2 (c0)	2.21347942064337e-09	3.70248702691017e-05	0.250331861104324	0.724	0.573
PLIN2	cDC2 (c0)	2.91905658860845e-09	4.88270595576535e-05	0.803291314879956	0.733	0.65
FCER1A	cDC2 (c0)	3.93903675488961e-09	6.58882677990385e-05	0.368112801877265	0.616	0.424
YIF1B	cDC2 (c0)	4.4299915350353e-09	7.41004684065355e-05	0.253911558501786	0.533	0.398
APEX1	cDC2 (c0)	9.02722842722612e-09	0.000150998449902211	0.255538876134182	0.592	0.469
ATF3	cDC2 (c0)	1.00715659173591e-08	0.000168467083099666	0.482516943426865	0.403	0.266
ENSCAFG00000025063	cDC2 (c0)	1.14846782387012e-08	0.000192104212898755	0.258957987225674	0.752	0.629
TXNIP	cDC2 (c0)	1.51303993015891e-08	0.000253086189117681	0.33132811341512	0.396	0.269
FBXO6	cDC2 (c0)	2.53210107714402e-08	0.000423544547173881	0.261085001367095	0.759	0.644
ENSCAFG00000008661	cDC2 (c0)	3.43079795423535e-08	0.000573869573804948	0.276169787447964	0.328	0.211
SAMD9L	cDC2 (c0)	3.9775373815993e-08	0.000665322677820115	0.321596150177409	0.796	0.703
FOS	cDC2 (c0)	4.80739219608682e-08	0.000804132492639443	0.351835365882534	0.784	0.629
ABCA1	cDC2 (c0)	9.65314443009124e-08	0.00161468146882136	0.255678079299818	0.345	0.221
DHDDS	cDC2 (c0)	1.38332322962346e-07	0.00231388476619116	0.280551268497386	0.968	0.892
DNAJB1	cDC2 (c0)	1.51584025819113e-07	0.00253554599987631	0.476521527774772	0.481	0.348
FOSB	cDC2 (c0)	1.75540097782383e-07	0.00293625921560592	0.34889534653521	0.509	0.385
EZR	cDC2 (c0)	1.92198531322985e-07	0.00321490483343957	0.278553954261373	0.963	0.898
BAZ1A	cDC2 (c0)	1.98603701682314e-07	0.00332204411804006	0.257484932364303	0.884	0.798
CREM	cDC2 (c0)	2.05801204422761e-07	0.00344243674637952	0.256057923407459	0.639	0.473
IL4I1	mregDC (c3)	6.09994121503588e-220	1.02033716703905e-215	3.81230552266974	0.979	0.054
TMEM176A	mregDC (c3)	3.52547706048938e-208	5.89706547908059e-204	2.19790090619169	0.695	0.007
CCR7	mregDC (c3)	5.04596532063508e-186	8.44038619182629e-182	4.09274409269866	0.979	0.088
IDO1	mregDC (c3)	7.761387666682e-165	1.2982473150059e-160	4.26328804736758	0.872	0.071
P2RX2	mregDC (c3)	1.90939061444599e-155	3.19383768078381e-151	1.49302429417862	0.702	0.033
TBC1D4	mregDC (c3)	2.56392197761339e-133	4.28867229195391e-129	1.83441988444027	0.752	0.064
VWA5A	mregDC (c3)	1.87795584822632e-132	3.14125674732817e-128	1.57466962286671	0.631	0.033
ITIH5	mregDC (c3)	7.11755464046248e-128	1.19055336471016e-123	1.87136029022971	0.475	0.009
IL21R	mregDC (c3)	5.04097996520185e-127	8.43204718779314e-123	1.42039897475698	0.638	0.039
CCL19	mregDC (c3)	1.42925161124104e-121	2.39070917012289e-117	2.64007106465807	0.567	0.028
FSCN1	mregDC (c3)	5.12602100311832e-118	8.57429533191601e-114	3.93961087753112	0.95	0.192
ENSCAFG00000047343	mregDC (c3)	4.0091417262064e-116	6.70609136542545e-112	1.50038271234453	0.667	0.054
DMD	mregDC (c3)	2.11259604370219e-115	3.53373940230065e-111	1.45685098658315	0.652	0.052
S1PR1	mregDC (c3)	1.48010397392883e-110	2.47576991719075e-106	1.15708335358337	0.504	0.022
MARCKSL1	mregDC (c3)	1.54403546010902e-110	2.58270811412436e-106	3.40575227127163	0.844	0.136
ENSCAFG00000031808	mregDC (c3)	4.26012795478911e-110	7.12591602997575e-106	1.95290528434733	0.851	0.139
PLK2	mregDC (c3)	1.13749337875747e-108	1.90268517464762e-104	1.68545658937219	0.574	0.038
SLCO5A1	mregDC (c3)	3.21527546522149e-107	5.37819127067599e-103	0.999838266433555	0.418	0.01
MARCKS	mregDC (c3)	2.78782233528176e-105	4.6631904202258e-101	2.84954761849437	0.95	0.246
SAMSN1	mregDC (c3)	6.65319363012262e-102	1.11287969851061e-97	2.42903300385427	0.872	0.184
TMEM150C	mregDC (c3)	9.81308193158487e-99	1.6414342146962e-94	1.04861808975016	0.348	0.004
PI3	mregDC (c3)	1.76281485172507e-93	2.94866040248052e-89	2.28281278893986	0.461	0.025
SLC22A23	mregDC (c3)	6.43077349728907e-90	1.07567548289154e-85	0.655359290762159	0.326	0.005
CNN3	mregDC (c3)	2.54592183695847e-89	4.25856345668043e-85	1.09182977095186	0.461	0.028
LY6D	mregDC (c3)	4.80000806368846e-89	8.02897348813169e-85	0.703013555490497	0.298	0.002
SLMAP	mregDC (c3)	3.22510400261683e-87	5.39463146517717e-83	1.98178511370299	0.809	0.174
ENSCAFG00000001675	mregDC (c3)	2.34763154131984e-85	3.92688327916569e-81	1.40590665119576	0.475	0.034
RAD54L	mregDC (c3)	6.26358551866808e-83	1.04770994970761e-78	1.1047412743587	0.355	0.012
PLAAT3	mregDC (c3)	7.15788376594336e-82	1.19729921752935e-77	0.941447751345827	0.333	0.009
BCL2A1	mregDC (c3)	1.65767808849039e-79	2.77279813861788e-75	2.8667316214238	1	0.86
RBPMS	mregDC (c3)	1.33796457532557e-77	2.23801334514709e-73	0.846149559582397	0.475	0.04
VEGFC	mregDC (c3)	6.48597654543613e-77	1.0849092967551e-72	0.973006004562023	0.496	0.047
IL2RA	mregDC (c3)	6.41510209706397e-76	1.07305412777589e-71	1.14754364543754	0.511	0.05
KEL	mregDC (c3)	1.49713979117573e-75	2.50426572869964e-71	0.64773228555316	0.298	0.007
NEURL3	mregDC (c3)	2.74565671042573e-75	4.59265997952911e-71	1.28377546625791	0.447	0.035
ZNRF1	mregDC (c3)	4.85813335354978e-75	8.12619966048271e-71	1.53168833992241	0.766	0.175
NUAK2	mregDC (c3)	8.28490730119085e-74	1.38581644427019e-69	0.675415132168491	0.355	0.016
STK4	mregDC (c3)	3.63077036720248e-73	6.07318959321959e-69	2.29336216308081	0.972	0.624
GRK3	mregDC (c3)	1.37857494833718e-72	2.3059423160836e-68	1.52124370986084	0.83	0.237
MSC	mregDC (c3)	1.19953375458066e-70	2.00646011128707e-66	0.689974285383212	0.277	0.006
LSP1	mregDC (c3)	2.52043844713476e-65	4.21593739052232e-61	1.90031059923726	1	0.927
TKT	mregDC (c3)	1.29186891402317e-64	2.16090913248656e-60	2.90979862267962	0.965	0.784
RELB	mregDC (c3)	3.15774345030838e-64	5.28195746933082e-60	1.71865897075497	0.95	0.51
BMP2K	mregDC (c3)	8.32500962451777e-63	1.39252435989309e-58	1.69606445403787	0.879	0.359
TOMM34	mregDC (c3)	1.90860128463609e-62	3.19251736881079e-58	1.84841882025408	0.794	0.26
FAS	mregDC (c3)	2.63303866091829e-62	4.40428376811803e-58	1.36812797567899	0.794	0.237
SHB	mregDC (c3)	5.16161493106586e-62	8.63383329519386e-58	0.562131929403183	0.291	0.013
SULT1A1	mregDC (c3)	5.90553321488856e-61	9.87818540854409e-57	0.767440342928166	0.362	0.028
NECAP2	mregDC (c3)	1.64316871056487e-59	2.74852830216186e-55	1.23657871011474	0.723	0.197
PALM2AKAP2	mregDC (c3)	8.61718859260407e-58	1.44139713588488e-53	0.497147201005925	0.312	0.019
ENSCAFG00000031706	mregDC (c3)	1.62501866839886e-56	2.71816872663078e-52	2.19528668706371	0.993	0.627
HSPB2	mregDC (c3)	8.64450649445682e-56	1.44596660132779e-51	0.715000805116766	0.355	0.03
ENSCAFG00000032363	mregDC (c3)	1.09385068281124e-55	1.82968403713836e-51	2.49447775000953	0.872	0.466
KIAA0513	mregDC (c3)	2.14871985578813e-54	3.59416370277681e-50	0.764067447842487	0.39	0.042
ENSCAFG00000043577	mregDC (c3)	5.08807167280034e-53	8.51081748709313e-49	1.08837324373132	0.993	0.984
CD47	mregDC (c3)	7.73862043047484e-53	1.29443903940553e-48	1.66880591074065	0.957	0.784
NINJ1	mregDC (c3)	4.78407498523307e-52	8.00232222779935e-48	1.62538970527902	0.872	0.37
GPR155	mregDC (c3)	5.2978805479463e-52	8.86176479254978e-48	1.06685804166031	0.56	0.112
ZBTB10	mregDC (c3)	6.40968935068116e-52	1.07214873768844e-47	1.02471923953822	0.582	0.124
CALM1	mregDC (c3)	7.11946075384503e-52	1.19087220029566e-47	1.54308497761041	1	0.994
SWAP70	mregDC (c3)	1.46682293219042e-51	2.45355471867492e-47	1.46672018981393	0.794	0.299
RGS1	mregDC (c3)	1.0091626955426e-50	1.68802644083411e-46	2.15761650308136	0.95	0.493
EHD1	mregDC (c3)	1.17283446333243e-50	1.96180020681615e-46	1.49932397260154	0.759	0.295
B2M	mregDC (c3)	5.06491478347444e-50	8.4720829583177e-46	1.2225847423856	1	1
MACO1	mregDC (c3)	5.0739511552619e-50	8.48719809740658e-46	1.91818232239053	0.837	0.425
THAP1	mregDC (c3)	7.37739387383892e-50	1.23401667327704e-45	1.13684636513812	0.504	0.093
NUB1	mregDC (c3)	4.84434793919253e-49	8.10314079788734e-45	1.82311283483928	0.844	0.445
RFTN1	mregDC (c3)	7.38536041352189e-49	1.23534923636981e-44	1.53252160492039	0.823	0.38
ENSCAFG00000037735	mregDC (c3)	1.10404328833236e-48	1.84673320839354e-44	1.43285001702585	1	0.997
STAT4	mregDC (c3)	3.84114370726094e-48	6.42508107913537e-44	0.849969011646933	0.362	0.041
WEE1	mregDC (c3)	1.95925832398596e-47	3.27725139853132e-43	0.795308464229852	0.404	0.055
CXCR4	mregDC (c3)	3.79261626307678e-47	6.34390922324853e-43	1.83332374422183	0.894	0.459
PIAS3	mregDC (c3)	4.08926108672818e-47	6.84010701977023e-43	1.19839978075254	0.688	0.226
TMEM63B	mregDC (c3)	1.59270554136697e-46	2.66411855904453e-42	0.762692241329165	0.326	0.033
RABGAP1L	mregDC (c3)	2.06467149519789e-46	3.45357601001752e-42	1.2723364917493	0.723	0.262
PPA1	mregDC (c3)	3.51119758969749e-46	5.87318020828698e-42	1.88132155234398	0.95	0.643
RRAGC	mregDC (c3)	4.10345028045668e-46	6.86384128411989e-42	1.44047940728488	0.738	0.295
RAB9A	mregDC (c3)	1.28728153240833e-44	2.15323581925942e-40	1.82900219796142	0.773	0.347
CTSZ	mregDC (c3)	2.7377120238915e-44	4.57937090236332e-40	1.24143708451015	0.993	0.966
SLC4A11	mregDC (c3)	4.07546353299842e-44	6.81702785164645e-40	0.530145083008745	0.291	0.026
JAG1	mregDC (c3)	1.01814838707845e-43	1.70305680706612e-39	0.573639033364575	0.255	0.018
REL	mregDC (c3)	1.19254754408019e-43	1.99477427698294e-39	1.52070696633682	0.965	0.822
RASSF4	mregDC (c3)	1.35076937140146e-43	2.25943192754322e-39	1.63770021878427	0.716	0.287
ENPP3	mregDC (c3)	1.56625726203757e-43	2.61987852221025e-39	0.82314917985704	0.461	0.086
METTL27	mregDC (c3)	1.63776518932661e-43	2.73948983218662e-39	1.05513863606732	0.674	0.216
MPP6	mregDC (c3)	4.4413298746778e-43	7.42901248137355e-39	0.849158230962189	0.397	0.061
C9H17orf99	mregDC (c3)	2.2129059406182e-42	3.70152776687207e-38	1.45839294998982	0.759	0.307
RAB8B	mregDC (c3)	6.11685820597217e-41	1.02316687211297e-36	1.39452040729091	0.908	0.643
PTGER4	mregDC (c3)	1.39294394560063e-40	2.32997733780617e-36	1.29963735498167	0.709	0.254
C10H12orf45	mregDC (c3)	4.92843083321152e-40	8.24378625471292e-36	2.06633209221438	0.695	0.302
BIRC3	mregDC (c3)	1.33446651257291e-39	2.23216213558071e-35	0.886136701417087	0.482	0.104
CD40	mregDC (c3)	2.74771874301705e-39	4.59610914144462e-35	1.68285992686608	0.78	0.362
TNNT2	mregDC (c3)	5.43878176198604e-39	9.09745025327405e-35	0.556740861802245	0.284	0.03
CD83	mregDC (c3)	7.34295901263174e-39	1.22825675404291e-34	0.903753745702825	0.574	0.157
CD274	mregDC (c3)	9.93514241755612e-39	1.66185127218461e-34	0.941864776590497	0.383	0.062
CCNG2	mregDC (c3)	1.23125965144526e-38	2.05952801897249e-34	0.927601519385333	0.702	0.248
WARS1	mregDC (c3)	1.76101567092072e-38	2.94565091274908e-34	1.34916013377661	0.894	0.474
SINHCAF	mregDC (c3)	2.2998778021641e-38	3.84700559967989e-34	1.44807835349139	0.794	0.445
CLIC2	mregDC (c3)	5.74512500885417e-38	9.60987060231037e-34	1.17453072496669	0.709	0.298
SRGN	mregDC (c3)	7.44270473591198e-38	1.244941221176e-33	1.454866344737	0.78	0.38
SH3KBP1	mregDC (c3)	2.20110014396511e-37	3.68178021081043e-33	1.35184782009566	0.83	0.472
FAM13A	mregDC (c3)	4.42088584871001e-37	7.39481575913724e-33	0.608476153485553	0.326	0.046
ST8SIA4	mregDC (c3)	5.30129805547492e-37	8.86748125739291e-33	1.00513654938769	0.596	0.189
VPS37A	mregDC (c3)	8.03349971663597e-37	1.3437634976017e-32	0.745615834742871	0.383	0.068
NTAN1	mregDC (c3)	1.43948628147234e-36	2.40782870301878e-32	1.31317340429617	0.787	0.445
RP2	mregDC (c3)	1.85145196261275e-36	3.09692369786235e-32	0.523004040719721	0.312	0.042
PCNX1	mregDC (c3)	5.61049255151149e-36	9.38467089091327e-32	0.808787509351884	0.433	0.093
LXN	mregDC (c3)	5.95176590088958e-36	9.95551882241799e-32	1.5278184384319	0.638	0.231
EPSTI1	mregDC (c3)	7.67835564623442e-36	1.28435854894563e-31	2.06623731176608	0.738	0.363
EIF1	mregDC (c3)	1.48093451062172e-35	2.47715915591695e-31	0.710713933843238	1	0.997
CEP120	mregDC (c3)	2.25817527485174e-35	3.7772497822445e-31	0.828962110254486	0.56	0.167
CLU	mregDC (c3)	4.09312694512032e-35	6.84657344110275e-31	2.09123514600201	0.482	0.125
MAP3K14	mregDC (c3)	1.33676289084696e-34	2.2360032875197e-30	1.05949381413705	0.631	0.23
ACVRL1	mregDC (c3)	1.35051199921766e-34	2.25900142109139e-30	0.869720988265804	0.582	0.185
NFKBIA	mregDC (c3)	1.64121574280873e-34	2.74526157299616e-30	1.30168914989882	0.95	0.721
OSER1	mregDC (c3)	1.00043721726137e-33	1.6734313333131e-29	1.50490823400917	0.66	0.28
MRPS6	mregDC (c3)	5.29352195430528e-33	8.85447417296644e-29	1.22371313715151	0.816	0.525
C15H16orf87	mregDC (c3)	5.32214303537486e-33	8.90234865527153e-29	1.00518133742138	0.617	0.22
IGSF8	mregDC (c3)	6.18964953138378e-33	1.03534267711456e-28	0.449960512423266	0.262	0.032
BTG1	mregDC (c3)	1.68112312741035e-32	2.8120146552193e-28	1.32094147909371	0.908	0.595
STX8	mregDC (c3)	6.62171793012798e-32	1.10761475817251e-27	1.06737024534397	0.887	0.676
SIAH2	mregDC (c3)	8.5911234915814e-32	1.43703722643682e-27	0.966126281453151	0.624	0.253
TRAF3	mregDC (c3)	1.21046836720214e-31	2.02475043781903e-27	0.737908680501802	0.461	0.12
MSN	mregDC (c3)	3.40648747282038e-31	5.69803159578665e-27	1.09733812289621	0.957	0.893
CDC42EP3	mregDC (c3)	5.24123878176129e-31	8.76702011025211e-27	0.507532248771662	0.255	0.032
HIPK2	mregDC (c3)	7.29902476425043e-31	1.22090787231617e-26	1.0585307990712	0.504	0.158
ENSCAFG00000043616	mregDC (c3)	7.79261991384813e-31	1.30347153298938e-26	0.95941210750573	0.986	0.974
INPP5F	mregDC (c3)	1.07358431975079e-30	1.79578449164715e-26	0.945350853446235	0.652	0.271
IL18BP	mregDC (c3)	1.30868104873049e-30	2.18903079021149e-26	2.74891849499998	0.511	0.152
SMAP2	mregDC (c3)	2.3310744747308e-30	3.89918827388222e-26	1.01929766130023	0.844	0.527
KLF6	mregDC (c3)	6.04346109476607e-30	1.01088973732152e-25	1.19971312201646	0.979	0.888
LRRK1	mregDC (c3)	8.00330456798772e-30	1.33871275508731e-25	0.919807411518764	0.482	0.139
MRPL14	mregDC (c3)	2.03863801547602e-29	3.41002980848674e-25	1.12644370153457	0.879	0.7
FXR1	mregDC (c3)	2.77606493520511e-29	4.64352381711759e-25	1.08924707908305	0.936	0.775
KIF13B	mregDC (c3)	3.69200230190793e-29	6.1756122504014e-25	0.876607147945306	0.504	0.159
DLA-64	mregDC (c3)	1.26292525251041e-28	2.11249506987416e-24	0.967595044621922	1	0.999
ENSCAFG00000030164	mregDC (c3)	1.31676929477546e-28	2.20255999937091e-24	0.445592858807819	0.298	0.051
MVP	mregDC (c3)	3.74562360106726e-28	6.26530459750521e-24	0.94047224061979	0.858	0.678
FAM174A	mregDC (c3)	8.67164310840111e-28	1.45050574274225e-23	0.686960332190185	0.39	0.095
SUMO2	mregDC (c3)	1.56862688499202e-27	2.62384219052615e-23	0.725538877480204	0.972	0.985
CALD1	mregDC (c3)	2.25003876133627e-27	3.76363983608718e-23	1.06459941605333	0.369	0.086
GBP1	mregDC (c3)	3.09826826866672e-27	5.18247333299882e-23	1.17485043324298	0.759	0.418
SMARCE1	mregDC (c3)	3.36834968603282e-27	5.6342385198271e-23	1.10677415885224	0.936	0.743
CCDC50	mregDC (c3)	3.54570248318843e-27	5.93089654362929e-23	0.974508426074346	0.936	0.823
DAPP1	mregDC (c3)	1.16613415994818e-26	1.95059260934533e-22	0.971694606088247	0.738	0.376
GINM1	mregDC (c3)	1.58881070245155e-26	2.65760366199071e-22	1.08685402156448	0.801	0.56
ACTN1	mregDC (c3)	4.91720262036045e-26	8.22500482307692e-22	0.667560962594803	0.426	0.113
DPH5	mregDC (c3)	5.00949072171646e-26	8.37937513021512e-22	0.497043268769558	0.291	0.053
SESN1	mregDC (c3)	1.09450796070651e-25	1.83078346587378e-21	0.569412123483998	0.355	0.081
HIVEP1	mregDC (c3)	2.27266755179937e-25	3.80149101389481e-21	0.755445297722231	0.489	0.161
ACTB	mregDC (c3)	2.39889295504235e-25	4.01262824589934e-21	1.02944012096396	1	0.999
HNRNPDL	mregDC (c3)	3.71521601373906e-25	6.21444182618133e-21	0.716534797431672	0.957	0.894
DCAF7	mregDC (c3)	1.72065462770732e-24	2.87813899576604e-20	0.765494531606068	0.546	0.219
RUFY3	mregDC (c3)	1.83444532183704e-24	3.06847668983681e-20	1.03457137633653	0.667	0.362
ANKRD44	mregDC (c3)	4.0400100677118e-24	6.75772484026152e-20	1.01588656842777	0.716	0.43
PRELID2	mregDC (c3)	4.71419659287424e-24	7.88543664090074e-20	1.3809203660273	0.681	0.394
GABARAPL2	mregDC (c3)	8.86646745130492e-24	1.48309401057977e-19	0.900832725840861	0.986	0.942
DIXDC1	mregDC (c3)	1.06761480861803e-23	1.78579929037539e-19	0.616410247602221	0.426	0.127
NUPR1	mregDC (c3)	1.14547745460764e-23	1.9160401383222e-19	1.25547372803903	0.369	0.098
GRIN2C	mregDC (c3)	1.32969958614581e-23	2.22418849774609e-19	0.600723315358228	0.27	0.051
TAP1	mregDC (c3)	1.73644744621218e-23	2.90455564327911e-19	0.598026728810004	0.986	0.989
PRNP	mregDC (c3)	2.16993284007056e-23	3.62964666158603e-19	0.893206202839429	0.645	0.299
GPR183	mregDC (c3)	2.52340526929166e-23	4.22089999394416e-19	1.35993574282699	0.702	0.414
SECISBP2L	mregDC (c3)	1.60716865792601e-22	2.68831101411284e-18	0.953579447303566	0.631	0.329
RAB11A	mregDC (c3)	2.32690350205894e-22	3.89221148789398e-18	0.886799347239726	0.872	0.779
NFKBIB	mregDC (c3)	3.73212529206322e-22	6.24272597603415e-18	0.922470157600718	0.752	0.506
IL18	mregDC (c3)	4.48124495863649e-22	7.49577844231126e-18	1.23721456245622	0.532	0.228
CD80	mregDC (c3)	6.44292004670341e-22	1.07770723621208e-17	0.948404893070584	0.66	0.316
PPM1K	mregDC (c3)	7.16187724993362e-22	1.1979672075964e-17	0.575890547114963	0.355	0.094
CCNI	mregDC (c3)	8.05724686237363e-22	1.34773568266924e-17	0.914368682352331	0.787	0.555
TUBA1B	mregDC (c3)	1.20664592700791e-21	2.01835664210613e-17	0.773508585436267	0.993	0.975
PSME2	mregDC (c3)	1.80195819688713e-21	3.0141354759331e-17	0.961602360968172	0.979	0.97
SMG9	mregDC (c3)	2.90937763030015e-21	4.86651596220306e-17	0.870880251387387	0.574	0.268
URI1	mregDC (c3)	7.40282050506437e-21	1.23826978588212e-16	0.911186664096216	0.759	0.535
DDX5	mregDC (c3)	1.06142073223566e-20	1.77543845881059e-16	0.670354297312384	0.993	0.987
ETV3	mregDC (c3)	1.13686115444304e-20	1.90162765303687e-16	0.683305855515121	0.404	0.128
RSRC1	mregDC (c3)	1.45705810405084e-20	2.43722109064583e-16	0.876853910107216	0.667	0.405
NCOA4	mregDC (c3)	1.76919216802119e-20	2.95932773944905e-16	0.836548637624712	0.709	0.449
GADD45B	mregDC (c3)	2.02378805842501e-20	3.38519028532751e-16	1.18886833851978	0.901	0.607
TANK	mregDC (c3)	2.27527526268998e-20	3.80585293190153e-16	0.833077286850112	0.794	0.524
VSIG10	mregDC (c3)	2.40883437151653e-20	4.0292572532357e-16	0.447963439755664	0.27	0.059
NAMPT	mregDC (c3)	3.80939355027152e-20	6.37197259153917e-16	0.944820081245811	0.674	0.368
TRAF5	mregDC (c3)	5.0700497185642e-20	8.48067216424233e-16	0.417818511162008	0.305	0.076
SIRT5	mregDC (c3)	5.2214096402229e-20	8.73385190520085e-16	0.903904574105226	0.865	0.821
NFKB2	mregDC (c3)	6.37869488711205e-20	1.06696429376723e-15	0.841825262277589	0.624	0.336
ICAM1	mregDC (c3)	6.92495099196342e-20	1.15833655242572e-15	0.88621414278356	0.773	0.441
DOCK10	mregDC (c3)	1.29396981662985e-19	2.16442331227675e-15	0.85812500860436	0.794	0.567
SERPINB6	mregDC (c3)	1.38188767136278e-19	2.31148350788853e-15	1.42723209835668	0.752	0.44
VPS28	mregDC (c3)	2.79793945610286e-19	4.68011332822326e-15	0.649758154685078	0.972	0.977
TRAF6	mregDC (c3)	3.21555037439316e-19	5.37865111124744e-15	0.617186487605626	0.596	0.3
CELF2	mregDC (c3)	3.41856926502878e-19	5.71824080961363e-15	0.848200585008996	0.823	0.666
ZFP36L1	mregDC (c3)	3.6262761029332e-19	6.06567203737636e-15	0.483552622233917	0.305	0.081
IRF1	mregDC (c3)	5.69313513615015e-19	9.52290714223836e-15	0.878408460587555	0.624	0.321
CYRIA	mregDC (c3)	5.80077734145782e-19	9.7029602590565e-15	0.503623401619673	0.376	0.122
ENSCAFG00000042696	mregDC (c3)	6.66899906314782e-19	1.11552347329274e-14	0.831768566289431	0.787	0.604
ENSCAFG00000016095	mregDC (c3)	6.69438224630488e-19	1.11976931833942e-14	1.04563015355302	0.688	0.461
ZEB1	mregDC (c3)	6.75174297633891e-19	1.12936404765221e-14	0.63656681792793	0.447	0.163
HIF1A	mregDC (c3)	1.73176812377724e-18	2.8967285406422e-14	0.864262305766757	0.865	0.71
CSNK1G3	mregDC (c3)	2.02134398907139e-18	3.38110209051972e-14	0.883194330205895	0.553	0.27
MILR1	mregDC (c3)	2.26275855259904e-18	3.78491623093241e-14	0.909038492557527	0.766	0.572
ENSCAFG00000044300	mregDC (c3)	2.32617809036804e-18	3.89099809175862e-14	0.92243922633116	0.738	0.572
CRYL1	mregDC (c3)	3.58764757913531e-18	6.00105810561964e-14	0.458457883472391	0.298	0.081
LUZP1	mregDC (c3)	5.43447246029742e-18	9.09024208433949e-14	0.596456763550945	0.284	0.073
PLXNC1	mregDC (c3)	5.96241027493503e-18	9.97332366688382e-14	0.933799137741903	0.674	0.441
GABARAPL1	mregDC (c3)	1.23404196981299e-17	2.06418200290619e-13	0.78236160655578	0.574	0.289
LAMTOR4	mregDC (c3)	1.36481011638838e-17	2.28291788168284e-13	0.517482015854547	0.979	0.982
ISG20	mregDC (c3)	1.43462150957097e-17	2.39969139905937e-13	1.09254977551952	0.539	0.228
CCSER2	mregDC (c3)	2.21353832727848e-17	3.70258556003871e-13	0.634726472848543	0.482	0.211
RASSF2	mregDC (c3)	3.30297831267103e-17	5.52489182360484e-13	0.48013050613182	0.305	0.086
SLAMF7	mregDC (c3)	4.61245599854126e-17	7.71525514875996e-13	0.92680874664314	0.518	0.252
GCHFR	mregDC (c3)	5.16543178327726e-17	8.64021774388786e-13	0.58934648238999	0.454	0.184
KIF21B	mregDC (c3)	5.36250127786499e-17	8.96985588748477e-13	0.443200244485718	0.376	0.126
TMEM167A	mregDC (c3)	5.5294320210952e-17	9.24908094168593e-13	0.864073812987564	0.738	0.533
DMAC2	mregDC (c3)	7.65049801464708e-17	1.27969880291002e-12	0.471737221182339	0.27	0.07
LIMCH1	mregDC (c3)	8.32095013701477e-17	1.39184532941846e-12	0.461161522150806	0.255	0.061
ENSCAFG00000018680	mregDC (c3)	8.54451952305809e-17	1.42924178062193e-12	0.39869987916913	0.277	0.073
HSD3B7	mregDC (c3)	1.05509537560192e-16	1.76485803476932e-12	0.408497470286099	0.305	0.087
CLN6	mregDC (c3)	2.04055105454242e-16	3.4132297489331e-12	0.667659285208599	0.411	0.162
STN1	mregDC (c3)	2.74642995097915e-16	4.59395337900282e-12	0.565895187584747	0.418	0.163
ATP5F1B	mregDC (c3)	5.14814855200843e-16	8.6113080829445e-12	0.596766738130852	0.957	0.906
ENSCAFG00000009862	mregDC (c3)	6.98277606703665e-16	1.16800895273322e-11	0.653035383434207	0.468	0.218
GOLPH3	mregDC (c3)	1.00049864191986e-15	1.67353407833935e-11	0.703914720566458	0.858	0.739
TMEM134	mregDC (c3)	1.14788220269104e-15	1.92006256044131e-11	0.746383414344349	0.759	0.596
UBR5	mregDC (c3)	1.32818706980256e-15	2.22165851165874e-11	0.672373800853585	0.553	0.287
PPP1R15A	mregDC (c3)	1.64666533754502e-15	2.75437711011155e-11	0.74128502916209	0.674	0.4
POLR3K	mregDC (c3)	3.84273985121604e-15	6.42775094912907e-11	0.726255076772259	0.511	0.255
PTPN1	mregDC (c3)	4.01426889795649e-15	6.71466758561183e-11	0.852826506366322	0.78	0.607
EXOSC8	mregDC (c3)	5.62336574592814e-15	9.406203883214e-11	0.579851671678339	0.39	0.155
MKKS	mregDC (c3)	7.15029525001522e-15	1.19602988647005e-10	0.673566295013871	0.73	0.527
ILRUN	mregDC (c3)	8.84040933597966e-15	1.47873526962932e-10	0.469021736373532	0.291	0.093
SLC38A1	mregDC (c3)	9.15316765504216e-15	1.5310503536589e-10	1.0070637278783	0.681	0.548
ERH	mregDC (c3)	9.85843036123382e-15	1.64901964652358e-10	0.697958924526467	0.894	0.888
PM20D2	mregDC (c3)	1.00901722428945e-14	1.68778311106897e-10	0.679427645214964	0.851	0.706
ENSCAFG00000029414	mregDC (c3)	1.29724583847104e-14	2.16990311401051e-10	0.526468732399474	0.433	0.19
ASAP2	mregDC (c3)	1.30409906432282e-14	2.18136650489279e-10	0.498305381032726	0.262	0.076
IL7R	mregDC (c3)	1.50396615346282e-14	2.51568418489727e-10	0.899135736490231	0.624	0.339
NFKB1	mregDC (c3)	1.57281506088368e-14	2.63084775234013e-10	0.783922046263522	0.702	0.524
TAGLN2	mregDC (c3)	1.59065821282974e-14	2.6606939926003e-10	0.628372405432724	0.638	0.409
MTHFD1	mregDC (c3)	1.68400812570715e-14	2.81684039187035e-10	0.486655118101316	0.376	0.146
CCND1	mregDC (c3)	1.7952315651181e-14	3.00288383897305e-10	0.958356766107954	0.759	0.583
BACH1	mregDC (c3)	1.89059736504095e-14	3.16240221250399e-10	0.80980334232812	0.638	0.407
CKAP4	mregDC (c3)	2.53760016442605e-14	4.24464379503545e-10	0.594818676424673	0.504	0.247
DRAM1	mregDC (c3)	3.64947371715616e-14	6.10447468668711e-10	0.595933855715095	0.454	0.223
TNKS	mregDC (c3)	4.20716864145936e-14	7.03733098656907e-10	0.410725644776929	0.291	0.094
JAK2	mregDC (c3)	4.40675325922485e-14	7.37117617670541e-10	0.824006974876682	0.809	0.671
ST3GAL5	mregDC (c3)	5.25914188376039e-14	8.796966628966e-10	0.785546259803223	0.574	0.337
HERPUD1	mregDC (c3)	1.06191737440015e-13	1.77626919215913e-09	0.922658199018117	0.851	0.7
KPNA3	mregDC (c3)	1.56236915675368e-13	2.61337488850188e-09	0.473226831024059	0.376	0.158
CXCL8	mregDC (c3)	1.73886547476008e-13	2.90860027963119e-09	0.795722009151912	0.567	0.304
NR4A3	mregDC (c3)	1.79799276866824e-13	3.00750250415137e-09	0.796023706674335	0.66	0.37
RAB30	mregDC (c3)	1.8137331939903e-13	3.03383151358758e-09	0.44700570834768	0.27	0.083
BAG2	mregDC (c3)	2.18069823452029e-13	3.64765393688209e-09	0.47976738530847	0.475	0.225
TNFAIP3	mregDC (c3)	3.32931639268043e-13	5.56894753003656e-09	0.339636132640107	0.298	0.099
GGTA1	mregDC (c3)	3.70505932122633e-13	6.19745272661528e-09	0.708099467797524	0.787	0.629
MIEN1	mregDC (c3)	4.08075105570504e-13	6.82587229087782e-09	0.54697387121204	0.844	0.719
ARG2	mregDC (c3)	4.1023052650108e-13	6.86192601678357e-09	0.456690883657065	0.312	0.108
FDPS	mregDC (c3)	4.76289569224666e-13	7.96689562442099e-09	0.748037084282814	0.723	0.579
IL15	mregDC (c3)	4.86552661207813e-13	8.13856636402309e-09	0.391650394128537	0.262	0.081
PCCA	mregDC (c3)	6.04549850035994e-13	1.01123053415521e-08	0.489461778486623	0.411	0.186
NRM	mregDC (c3)	7.02770035222561e-13	1.17552343791678e-08	0.608872400164473	0.624	0.406
CCNG1	mregDC (c3)	7.1844790953252e-13	1.20174781827505e-08	0.588184268486947	0.695	0.504
BASP1	mregDC (c3)	7.41657549705781e-13	1.24057058339286e-08	1.00507952660015	0.702	0.532
ENSCAFG00000040846	mregDC (c3)	7.93039988176527e-13	1.32651798822288e-08	0.724164794469372	0.766	0.676
ENSCAFG00000029884	mregDC (c3)	9.6360486369081e-13	1.61182185549562e-08	0.470781544653999	1	1
CD63	mregDC (c3)	1.04958380771002e-12	1.75563883515654e-08	0.515678924799259	0.979	0.98
NKRF	mregDC (c3)	1.08156240268673e-12	1.80912943097409e-08	0.501150783463587	0.291	0.102
FOXN2	mregDC (c3)	1.13569454205148e-12	1.89967626048951e-08	0.668176478975414	0.539	0.346
ALAS1	mregDC (c3)	1.17149059659471e-12	1.95955232092397e-08	0.769234309499696	0.787	0.589
SYNGR2	mregDC (c3)	1.19185156322298e-12	1.99361010980309e-08	0.454387916508875	0.965	0.956
WNK1	mregDC (c3)	1.87938271506112e-12	3.14364346748274e-08	0.669847579932952	0.695	0.507
PSME1	mregDC (c3)	2.36794813382324e-12	3.96086684344614e-08	0.564282064853829	0.943	0.931
CD2BP2	mregDC (c3)	2.54452683991118e-12	4.25623004511944e-08	0.544181379464147	0.816	0.751
BHLHE40	mregDC (c3)	2.64352216834359e-12	4.42181953098833e-08	0.583819517124166	0.674	0.426
PHF10	mregDC (c3)	3.90679516915252e-12	6.53489627944142e-08	0.74530754049763	0.801	0.666
CHD3	mregDC (c3)	3.95708622916754e-12	6.61901813552854e-08	0.609812577550659	0.496	0.275
PDLIM5	mregDC (c3)	5.94966996426259e-12	9.95201294922203e-08	0.334082716382837	0.255	0.082
AP4S1	mregDC (c3)	6.2760832836367e-12	1.04980045085391e-07	0.391157613343902	0.298	0.112
MDM2	mregDC (c3)	6.41873465541724e-12	1.07366174581164e-07	0.53337290779019	0.376	0.167
MCCC1	mregDC (c3)	6.42071062686287e-12	1.07399226655535e-07	0.464105392314865	0.326	0.129
ARID4A	mregDC (c3)	7.89017857564185e-12	1.31979017034761e-07	0.852705959383752	0.695	0.57
ATF4	mregDC (c3)	8.45448407403017e-12	1.41418155106303e-07	0.568780827224622	0.957	0.92
WDFY4	mregDC (c3)	8.45647339991487e-12	1.41451430560376e-07	0.707297031691014	0.83	0.647
CIRBP	mregDC (c3)	9.56116921179871e-12	1.59929677405757e-07	0.500750913142864	0.957	0.932
MYH11	mregDC (c3)	9.61554501936364e-12	1.60839221538896e-07	0.734406378815418	0.284	0.107
NDUFB2	mregDC (c3)	9.85838853197765e-12	1.6490126497439e-07	0.473149742015286	0.965	0.97
CAST	mregDC (c3)	1.02352042009143e-11	1.71204260668694e-07	0.681606269131911	0.837	0.762
SEC14L1	mregDC (c3)	1.2866926625723e-11	2.15225081668469e-07	0.712177976982155	0.787	0.676
GMPS	mregDC (c3)	1.4030808096278e-11	2.34693327026441e-07	0.692572429498867	0.766	0.625
COMMD3	mregDC (c3)	1.52643948898538e-11	2.55327533322584e-07	0.589808937845021	0.816	0.718
RALA	mregDC (c3)	1.66049730476089e-11	2.77751384167354e-07	0.719194369157907	0.865	0.735
FLT3	mregDC (c3)	1.92690582947347e-11	3.22313538096027e-07	0.678439869528873	0.688	0.516
TMEM131L	mregDC (c3)	1.96707047443414e-11	3.29031878258598e-07	0.730197777019117	0.411	0.207
ATG4D	mregDC (c3)	2.31859789586259e-11	3.87831870040935e-07	0.505078426926837	0.546	0.314
ENSCAFG00000012274	mregDC (c3)	2.46240663445931e-11	4.11886757746009e-07	0.397620839751422	0.27	0.096
RAB10	mregDC (c3)	2.4739958580035e-11	4.13825287168246e-07	0.557357185892984	0.709	0.594
ENSCAFG00000012457	mregDC (c3)	2.60344049783436e-11	4.35477492072754e-07	0.561927688225385	0.688	0.531
PRDM1	mregDC (c3)	3.88989532430065e-11	6.50662790895769e-07	0.803076162142741	0.376	0.172
STAT1	mregDC (c3)	4.09117854617121e-11	6.84331435418058e-07	0.852042292533257	0.596	0.403
QDPR	mregDC (c3)	4.57904008613592e-11	7.65936035207955e-07	0.650498758080826	0.61	0.428
ATP6V1F	mregDC (c3)	6.74725179798644e-11	1.12861280824919e-06	0.639924541049369	0.901	0.887
ARHGAP31	mregDC (c3)	6.79314270162682e-11	1.13628897970112e-06	0.310258894781829	0.255	0.087
EZH2	mregDC (c3)	1.02518923824808e-10	1.71483403881756e-06	0.496991180912227	0.362	0.168
CFLAR	mregDC (c3)	1.22366344326706e-10	2.04682184155281e-06	0.542768171498106	0.369	0.175
WASL	mregDC (c3)	1.24213586923938e-10	2.07772066847671e-06	0.426032033660794	0.397	0.204
EEF1A1	mregDC (c3)	1.49541716441001e-10	2.50138429090862e-06	0.344101767614977	1	0.996
UHRF1BP1	mregDC (c3)	1.5139915901952e-10	2.53245373291952e-06	0.421087571343775	0.298	0.119
PREX1	mregDC (c3)	2.49968929779651e-10	4.18123028842422e-06	0.540816536290347	0.447	0.248
ZFC3H1	mregDC (c3)	2.86830207835616e-10	4.79780888646634e-06	0.425526456552749	0.482	0.264
ZNF296	mregDC (c3)	3.55707030355613e-10	5.94991149675834e-06	0.536706974247189	0.511	0.307
MGLL	mregDC (c3)	4.22076243190063e-10	7.06006931984018e-06	0.6515003426165	0.461	0.249
KPNA4	mregDC (c3)	4.22477310586479e-10	7.06677797418004e-06	0.572446252349997	0.433	0.242
TRIP12	mregDC (c3)	4.25515301131436e-10	7.11759444202554e-06	0.555737768678038	0.716	0.573
TSC22D1	mregDC (c3)	4.51382828466306e-10	7.5502805717559e-06	0.419583759933842	0.369	0.167
UBN2	mregDC (c3)	4.94255558718648e-10	8.26741273068683e-06	0.436160354101437	0.369	0.178
APOE	mregDC (c3)	5.15967719662889e-10	8.63059204680114e-06	0.843544977625181	0.461	0.245
RHOB	mregDC (c3)	6.85854842243579e-10	1.14722939462083e-05	0.746444308654069	0.752	0.606
CCDC88A	mregDC (c3)	7.14144602739303e-10	1.19454967700203e-05	0.573319453741009	0.915	0.891
MAP4K4	mregDC (c3)	8.20996891575379e-10	1.37328150053814e-05	0.608780495575526	0.553	0.365
CCDC43	mregDC (c3)	8.4066120054241e-10	1.40617399014729e-05	0.341978667336995	0.291	0.119
ANKRD13A	mregDC (c3)	8.77421945560267e-10	1.46766368833866e-05	0.501134368427133	0.525	0.326
FCHSD2	mregDC (c3)	9.53253792586692e-10	1.59450761885976e-05	0.526320740938777	0.426	0.241
CWC15	mregDC (c3)	9.53915606835782e-10	1.59561463555421e-05	0.785146152166575	0.752	0.654
FNBP1L	mregDC (c3)	1.05620567262721e-09	1.76671522860354e-05	0.318801986825088	0.262	0.098
ELOB	mregDC (c3)	1.41170994301037e-09	2.36136722167345e-05	0.398864450122334	1	0.983
ANXA5	mregDC (c3)	1.48698506732825e-09	2.48727992211996e-05	0.646880226326702	0.688	0.59
SKIL	mregDC (c3)	1.65243477447505e-09	2.76402764726441e-05	0.68834387751634	0.766	0.555
MC5R	mregDC (c3)	1.85541572454068e-09	3.1035538824392e-05	0.612110954845484	0.433	0.245
KLF11	mregDC (c3)	1.9264353292111e-09	3.2223483751714e-05	0.47034037636124	0.433	0.242
SNRNP25	mregDC (c3)	1.95960586052746e-09	3.27783272290428e-05	0.421367749197764	0.468	0.268
DENND4A	mregDC (c3)	2.5847984894692e-09	4.32359243333513e-05	0.554366237168987	0.582	0.403
MYH9	mregDC (c3)	3.29313602423164e-09	5.50842862773226e-05	0.50048637615241	0.943	0.918
DLGAP4	mregDC (c3)	3.44291324789497e-09	5.75896098975391e-05	0.455244907793146	0.426	0.237
ECI2	mregDC (c3)	3.77301699368851e-09	6.31112552534277e-05	0.50795625900891	0.475	0.29
COTL1	mregDC (c3)	4.05216349722542e-09	6.77805388180896e-05	0.593445206290962	0.709	0.593
SLC38A2	mregDC (c3)	4.1319065060298e-09	6.91144001263604e-05	0.637128419904552	0.589	0.432
SNRPD2	mregDC (c3)	4.95000693216894e-09	8.27987659543899e-05	0.356847549037643	1	0.986
FTL	mregDC (c3)	5.11660669130388e-09	8.55854801254401e-05	0.306492551042006	1	0.997
LACTB	mregDC (c3)	5.21649771222601e-09	8.72563572324044e-05	0.789551114369267	0.61	0.467
ARFGEF1	mregDC (c3)	5.31124924543699e-09	8.88412661284245e-05	0.540146478750727	0.624	0.434
INHBA	mregDC (c3)	9.26985472520162e-09	0.000155056859988447	0.505878702622525	0.277	0.115
STX17	mregDC (c3)	9.3328352368622e-09	0.000156110335006994	0.341923145897731	0.291	0.126
PRRC2C	mregDC (c3)	9.93931292724055e-09	0.000166254887333953	0.436585799922568	0.957	0.941
NCOA7	mregDC (c3)	2.0929937900348e-08	0.000350095071259121	0.66032240926449	0.667	0.514
PDE4B	mregDC (c3)	2.13053345200857e-08	0.000356374330517474	0.580367452411915	0.66	0.503
ACSL3	mregDC (c3)	2.13541148259426e-08	0.000357190278693543	0.452612586141844	0.319	0.154
HERC1	mregDC (c3)	2.38702286714561e-08	0.000399277314987446	0.500043212574649	0.44	0.259
GLRX3	mregDC (c3)	2.64734502923282e-08	0.000442821403039774	0.429648268391443	0.823	0.811
UBE2D1	mregDC (c3)	3.05388954270841e-08	0.000510824103808836	0.335801741041566	0.34	0.172
SNRPC	mregDC (c3)	3.24087711456331e-08	0.000542101514953005	0.579272067682324	0.823	0.767
ZMYND8	mregDC (c3)	3.33480072046561e-08	0.000557812116512282	0.577979189920195	0.475	0.307
ATAD1	mregDC (c3)	3.80644983777553e-08	0.000636704864364713	0.450523118854604	0.383	0.214
KIAA0100	mregDC (c3)	4.14034609600066e-08	0.000692555691478031	0.383290031743165	0.305	0.145
SERPINB1	mregDC (c3)	4.53885990085303e-08	0.000759215095615687	1.13708758337768	0.844	0.783
C1GALT1	mregDC (c3)	4.56175540496946e-08	0.000763044826589242	0.449306653963771	0.433	0.261
PTMA	mregDC (c3)	7.29229179887646e-08	0.00121978164919807	0.330670998975073	1	0.995
BCL10	mregDC (c3)	8.47442917886464e-08	0.00141751776874869	0.462125407503706	0.411	0.237
ZFP90	mregDC (c3)	8.8146280628942e-08	0.00147442283608031	0.357965492079711	0.27	0.123
ENSCAFG00000046940	mregDC (c3)	1.01191891533276e-07	0.0016926367696771	0.360935575919139	0.27	0.121
NFE2L2	mregDC (c3)	1.07987755652411e-07	0.00180631118879788	0.506856815931256	0.695	0.538
CBLB	mregDC (c3)	1.11784490173145e-07	0.0018698191671262	0.484103683190674	0.362	0.2
CNOT4	mregDC (c3)	1.29345956082769e-07	0.00216356980739648	0.448794234868006	0.404	0.245
KIAA0586	mregDC (c3)	1.42275708428083e-07	0.00237984577487655	0.400046426200016	0.255	0.114
MATR3	mregDC (c3)	1.46778746314771e-07	0.00245516808960717	0.42780786642858	0.879	0.852
CHD6	mregDC (c3)	1.46972581314571e-07	0.00245841036764883	0.471126479560929	0.426	0.263
PARP4	mregDC (c3)	1.54743902278244e-07	0.00258840125340819	0.486887923992082	0.723	0.599
RNF181	mregDC (c3)	1.70938277239575e-07	0.00285928456338638	0.537410033972107	0.766	0.69
ARFRP1	mregDC (c3)	1.77589012253732e-07	0.00297053140796818	0.361166753691515	0.475	0.307
AKR1B1	mregDC (c3)	1.89414667640925e-07	0.00316833914562976	0.884481874804727	0.567	0.442
ENSCAFG00000046564	mregDC (c3)	2.07508292379022e-07	0.00347099120662389	0.339580015976872	0.986	0.992
C17H1orf162	mregDC (c3)	2.20106411584481e-07	0.00368171994657362	0.544624433135809	0.426	0.26
ARPC4	mregDC (c3)	2.26047030095774e-07	0.00378108867241201	0.53090702988971	0.617	0.492
SLC4A7	mregDC (c3)	2.47950876793104e-07	0.00414747431611825	0.564969220616036	0.539	0.377
USP12	mregDC (c3)	3.72247760777496e-07	0.00622658829452517	0.456766827911344	0.397	0.24
IK	mregDC (c3)	4.12338009265353e-07	0.00689717788098156	0.527357485092598	0.78	0.738
CYLD	mregDC (c3)	4.64423845519846e-07	0.00776841766401046	0.631539657356209	0.716	0.6
ENSCAFG00000008221	mregDC (c3)	4.80292784898789e-07	0.00803385741300204	0.345659648957502	0.943	0.889
TSTD1	mregDC (c3)	5.59688672758033e-07	0.00936191242922361	0.506085787623803	0.695	0.597
RARRES2	pDC (c2)	8.82502924132904e-241	1.47616264119711e-236	3.79158650726805	0.881	0.022
IGF1	pDC (c2)	2.00105833715821e-213	3.34717028056454e-209	2.50732076908755	0.841	0.028
RYR1	pDC (c2)	1.36857367282838e-204	2.28921318254003e-200	3.44925526668545	0.861	0.04
TTYH1	pDC (c2)	2.24351882900683e-201	3.75273394527972e-197	1.30415816139671	0.675	0.006
SPATS2L	pDC (c2)	2.03255471572513e-196	3.39985427299343e-192	3.3173704846064	0.894	0.054
COBLL1	pDC (c2)	2.80268367344808e-191	4.68804898057661e-187	1.2268260786104	0.669	0.01
ENSCAFG00000029542	pDC (c2)	3.41672473486697e-188	5.71515546401199e-184	2.16873438233377	0.636	0.006
CYB561A3	pDC (c2)	4.70879043029741e-175	7.87639375275847e-171	1.24071103892134	0.682	0.019
PLAC8	pDC (c2)	1.0407908417793e-169	1.74093084104424e-165	3.69162515861959	0.894	0.082
FZD2	pDC (c2)	2.7486497983008e-165	4.59766651761775e-161	1.72157485157004	0.728	0.034
OCIAD2	pDC (c2)	8.83922921687277e-165	1.47853787110631e-160	1.83305913389636	0.834	0.058
FCRLA	pDC (c2)	6.09721107708722e-164	1.01988049686438e-159	2.52263542722956	0.854	0.065
IGHM	pDC (c2)	2.51838701246343e-158	4.21250595574757e-154	1.02824797233027	0.623	0.017
STYXL2	pDC (c2)	6.02367551394899e-155	1.00758020321825e-150	1.19991764315813	0.576	0.011
IGKC	pDC (c2)	1.64396445915876e-152	2.74985935083485e-148	2.14855915659246	0.874	0.083
NIBAN3	pDC (c2)	7.2114026756202e-152	1.20625132555099e-147	2.21268977953072	0.808	0.064
ENSCAFG00000007461	pDC (c2)	6.79525979546226e-150	1.13664310598697e-145	1.70808403989741	0.709	0.04
OSCAR	pDC (c2)	3.58812126010413e-144	6.00185043177617e-140	1.47786235481855	0.709	0.043
MAL	pDC (c2)	8.76298964665739e-141	1.46578527819638e-136	1.74657480270183	0.523	0.011
LTB	pDC (c2)	1.59031300380658e-140	2.66011656146726e-136	4.45077509024282	0.781	0.074
GYPC	pDC (c2)	7.98096248717339e-124	1.33497559522949e-119	2.99976585638056	0.887	0.158
TMEM132A	pDC (c2)	9.6818852041908e-124	1.619488938105e-119	1.95961029806132	0.854	0.124
CYP2D15	pDC (c2)	1.26468470563612e-123	2.11543810711754e-119	0.725396192822105	0.417	0.004
SELL	pDC (c2)	2.21207593051531e-122	3.70013940897295e-118	2.34962128588128	0.874	0.14
ENSCAFG00000016500	pDC (c2)	6.50638331814805e-122	1.08832273762663e-117	1.32658464156868	0.669	0.05
CLEC2D	pDC (c2)	9.52803891089894e-121	1.59375506862607e-116	1.86771607843255	0.848	0.123
SYTL1	pDC (c2)	6.82828858152688e-120	1.142167831032e-115	1.26554035746719	0.682	0.059
TLR9	pDC (c2)	3.24024401125832e-118	5.41995615763178e-114	1.09287826170409	0.576	0.033
DNTT	pDC (c2)	1.62352256270447e-116	2.71566619063576e-112	0.918062854969063	0.503	0.019
RAB3C	pDC (c2)	1.48057387206851e-115	2.47655591580899e-111	0.758251154219668	0.411	0.006
CDIP1	pDC (c2)	3.19501105516569e-110	5.34429499197565e-106	1.94699656178325	0.861	0.164
AOAH	pDC (c2)	3.60507650936435e-110	6.03021147721375e-106	1.08102473701672	0.596	0.043
TSPAN5	pDC (c2)	5.30940781254386e-108	8.88104644804212e-104	0.747052030638172	0.43	0.011
DERL3	pDC (c2)	3.02622770020493e-104	5.06197107413278e-100	1.19017903911016	0.576	0.045
IGFBP7	pDC (c2)	1.76768330929972e-99	2.95680387146564e-95	1.52471529998386	0.795	0.136
ZDHHC1	pDC (c2)	4.54613015801288e-98	7.60431191530814e-94	0.774650939669429	0.464	0.023
ENSCAFG00000024198	pDC (c2)	8.51183292371053e-98	1.42377429314906e-93	1.32233259321957	0.735	0.107
ENSCAFG00000000697	pDC (c2)	1.74848730224649e-97	2.92469471046771e-93	3.11235154867063	0.901	0.227
FAM167A	pDC (c2)	2.74504170948465e-97	4.59163126745498e-93	0.639909074237855	0.397	0.011
AGBL4	pDC (c2)	2.74796539490868e-96	4.59652171606375e-92	0.689294051914713	0.424	0.016
CDH1	pDC (c2)	9.23694458750945e-96	1.54506372115271e-91	1.30694783580352	0.675	0.084
IGFLR1	pDC (c2)	1.03109491616013e-95	1.72471246626105e-91	1.64245087728497	0.801	0.153
THEM5	pDC (c2)	1.33627412750726e-95	2.23518573308139e-91	0.895336268206968	0.43	0.018
MT1E	pDC (c2)	1.93066315419856e-95	3.22942025802792e-91	2.11489856431466	0.821	0.164
BLNK	pDC (c2)	2.76696836623751e-95	4.62830798620549e-91	1.18240540219135	0.642	0.073
PAQR5	pDC (c2)	1.08419295917051e-90	1.81352956280451e-86	0.648479304627459	0.384	0.013
MT3	pDC (c2)	4.91274942586888e-90	8.21755596465087e-86	1.92239892040692	0.675	0.093
C5H16orf74	pDC (c2)	8.84739461931948e-89	1.47990369797357e-84	1.60378847747024	0.775	0.158
GALNTL6	pDC (c2)	9.56129037265313e-89	1.59931704063369e-84	0.501317504049003	0.291	0.001
KLC4	pDC (c2)	1.79140200857325e-82	2.99647813974047e-78	0.755300334736767	0.483	0.038
SORL1	pDC (c2)	6.38063186021104e-82	1.0672882912575e-77	1.65589349773446	0.828	0.211
MSMO1.1	pDC (c2)	1.02662896544446e-78	1.71724227049894e-74	1.3309687052164	0.742	0.147
ENSCAFG00000006557	pDC (c2)	5.313658318174e-77	8.88815626880964e-73	2.38790355776366	0.874	0.267
ENSCAFG00000009113	pDC (c2)	1.31326331520136e-74	2.19669554733732e-70	3.20169618251638	0.94	0.52
CTSS	pDC (c2)	1.74525560953407e-74	2.91928905806764e-70	2.18434703334826	0.987	0.959
ANK1	pDC (c2)	1.20905826449592e-72	2.02239175902232e-68	0.528910022194739	0.278	0.006
DGKI	pDC (c2)	6.29440151687267e-72	1.05286454172729e-67	1.05382094686675	0.662	0.124
SEC11C	pDC (c2)	1.16806500139368e-71	1.95382232783121e-67	1.79269066336856	0.98	0.892
LY6E	pDC (c2)	7.73362520501584e-71	1.293603488043e-66	0.465011805639132	0.272	0.006
QSOX1	pDC (c2)	1.63194574467434e-70	2.72975564711676e-66	1.56010136860115	0.815	0.258
SCRN1	pDC (c2)	4.3325559860064e-70	7.24706639779291e-66	0.471074841611632	0.305	0.011
FYB1	pDC (c2)	7.61036507878034e-68	1.27298576672759e-63	2.25355517588973	0.927	0.595
GRN	pDC (c2)	4.62519138598671e-65	7.73655763133997e-61	3.07404404404396	0.94	0.826
MT2A	pDC (c2)	6.32171199545866e-64	1.05743276548037e-59	2.3514777025201	0.921	0.465
SOD1	pDC (c2)	9.15381716650588e-64	1.53115899744144e-59	2.24789804353872	0.927	0.676
SCPEP1	pDC (c2)	2.4252189370708e-63	4.05666371603833e-59	1.72804159628734	0.94	0.587
APBB1IP	pDC (c2)	5.68942846848231e-63	9.51670699923035e-59	1.67001374386612	0.94	0.612
SLC44A2	pDC (c2)	4.14358584522456e-62	6.93097604330712e-58	1.06590462260562	0.709	0.177
CD164	pDC (c2)	4.71213012776025e-61	7.88198006470456e-57	1.18061325578393	0.722	0.194
SUSD1	pDC (c2)	4.73838350967687e-61	7.92589409663651e-57	0.632161100892093	0.404	0.039
SNX9	pDC (c2)	2.09841242041615e-58	3.51001445563009e-54	1.21841954678777	0.788	0.262
PACSIN1	pDC (c2)	7.41071239994008e-58	1.23958986313798e-53	1.16672965401606	0.675	0.174
UGCG	pDC (c2)	4.47137747942099e-57	7.47927310982749e-53	1.57864771585675	0.927	0.535
RHEB	pDC (c2)	4.67551192298612e-57	7.82072879357888e-53	1.75531399010724	0.954	0.841
SSR3	pDC (c2)	6.33768389748139e-57	1.06010438553171e-52	1.05674262938826	0.974	0.981
TCF4	pDC (c2)	7.89524985503747e-57	1.32063844325212e-52	1.56155068849333	0.894	0.413
EGFL7	pDC (c2)	5.55273665743618e-55	9.2880626068935e-51	1.31188061391361	0.828	0.315
P2RY14	pDC (c2)	8.510154878088e-55	1.42349360645778e-50	0.688340126249419	0.384	0.041
ATP5IF1	pDC (c2)	1.64693925108253e-54	2.75483528528575e-50	1.31290966781624	0.954	0.959
SELPLG	pDC (c2)	3.26795155526819e-54	5.4663025664971e-50	1.46993363631964	0.894	0.483
SPATA6	pDC (c2)	2.23533796112042e-53	3.73904980756613e-49	0.631523528219926	0.464	0.063
OPTN	pDC (c2)	2.56942747884718e-53	4.29788134386767e-49	1.32907668026344	0.848	0.371
FAIM	pDC (c2)	5.44965505085406e-53	9.11563800356359e-49	0.757806357140449	0.55	0.105
CCDC50	pDC (c2)	2.04634805845593e-52	3.42292639737924e-48	1.58721945279451	0.954	0.821
ERLEC1	pDC (c2)	2.62894582155646e-52	4.3974376757175e-48	1.50609208916295	0.927	0.631
ADGRG5	pDC (c2)	5.3205533309299e-52	8.89968955664645e-48	0.900642400194236	0.616	0.143
PSD2	pDC (c2)	6.43550667113154e-52	1.07646720088017e-47	0.739343187131831	0.503	0.086
GLB1	pDC (c2)	9.07652382401926e-52	1.5182301400437e-47	1.19802139501855	0.841	0.37
SCAP	pDC (c2)	1.20869227469572e-51	2.02177956788353e-47	1.19130923358641	0.715	0.237
IRAG2	pDC (c2)	1.26450991925785e-51	2.1151457419426e-47	1.41502853863537	0.861	0.42
SEPTIN11	pDC (c2)	2.36562267572529e-51	3.95697704968569e-47	0.682428403307133	0.47	0.075
LMAN1	pDC (c2)	2.41295600626158e-50	4.03615151167374e-46	1.29393632395212	0.901	0.54
RTN3	pDC (c2)	3.83928453102481e-50	6.4219712350452e-46	1.29504144221297	0.954	0.774
TPP2	pDC (c2)	3.0375145626138e-49	5.0808506088841e-45	1.2827012502136	0.775	0.319
RPGR	pDC (c2)	3.17371426545961e-49	5.3086718518343e-45	0.734050049758904	0.55	0.115
SRP19	pDC (c2)	1.80428322394311e-48	3.01802454868965e-44	1.03389733130407	0.967	0.911
SPATS2	pDC (c2)	6.24849221066966e-48	1.04518529207871e-43	0.922688441454488	0.669	0.206
CYBA	pDC (c2)	2.19311168396322e-47	3.66841791376528e-43	1.04068814202082	0.967	0.965
MYB	pDC (c2)	8.5095262983631e-47	1.4233884639272e-42	0.51833564310067	0.311	0.029
CD2AP	pDC (c2)	2.5756332031977e-46	4.3082616589888e-42	1.30096766530641	0.848	0.447
GPRC5A	pDC (c2)	1.23657680953756e-45	2.06842202931347e-41	0.388755859505508	0.272	0.021
CYTH3	pDC (c2)	8.86620648466292e-45	1.48305035868957e-40	0.447196904997683	0.272	0.022
MED25	pDC (c2)	3.33206120187485e-44	5.57353877237606e-40	0.92880531194756	0.748	0.285
MCOLN2	pDC (c2)	1.02999787967392e-43	1.72287745333057e-39	0.43548778987296	0.298	0.029
FUCA1	pDC (c2)	1.14560742727059e-43	1.91625754359552e-39	0.967261739119542	0.96	0.94
TGFB2	pDC (c2)	2.41506346221813e-43	4.03967665325226e-39	0.629063035649509	0.351	0.045
CYP51A1	pDC (c2)	2.42597945429997e-42	4.05793583320756e-38	1.04792983895483	0.656	0.205
PI4KA	pDC (c2)	6.26245149865138e-42	1.04752026217942e-37	1.97140693206021	0.722	0.312
IL7R	pDC (c2)	7.39123137279076e-42	1.23633127172671e-37	1.03309283179962	0.834	0.314
ICAM2	pDC (c2)	2.40525591390478e-41	4.02327156718853e-37	1.07380896257164	0.801	0.37
ENSCAFG00000046600	pDC (c2)	4.9265178671843e-41	8.24058643643918e-37	1.4030363165986	0.901	0.651
GTF2F2	pDC (c2)	5.34567491495807e-41	8.94171043025037e-37	1.28016128521541	0.887	0.721
FARP1	pDC (c2)	3.12540174982654e-40	5.22785950693486e-36	0.396233225105136	0.278	0.028
MPZL1	pDC (c2)	3.5415561514108e-39	5.92396097446485e-35	0.624680828956245	0.477	0.105
IRF8	pDC (c2)	1.18897030255197e-38	1.98879062507868e-34	0.932829568320188	0.57	0.163
ADGRE2	pDC (c2)	1.88109898423742e-38	3.14651427093393e-34	0.398933719315272	0.311	0.038
VCL	pDC (c2)	4.69023376053677e-38	7.84535401124985e-34	1.06038436756114	0.682	0.259
DNASE2	pDC (c2)	5.62440728726979e-38	9.40794606941619e-34	0.823111875353363	0.642	0.215
NARF	pDC (c2)	1.01271838409292e-37	1.69397404107223e-33	0.80118781613873	0.563	0.164
DYNC2H1	pDC (c2)	1.99810240074463e-37	3.34222588572554e-33	0.766329456701475	0.517	0.135
AS3MT	pDC (c2)	2.34403938100752e-37	3.92087467261129e-33	0.958269119358864	0.834	0.441
FDFT1	pDC (c2)	2.53615553412581e-37	4.24222736193224e-33	0.889008504944527	0.563	0.164
ENSCAFG00000000069	pDC (c2)	2.90392206798743e-37	4.85739044312258e-33	1.00253684732849	0.629	0.222
ARHGAP45	pDC (c2)	5.94658301589991e-37	9.94684941069578e-33	1.10665988506386	0.974	0.811
MAGT1	pDC (c2)	5.27017755311504e-36	8.81542599309553e-32	0.722453777489687	0.51	0.137
DSE	pDC (c2)	5.88930482040439e-36	9.85104017309042e-32	0.841693683022613	0.722	0.295
TMCO4	pDC (c2)	7.36284894322202e-36	1.23158374273275e-31	0.484344108877913	0.298	0.04
ENSCAFG00000000842	pDC (c2)	1.84625204691502e-35	3.08822579887475e-31	0.927665795527581	0.987	0.951
SPCS2	pDC (c2)	3.33688588750196e-35	5.58160902402452e-31	0.975247667455327	0.921	0.761
TPMT	pDC (c2)	3.9332035067221e-35	6.57906950569405e-31	0.429258270789081	0.305	0.043
RBBP5	pDC (c2)	4.27408995790712e-35	7.14927027259123e-31	0.583727331132575	0.371	0.068
NRBF2	pDC (c2)	4.42219704454802e-35	7.39700899641548e-31	0.988133064596574	0.715	0.31
ERP29	pDC (c2)	4.55296613541839e-35	7.61574645471433e-31	0.604594124094045	0.424	0.093
MYO1E	pDC (c2)	5.75048470563187e-35	9.61883576711042e-31	0.610760176466594	0.411	0.085
ENSCAFG00000011134	pDC (c2)	1.68793186756941e-34	2.82340363488335e-30	0.876254099119872	0.967	0.883
SEPTIN6	pDC (c2)	5.40585569662646e-34	9.04237482374708e-30	0.890439382141329	0.967	0.868
KDM1B	pDC (c2)	5.91825174254517e-34	9.8994596897553e-30	0.59837538035229	0.45	0.107
ATP1B1	pDC (c2)	2.08426691461405e-33	3.48635326807492e-29	1.13515107219539	0.815	0.507
CD22	pDC (c2)	4.37413922793378e-33	7.31662268656484e-29	0.378651291642011	0.265	0.032
KYAT3	pDC (c2)	2.32170045840894e-32	3.88350835678064e-28	0.684625325474379	0.483	0.132
ACAA1	pDC (c2)	2.44343575568175e-32	4.08713498852887e-28	1.05294040941735	0.887	0.69
DNASE1L1	pDC (c2)	6.18606833468061e-32	1.03474365034202e-27	0.988071625410255	0.914	0.803
GSTP1	pDC (c2)	1.24287541356936e-31	2.07895770427746e-27	0.947046637627124	0.775	0.377
CYBB	pDC (c2)	1.58507951442074e-31	2.65136250377157e-27	0.79129416351934	0.675	0.261
FCER1A	pDC (c2)	1.78192367368629e-31	2.98062372897506e-27	0.91497872057515	0.907	0.5
PNN	pDC (c2)	1.79151103295485e-31	2.99666050482358e-27	0.988508766206892	0.927	0.685
CYSTM1	pDC (c2)	3.29815476050602e-31	5.51682346789842e-27	0.88774643120703	0.947	0.876
BCL11A	pDC (c2)	6.22986067258796e-31	1.04206879470379e-26	0.841018313105374	0.523	0.169
OXLD1	pDC (c2)	7.18538523963366e-31	1.20189938903352e-26	0.844356248993286	0.768	0.377
CAT	pDC (c2)	9.75810386901531e-31	1.63223803417019e-26	0.880293561429922	0.854	0.549
ENSCAFG00000046442	pDC (c2)	9.8259847731209e-31	1.64359247299993e-26	0.862815780726362	0.947	0.943
SEMA4A	pDC (c2)	1.63404684179635e-30	2.73327015227276e-26	0.86025145036192	0.841	0.51
SPCS1	pDC (c2)	1.81465457032933e-30	3.03537269978987e-26	0.890196272897601	0.589	0.231
ERN1	pDC (c2)	2.87147521493339e-30	4.80311659201908e-26	0.712818951529425	0.457	0.123
NUCB2	pDC (c2)	3.24188779160431e-30	5.42270570901653e-26	0.99362657305444	0.907	0.665
GMFG	pDC (c2)	4.5844515441147e-30	7.66841209784065e-26	0.664359641670729	0.974	0.954
THY1	pDC (c2)	5.84237500447267e-30	9.77254066998144e-26	1.00033231513678	0.55	0.19
TFPT	pDC (c2)	9.2055910145917e-30	1.53981920901075e-25	0.437441324233131	1	0.997
SLC29A1	pDC (c2)	1.48835084072285e-29	2.48956445127712e-25	0.49082055904122	0.384	0.085
GNG10	pDC (c2)	2.53411718438336e-29	4.23881781431804e-25	0.96947818897664	0.914	0.776
SQLE	pDC (c2)	5.20996811671641e-29	8.71471366883154e-25	0.462465805679165	0.338	0.066
NDUFA6	pDC (c2)	1.12151379798938e-28	1.87595612989684e-24	0.844860626006207	0.934	0.838
NISCH	pDC (c2)	1.35405305831672e-28	2.26492455064638e-24	0.514240394751689	0.404	0.098
ENSCAFG00000008154	pDC (c2)	4.12193716991723e-28	6.89476430412054e-24	0.582660070063423	0.464	0.126
TCF25	pDC (c2)	6.98577025010473e-28	1.16850978973502e-23	1.26199122677028	0.881	0.712
ENSCAFG00000023531	pDC (c2)	7.45312123384805e-28	1.24668358878576e-23	0.374061560950292	0.311	0.056
PDCD4	pDC (c2)	7.46147254963539e-28	1.24808051337751e-23	1.01589370327437	0.762	0.46
ERLIN1	pDC (c2)	8.5497289241106e-28	1.43011315713598e-23	0.582891429907069	0.338	0.072
BRMS1L	pDC (c2)	1.1268781046366e-27	1.88492900562565e-23	0.414042113574082	0.265	0.041
MPEG1	pDC (c2)	1.33421815221428e-27	2.23174670320882e-23	0.582210147894251	0.53	0.179
CCND1	pDC (c2)	1.38188956844616e-27	2.31148668113989e-23	1.13245755104933	0.854	0.572
ARF5	pDC (c2)	2.76454611888556e-27	4.62425629305988e-23	0.668173215611259	0.497	0.166
KCNIP3	pDC (c2)	3.76872232738517e-27	6.30394183701717e-23	0.63842736916896	0.57	0.216
TRAM1	pDC (c2)	3.89947431251504e-27	6.52265068254391e-23	0.853407907359873	0.887	0.681
BACE1	pDC (c2)	5.89498416207181e-27	9.86054000789751e-23	0.429112353663417	0.258	0.041
PRXL2A	pDC (c2)	7.05131753544242e-27	1.17947388415345e-22	0.483307191152723	0.358	0.084
ST3GAL1	pDC (c2)	8.34960450636616e-27	1.39663834577987e-22	0.49240685202643	0.391	0.098
ENSCAFG00000025115	pDC (c2)	8.7711763711272e-27	1.46715467159845e-22	0.859594117325883	0.907	0.686
UNC93B1	pDC (c2)	9.43938724324526e-27	1.57892630417763e-22	0.842769290357299	0.927	0.79
SNX18	pDC (c2)	9.52843353859839e-27	1.59382107800135e-22	0.685547979121949	0.603	0.239
ENSCAFG00000004924	pDC (c2)	1.04052273894539e-26	1.74048238543395e-22	0.563990794751091	0.457	0.131
FCHO1	pDC (c2)	1.14604270559386e-26	1.91698563364685e-22	0.538446898367769	0.384	0.098
PGLS	pDC (c2)	3.25173873452733e-26	5.43918338124386e-22	0.689526868802192	0.927	0.921
ZNF706	pDC (c2)	8.08681232431239e-26	1.35268109748773e-21	0.851182270862184	0.656	0.344
H2AC18	pDC (c2)	1.44674761101403e-25	2.41997472894317e-21	0.957631792684192	0.868	0.563
PIK3AP1	pDC (c2)	1.58267401324261e-25	2.64733882195091e-21	0.69908000115071	0.497	0.176
PLPP1	pDC (c2)	2.1007815340922e-25	3.51397727207602e-21	0.51197358403811	0.45	0.14
TOB2	pDC (c2)	4.04025347419856e-25	6.75813198629193e-21	0.690238769972159	0.636	0.286
ENSCAFG00000050001	pDC (c2)	9.23079303185424e-25	1.54403475043826e-20	0.697675601497188	0.503	0.178
ASPH	pDC (c2)	9.58766478095827e-25	1.60372868791089e-20	0.546007673879213	0.457	0.149
SEC61G	pDC (c2)	9.89969976789091e-25	1.65592278017511e-20	0.690736907866221	0.98	0.942
NBEAL2	pDC (c2)	1.01500654127789e-24	1.69780144159553e-20	0.617822188604401	0.47	0.154
CSNK1G1	pDC (c2)	1.21514980017458e-24	2.03258107075202e-20	0.525355049603863	0.987	0.99
FLNB	pDC (c2)	1.31295167521841e-24	2.19617426713784e-20	0.440907172193758	0.291	0.058
GLT1D1	pDC (c2)	1.54185257948024e-24	2.57905680969659e-20	0.290910171879093	0.258	0.044
RIIAD1	pDC (c2)	1.77277813676223e-24	2.96532598936218e-20	0.40144414353046	0.311	0.065
FAU	pDC (c2)	6.61055134057512e-24	1.105746922738e-19	0.304853792376113	1	1
CLMN	pDC (c2)	7.0285891113386e-24	1.17567210065361e-19	0.442871271206973	0.318	0.071
ENSCAFG00000029884	pDC (c2)	8.0635373260212e-24	1.34878788852357e-19	0.288676958774003	1	1
EBPL	pDC (c2)	8.23584250952821e-24	1.37760937656878e-19	0.817161890409764	0.748	0.48
HOMER3	pDC (c2)	8.54379212593692e-24	1.42912010890547e-19	0.521822010071063	0.444	0.14
REEP3	pDC (c2)	1.28035361520507e-23	2.14164749215352e-19	0.706098732305563	0.821	0.5
STARD10	pDC (c2)	2.7790787836358e-23	4.6485650813876e-19	0.609382685033507	0.47	0.161
KRTCAP3	pDC (c2)	3.50313977389405e-23	5.85970189979258e-19	0.395209248700803	0.278	0.056
ENSCAFG00000046992	pDC (c2)	5.07063808504859e-23	8.48165632486078e-19	0.345593064942833	1	0.999
TAX1BP1	pDC (c2)	6.01492638541655e-23	1.00611673648863e-18	0.727155709762966	0.914	0.832
TPT1	pDC (c2)	9.35546680542627e-23	1.56488893254365e-18	0.508035416252928	1	0.999
PRDX1	pDC (c2)	1.28665657429097e-22	2.15219045181651e-18	0.624279935916468	0.954	0.938
ANAPC11	pDC (c2)	1.63341804398419e-22	2.73221836217235e-18	0.753826210220836	0.914	0.796
OCIAD1	pDC (c2)	1.74681342583392e-22	2.92189481739239e-18	0.709334120895052	0.808	0.572
ENSCAFG00000041860	pDC (c2)	3.60277818818696e-22	6.02636707538032e-18	0.775481279609152	0.788	0.579
ATAD2	pDC (c2)	5.06413491127542e-22	8.47077846609039e-18	0.560717147601445	0.47	0.168
ENSCAFG00000009523	pDC (c2)	5.48457662654798e-22	9.17405132322681e-18	0.269405744884152	1	1
SC5D	pDC (c2)	5.56635920695323e-22	9.31084904547067e-18	0.374908621563954	0.285	0.063
PRDX4	pDC (c2)	1.52085147894258e-21	2.54392826882725e-17	0.69035635568376	0.735	0.405
CBLB	pDC (c2)	2.03640255577372e-21	3.40629055504271e-17	0.657273308654689	0.49	0.185
PPP1R12C	pDC (c2)	2.84305356374382e-21	4.75557569607429e-17	0.66377469153478	0.589	0.28
TPM4	pDC (c2)	3.95660924283476e-21	6.6182202804897e-17	0.798136268584104	0.921	0.816
CTSB	pDC (c2)	4.64557694300074e-21	7.77065655255734e-17	0.603286527787786	0.576	0.251
DYNLRB1	pDC (c2)	5.09268660488409e-21	8.51853688398961e-17	0.614797773595531	0.94	0.906
JPT2	pDC (c2)	5.52192712049809e-21	9.23652749445716e-17	0.431922690194454	0.318	0.081
FRYL	pDC (c2)	1.06652807940525e-20	1.78398151842117e-16	0.566367606395711	0.444	0.161
RUNX2	pDC (c2)	1.42073881459226e-20	2.37646981516847e-16	0.35847350223966	0.325	0.083
SERPINB1	pDC (c2)	2.25255592538885e-20	3.76785029639794e-16	0.928992862728166	0.907	0.776
PRCP	pDC (c2)	2.53207290739542e-20	4.23539835220032e-16	0.63949778995337	0.755	0.445
RBM47	pDC (c2)	2.63384776259712e-20	4.40563715249621e-16	0.360672379352523	0.285	0.068
TLR3	pDC (c2)	3.42264304384562e-20	5.72505501944057e-16	0.603768636700793	0.49	0.194
PTPRS	pDC (c2)	7.03556754114276e-20	1.17683938260695e-15	0.347325413735747	0.311	0.075
BTG2	pDC (c2)	8.93804330448811e-20	1.49506650354173e-15	0.719982845609343	0.477	0.186
BDH1	pDC (c2)	1.08828344516083e-19	1.82037171872052e-15	0.564078875161552	0.43	0.155
SEC61B	pDC (c2)	4.67268886357493e-19	7.81600666210178e-15	0.520324540618338	0.96	0.958
USP21	pDC (c2)	5.47083739046898e-19	9.15106970303747e-15	0.536141874011447	0.954	0.937
FKBP2	pDC (c2)	9.48825800317045e-19	1.58710091619032e-14	0.763632169073424	0.868	0.718
KRTCAP2	pDC (c2)	1.15651150751677e-18	1.9344967986233e-14	0.424887359036828	0.954	0.971
GAS7	pDC (c2)	1.27636673328333e-18	2.13497863476303e-14	0.461507819155055	0.391	0.131
DRAM2	pDC (c2)	1.89898894067302e-18	3.17643880106376e-14	0.649225561081719	0.649	0.349
SNRPD2	pDC (c2)	3.13255621949654e-18	5.23982678835186e-14	0.397605209859255	0.987	0.987
SCARB2	pDC (c2)	6.11294594737235e-18	1.02251246861697e-13	0.553237284960124	0.629	0.32
ENSCAFG00000044682	pDC (c2)	6.46880835203706e-18	1.08203757304524e-13	0.449446323715987	0.967	0.984
RASGRP2	pDC (c2)	8.74165708983972e-18	1.46221698141749e-13	0.487599704707817	0.483	0.195
SPATA24	pDC (c2)	1.1058190748429e-17	1.84970356648973e-13	0.523105280331982	0.457	0.194
SPCS3	pDC (c2)	1.46140324317131e-17	2.44448920485265e-13	0.589557695064537	0.907	0.76
ENSCAFG00000000370	pDC (c2)	2.38690843010603e-17	3.99258173103835e-13	0.563509088008455	0.914	0.862
MAP1S	pDC (c2)	3.39952514719268e-17	5.68638571370919e-13	0.463047139266534	0.358	0.12
TMBIM6	pDC (c2)	3.41312738219162e-17	5.70913817219192e-13	0.488849993802222	0.967	0.944
ATP5PF	pDC (c2)	3.80109242076895e-17	6.35808729222023e-13	0.439329536540548	0.947	0.933
ATP6V0E1	pDC (c2)	4.66605381660412e-17	7.8049082190337e-13	0.386857967265613	0.98	0.995
CHD9	pDC (c2)	4.802746149222e-17	8.03355348380364e-13	0.623000989795193	0.709	0.468
STRADB	pDC (c2)	8.65881053900428e-17	1.44835923885925e-12	0.328240898538442	0.285	0.077
SEMA4D	pDC (c2)	1.06883564958997e-16	1.78784139106915e-12	0.531281823247075	0.702	0.414
AKNA	pDC (c2)	1.12929961593185e-16	1.8889794675692e-12	0.339728145544023	0.305	0.089
ANKRD12	pDC (c2)	1.43502824161614e-16	2.40037173975131e-12	0.709476282002866	0.94	0.864
TRAF3IP3	pDC (c2)	1.50080536020384e-16	2.51039712601296e-12	0.648428561382686	0.616	0.334
ENSCAFG00000004703	pDC (c2)	1.6354390319076e-16	2.73559886867184e-12	0.527845661433462	0.974	0.948
ENSCAFG00000031952	pDC (c2)	2.25377227762668e-16	3.76988488878615e-12	0.263682031992455	1	0.998
RHBDD2	pDC (c2)	3.19076716664785e-16	5.33719623965186e-12	0.445104929164655	0.497	0.222
SLC25A39	pDC (c2)	3.96365583005752e-16	6.63000710693721e-12	0.606877851788102	0.682	0.431
ENSCAFG00000000580	pDC (c2)	4.41299417151152e-16	7.38161535068731e-12	0.719445104530661	0.801	0.578
ATP10D	pDC (c2)	4.65031898144839e-16	7.77858856026872e-12	0.688260320208537	0.695	0.462
TSTD1	pDC (c2)	4.6666766662563e-16	7.80595005964691e-12	0.605244610558926	0.808	0.584
TBRG4	pDC (c2)	4.8006662561786e-16	8.03007444670995e-12	0.484519013242296	0.437	0.193
CHCHD10	pDC (c2)	5.56043120158978e-16	9.30093327089923e-12	0.582748404883977	0.808	0.612
PCYT1A	pDC (c2)	6.07428246132705e-16	1.01604522730618e-11	0.580541395087684	0.55	0.29
SRPK2	pDC (c2)	6.59086610379665e-16	1.10245417318207e-11	0.662669336553017	0.795	0.587
FAM107B	pDC (c2)	7.02760337257719e-16	1.17550721613099e-11	0.515277585562911	0.477	0.206
SPAG4	pDC (c2)	7.19284656718773e-16	1.20314744529349e-11	0.399652233755662	0.384	0.144
USP47	pDC (c2)	8.38793099180603e-16	1.40304921699939e-11	0.637087831633349	0.702	0.446
ADAM19	pDC (c2)	8.83114901263567e-16	1.47718629534357e-11	0.428014082199657	0.404	0.157
MICU1	pDC (c2)	9.78290644729767e-16	1.63638676143948e-11	0.455235341310764	0.397	0.16
DNAJB9	pDC (c2)	2.13985838410976e-15	3.5793411191004e-11	0.349663344693738	0.325	0.105
SLC2A4RG	pDC (c2)	2.20496184878427e-15	3.68823968446145e-11	0.573426298565952	0.709	0.438
MIA3	pDC (c2)	2.25534015599305e-15	3.77250747892958e-11	0.660024477546302	0.656	0.418
ENSCAFG00000009692	pDC (c2)	2.25670674695018e-15	3.77479337562357e-11	0.533282422646753	0.881	0.777
TM9SF2	pDC (c2)	3.20212184473149e-15	5.35618920968237e-11	0.494792329693192	0.503	0.246
MGST3	pDC (c2)	3.55712294903419e-15	5.94999955684949e-11	0.830081221353618	0.901	0.757
SUCLA2	pDC (c2)	3.90060143932923e-15	6.52453602756601e-11	0.482156252504855	0.384	0.152
PLPP7	pDC (c2)	4.0487293412276e-15	6.77230956907141e-11	0.277794720883202	0.252	0.068
ENSCAFG00000043730	pDC (c2)	4.12406917047908e-15	6.89833050146035e-11	0.443355134612597	0.987	0.974
HSDL2	pDC (c2)	7.41133080583081e-15	1.23969330389132e-10	0.499491840562825	0.868	0.764
TXNDC16	pDC (c2)	1.09142339699294e-14	1.82562391615009e-10	0.455225429954067	0.411	0.172
TXNDC5	pDC (c2)	1.33118399703711e-14	2.22667147184398e-10	0.405205376920552	0.265	0.08
CCR5	pDC (c2)	1.58224365815693e-14	2.6466189669991e-10	0.622960524718147	0.576	0.322
NDUFS5	pDC (c2)	1.69178917860394e-14	2.82985575905081e-10	0.424112523073964	0.96	0.951
TRIM22	pDC (c2)	2.31770239169063e-14	3.87682079058092e-10	0.478129581318552	0.371	0.142
PFDN5	pDC (c2)	2.36618710864103e-14	3.95792117662385e-10	0.389822036127984	0.974	0.972
GRK2	pDC (c2)	2.37726402913754e-14	3.97644954153836e-10	0.46436285881694	0.517	0.265
ZNF622	pDC (c2)	2.38221953363947e-14	3.98473861391875e-10	0.551153151394216	0.464	0.23
SND1	pDC (c2)	2.52455909901244e-14	4.22283000491811e-10	0.535296607611398	0.437	0.204
INSIG1	pDC (c2)	2.66739460078332e-14	4.46175094873026e-10	0.325679773933582	0.252	0.07
RESF1	pDC (c2)	2.67900203301102e-14	4.48116670061753e-10	0.740540540610908	0.636	0.379
DYRK1B	pDC (c2)	3.47307349531209e-14	5.80941003560854e-10	0.271320906421553	0.993	0.997
SHMT1	pDC (c2)	3.66971354614075e-14	6.13832984862964e-10	0.322936255955729	0.278	0.088
JAML	pDC (c2)	4.36553397046218e-14	7.3022286723921e-10	0.317498534304607	0.265	0.079
SEPTIN1	pDC (c2)	4.84342980278684e-14	8.10160503112154e-10	0.492201550701516	0.517	0.265
APPL1	pDC (c2)	5.30885014140386e-14	8.88011363152623e-10	0.50367058153124	0.748	0.5
SRP14	pDC (c2)	5.54275383864809e-14	9.27136434590666e-10	0.488421603556802	0.927	0.88
CYFIP2	pDC (c2)	6.90378980225009e-14	1.15479692022237e-09	0.359314792964107	0.311	0.105
ENSCAFG00000010923	pDC (c2)	7.11786750329465e-14	1.1906056972761e-09	0.429968068130112	0.391	0.155
TAGAP	pDC (c2)	7.92235064344994e-14	1.32517159212987e-09	0.457564958152457	0.417	0.18
TRIM25	pDC (c2)	8.29334447534113e-14	1.38722773039031e-09	0.574789952686143	0.609	0.37
COX4I1	pDC (c2)	1.20880634032749e-13	2.02197036546579e-09	0.327711090682836	0.987	0.991
LRIF1	pDC (c2)	1.26758928448847e-13	2.12029659616387e-09	0.49537275518909	0.656	0.398
PRELID2	pDC (c2)	1.30393452409708e-13	2.18109127845719e-09	0.534763077572356	0.642	0.396
LAMP1	pDC (c2)	1.30966391271536e-13	2.19067482679899e-09	0.443706260704299	0.364	0.137
HDGF	pDC (c2)	1.46146429781462e-13	2.44459133095451e-09	0.57896130704855	0.616	0.384
CDK20	pDC (c2)	1.51925302884976e-13	2.541254541357e-09	0.41453852877331	0.45	0.204
SSR4	pDC (c2)	1.61980409811766e-13	2.7094463149214e-09	0.313644573789565	0.987	0.991
ENSCAFG00000029025	pDC (c2)	1.94446524473656e-13	3.25250701487085e-09	0.323240863130816	0.298	0.101
OGT	pDC (c2)	2.28731673374372e-13	3.82599470053313e-09	0.53953844266309	0.755	0.555
IFI44	pDC (c2)	3.84585395740169e-13	6.43295991454581e-09	0.605761885104381	0.464	0.222
FAM117A	pDC (c2)	7.45513862463291e-13	1.24702103774235e-08	0.318852615332234	0.325	0.12
TMEM147	pDC (c2)	7.78737795174248e-13	1.30259470998796e-08	0.388695216708396	0.96	0.903
NOC3L	pDC (c2)	1.11004587312377e-12	1.85677373197412e-08	0.482732271084427	0.457	0.236
PMVK	pDC (c2)	1.16491737003185e-12	1.94855728485228e-08	0.334813398872545	0.411	0.178
PARK7	pDC (c2)	1.21362016354102e-12	2.03002244755506e-08	0.463636155947832	0.868	0.721
NDFIP1	pDC (c2)	1.24304542750654e-12	2.07924208659019e-08	0.537498673141492	0.887	0.813
FUT8	pDC (c2)	1.27092180575234e-12	2.12587090448194e-08	0.44239770433485	0.477	0.237
LRP8	pDC (c2)	2.13641698684246e-12	3.57358469389138e-08	0.505275434662624	0.841	0.698
ENSCAFG00000031588	pDC (c2)	2.19604576426673e-12	3.67332574988895e-08	0.562164870654053	0.828	0.714
LEMD3	pDC (c2)	2.36141356390716e-12	3.94993646834751e-08	0.35442393826618	0.305	0.113
RMC1	pDC (c2)	2.53838717490192e-12	4.24596022745845e-08	0.264296173713792	0.258	0.084
CCS	pDC (c2)	2.81440567897956e-12	4.70765637922911e-08	0.579549003779198	0.702	0.506
ARHGAP15	pDC (c2)	3.00820730781021e-12	5.03182836377414e-08	0.394962668855083	0.47	0.225
HMGN3	pDC (c2)	3.28519809755718e-12	5.49515085778389e-08	0.519911297484883	0.861	0.751
HIPK3	pDC (c2)	4.37521322369325e-12	7.31841915927171e-08	0.555066075268931	0.603	0.378
MTMR6	pDC (c2)	4.65134509341808e-12	7.78030493776041e-08	0.349184242010554	0.397	0.18
GLT8D1	pDC (c2)	4.80921913255448e-12	8.04438084302388e-08	0.335268033641449	0.338	0.136
DNAJC3	pDC (c2)	4.84959903098417e-12	8.11192429912722e-08	0.464744224996972	0.887	0.804
RGS18	pDC (c2)	5.08153161271739e-12	8.49987792859238e-08	0.551061353429627	0.828	0.663
TMED5	pDC (c2)	5.30955372168245e-12	8.88129051025823e-08	0.479512845227253	0.834	0.679
ENSCAFG00000025105	pDC (c2)	6.14253320788846e-12	1.0274615296835e-07	0.296871802915785	0.278	0.099
TMEM59	pDC (c2)	7.82978212619992e-12	1.30968765624946e-07	0.50162844835308	0.901	0.806
PAIP2	pDC (c2)	1.1351753285712e-11	1.89880777210105e-07	0.517245911737146	0.775	0.647
DYRK3	pDC (c2)	1.24637790413602e-11	2.08481632024832e-07	0.524231759623593	0.57	0.355
UBAC2	pDC (c2)	1.30184117809269e-11	2.17758973859565e-07	0.423213040644962	0.444	0.226
ADA2	pDC (c2)	1.54071907881717e-11	2.57716080313748e-07	0.315945925848304	0.338	0.137
UBE2G1	pDC (c2)	1.56753226204819e-11	2.62201121472801e-07	0.288112026212828	0.311	0.123
TOP1	pDC (c2)	1.61551236465007e-11	2.70226753235017e-07	0.418436098887073	0.927	0.873
AZI2	pDC (c2)	1.67801962382524e-11	2.80682342477248e-07	0.277456557150673	0.278	0.1
UBL5	pDC (c2)	1.69153149338572e-11	2.82942472898629e-07	0.358915183031668	0.974	0.953
SDF2L1	pDC (c2)	1.76824178537718e-11	2.95773803440041e-07	0.477548999763316	0.921	0.79
TES	pDC (c2)	1.82844980412191e-11	3.05844798735471e-07	0.466698915298704	0.404	0.196
ALG5	pDC (c2)	2.4380406065007e-11	4.07811052249373e-07	0.433343055163143	0.589	0.384
KMT5B	pDC (c2)	2.45267112618412e-11	4.10258299276818e-07	0.368141686947441	0.397	0.181
COA6	pDC (c2)	2.53089784658642e-11	4.2334328279851e-07	0.376075133324336	0.404	0.2
ZNF280D	pDC (c2)	2.88162943520015e-11	4.82010155625929e-07	0.33285075500569	0.325	0.134
SSR1	pDC (c2)	3.04508744434154e-11	5.09351776815009e-07	0.465555249990363	0.576	0.348
TBC1D1	pDC (c2)	3.22530183283542e-11	5.3949623757838e-07	0.587671691150355	0.709	0.52
ALAD	pDC (c2)	3.63034855707064e-11	6.07248403141206e-07	0.571755831940638	0.417	0.223
RIPOR2	pDC (c2)	4.03242124249887e-11	6.74503101232786e-07	0.393313500267209	0.457	0.226
POP5	pDC (c2)	4.22737467444027e-11	7.07112961793624e-07	0.405588633068648	0.596	0.362
CSE1L	pDC (c2)	4.33351585582226e-11	7.24867197203389e-07	0.476892748327884	0.391	0.192
PARG	pDC (c2)	4.33543604003322e-11	7.25188386416357e-07	0.339137421112369	0.364	0.155
HLTF	pDC (c2)	5.05652067673106e-11	8.45804213596804e-07	0.489620576395515	0.742	0.556
YPEL3	pDC (c2)	5.1718108571689e-11	8.65088802078642e-07	0.466356060983649	0.609	0.385
TDRD3	pDC (c2)	5.44967368427267e-11	9.11566917168289e-07	0.391389558472913	0.377	0.172
IGF2R	pDC (c2)	8.11630321977228e-11	1.35761403957131e-06	0.255156652178154	0.298	0.115
COX19	pDC (c2)	9.31844480272098e-11	1.55869626215114e-06	0.312417427247738	0.272	0.103
SP100	pDC (c2)	9.73902030689633e-11	1.62904592673455e-06	0.503782774036889	0.768	0.564
SRPRA	pDC (c2)	1.11017547452151e-10	1.85699051623213e-06	0.534781431947186	0.623	0.446
TFRC	pDC (c2)	1.41270725805521e-10	2.36303543054894e-06	0.430202265772368	0.338	0.149
ENSCAFG00000015648	pDC (c2)	1.47788911112246e-10	2.47206511617454e-06	0.561745273812085	0.503	0.305
HBS1L	pDC (c2)	1.48195461053507e-10	2.47886547704201e-06	0.482280740390234	0.583	0.399
STX7	pDC (c2)	1.61401555260069e-10	2.69976381483517e-06	0.406293344502472	0.556	0.34
MRPS34	pDC (c2)	1.70715947589913e-10	2.85556565533648e-06	0.455675020790485	0.775	0.628
ZNF644	pDC (c2)	1.76439304621762e-10	2.95130024840821e-06	0.414209448477255	0.563	0.352
CCPG1	pDC (c2)	2.01249990293499e-10	3.36630858763935e-06	0.387700367240333	0.629	0.381
TRMT10C	pDC (c2)	2.30942367126506e-10	3.86297297492507e-06	0.378014704310676	0.51	0.293
SELENOS	pDC (c2)	2.32141176918379e-10	3.88302546631373e-06	0.375257809938701	0.377	0.188
CNP	pDC (c2)	2.42925466649593e-10	4.06341428064775e-06	0.343416020047387	0.391	0.189
N4BP2L2	pDC (c2)	2.88763723249382e-10	4.83015079879241e-06	0.40682836607741	0.57	0.342
CRYBG1	pDC (c2)	3.13626633339992e-10	5.24603269587805e-06	0.455412810992083	0.543	0.338
DNAJC25	pDC (c2)	3.16617800045174e-10	5.29606594135562e-06	0.498928298091563	0.437	0.248
FAM214A	pDC (c2)	3.2255197517174e-10	5.3953268886977e-06	0.288881783359593	0.278	0.11
CORO1B	pDC (c2)	3.29657700598855e-10	5.51418435791704e-06	0.423685811499079	0.689	0.473
ARFIP1	pDC (c2)	3.52357995039537e-10	5.89389218302634e-06	0.468878217262541	0.589	0.409
LAMP2	pDC (c2)	3.74253112379953e-10	6.26013181077947e-06	0.527152972473576	0.735	0.57
DENND5B	pDC (c2)	4.16411552855301e-10	6.96531604461061e-06	0.407126049217274	0.49	0.29
HMGCR	pDC (c2)	4.21644102767204e-10	7.05284090698703e-06	0.467942914704672	0.377	0.189
BTK	pDC (c2)	4.68702662254432e-10	7.83998943152988e-06	0.549034279332024	0.649	0.45
TRIM59	pDC (c2)	5.04895942070359e-10	8.4453944230109e-06	0.356418679705439	0.285	0.115
TPD52	pDC (c2)	6.92517317911157e-10	1.15837371766999e-05	0.360790574894388	0.563	0.334
MAP4K1	pDC (c2)	7.695359195466e-10	1.2872027326256e-05	0.436368070926697	0.609	0.417
USO1	pDC (c2)	8.91116043536042e-10	1.49056980602274e-05	0.442692351700932	0.556	0.359
ROCK1	pDC (c2)	9.08826420576365e-10	1.52019395369809e-05	0.489057433316389	0.841	0.731
BDP1	pDC (c2)	1.47941698414096e-09	2.47462078937259e-05	0.403102697804093	0.623	0.421
VAV3	pDC (c2)	1.48699172026109e-09	2.48729105048072e-05	0.472705156156751	0.748	0.575
BAZ2A	pDC (c2)	1.69754000418583e-09	2.83947516500164e-05	0.38977857617609	0.523	0.332
WWOX	pDC (c2)	1.70292999369314e-09	2.84849100045051e-05	0.352152442252683	0.311	0.141
DCPS	pDC (c2)	1.89306814825644e-09	3.16653509158855e-05	0.475525877411485	0.675	0.523
MICOS13	pDC (c2)	2.08144473861183e-09	3.48163261427602e-05	0.451146781750353	0.795	0.663
CXCR4	pDC (c2)	2.09266883702072e-09	3.50040716368457e-05	1.32778265948745	0.662	0.481
SPSB2	pDC (c2)	2.37230968291573e-09	3.96816240661315e-05	0.361270087623277	0.424	0.219
ENSCAFG00000049186	pDC (c2)	2.40322288127289e-09	4.01987091350516e-05	0.466024491896484	0.834	0.701
C7H18orf32	pDC (c2)	2.5252544070811e-09	4.22399304672455e-05	0.411182268186189	0.49	0.295
UTRN	pDC (c2)	2.64454681457431e-09	4.42353345673846e-05	0.351222941244435	0.444	0.241
ENSCAFG00000007919	pDC (c2)	2.78702100302872e-09	4.66185003176615e-05	0.397708346458307	0.477	0.279
ENSCAFG00000033667	pDC (c2)	2.88179045872185e-09	4.82037090030404e-05	0.412229242721501	0.629	0.439
TRABD	pDC (c2)	3.04049925285846e-09	5.08584310025635e-05	0.476814889417798	0.669	0.507
EFR3A	pDC (c2)	3.07628303065998e-09	5.14569862538495e-05	0.422562662976573	0.523	0.333
ENSCAFG00000008336	pDC (c2)	3.10144571232775e-09	5.18778824301062e-05	0.358502479054065	0.417	0.221
SPSB3	pDC (c2)	3.18172525821016e-09	5.32207183940813e-05	0.348215982946787	0.397	0.204
NOP53	pDC (c2)	3.24339776731321e-09	5.4252314453848e-05	0.339935341947459	0.96	0.93
OAS1	pDC (c2)	3.25704494262129e-09	5.44805907552263e-05	0.308775522088934	0.464	0.24
NUMA1	pDC (c2)	3.35231702686361e-09	5.60742069083475e-05	0.457212862695948	0.384	0.201
PHAX	pDC (c2)	3.95737632964893e-09	6.61950338660377e-05	0.334678633400173	0.397	0.209
SKP1	pDC (c2)	4.32054323428963e-09	7.22697266799627e-05	0.384725238010932	0.947	0.888
SNX4	pDC (c2)	4.86142551038153e-09	8.13170645121519e-05	0.314455874827906	0.318	0.149
BIN2	pDC (c2)	4.98297048695632e-09	8.33501473353184e-05	0.369634304854898	0.689	0.491
ENSCAFG00000043193	pDC (c2)	5.44100101318996e-09	9.10116239476285e-05	0.344710379842966	0.914	0.922
TIMM21	pDC (c2)	5.51092198566051e-09	9.21811920541434e-05	0.334845525628941	0.371	0.194
LMTK2	pDC (c2)	6.35162583417013e-09	0.000106243645328164	0.357340099941798	0.358	0.177
SLC38A1	pDC (c2)	6.56333605099227e-09	0.000109784922124948	0.316567395804691	0.709	0.544
NCOA4	pDC (c2)	7.12351936035148e-09	0.000119155108340599	0.362648065010366	0.662	0.452
NUP107	pDC (c2)	7.36511147683706e-09	0.000123196219673053	0.282884941772617	0.258	0.104
SEC61A1	pDC (c2)	7.8257564335829e-09	0.000130901427864541	0.375209444042907	0.722	0.568
TSPYL2	pDC (c2)	8.2265879494607e-09	0.000137606136630629	0.312699489993338	0.298	0.135
RBL2	pDC (c2)	8.51965065362382e-09	0.000142508196483166	0.356224952134347	0.384	0.2
ARL14EP	pDC (c2)	9.42316576119034e-09	0.000157621293687431	0.360589953325341	0.728	0.54
REST	pDC (c2)	1.10092036461439e-08	0.000184150949389049	0.408651314118921	0.702	0.53
CRIPT	pDC (c2)	1.12348978892462e-08	0.000187926136993421	0.451289489143875	0.589	0.381
ARHGEF18	pDC (c2)	1.3090387354367e-08	0.000218962909276498	0.311432976963617	0.331	0.16
SH2D3C	pDC (c2)	1.52900109321425e-08	0.000255756012861947	0.418502215986318	0.351	0.18
MYD88	pDC (c2)	1.54473291544889e-08	0.000258387474767136	0.294714809279849	0.298	0.137
GTF2F1	pDC (c2)	1.69784680147168e-08	0.000283998834482169	0.436062076038646	0.748	0.611
NUDT1	pDC (c2)	1.80537295190728e-08	0.00030198473366553	0.324551292582286	0.397	0.22
DDX24	pDC (c2)	2.07360137857255e-08	0.00034685130259383	0.45684624763252	0.788	0.661
STAT2	pDC (c2)	2.09069811050558e-08	0.000349711072944269	0.290706002709897	0.331	0.16
OSGEPL1	pDC (c2)	2.36452242411865e-08	0.000395513665882326	0.385634999219824	0.49	0.316
ABHD2	pDC (c2)	2.43707849810508e-08	0.000407650120378037	0.349934267489541	0.358	0.182
DERL2	pDC (c2)	2.45953277179409e-08	0.000411406046737997	0.384016810841842	0.616	0.441
KRT10	pDC (c2)	2.57104238457019e-08	0.000430058259667055	0.392940665108512	0.762	0.596
NCF4	pDC (c2)	2.60450807697437e-08	0.000435656066035503	0.306599186845595	0.331	0.162
CDC26	pDC (c2)	2.74746215601226e-08	0.000459567994836171	0.442464753470502	0.55	0.359
ENSCAFG00000024271	pDC (c2)	2.97707267346921e-08	0.000497974946091195	0.38516645847425	0.536	0.369
TLR7	pDC (c2)	3.08704709950533e-08	0.000516370368334256	0.339107763911414	0.391	0.204
SMIM4	pDC (c2)	3.15018353892079e-08	0.00052693120055528	0.41146949784771	0.762	0.589
PSMG4	pDC (c2)	3.42649542547681e-08	0.000573149889819506	0.317056292238145	0.874	0.762
AIFM2	pDC (c2)	3.6281194079869e-08	0.000606875533373968	0.439542343850751	0.57	0.408
MYO5A	pDC (c2)	3.87667399883548e-08	0.000648451259785211	0.345042781186939	0.477	0.29
ENSCAFG00000018753	pDC (c2)	3.98187291630348e-08	0.000666047882710083	0.360366934758951	0.94	0.893
PARP15	pDC (c2)	4.42300248147515e-08	0.000739835625076348	0.356755769122336	0.589	0.428
PDIA4	pDC (c2)	4.62419369584167e-08	0.000773488879503435	0.403279919189217	0.775	0.621
IFI44L	pDC (c2)	5.60790838506818e-08	0.000938034835570354	0.354638618251517	0.278	0.124
DOCK5	pDC (c2)	6.11208870880946e-08	0.00102236907832256	0.278960071312302	0.358	0.185
TMED2	pDC (c2)	6.43978342707503e-08	0.00107718257384684	0.32372290742498	0.344	0.181
U2AF1L4	pDC (c2)	7.71218857953952e-08	0.00129001778369958	0.360241642628857	0.636	0.484
ENSCAFG00000031806	pDC (c2)	7.93430683997088e-08	0.00132717150512193	0.392265703174533	0.331	0.162
CSTF2T	pDC (c2)	8.23995804006943e-08	0.00137829778136241	0.365620983413091	0.358	0.191
PHOSPHO2	pDC (c2)	9.22995098730416e-08	0.00154389390164637	0.358136177955153	0.331	0.174
CDKN1B	pDC (c2)	9.95521115545972e-08	0.00166520816997375	0.474376031459911	0.457	0.298
TRMT112	pDC (c2)	1.05362366819391e-07	0.00176239630978796	0.272147765033376	0.934	0.9
FKBP11	pDC (c2)	1.15221891603691e-07	0.00192731658085494	0.348706036881728	0.914	0.846
LNPEP	pDC (c2)	1.15893079127853e-07	0.00193854353457159	0.277970489963875	0.417	0.236
UBL4A	pDC (c2)	1.16033546531742e-07	0.00194089313283644	0.355499130478562	0.788	0.715
FKBP5	pDC (c2)	1.34816231362532e-07	0.00225507110200108	0.284880580924697	0.325	0.158
PCMTD1	pDC (c2)	1.400074168162e-07	0.00234190406108458	0.293880967266503	0.536	0.356
MSH6	pDC (c2)	1.48265973470895e-07	0.00248004493824767	0.38699051709217	0.377	0.219
CHD2	pDC (c2)	1.57734844070318e-07	0.0026384307367642	0.45121007141616	0.642	0.478
MRPL28	pDC (c2)	1.6879242965507e-07	0.00282339097084035	0.343940243885674	0.954	0.926
IKZF1	pDC (c2)	1.77963022768048e-07	0.00297678748184114	0.475249009362319	0.656	0.51
CCDC66	pDC (c2)	1.78576675850024e-07	0.00298705205694334	0.353180535270655	0.305	0.149
SYPL1	pDC (c2)	1.89635833413339e-07	0.00317203858550492	0.302517093422573	0.404	0.231
RIOK1	pDC (c2)	2.39401341719207e-07	0.00400446624293717	0.325189146554927	0.43	0.256
UBXN4	pDC (c2)	2.60636166393801e-07	0.00435966115526911	0.316640918855218	0.894	0.825
EHMT1	pDC (c2)	2.62221037762217e-07	0.0043861712986486	0.432498732049145	0.457	0.297
DNAJC1	pDC (c2)	2.79902181879861e-07	0.00468192379630443	0.398144759438126	0.616	0.446
GNPDA2	pDC (c2)	2.80964698132324e-07	0.00469969650565938	0.266156175681709	0.331	0.172
ATP6V0A2	pDC (c2)	3.00052564228234e-07	0.00501897924184566	0.287407641247371	0.358	0.191
RRBP1	pDC (c2)	3.32987203006728e-07	0.00556987694469354	0.522586260686739	0.722	0.648
TXNL4A	pDC (c2)	3.34205871028459e-07	0.00559026160469303	0.392871417826996	0.623	0.473
PEBP1	pDC (c2)	4.01001641892713e-07	0.0067075544639394	0.339681179131648	0.444	0.275
POR	pDC (c2)	4.4333695011764e-07	0.00741569716461776	0.338144534863722	0.517	0.355
GINM1	pDC (c2)	4.45478098305961e-07	0.0074515121503638	0.366433361468316	0.689	0.571
NUBP2	pDC (c2)	5.30591553089869e-07	0.00887520490853424	0.345272019134989	0.722	0.613
ENSCAFG00000024295	pDC (c2)	5.6296935604552e-07	0.00941678841857342	0.298338530756501	0.331	0.181
ENSCAFG00000006614	pDC (c2)	5.887943339129e-07	0.00984876282336107	0.258324167170928	0.291	0.147
RPN2	pDC (c2)	5.89385341862851e-07	0.00985864861333991	0.35706235617008	0.874	0.819
