# Supplementary material for: Characterization of canine tumor-infiltrating leukocyte transcriptomic signatures reveals conserved expression patterns with human osteosarcoma
Source: Cancer Immunol Immunother. 2025 Feb 11;74(3):105. doi: 10.1007/s00262-025-03950-3 (PMC11813853; doi:10.1007/s00262-025-03950-3)
Supplement: Supplementary file 7 — Supplementary file7 (CSV 59 KB) [file 262_2025_3950_MOESM7_ESM.csv]

gene	cluster	p_val	p_val_adj	avg_log2FC	pct.1	pct.2
ENSCAFG00000013905	CD4-_monocyte (c0)	0	0	0.805801003718354	0.991	0.885
ENSCAFG00000017688	CD4-_monocyte (c0)	0	0	0.638321644702939	0.997	0.923
CD79A	CD4-_monocyte (c0)	0	0	0.549179346279835	1	0.971
ENSCAFG00000046992	CD4-_monocyte (c0)	0	0	0.533192883993436	0.998	0.963
ENSCAFG00000045333	CD4-_monocyte (c0)	0	0	0.498957073356864	0.999	0.975
ENSCAFG00000006102	CD4-_monocyte (c0)	0	0	0.468479648005824	0.998	0.967
ENSCAFG00000029884	CD4-_monocyte (c0)	0	0	0.440574417688988	0.999	0.99
ENSCAFG00000042212	CD4-_monocyte (c0)	0	0	0.402781356593166	1	0.994
S100A5	CD4-_monocyte (c0)	6.22407599657246e-298	1.04110119194668e-293	0.917653126292379	0.908	0.579
ENSCAFG00000023111	CD4-_monocyte (c0)	3.53643425592463e-286	5.91539357988513e-282	0.842825876898353	0.943	0.659
ENSCAFG00000015122	CD4-_monocyte (c0)	3.41672124280227e-285	5.71514962283536e-281	0.440079816839712	0.998	0.964
NACA	CD4-_monocyte (c0)	1.08357890678993e-278	1.81250243738752e-274	0.450174843741405	0.997	0.956
ENSCAFG00000049043	CD4-_monocyte (c0)	3.53123448532913e-274	5.90669592361003e-270	0.428395986996392	1	0.992
TFPT	CD4-_monocyte (c0)	9.70844651710804e-259	1.62393184891666e-254	0.371672536043555	1	0.994
ENSCAFG00000043173	CD4-_monocyte (c0)	2.40054964069337e-247	4.0153993839878e-243	0.428370966612363	0.999	0.961
SLC25A6	CD4-_monocyte (c0)	4.52086697138134e-240	7.56205418302957e-236	0.431054352485051	0.996	0.945
ENSCAFG00000009523	CD4-_monocyte (c0)	2.06919735900393e-233	3.46114642240588e-229	0.340653187457156	1	0.984
ACTG1	CD4-_monocyte (c0)	6.7080597798097e-227	1.12205715936877e-222	0.535793965424771	0.995	0.945
SSR4	CD4-_monocyte (c0)	2.22788092948936e-226	3.72657643075685e-222	0.510130227724276	0.985	0.844
ENSCAFG00000031952	CD4-_monocyte (c0)	6.16250134150694e-219	1.03080159939387e-214	0.362941227168521	0.999	0.972
EEF1B2	CD4-_monocyte (c0)	5.30344631662551e-210	8.87107465381949e-206	0.432871660312708	0.997	0.917
RACK1	CD4-_monocyte (c0)	4.33093555255323e-205	7.2443558987558e-201	0.462354863507553	0.989	0.863
NPM1	CD4-_monocyte (c0)	6.09429529540438e-204	1.01939277406229e-199	0.545904425219944	0.954	0.725
NPC2	CD4-_monocyte (c0)	1.05704930683184e-196	1.76812637553762e-192	0.536386140532961	0.961	0.754
ENSCAFG00000015834	CD4-_monocyte (c0)	5.19379423878467e-191	8.68765962321511e-187	0.463385916833746	0.983	0.841
ABRACL	CD4-_monocyte (c0)	3.03772962392346e-186	5.08121034193677e-182	0.477432563907998	0.978	0.846
ENSCAFG00000019044	CD4-_monocyte (c0)	1.03719166587341e-184	1.73491049950645e-180	0.317852865383587	1	0.986
EEF1A1	CD4-_monocyte (c0)	1.92577329360201e-182	3.22124098820808e-178	0.396413968313635	0.998	0.952
LGALS1	CD4-_monocyte (c0)	3.50131879003645e-171	5.85665594009398e-167	0.511346256233619	0.983	0.876
DYRK1B	CD4-_monocyte (c0)	1.39600073706627e-169	2.33509043289074e-165	0.314542892220249	0.998	0.969
EIF4A1	CD4-_monocyte (c0)	1.25557135602592e-159	2.10019420722455e-155	0.371431307152451	0.993	0.917
ENSCAFG00000044682	CD4-_monocyte (c0)	3.95459538105112e-156	6.61485169388421e-152	0.429097666748503	0.982	0.845
ENSCAFG00000008873	CD4-_monocyte (c0)	5.46087798297006e-153	9.13441060211402e-149	0.428604561418734	0.993	0.899
HSP90AB1	CD4-_monocyte (c0)	8.22326869371583e-151	1.37550615439785e-146	0.511657977775652	0.943	0.737
UBA52	CD4-_monocyte (c0)	2.01414754417439e-149	3.3690645971405e-145	0.26586713475965	0.999	0.984
ENSCAFG00000006545	CD4-_monocyte (c0)	5.36967393943069e-149	8.98185359848571e-145	0.460479110062315	0.914	0.681
MT2A	CD4-_monocyte (c0)	3.16450618731887e-147	5.29326949952827e-143	0.827302906348497	0.557	0.285
ENSCAFG00000018784	CD4-_monocyte (c0)	3.90111279174518e-144	6.52539136675216e-140	0.303689985449887	0.997	0.968
NAP1L1	CD4-_monocyte (c0)	2.69300752207267e-143	4.50459368217096e-139	0.486985076142246	0.866	0.595
RGS10	CD4-_monocyte (c0)	1.8305833782609e-139	3.06201681681701e-135	0.479883810815782	0.761	0.459
ENSCAFG00000009113	CD4-_monocyte (c0)	6.33920586856868e-134	1.06035896563548e-129	0.662270405341767	0.566	0.302
ENSCAFG00000042176	CD4-_monocyte (c0)	2.60462333594593e-133	4.35675345403675e-129	0.417155928614705	0.963	0.774
ENSCAFG00000002215	CD4-_monocyte (c0)	1.09508412033477e-120	1.83174720808397e-116	0.37032266042507	0.984	0.87
EIF3M	CD4-_monocyte (c0)	4.0777764870124e-116	6.82089672982564e-112	0.385289703259839	0.931	0.693
TCEA3	CD4-_monocyte (c0)	1.48245747458822e-115	2.47970661774372e-111	0.443911127260988	0.543	0.279
EIF3F	CD4-_monocyte (c0)	7.48668988855787e-114	1.25229861765907e-109	0.333083597442279	0.982	0.853
ANXA2	CD4-_monocyte (c0)	7.95627973230104e-113	1.330846910822e-108	0.35577848740517	0.988	0.899
TNFSF13	CD4-_monocyte (c0)	2.67408255776255e-111	4.47293789436941e-107	0.39203341914848	0.876	0.607
ENSCAFG00000031869	CD4-_monocyte (c0)	4.47685253120465e-109	7.48843122894602e-105	0.293484243551105	0.956	0.704
SNRPG	CD4-_monocyte (c0)	9.78639717277798e-109	1.63697065509057e-104	0.365794671531908	0.959	0.786
BTF3	CD4-_monocyte (c0)	2.48356368334749e-108	4.15425697313535e-104	0.298340450352472	0.992	0.93
FCGRT	CD4-_monocyte (c0)	3.96030089139636e-108	6.62439530103869e-104	0.315035093285622	0.623	0.349
EIF2S3	CD4-_monocyte (c0)	2.87077864015724e-105	4.80195143139102e-101	0.373604352462298	0.836	0.566
SLC25A5	CD4-_monocyte (c0)	4.51146918711501e-105	7.54633450928728e-101	0.385280852862902	0.841	0.583
ENSCAFG00000015798	CD4-_monocyte (c0)	1.49689090747776e-101	2.50384942093805e-97	0.369425613752811	0.956	0.817
EEF1D	CD4-_monocyte (c0)	1.12014441864846e-99	1.87366556907327e-95	0.304976334870654	0.983	0.864
ENSCAFG00000013366	CD4-_monocyte (c0)	2.81721049405856e-99	4.71234799341176e-95	0.365230934953445	0.863	0.602
EIF3K	CD4-_monocyte (c0)	1.63275718300211e-98	2.73111294000763e-94	0.250527293866204	0.998	0.956
TIMM9.1	CD4-_monocyte (c0)	1.02368647755999e-97	1.71232037101459e-93	0.338597851488061	0.576	0.319
ENSCAFG00000017824	CD4-_monocyte (c0)	1.52280442988608e-95	2.54719496987044e-91	0.345226661152291	0.667	0.399
NME2	CD4-_monocyte (c0)	4.6798473829535e-95	7.82798071746631e-91	0.298559233074427	0.983	0.877
YBX3	CD4-_monocyte (c0)	4.98750466275976e-89	8.34259904939824e-85	0.334021494695891	0.887	0.638
KARS1	CD4-_monocyte (c0)	5.59475690627478e-89	9.35834987712583e-85	0.330053305549292	0.87	0.619
IRF3	CD4-_monocyte (c0)	1.73527155360162e-88	2.90258872770943e-84	0.318734627590109	0.659	0.397
GSTO1	CD4-_monocyte (c0)	8.5365359823813e-88	1.42790637377292e-83	0.336293193518757	0.889	0.658
ENSCAFG00000004260	CD4-_monocyte (c0)	6.84120785981309e-87	1.14432883871093e-82	0.313935748296787	0.955	0.779
ENSCAFG00000019472	CD4-_monocyte (c0)	9.65361225769139e-87	1.61475972234404e-82	0.4136500044467	0.665	0.42
ENSCAFG00000048619	CD4-_monocyte (c0)	1.6893009910295e-85	2.82569376769504e-81	0.27324582991221	0.999	0.982
ENSCAFG00000016095	CD4-_monocyte (c0)	5.1985705288126e-84	8.69564892354484e-80	0.346907100753194	0.623	0.383
TFDP2	CD4-_monocyte (c0)	2.52727955162372e-83	4.227380506001e-79	0.321068588163899	0.494	0.267
EIF3L	CD4-_monocyte (c0)	2.02520378187437e-81	3.38755836594126e-77	0.305015373001899	0.477	0.254
NOP53	CD4-_monocyte (c0)	2.5574942430145e-81	4.27792062029035e-77	0.309592432767993	0.942	0.745
GPX1	CD4-_monocyte (c0)	3.65496835117278e-81	6.11366556100671e-77	0.275249226230063	0.988	0.899
SMIM20	CD4-_monocyte (c0)	1.48586798382006e-80	2.48541137653582e-76	0.308230587179797	0.789	0.533
ENSCAFG00000028613	CD4-_monocyte (c0)	5.71273853973824e-79	9.55569775542015e-75	0.298267875695298	0.963	0.822
ENSCAFG00000043522	CD4-_monocyte (c0)	1.04682815652895e-76	1.75102945742598e-72	0.296117893273252	0.705	0.456
ENSCAFG00000030359	CD4-_monocyte (c0)	1.14954396237897e-76	1.9228421858713e-72	0.302093692718943	0.887	0.657
EIF4B	CD4-_monocyte (c0)	1.22890509027175e-76	2.05558954449756e-72	0.294602148235271	0.963	0.792
ENSCAFG00000005978	CD4-_monocyte (c0)	5.21354907845772e-75	8.72070354353623e-71	0.328394590568405	0.747	0.505
FKBP11	CD4-_monocyte (c0)	1.93712444518881e-74	3.24022805946732e-70	0.31078119930258	0.801	0.558
WDR5	CD4-_monocyte (c0)	1.25594462829721e-72	2.10081857975274e-68	0.252112674771628	0.546	0.319
RAN	CD4-_monocyte (c0)	5.67149840096926e-72	9.48671537530128e-68	0.293793989791175	0.738	0.494
ENSCAFG00000025332	CD4-_monocyte (c0)	4.07707228173917e-71	6.81971880566511e-67	0.289179817059938	0.87	0.646
ENSCAFG00000008311	CD4-_monocyte (c0)	5.71830603878547e-71	9.56501051107645e-67	0.288675882192188	0.933	0.732
ENSCAFG00000006580	CD4-_monocyte (c0)	8.36388186471574e-71	1.399026519511e-66	0.298635450764163	0.759	0.512
EIF2A	CD4-_monocyte (c0)	2.4674071159061e-70	4.12723188277613e-66	0.285402555380533	0.611	0.375
ENSCAFG00000018717	CD4-_monocyte (c0)	2.01689353444036e-69	3.3736578150584e-65	0.265153815510146	0.375	0.19
EIF3D	CD4-_monocyte (c0)	4.93315228397339e-69	8.25168382540229e-65	0.270321793898288	0.903	0.668
COQ10B	CD4-_monocyte (c0)	7.0937779286399e-69	1.1865762341236e-64	0.266635741986932	0.744	0.493
ENSCAFG00000032180	CD4-_monocyte (c0)	1.5269858069853e-68	2.55418915934431e-64	0.271282200513112	0.621	0.384
EIF2S2	CD4-_monocyte (c0)	6.27489223188713e-68	1.04960122362776e-63	0.272180349339106	0.82	0.595
AP2A2	CD4-_monocyte (c0)	1.83613254739679e-67	3.07129891203061e-63	0.285721459079306	0.636	0.405
POLR1D	CD4-_monocyte (c0)	2.35126566515831e-66	3.9329620781103e-62	0.265410263041082	0.772	0.525
EIF3E	CD4-_monocyte (c0)	4.85170044826188e-66	8.11543933980765e-62	0.279615788941305	0.87	0.631
USP21	CD4-_monocyte (c0)	8.35976723592685e-66	1.39833826555348e-61	0.264722623028527	0.895	0.667
PYCARD	CD4-_monocyte (c0)	1.81338675290884e-65	3.03325202159062e-61	0.304892994408136	0.798	0.567
COX5A	CD4-_monocyte (c0)	2.35144598944925e-65	3.93326370655177e-61	0.261833965566074	0.932	0.733
ENSCAFG00000016065	CD4-_monocyte (c0)	7.0293730022061e-65	1.17580322207901e-60	0.315455716366059	0.742	0.518
EIF3I	CD4-_monocyte (c0)	1.04460831671678e-64	1.74731633137215e-60	0.25362470020296	0.733	0.492
IFI30	CD4-_monocyte (c0)	2.58847625521215e-64	4.32974423209337e-60	0.302440649760026	0.868	0.657
ENO1	CD4-_monocyte (c0)	1.9764969158503e-62	3.3060863911428e-58	0.250471782971473	0.99	0.92
EIF3H	CD4-_monocyte (c0)	3.09245375818797e-61	5.17274740132102e-57	0.258944566326366	0.885	0.662
PECAM1	CD4-_monocyte (c0)	3.47125302590089e-61	5.80636493642442e-57	0.298900754784647	0.453	0.267
ABI3	CD4-_monocyte (c0)	6.63436303186559e-61	1.10972990434016e-56	0.286960644560663	0.461	0.268
SERBP1	CD4-_monocyte (c0)	1.22333974714393e-57	2.04628039504765e-53	0.253523279818392	0.904	0.713
TWF2	CD4-_monocyte (c0)	7.85313602447007e-57	1.31359406281311e-52	0.253012541456767	0.853	0.625
CFP	CD4-_monocyte (c0)	1.182619746658e-56	1.97816805023483e-52	0.254207892134384	0.885	0.671
ENSCAFG00000043193	CD4-_monocyte (c0)	4.81518973334873e-56	8.05436786697243e-52	0.26946690841527	0.877	0.669
TXNDC17	CD4-_monocyte (c0)	2.37436222120002e-54	3.97159568740127e-50	0.260416361964339	0.918	0.73
ENSCAFG00000014648	CD4-_monocyte (c0)	1.11247685965757e-51	1.86084004314922e-47	0.252165205403296	0.795	0.581
MGLL	CD4-_monocyte (c0)	1.12931551190683e-48	1.88900605676656e-44	0.2801260578677	0.366	0.213
ENSCAFG00000023735	CD4-_monocyte (c0)	6.08260411890434e-45	1.01743719096913e-40	0.327255205664879	0.477	0.317
LTF	CD4+_monocyte (c1)	0	0	1.67307171715108	0.605	0.217
S100A12	CD4+_monocyte (c1)	1.61716639702922e-187	2.70503423231077e-183	0.566098273633589	0.66	0.35
SERPINA1	CD4+_monocyte (c1)	1.42646613965022e-168	2.38604991179292e-164	0.5617314506208	0.987	0.986
FTH1.1	CD4+_monocyte (c1)	8.87065083643297e-162	1.48379376541014e-157	0.449944465738812	1	1
ARHGAP45	CD4+_monocyte (c1)	3.79648034976256e-145	6.35037268104783e-141	0.453501839030893	0.997	0.997
C5AR1	CD4+_monocyte (c1)	4.25647425822353e-131	7.11980449173051e-127	0.605525283727442	0.944	0.876
GGH	CD4+_monocyte (c1)	8.60787200286357e-122	1.43983874991899e-117	0.424557758375925	0.987	0.987
SELL	CD4+_monocyte (c1)	3.05743434930506e-117	5.11417043608258e-113	0.614765608433405	0.909	0.868
PADI3	CD4+_monocyte (c1)	2.82024242558464e-116	4.71741950527542e-112	0.678893820631272	0.808	0.681
EMB	CD4+_monocyte (c1)	4.46465551107146e-116	7.46802927336923e-112	0.518853401706338	0.967	0.963
C30H15orf48	CD4+_monocyte (c1)	9.08090852635264e-114	1.51896356920301e-109	0.917211900671622	0.777	0.617
PLA2G7	CD4+_monocyte (c1)	2.78656637901814e-109	4.66108958218364e-105	0.540066409925638	0.844	0.776
VCAN	CD4+_monocyte (c1)	5.3168021140062e-105	8.89341489609816e-101	0.682745087281849	0.934	0.918
IL1B	CD4+_monocyte (c1)	7.49938980950222e-105	1.25442293343544e-100	1.26904566162002	0.502	0.3
SOD2	CD4+_monocyte (c1)	1.9250213120537e-98	3.21998314867223e-94	0.638493627886449	0.823	0.757
GALK1	CD4+_monocyte (c1)	1.09649472033667e-95	1.83410671870714e-91	0.41333489526037	0.999	0.998
RGS2	CD4+_monocyte (c1)	2.9176560513782e-95	4.88036327714032e-91	0.670626103206002	0.762	0.646
CTSS	CD4+_monocyte (c1)	1.03517000042055e-92	1.73152885970346e-88	0.380708643514773	0.995	0.989
ACTB	CD4+_monocyte (c1)	1.54645516841771e-90	2.58675556021231e-86	0.301904541630075	1	1
GADD45A	CD4+_monocyte (c1)	4.68762217922391e-84	7.84098561918784e-80	0.713053338995913	0.896	0.85
DDX5	CD4+_monocyte (c1)	6.86438781233439e-84	1.14820614936917e-79	0.416969058424792	0.991	0.992
MAFB	CD4+_monocyte (c1)	4.22170897207443e-76	7.0616525975889e-72	0.683399615543711	0.967	0.954
NFKBIA	CD4+_monocyte (c1)	3.48988094059654e-73	5.83752384933584e-69	0.842381489918421	0.838	0.804
PLBD1	CD4+_monocyte (c1)	7.38617135841156e-73	1.2354848831215e-68	0.492916856784998	0.953	0.963
HMGB2	CD4+_monocyte (c1)	1.88890446787606e-64	3.15957050341629e-60	0.513193839123657	0.883	0.875
CEACAM28	CD4+_monocyte (c1)	5.89447735898141e-63	9.8596922783682e-59	0.435015158958567	0.785	0.772
PLXNC1	CD4+_monocyte (c1)	1.57275431016523e-62	2.63074613461337e-58	0.482551916516766	0.798	0.78
THBS1	CD4+_monocyte (c1)	8.47139232766578e-59	1.41700979464866e-54	1.12172763814438	0.313	0.172
ISG20	CD4+_monocyte (c1)	8.64093069517486e-58	1.4453684773819e-53	0.364892774251579	0.645	0.504
CXCL8	CD4+_monocyte (c1)	1.98506670474455e-56	3.32042107702621e-52	1.14193038385741	0.752	0.658
IL17RA	CD4+_monocyte (c1)	2.83118726239861e-56	4.73572693381415e-52	0.455902045948034	0.82	0.808
ATP2B1	CD4+_monocyte (c1)	3.57414770637125e-55	5.97847686844719e-51	0.419593977340669	0.902	0.909
SYK	CD4+_monocyte (c1)	5.15865877035433e-55	8.62888852517168e-51	0.439299415203925	0.814	0.815
BCL2A1	CD4+_monocyte (c1)	8.62636315751972e-53	1.44293176535832e-48	0.463799580931542	0.966	0.973
MCL1	CD4+_monocyte (c1)	2.78940428320253e-47	4.66583654451286e-43	0.413946659347393	0.78	0.773
ENSCAFG00000025063	CD4+_monocyte (c1)	1.55319634077167e-45	2.59803151920878e-41	0.346921858780512	0.832	0.844
SEMA4D	CD4+_monocyte (c1)	6.6154766916757e-45	1.10657078621659e-40	0.499279810434087	0.604	0.545
IQGAP1	CD4+_monocyte (c1)	2.69985203129167e-44	4.51604249274157e-40	0.30546949315899	0.96	0.972
DHRS7	CD4+_monocyte (c1)	1.2161356276011e-43	2.03423006428836e-39	0.322099695929578	0.862	0.897
GPCPD1	CD4+_monocyte (c1)	3.51134441949649e-43	5.87342581049178e-39	0.411104496397877	0.75	0.734
BTG1	CD4+_monocyte (c1)	7.31699291351995e-42	1.22391340464448e-37	0.545412295784116	0.597	0.543
MYH9	CD4+_monocyte (c1)	2.21764992873936e-40	3.70946303580233e-36	0.318657015207731	0.876	0.903
KLF6	CD4+_monocyte (c1)	8.7389681787721e-39	1.46176720726321e-34	0.449696651541863	0.951	0.958
LSP1	CD4+_monocyte (c1)	8.96231881345383e-39	1.49912706792642e-34	0.278548133303083	0.941	0.957
LYST	CD4+_monocyte (c1)	3.22689487834918e-38	5.39762706301468e-34	0.443343351578414	0.767	0.773
ENSCAFG00000005768	CD4+_monocyte (c1)	5.49414867819057e-38	9.19006249400937e-34	0.645157335168028	0.597	0.505
ENSCAFG00000028453	CD4+_monocyte (c1)	1.31166740581753e-37	2.19402606971098e-33	0.504673607598886	0.51	0.44
ITGB7	CD4+_monocyte (c1)	1.40979575261986e-34	2.35816535540724e-30	0.399550592489156	0.717	0.712
CDA	CD4+_monocyte (c1)	4.26988478898503e-34	7.14223628653525e-30	0.37709041077285	0.81	0.837
VMP1	CD4+_monocyte (c1)	4.33846391558868e-33	7.25694859160518e-29	0.437002276865828	0.701	0.694
SORL1	CD4+_monocyte (c1)	6.75214116485023e-33	1.1294306526445e-28	0.402267389839886	0.529	0.48
PM20D2	CD4+_monocyte (c1)	8.55147141467949e-33	1.43040462353344e-28	0.444071862966041	0.805	0.819
MAPK13	CD4+_monocyte (c1)	4.14578241362627e-32	6.93465024327267e-28	0.413752757642451	0.591	0.54
AOAH	CD4+_monocyte (c1)	1.01630109006617e-31	1.69996683335368e-27	0.357347334778603	0.755	0.76
REL	CD4+_monocyte (c1)	1.26090060386931e-30	2.10910844009219e-26	0.384497777724421	0.742	0.74
TMBIM6	CD4+_monocyte (c1)	1.67773080567766e-29	2.80634031865702e-25	0.270515378683553	0.911	0.945
PTGR1	CD4+_monocyte (c1)	9.79189848854186e-29	1.6378908601784e-24	0.250607762126271	0.944	0.965
ZFAND5	CD4+_monocyte (c1)	2.30021725127259e-27	3.84757339620366e-23	0.617485673279219	0.702	0.708
NAMPT	CD4+_monocyte (c1)	5.9698527458382e-27	9.98577268796356e-23	0.548632757288391	0.419	0.345
TREM1	CD4+_monocyte (c1)	7.71274516372779e-27	1.29011088353675e-22	0.305568491817658	0.892	0.913
COX17	CD4+_monocyte (c1)	2.29314389715406e-26	3.83574179676959e-22	0.433202869968536	0.742	0.77
LRRK2	CD4+_monocyte (c1)	2.51977898709661e-26	4.2148343117165e-22	0.370372276469991	0.694	0.703
PLAUR	CD4+_monocyte (c1)	4.3938756472327e-25	7.34963579512614e-21	0.892285703050126	0.476	0.408
KMT2E	CD4+_monocyte (c1)	3.36479247053785e-24	5.62828836546866e-20	0.28571422124879	0.818	0.858
NFKBIZ	CD4+_monocyte (c1)	4.94869624858252e-24	8.27768421500398e-20	0.605612306736124	0.417	0.346
NAA16	CD4+_monocyte (c1)	6.89245315229836e-24	1.15290063878495e-19	0.684094008425538	0.386	0.312
HIF1A	CD4+_monocyte (c1)	1.32876141616605e-23	2.22261922082094e-19	0.363771320282468	0.745	0.783
SGK1	CD4+_monocyte (c1)	3.38221685999281e-23	5.65743414170997e-19	0.544951171567211	0.272	0.195
IGF2R	CD4+_monocyte (c1)	8.49424627129276e-23	1.42083257379914e-18	0.386026335493084	0.495	0.458
FN1	CD4+_monocyte (c1)	1.52254643012662e-22	2.5467634136728e-18	0.431745942146369	0.659	0.615
FGL2	CD4+_monocyte (c1)	8.29179453915945e-22	1.3869684725652e-17	0.264364812935905	0.89	0.939
GLUL	CD4+_monocyte (c1)	1.2486035743815e-21	2.08853919886793e-17	0.323762264736527	0.877	0.92
SEC14L1	CD4+_monocyte (c1)	8.44144827784803e-21	1.41200105343564e-16	0.270569196566087	0.684	0.72
GRINA	CD4+_monocyte (c1)	1.44973750685126e-20	2.42497592771011e-16	0.364795524390247	0.562	0.565
IVNS1ABP	CD4+_monocyte (c1)	4.19371134438837e-20	7.01482096575842e-16	0.501136870901539	0.319	0.26
KDM6B	CD4+_monocyte (c1)	6.04130231587713e-20	1.01052863837677e-15	0.474030538722217	0.331	0.262
CELF2	CD4+_monocyte (c1)	1.72528676680624e-19	2.8858871748368e-15	0.34745150662175	0.684	0.714
ANKRD12	CD4+_monocyte (c1)	3.42483455691106e-19	5.72872076334513e-15	0.311474309503586	0.791	0.819
SNAI1	CD4+_monocyte (c1)	5.72273171507906e-19	9.57241333981274e-15	0.574094162634774	0.294	0.216
PTPN1	CD4+_monocyte (c1)	1.04939733698026e-18	1.75532692556688e-14	0.266062560975183	0.495	0.467
MXD1	CD4+_monocyte (c1)	1.53918213400977e-18	2.57458995555814e-14	0.407639264650311	0.299	0.23
TESC	CD4+_monocyte (c1)	3.45651050820812e-18	5.78170512707973e-14	0.375635009137398	0.531	0.507
VASP	CD4+_monocyte (c1)	3.74765165228059e-18	6.26869691876975e-14	0.277086350894207	0.714	0.754
SRGN	CD4+_monocyte (c1)	2.44885657650105e-17	4.09620239551331e-13	0.281953146120114	0.624	0.632
APOBR	CD4+_monocyte (c1)	4.04042941362569e-17	6.7584262801717e-13	0.376683112809943	0.504	0.481
ZFP36	CD4+_monocyte (c1)	4.31201441716348e-17	7.21270651558936e-13	0.436300436564433	0.627	0.629
RRP1B	CD4+_monocyte (c1)	9.41234800979974e-17	1.5744034515992e-12	0.366467128341769	0.511	0.51
MARK3	CD4+_monocyte (c1)	1.06524821163707e-15	1.78184068360532e-11	0.250769924257767	0.812	0.866
ARID3A	CD4+_monocyte (c1)	1.75355759470325e-15	2.93317578866013e-11	0.340026721622175	0.351	0.304
FTH1	CD4+_monocyte (c1)	9.62205094851832e-15	1.60948046215866e-10	0.317714683128158	0.48	0.466
IRAK2	CD4+_monocyte (c1)	1.33586659633516e-14	2.23450405568983e-10	0.40997315601577	0.305	0.251
CCL4	CD4+_monocyte (c1)	1.87719478246119e-14	3.13998371262284e-10	0.800569104769365	0.333	0.263
NIN	CD4+_monocyte (c1)	2.04637160241841e-14	3.42296577936528e-10	0.335191864728484	0.492	0.479
SLC30A1	CD4+_monocyte (c1)	2.90330759849049e-14	4.85636261999505e-10	0.458638513593994	0.506	0.498
SAT1	CD4+_monocyte (c1)	6.17484196473652e-14	1.03286581544148e-09	0.638986840253091	0.851	0.898
THY1	CD4+_monocyte (c1)	8.28592992109019e-14	1.38598749790076e-09	0.357823946958308	0.292	0.244
XPO6	CD4+_monocyte (c1)	1.84425287906502e-13	3.08488179081206e-09	0.278831885795013	0.417	0.393
YPEL3	CD4+_monocyte (c1)	2.31617138112654e-13	3.87425986921036e-09	0.265113316582628	0.659	0.699
STK17B	CD4+_monocyte (c1)	2.42491607779393e-13	4.0561571233259e-09	0.342477460152555	0.425	0.403
ARG2	CD4+_monocyte (c1)	3.44086118660059e-13	5.7555285068268e-09	0.287855447560523	0.607	0.62
ADGRE5	CD4+_monocyte (c1)	5.03135961372515e-13	8.41595522587805e-09	0.365601408956907	0.504	0.497
IER3	CD4+_monocyte (c1)	5.11567336370134e-13	8.55698683546324e-09	0.463158580754164	0.38	0.346
PPP1R15A	CD4+_monocyte (c1)	8.34666004811578e-13	1.39614582624833e-08	0.420583826475588	0.515	0.499
MEFV	CD4+_monocyte (c1)	2.17330874925312e-12	3.6352935448757e-08	0.322018418853585	0.261	0.212
SEPTIN9	CD4+_monocyte (c1)	4.02048800374769e-12	6.72507028386876e-08	0.285081249969636	0.624	0.667
ENSCAFG00000014422	CD4+_monocyte (c1)	5.03594206037328e-12	8.42362028438638e-08	0.257651363604031	0.65	0.701
GRAMD1A	CD4+_monocyte (c1)	5.39559049630702e-12	9.02520422317275e-08	0.304453951603333	0.469	0.469
IER5L	CD4+_monocyte (c1)	7.27452139405686e-12	1.21680919358389e-07	0.435755094050869	0.354	0.323
HAVCR1	CD4+_monocyte (c1)	1.06978560617102e-11	1.78943038344227e-07	0.449204323192101	0.398	0.376
TUT7	CD4+_monocyte (c1)	2.07252915505214e-11	3.46671951765571e-07	0.278016285767321	0.641	0.685
SULF2	CD4+_monocyte (c1)	2.36928498510632e-11	3.96310299458735e-07	0.262764664709813	0.72	0.773
TGFBI	CD4+_monocyte (c1)	2.78259991921493e-11	4.65445488487082e-07	0.25855766495334	0.666	0.71
ODC1	CD4+_monocyte (c1)	3.8431858632785e-11	6.42849699350594e-07	0.57505115908254	0.471	0.461
SRI	CD4+_monocyte (c1)	4.19256701343832e-11	7.01290684337828e-07	0.322638401554709	0.599	0.649
DUSP1	CD4+_monocyte (c1)	7.92973752830767e-11	1.32640719636002e-06	0.321491448162245	0.428	0.408
PYGL	CD4+_monocyte (c1)	8.05603986258134e-11	1.34753378781398e-06	0.296749360896341	0.479	0.482
FBXO9	CD4+_monocyte (c1)	1.12390514699781e-10	1.87995613938325e-06	0.286561678926538	0.569	0.599
CSF2RB	CD4+_monocyte (c1)	1.32594917887198e-10	2.21791519149916e-06	0.304002509796622	0.474	0.482
ETS2	CD4+_monocyte (c1)	1.401336303029e-10	2.3440152340766e-06	0.409813522837447	0.343	0.309
GAB2	CD4+_monocyte (c1)	2.75954806402212e-10	4.61589604668981e-06	0.303213828203042	0.416	0.406
SLA	CD4+_monocyte (c1)	5.27116556833295e-10	8.81707864615053e-06	0.455312612144937	0.489	0.497
SEMA7A	CD4+_monocyte (c1)	8.42460481359124e-10	1.40918364716941e-05	0.297587648761793	0.364	0.348
HNRNPH1	CD4+_monocyte (c1)	1.30625693228464e-09	2.18497597063252e-05	0.296589764327497	0.509	0.531
PLIN2	CD4+_monocyte (c1)	1.33987014123439e-09	2.24120078524277e-05	0.88798580638354	0.642	0.686
HHEX	CD4+_monocyte (c1)	2.16726960113823e-09	3.62519186182392e-05	0.312506169250117	0.526	0.545
HERPUD1	CD4+_monocyte (c1)	5.04250477574904e-09	8.43459773839542e-05	0.289439728260619	0.635	0.663
GLRX	CD4+_monocyte (c1)	8.60133547345727e-09	0.00014387453846452	0.290075546832895	0.974	0.981
UTRN	CD4+_monocyte (c1)	1.190330893185e-08	0.000199106648503055	0.283145260121952	0.615	0.652
PLEK	CD4+_monocyte (c1)	1.32765571725302e-08	0.000222076971824913	0.664921280987373	0.58	0.621
BANK1	CD4+_monocyte (c1)	1.4170828730379e-08	0.00023703545217305	0.312274326935146	0.466	0.473
TRIB1	CD4+_monocyte (c1)	2.06826392083467e-08	0.000345958506038015	0.369213167354278	0.331	0.305
DDIT4	CD4+_monocyte (c1)	6.07886651004626e-08	0.00101681200113544	0.407895136669356	0.425	0.407
MARCHF1	CD4+_monocyte (c1)	1.77092984732241e-07	0.0029622343556162	0.260973331232463	0.693	0.759
MYLIP	CD4+_monocyte (c1)	2.40873892625538e-07	0.00402909760194738	0.288160797778416	0.28	0.257
MYO9B	CD4+_monocyte (c1)	2.78201198297603e-07	0.004653471443924	0.267471183138712	0.528	0.568
ISG15	IFN_monocyte (c2)	0	0	2.39423196553238	0.639	0.112
MX2	IFN_monocyte (c2)	0	0	1.89157656365782	0.93	0.534
OAS1	IFN_monocyte (c2)	0	0	1.76305253986079	0.963	0.391
IFI44	IFN_monocyte (c2)	0	0	1.42294225849394	0.787	0.226
DDX58	IFN_monocyte (c2)	0	0	1.38937245039622	0.695	0.161
IFI44L	IFN_monocyte (c2)	0	0	1.25200717759457	0.687	0.144
IFIT1	IFN_monocyte (c2)	0	0	0.944199120940014	0.344	0.025
SAMD9L	IFN_monocyte (c2)	1.55615173945487e-292	2.60297501458616e-288	1.34732577156425	0.992	0.739
KCNH7	IFN_monocyte (c2)	2.44273978995549e-280	4.08597084665855e-276	1.21669105387847	0.594	0.147
OAS2	IFN_monocyte (c2)	5.65147059199904e-267	9.45321485923679e-263	1.25316441230393	0.916	0.494
XAF1	IFN_monocyte (c2)	1.8332577954553e-256	3.06649031445808e-252	1.11442865939756	0.789	0.3
DDX60	IFN_monocyte (c2)	1.51500315966261e-247	2.53414578516765e-243	1.56191068269885	0.86	0.454
ENSCAFG00000006557	IFN_monocyte (c2)	2.75349846457457e-209	4.60577688169388e-205	0.880875503207474	0.429	0.092
EPSTI1	IFN_monocyte (c2)	2.24522862896897e-201	3.7555939276764e-197	1.17422872308414	0.558	0.167
ENSCAFG00000009800	IFN_monocyte (c2)	9.93915085112674e-173	1.66252176286797e-168	0.615684629710552	0.285	0.046
HERC6	IFN_monocyte (c2)	8.06182847179833e-170	1.34850204847771e-165	0.876883400782884	0.589	0.206
ENSCAFG00000016252	IFN_monocyte (c2)	2.33435598419423e-165	3.90467725476169e-161	0.589674560161372	0.261	0.039
LGALS9	IFN_monocyte (c2)	1.28402217522079e-158	2.14778389249182e-154	0.951814654602931	0.886	0.556
PARP14	IFN_monocyte (c2)	1.24117379060312e-144	2.07611139954185e-140	0.664804062864334	0.422	0.122
ENSCAFG00000025115	IFN_monocyte (c2)	1.32462254210079e-143	2.21569612617199e-139	0.836688458240819	0.944	0.742
DTX3L	IFN_monocyte (c2)	1.99711626336815e-132	3.34057637373591e-128	0.765543106281134	0.684	0.327
ISG20	IFN_monocyte (c2)	2.17166148251841e-131	3.63253816180854e-127	1.03641345502361	0.849	0.5
OAS3	IFN_monocyte (c2)	3.2074322600902e-128	5.36507194145288e-124	0.470753603593359	0.253	0.048
SAMHD1	IFN_monocyte (c2)	1.27623641453157e-125	2.13476065058695e-121	0.872935477034767	0.893	0.658
RNF213	IFN_monocyte (c2)	4.43516196963152e-114	7.41869542660265e-110	0.633851401471491	0.418	0.139
TRIM22	IFN_monocyte (c2)	3.97828501256714e-110	6.65447734052106e-106	0.57201899587199	0.45	0.16
STAT1	IFN_monocyte (c2)	9.89300829753254e-104	1.65480349792827e-99	0.650278313114587	0.535	0.235
IFIT2	IFN_monocyte (c2)	1.04608452524822e-101	1.7497855853827e-97	0.584000210257495	0.342	0.105
TNFSF10	IFN_monocyte (c2)	2.99372025789135e-95	5.00759587537487e-91	0.757387390523688	0.798	0.519
ZBP1	IFN_monocyte (c2)	5.9888406696464e-85	1.00175337881175e-80	0.435176714090523	0.345	0.118
ENSCAFG00000005537	IFN_monocyte (c2)	1.41034025358628e-80	2.35907614217377e-76	0.556532805484851	0.494	0.228
MAN1A1	IFN_monocyte (c2)	6.7666642543297e-79	1.13185992982173e-74	0.626144092131032	0.839	0.627
TDRD7	IFN_monocyte (c2)	5.50550672364176e-77	9.20906109663557e-73	0.370981411515224	0.268	0.081
ZC3HAV1	IFN_monocyte (c2)	1.45979637217778e-76	2.44180139174177e-72	0.452300622109421	0.406	0.167
APOL5	IFN_monocyte (c2)	1.65750411438124e-76	2.77250713212549e-72	0.500245894051472	0.4	0.163
MRPS21	IFN_monocyte (c2)	8.30618116528141e-76	1.38937492351662e-71	0.605545715874209	0.576	0.316
ZNFX1	IFN_monocyte (c2)	5.26413009180171e-75	8.80531040455672e-71	0.586525305258011	0.655	0.372
RTP4	IFN_monocyte (c2)	4.43759552209899e-72	7.42276602981498e-68	0.358548196234954	0.26	0.08
STOM	IFN_monocyte (c2)	1.82005708578476e-62	3.04440948739216e-58	0.654539557997715	0.649	0.424
TAP1	IFN_monocyte (c2)	3.41475645274362e-62	5.71186311850425e-58	0.437404111879754	0.981	0.923
IFI35	IFN_monocyte (c2)	1.02237002673673e-59	1.71011834372253e-55	0.50069337069733	0.463	0.24
RNASEL	IFN_monocyte (c2)	4.03009290429652e-58	6.74113640101679e-54	0.546469517786192	0.575	0.333
TRIM34	IFN_monocyte (c2)	4.8812422368864e-56	8.16485388963989e-52	0.434317721332725	0.431	0.212
NUP153	IFN_monocyte (c2)	2.20872054685339e-55	3.69452685872166e-51	0.355740003005142	0.342	0.146
STAT2	IFN_monocyte (c2)	8.07530253119394e-55	1.35075585439281e-50	0.341408854089674	0.277	0.106
SMCHD1	IFN_monocyte (c2)	1.26997826639248e-53	2.1242926461947e-49	0.540865837050527	0.887	0.761
NUCB2	IFN_monocyte (c2)	1.67385362632995e-53	2.7998549607621e-49	0.653287901305111	0.641	0.438
TRAFD1	IFN_monocyte (c2)	4.61870362499852e-52	7.72570555353503e-48	0.451586974417917	0.679	0.459
PARP15	IFN_monocyte (c2)	2.93939500800803e-51	4.91672602989503e-47	0.431913269762297	0.448	0.236
RRBP1	IFN_monocyte (c2)	2.4378268704339e-49	4.07775300617478e-45	0.585129832819545	0.752	0.564
MARCKS	IFN_monocyte (c2)	4.35526539229252e-46	7.28505242168771e-42	0.441104711163255	0.511	0.287
SHFL	IFN_monocyte (c2)	1.43156180721113e-45	2.39457343492206e-41	0.406373288264632	0.325	0.153
PML	IFN_monocyte (c2)	2.48015329734593e-44	4.14855242047054e-40	0.317172984689088	0.313	0.141
TENT4A	IFN_monocyte (c2)	1.4015713143824e-42	2.34440833756744e-38	0.376899647094279	0.342	0.168
TAPBP	IFN_monocyte (c2)	1.99940260115702e-42	3.34440073095535e-38	0.429991913312191	0.834	0.686
TRIM25	IFN_monocyte (c2)	2.60004860975565e-42	4.34910130953827e-38	0.439754960290182	0.564	0.358
ZCCHC2	IFN_monocyte (c2)	1.7190099000118e-41	2.87538785974974e-37	0.41386714154862	0.528	0.321
MNDA	IFN_monocyte (c2)	2.76294267381094e-40	4.62157421048356e-36	0.381164630339915	0.958	0.867
CD86	IFN_monocyte (c2)	3.63247845290376e-40	6.07604670817212e-36	0.504616019877825	0.816	0.662
TRIM14	IFN_monocyte (c2)	3.67473742087353e-39	6.14673328389515e-35	0.329194709604054	0.412	0.23
RAB10	IFN_monocyte (c2)	6.14113169777196e-36	1.02722709908632e-31	0.348317944804394	0.608	0.409
PSME2	IFN_monocyte (c2)	1.17870816816906e-34	1.97162515289639e-30	0.42626430886344	0.833	0.702
PSMF1	IFN_monocyte (c2)	6.56217354030363e-34	1.09765476808659e-29	0.286593817751487	0.335	0.177
PSMB9	IFN_monocyte (c2)	2.95766905337117e-32	4.94729302557396e-28	0.364451257995552	0.945	0.878
USP25	IFN_monocyte (c2)	4.84676686860874e-32	8.10718694112184e-28	0.27241836005257	0.272	0.133
ENSCAFG00000031808	IFN_monocyte (c2)	5.0411261738669e-32	8.43229175102716e-28	0.260562979224392	0.315	0.16
ENSCAFG00000032012	IFN_monocyte (c2)	1.42562872144169e-30	2.38464916235551e-26	0.371365189349113	0.586	0.414
MLEC	IFN_monocyte (c2)	5.88695544720773e-29	9.84711037654436e-25	0.31353365938132	0.449	0.289
LAMTOR2	IFN_monocyte (c2)	2.3193840213953e-28	3.87963365258792e-24	0.316387495540578	0.96	0.899
OPTN	IFN_monocyte (c2)	6.62203495573326e-27	1.1076677870455e-22	0.389259797565183	0.435	0.284
TNFSF13B	IFN_monocyte (c2)	1.01046417134341e-26	1.69020341940612e-22	0.296530761770275	0.565	0.402
DNAJA1	IFN_monocyte (c2)	2.70557175518029e-26	4.52560987489007e-22	0.477280500972164	0.716	0.584
LYN	IFN_monocyte (c2)	9.80356727865775e-26	1.63984269870108e-21	0.311652700487069	0.836	0.704
ECI2	IFN_monocyte (c2)	5.0473997090826e-25	8.44278549338247e-21	0.271009190890865	0.297	0.167
ENSCAFG00000028765	IFN_monocyte (c2)	1.67201664859331e-24	2.79678224810202e-20	0.535478831753241	0.996	0.98
ENSCAFG00000011993	IFN_monocyte (c2)	1.71775296262863e-24	2.87328538058891e-20	0.30090078772428	0.728	0.57
GIMAP4	IFN_monocyte (c2)	3.36841525985095e-23	5.63434820515268e-19	0.3134465393633	0.607	0.447
PSME1	IFN_monocyte (c2)	3.93707082457658e-23	6.58553836826925e-19	0.283372759641016	0.923	0.822
FOS	IFN_monocyte (c2)	9.59938100945953e-23	1.6056884614523e-18	0.454472328512004	0.848	0.74
GBP1	IFN_monocyte (c2)	5.95963993415348e-22	9.96868971785852e-18	0.508141950029313	0.557	0.418
CTSS	IFN_monocyte (c2)	8.42999276674635e-22	1.41008489009366e-17	0.27677595179592	1	0.989
RHOB	IFN_monocyte (c2)	4.96851751569201e-21	8.31083924849803e-17	0.260973729530579	0.607	0.454
BATF3	IFN_monocyte (c2)	1.18311448191366e-20	1.97899559389697e-16	0.346377857071373	0.437	0.305
ITGA4	IFN_monocyte (c2)	1.45898570650957e-20	2.44044539127856e-16	0.281892346019411	0.445	0.305
EHD4	IFN_monocyte (c2)	3.18380205075718e-20	5.32554569030154e-16	0.305524040902723	0.506	0.366
SCPEP1	IFN_monocyte (c2)	3.40846136221335e-19	5.70133332057427e-15	0.351549757197399	0.673	0.558
WARS1	IFN_monocyte (c2)	6.67885522655728e-19	1.11717211374624e-14	0.368141945212728	0.558	0.428
FCGRT	IFN_monocyte (c2)	1.34212862887893e-18	2.24497855752579e-14	0.482523604932847	0.625	0.514
SLAMF9	IFN_monocyte (c2)	2.50577163129497e-18	4.19140420766709e-14	0.289177678417714	0.954	0.924
CD300H	IFN_monocyte (c2)	4.11732337443345e-18	6.88704680841483e-14	0.289212331541297	0.856	0.759
PPA1	IFN_monocyte (c2)	5.80480152366861e-18	9.70969150864049e-14	0.352344912633465	0.286	0.177
HLA-DQB2	IFN_monocyte (c2)	5.860516940322e-18	9.80288668607661e-14	0.365194687127434	0.951	0.899
LGALS8	IFN_monocyte (c2)	6.3202878689472e-18	1.0571945518388e-13	0.267535969451964	0.534	0.397
ENSCAFG00000031869	IFN_monocyte (c2)	1.3771792238271e-16	2.3036076876956e-12	0.459401359018771	0.936	0.858
MAT2A	IFN_monocyte (c2)	2.88235959798096e-16	4.82132289954274e-12	0.278343100294842	0.807	0.703
TFEC	IFN_monocyte (c2)	2.25767869077448e-15	3.77641914605847e-11	0.2751569907504	0.64	0.523
BLVRB	IFN_monocyte (c2)	8.69474644969874e-15	1.45437023864111e-10	0.364792433871245	0.462	0.345
AHNAK	IFN_monocyte (c2)	9.01355205137195e-15	1.50769685163299e-10	0.278548750487193	0.776	0.668
DLA-DQA1	IFN_monocyte (c2)	1.23002728201024e-14	2.05746663461853e-10	0.294045893533259	0.8	0.703
CD74	IFN_monocyte (c2)	1.48452441784351e-14	2.48316399372684e-10	0.25258329648578	0.948	0.887
GSDMD	IFN_monocyte (c2)	1.84793629152144e-14	3.09104303482791e-10	0.25381258552795	0.495	0.38
ENSCAFG00000031706	IFN_monocyte (c2)	4.19238743635455e-12	7.01260646479026e-08	0.423162649236525	0.766	0.683
NDFIP1	IFN_monocyte (c2)	5.20686580859152e-12	8.70952443803104e-08	0.340729272354755	0.748	0.681
HMOX1	IFN_monocyte (c2)	5.49864616219796e-12	9.19758543550854e-08	0.686378136059656	0.789	0.717
CALR	IFN_monocyte (c2)	2.43544186480145e-11	4.07376360725339e-07	0.300916745907018	0.434	0.338
DNASE2	IFN_monocyte (c2)	3.07657581789258e-11	5.14618837058892e-07	0.252254325643869	0.613	0.505
ENSCAFG00000018277	IFN_monocyte (c2)	4.62362505591384e-11	7.73393763102707e-07	0.342565622522542	0.829	0.768
ATP5IF1	IFN_monocyte (c2)	8.49677134029886e-11	1.42125494209179e-06	0.272842547593035	0.852	0.775
MANF	IFN_monocyte (c2)	9.76221326155431e-11	1.63292541226019e-06	0.283444321811969	0.53	0.431
FOSB	IFN_monocyte (c2)	5.8197485613726e-10	9.73469341860795e-06	0.256478473097705	0.315	0.227
PEPD	IFN_monocyte (c2)	1.03261204880321e-09	1.72725017403313e-05	0.263711982950344	0.416	0.326
LRRC25	IFN_monocyte (c2)	3.12770732430882e-09	5.23171604137135e-05	0.259333691425168	0.564	0.48
LGMN	IFN_monocyte (c2)	3.65045213558971e-09	6.10611128720091e-05	0.481404372852683	0.361	0.285
CTSB	IFN_monocyte (c2)	4.17577021621474e-09	6.98481084066239e-05	0.297806823614084	0.461	0.373
CCL4	IFN_monocyte (c2)	5.77522830221571e-09	9.66022438111621e-05	0.354114979118078	0.358	0.269
ARL4C	IFN_monocyte (c2)	9.14892737721708e-09	0.00015303410823871	0.401849278977614	0.351	0.272
GADD45B	IFN_monocyte (c2)	1.61580232768363e-08	0.00027027525535164	0.382233542313386	0.383	0.297
CTSC	IFN_monocyte (c2)	3.94312025271759e-08	0.000659565724672071	0.322115201767141	0.749	0.692
PRDX1	IFN_monocyte (c2)	2.24708685982966e-07	0.00375870219043708	0.27298779189376	0.752	0.694
ENSCAFG00000029470	M-MDSC (c3)	0	0	4.09633567102578	0.908	0.226
IL18	M-MDSC (c3)	0	0	3.49765380670219	0.7	0.109
CD4	M-MDSC (c3)	0	0	2.98734955979385	0.753	0.079
ADGRE3	M-MDSC (c3)	0	0	2.24590349869771	0.392	0.014
ENSCAFG00000014612	M-MDSC (c3)	0	0	1.96416140927207	0.422	0.023
S100A12	M-MDSC (c3)	5.25640953594105e-301	8.79239623076859e-297	3.86892807961031	0.982	0.389
CYP4F22	M-MDSC (c3)	8.77394965863393e-300	1.4676185593997e-295	1.6042925659916	0.263	0.01
PLA2G7	M-MDSC (c3)	1.84797740788952e-237	3.09111181017679e-233	2.70848261437003	0.982	0.782
SERPINA1	M-MDSC (c3)	1.12208569371602e-232	1.87691273987879e-228	2.22610496198415	0.991	0.986
ALOX5	M-MDSC (c3)	7.0193469852444e-217	1.17412617022183e-212	1.98687376424591	0.475	0.07
FTH1.1	M-MDSC (c3)	5.9311731399186e-213	9.92107331114185e-209	1.42486120380199	0.998	1
SOD2	M-MDSC (c3)	2.12800625170047e-202	3.55951605721938e-198	2.60247321117441	0.958	0.762
S100A8	M-MDSC (c3)	5.49167514273253e-201	9.1859250112487e-197	2.34458864820495	0.996	0.995
CEACAM28	M-MDSC (c3)	1.90691982317071e-200	3.18970478821764e-196	2.55479273559258	0.941	0.767
ISG20	M-MDSC (c3)	2.10016044858364e-198	3.51293838234585e-194	2.7368307979555	0.921	0.515
GGH	M-MDSC (c3)	6.782803005043e-193	1.13455945865354e-188	1.57907575580146	0.991	0.986
C9H17orf64	M-MDSC (c3)	8.91055959188694e-181	1.49046930293493e-176	2.66140183741084	0.904	0.671
SELL	M-MDSC (c3)	1.09039863458572e-177	1.82390979607154e-173	2.02325709673556	0.965	0.873
RGS2	M-MDSC (c3)	2.0298811221021e-176	3.39538215294018e-172	2.68637670722677	0.919	0.659
ENSCAFG00000049181	M-MDSC (c3)	2.74359645072495e-167	4.58921378312763e-163	1.83997766018226	0.392	0.061
LCP1	M-MDSC (c3)	7.22943053963358e-166	1.20926684636451e-161	1.17604979827148	1	0.995
EMB	M-MDSC (c3)	4.5712853970363e-156	7.64638908362261e-152	1.49858381101952	0.985	0.963
PADI3	M-MDSC (c3)	5.16389040093215e-151	8.63763947363921e-147	2.08309161180112	0.895	0.699
GALK1	M-MDSC (c3)	6.39512575093509e-146	1.06971268435891e-141	1.20915780948144	1	0.998
GAPDH	M-MDSC (c3)	1.92542794426752e-127	3.22066332237629e-123	1.5806614651884	0.985	0.985
OAZ1	M-MDSC (c3)	1.47487551027901e-126	2.46702426604371e-122	0.982042319162132	0.993	0.996
DDX5	M-MDSC (c3)	6.93496017867209e-113	1.16001078908648e-108	1.0781423453631	0.98	0.992
GPCPD1	M-MDSC (c3)	1.14206909502874e-103	1.91033897525457e-99	1.76973421045552	0.821	0.734
ENSCAFG00000025063	M-MDSC (c3)	1.29068837300613e-102	2.15893444152735e-98	1.67039419735275	0.847	0.842
NFKBID	M-MDSC (c3)	1.54120163101815e-102	2.57796796820405e-98	0.722641757581488	0.993	0.998
GADD45A	M-MDSC (c3)	8.20871611618211e-100	1.37307194475378e-95	1.56649472174738	0.919	0.857
PTPN1	M-MDSC (c3)	1.04908022177961e-85	1.75479648697076e-81	1.97555653742748	0.681	0.463
ASPH	M-MDSC (c3)	1.64826579942209e-81	2.75705420269332e-77	1.59276098533194	0.306	0.073
ACTB	M-MDSC (c3)	1.46716081001169e-80	2.45411988690656e-76	0.653622756066898	0.998	1
HMGB2	M-MDSC (c3)	1.55381981788571e-80	2.59907440937742e-76	1.64135973023909	0.86	0.877
SORL1	M-MDSC (c3)	2.93422644457696e-80	4.90808057384389e-76	1.86259716411013	0.683	0.481
SYK	M-MDSC (c3)	4.18042830086537e-74	6.9926024188575e-70	1.33962932085333	0.805	0.815
GMFG	M-MDSC (c3)	5.37802278846965e-74	8.99581871827319e-70	0.731925110564823	0.974	0.994
GABARAP	M-MDSC (c3)	1.58956606071899e-71	2.65886714976465e-67	0.707754791345052	0.991	0.99
LRRK2	M-MDSC (c3)	8.2752423318424e-70	1.38419978484728e-65	1.6481247983163	0.759	0.698
VASP	M-MDSC (c3)	3.22318826692041e-68	5.39142701407777e-64	1.45678181990889	0.755	0.745
FYB1	M-MDSC (c3)	3.27564912574131e-68	5.47917829262749e-64	1.38765264735439	0.79	0.827
SEMA4D	M-MDSC (c3)	2.15366876891906e-67	3.60244174977091e-63	1.67702045013562	0.689	0.551
DHRS7	M-MDSC (c3)	9.79653592589789e-66	1.63866656432494e-61	1.24125936748274	0.816	0.893
MYH9	M-MDSC (c3)	1.18396558574268e-65	1.98041923527178e-61	1.17163116797582	0.821	0.901
LRG1	M-MDSC (c3)	9.77123478799136e-62	1.63443444298731e-57	1.56813854131072	0.344	0.116
ARPC2	M-MDSC (c3)	1.1442035076505e-61	1.91390920724699e-57	0.946301655771564	0.888	0.962
VCAN	M-MDSC (c3)	1.77610507603253e-61	2.97089096067961e-57	1.42956400307224	0.851	0.925
ZNF414	M-MDSC (c3)	2.14052775540511e-61	3.58046077646612e-57	1.30358279714904	0.302	0.089
LTF	M-MDSC (c3)	5.99178542784828e-61	1.00224594851618e-56	1.33247411385044	0.617	0.285
IL17RA	M-MDSC (c3)	1.04023996019321e-59	1.74000938141518e-55	1.17364108600735	0.779	0.812
C5AR1	M-MDSC (c3)	5.3012790554719e-58	8.86744947608785e-54	0.985858578324446	0.867	0.892
SH3BGRL3	M-MDSC (c3)	6.7860130991069e-58	1.13509641108761e-53	0.599719053090443	0.974	0.994
CDA	M-MDSC (c3)	8.13595568396213e-54	1.36090130725635e-49	1.18409009085758	0.792	0.833
PTPRC	M-MDSC (c3)	7.63278362155257e-51	1.2767357163771e-46	0.814099459684311	0.926	0.98
CLEC5A	M-MDSC (c3)	2.08013630512592e-49	3.47944399758412e-45	1.5603710742376	0.357	0.142
SRRM2	M-MDSC (c3)	3.18086313436232e-48	5.32062976484786e-44	0.940732553389811	0.814	0.91
ENSCAFG00000025524	M-MDSC (c3)	2.56892362029159e-47	4.29703853966173e-43	1.23814355365719	0.755	0.854
FCGR1A	M-MDSC (c3)	7.57347539960153e-47	1.26681523009135e-42	1.23729068361635	0.72	0.721
EIF1	M-MDSC (c3)	9.97132981735042e-47	1.66790433854821e-42	0.493695637506431	0.991	0.998
STK17B	M-MDSC (c3)	1.57093038184652e-46	2.62769524971467e-42	1.58440008003761	0.558	0.401
ITM2B	M-MDSC (c3)	5.71350663852156e-46	9.55698255425502e-42	1.14456248012506	0.812	0.915
XPO6	M-MDSC (c3)	1.65160847182784e-45	2.76264549082643e-41	1.61133576119571	0.545	0.391
IL1B	M-MDSC (c3)	2.80663545480623e-45	4.69465912525439e-41	2.06096510378763	0.545	0.334
CSF3R	M-MDSC (c3)	7.09126128795239e-45	1.1861552756358e-40	1.4691448928431	0.357	0.156
ARG2	M-MDSC (c3)	1.09664468418398e-44	1.83435756323454e-40	1.23127006734538	0.663	0.615
MARCKS	M-MDSC (c3)	5.32905979729216e-44	8.9139183229306e-40	1.63668853148326	0.492	0.3
DLA-64	M-MDSC (c3)	6.1589148013509e-44	1.03020167882197e-39	0.623928121082116	0.989	0.999
RGS19	M-MDSC (c3)	1.23072698807429e-43	2.05863703295186e-39	0.896900168812286	0.836	0.951
MXD1	M-MDSC (c3)	4.73748400660638e-42	7.92438949785049e-38	1.47385160744804	0.438	0.236
FGL2	M-MDSC (c3)	3.99344480111892e-41	6.67983511883162e-37	0.888196257397453	0.851	0.932
ENSCAFG00000000370	M-MDSC (c3)	1.49047728199507e-39	2.49312134959315e-35	1.09318338666875	0.724	0.815
MAPK13	M-MDSC (c3)	1.59104468573448e-39	2.66134044582807e-35	1.43916250635987	0.619	0.547
AKAP13	M-MDSC (c3)	8.45415315093814e-39	1.41412619755742e-34	1.2922341196858	0.716	0.795
H2AC18	M-MDSC (c3)	2.32881240313344e-38	3.89540450672131e-34	1.88371666753671	0.536	0.411
PLBD1	M-MDSC (c3)	2.41325483320758e-38	4.03665135950632e-34	0.829046215055059	0.908	0.963
ATP6V0E1	M-MDSC (c3)	4.18093064135144e-38	6.99344268378856e-34	0.585207621404157	0.937	0.982
SNX10	M-MDSC (c3)	1.20751938646782e-37	2.01981767774473e-33	1.46092176054931	0.641	0.65
SRGN	M-MDSC (c3)	1.30453117892211e-37	2.18208930298301e-33	1.38228391797231	0.637	0.63
CCPG1	M-MDSC (c3)	9.33768876069441e-37	1.56191519900135e-32	1.12992463593115	0.709	0.798
PLXNC1	M-MDSC (c3)	3.77600911064529e-36	6.31613043937637e-32	1.13004691036902	0.711	0.787
BTG1	M-MDSC (c3)	2.47184174793461e-35	4.13464969177022e-31	1.54037442602007	0.604	0.553
RRP1B	M-MDSC (c3)	7.76176578542921e-35	1.29831056292874e-30	1.42846515653957	0.578	0.507
PYGL	M-MDSC (c3)	2.76626817827322e-33	4.62713678179762e-29	1.45581275046076	0.558	0.478
LAMTOR4	M-MDSC (c3)	2.87313360434279e-33	4.80589057998418e-29	0.82136177942642	0.792	0.933
SEC14L1	M-MDSC (c3)	9.0626754020975e-33	1.51591371450885e-28	1.22438764790743	0.654	0.715
TUT7	M-MDSC (c3)	1.27909027264381e-32	2.1395342990513e-28	1.2455423613159	0.646	0.677
LSP1	M-MDSC (c3)	1.17748235605258e-31	1.96957473696916e-27	0.636848107662509	0.867	0.958
MSRB1	M-MDSC (c3)	2.6052984178697e-30	4.35788266357065e-26	2.1141614619003	0.554	0.528
UBL5	M-MDSC (c3)	3.73238946128914e-30	6.24316785189834e-26	0.709559086144323	0.812	0.946
APOBR	M-MDSC (c3)	5.07697429124049e-30	8.49225489695797e-26	1.35381479035101	0.554	0.483
ENSCAFG00000042598	M-MDSC (c3)	3.30335616378143e-29	5.52552385515719e-25	0.630014494165175	0.801	0.942
NDUFS5	M-MDSC (c3)	1.29995692900695e-28	2.17443795514993e-24	0.885710637193196	0.72	0.859
IQGAP1	M-MDSC (c3)	5.53559095942357e-28	9.2593829978278e-24	0.570007471586587	0.873	0.974
PHACTR2	M-MDSC (c3)	1.34057322364314e-27	2.24237683118788e-23	0.915060109457404	0.711	0.84
SPI1	M-MDSC (c3)	1.9546184788589e-27	3.26949032958728e-23	0.646104586024433	0.812	0.961
SGK1	M-MDSC (c3)	5.40286774336804e-27	9.03737687433172e-23	1.46542982269843	0.361	0.205
ENSCAFG00000028453	M-MDSC (c3)	5.42808432165485e-27	9.07955664483207e-23	1.34653405454796	0.527	0.452
MEFV	M-MDSC (c3)	4.78129313654665e-25	7.99766902950159e-21	1.32599213063174	0.357	0.217
GLIPR1	M-MDSC (c3)	7.2375505181737e-25	1.21062507517491e-20	1.17974482764399	0.643	0.742
TAF7	M-MDSC (c3)	1.0387240866474e-24	1.7374737797351e-20	1.36703637951574	0.475	0.389
LRRFIP1	M-MDSC (c3)	2.48739675066305e-24	4.16066854483408e-20	0.635923874200326	0.805	0.941
KLF6	M-MDSC (c3)	4.10718863995069e-24	6.87009443804551e-20	0.617538203901558	0.899	0.96
ATP2B1	M-MDSC (c3)	5.98041932357739e-24	1.00034474025479e-19	0.828395211968467	0.768	0.914
AOAH	M-MDSC (c3)	6.03371661135593e-24	1.00925977758151e-19	0.994936381222256	0.667	0.763
MCL1	M-MDSC (c3)	2.87098710442131e-23	4.80230012956552e-19	1.02352704284203	0.661	0.78
NFKBIA	M-MDSC (c3)	3.04948091581107e-23	5.10086672787718e-19	1.47416142251641	0.718	0.816
SARAF	M-MDSC (c3)	1.00429902621479e-22	1.67989098114948e-18	0.97318932544233	0.681	0.818
ENSCAFG00000037735	M-MDSC (c3)	1.09116165774834e-22	1.82518610491565e-18	0.705243021245875	0.976	0.994
CLTA	M-MDSC (c3)	1.61700392157696e-22	2.70476245962179e-18	0.569065657945015	0.873	0.972
TMBIM6	M-MDSC (c3)	1.09431376783831e-21	1.83045863946314e-17	0.619847631179725	0.79	0.945
SLC6A6	M-MDSC (c3)	1.79919035114689e-21	3.0095057003634e-17	1.18772841138586	0.53	0.518
CD37	M-MDSC (c3)	2.01729448399077e-21	3.37432848337137e-17	0.596084817834729	0.794	0.947
ABTB1	M-MDSC (c3)	9.43383001976482e-21	1.57799674740606e-16	1.46843656740638	0.551	0.575
ITGB7	M-MDSC (c3)	1.99846214470024e-20	3.3428276294401e-16	0.914774913718953	0.628	0.717
SKAP2	M-MDSC (c3)	8.70422391669585e-20	1.45595553454572e-15	1.10587477339331	0.593	0.677
TSTD1	M-MDSC (c3)	1.04426784448614e-19	1.74674682347196e-15	1.26194834662564	0.28	0.158
BCL2A1	M-MDSC (c3)	1.86312420550165e-19	3.11644785854261e-15	0.866851826768487	0.858	0.977
RALBP1	M-MDSC (c3)	7.88205836952529e-19	1.31843190347049e-14	0.979404845445983	0.635	0.766
CYSTM1	M-MDSC (c3)	1.67500627638059e-18	2.80178299850181e-14	1.30478330131802	0.488	0.452
CXCL8	M-MDSC (c3)	2.14835984262512e-18	3.59356150875903e-14	1.29599991331868	0.722	0.676
UBE2B	M-MDSC (c3)	3.25802962851254e-18	5.44970615961292e-14	1.20181260041352	0.547	0.599
UTP3	M-MDSC (c3)	6.57708265699137e-18	1.10014861603495e-13	0.99391767181119	0.6	0.715
MCTP2	M-MDSC (c3)	2.14722497489439e-17	3.59166321550585e-13	1.10603118784458	0.252	0.14
SAT1	M-MDSC (c3)	2.40889161004906e-17	4.02935299612906e-13	1.06002555967287	0.755	0.894
ENSCAFG00000031808	M-MDSC (c3)	2.95652724968326e-17	4.94538313054518e-13	1.22670034588854	0.282	0.17
CORO1A	M-MDSC (c3)	7.62220258163988e-17	1.2749658258309e-12	0.502464513833647	0.847	0.96
TBC1D23	M-MDSC (c3)	4.79674433020717e-16	8.02351424113753e-12	1.26568981608794	0.44	0.401
SNX3	M-MDSC (c3)	5.60011036032324e-16	9.36730459971268e-12	0.363515873620149	0.926	0.992
ENSCAFG00000043577	M-MDSC (c3)	1.27492686247725e-15	2.1325701628657e-11	0.400954001627146	0.862	0.975
RABAC1	M-MDSC (c3)	2.4084532307056e-15	4.02861971900126e-11	0.482647764615187	0.783	0.947
SCARB2	M-MDSC (c3)	5.33471636445114e-15	8.92338006281742e-11	0.702545470585028	0.7	0.903
FAS	M-MDSC (c3)	1.97937961660515e-14	3.31090828469543e-10	1.10806188961626	0.306	0.213
SLA	M-MDSC (c3)	2.29636548434707e-14	3.84113054566734e-10	0.97708248143292	0.503	0.495
SOS2	M-MDSC (c3)	2.34400946426271e-14	3.92082463087224e-10	1.18531920093257	0.385	0.323
ZFAND5	M-MDSC (c3)	3.36318794294632e-14	5.62560447216631e-10	0.965451651257321	0.63	0.71
ANTXR2	M-MDSC (c3)	8.04269151819428e-14	1.34530101024836e-09	1.00686719817803	0.573	0.703
ARPC3	M-MDSC (c3)	1.91064793704875e-13	3.19594080430144e-09	0.43025399248063	0.84	0.971
REL	M-MDSC (c3)	1.97978853241483e-13	3.31159227817029e-09	0.853204926570858	0.619	0.746
ALOX5AP	M-MDSC (c3)	8.26922636010243e-13	1.38319349325433e-08	0.970944097871209	0.562	0.67
NAMPT	M-MDSC (c3)	9.49678043900971e-13	1.58852646403315e-08	1.31075711008492	0.411	0.358
ACTR3	M-MDSC (c3)	1.33613788965574e-12	2.23495784802715e-08	0.445419370182799	0.768	0.953
C30H15orf48	M-MDSC (c3)	1.44297487226601e-12	2.41366406883936e-08	0.961238611021806	0.65	0.652
PLEK	M-MDSC (c3)	1.58421370106983e-12	2.6499142577795e-08	1.17690709821408	0.571	0.614
KMT2E	M-MDSC (c3)	1.61415184905273e-12	2.69999179791051e-08	0.709153169920592	0.681	0.857
PFN1	M-MDSC (c3)	2.29052657288692e-12	3.83136379846796e-08	0.406717333287995	0.897	0.984
GRB2	M-MDSC (c3)	3.98281578639417e-12	6.66205596590153e-08	0.605072355527074	0.696	0.901
ENSCAFG00000005768	M-MDSC (c3)	4.24275368214926e-12	7.09685408413107e-08	1.17238507218985	0.523	0.524
CSNK1G3	M-MDSC (c3)	7.23359356866907e-12	1.20996319623128e-07	1.07355512150326	0.311	0.237
KDM6B	M-MDSC (c3)	8.03171671097898e-12	1.34346525424545e-07	1.08816858116508	0.348	0.273
ZFP36	M-MDSC (c3)	3.53981506217882e-11	5.92104865450652e-07	1.16340542201641	0.567	0.632
RNASEK	M-MDSC (c3)	3.58867531638376e-11	6.00277720171512e-07	0.312636210319501	0.897	0.985
PLAUR	M-MDSC (c3)	4.94943621164708e-11	8.27892195122208e-07	1.19232893381583	0.477	0.42
TPI1	M-MDSC (c3)	5.84864752346926e-11	9.78303271250703e-07	0.516052617840466	0.74	0.933
ENSCAFG00000032173	M-MDSC (c3)	7.1445670771416e-11	1.19507173499347e-06	0.941123707208423	0.558	0.68
NLRP3	M-MDSC (c3)	7.6182652008184e-11	1.27430722014089e-06	0.842459841970904	0.591	0.761
PDZD8	M-MDSC (c3)	9.32185149204815e-11	1.55926609907489e-06	1.07263017774542	0.315	0.249
ENSCAFG00000046564	M-MDSC (c3)	1.20626657509918e-10	2.0177221001684e-06	0.390496721357311	0.906	0.984
SMAP2	M-MDSC (c3)	1.75719124753012e-10	2.93925379974362e-06	0.915314816475143	0.514	0.601
BCLAF1	M-MDSC (c3)	2.00331519284915e-10	3.35094532307878e-06	0.296561501966159	0.225	0.48
ENSCAFG00000045013	M-MDSC (c3)	2.41032594582145e-10	4.03175220957555e-06	0.322247880700281	0.891	0.987
YPEL3	M-MDSC (c3)	2.64042609261112e-10	4.41664072511063e-06	0.937769451752279	0.558	0.697
CAT	M-MDSC (c3)	2.79102340424142e-10	4.66854484827462e-06	0.707689049235569	0.621	0.814
CNBP	M-MDSC (c3)	3.03402098956707e-10	5.07500690924883e-06	0.480016902858074	0.72	0.932
ARID5B	M-MDSC (c3)	3.1090514299494e-10	5.20051032687636e-06	1.13695418865452	0.418	0.411
RFC2	M-MDSC (c3)	4.19329448947751e-10	7.01412369254904e-06	0.261585388404405	0.179	0.394
ENSCAFG00000030466	M-MDSC (c3)	4.19445807897217e-10	7.01607002869675e-06	0.995672963227343	0.289	0.221
RIPOR2	M-MDSC (c3)	4.6520394073174e-10	7.78146631661981e-06	1.00730321532497	0.392	0.369
TRIP11	M-MDSC (c3)	4.99505304929174e-10	8.35522523555029e-06	0.268514797904028	0.212	0.445
COTL1	M-MDSC (c3)	6.44362542283532e-10	1.07782522447766e-05	0.834981147516117	0.586	0.762
PNPLA8	M-MDSC (c3)	6.57390094517493e-10	1.09961641109941e-05	0.261274876524917	0.201	0.431
PTGR1	M-MDSC (c3)	8.29202505930467e-10	1.38700703166989e-05	0.428569616194574	0.834	0.967
WBP4	M-MDSC (c3)	8.87619217450157e-10	1.48472066502888e-05	0.270905353048532	0.241	0.498
ARID3A	M-MDSC (c3)	1.08418533090817e-09	1.8135168030101e-05	1.09163169433824	0.352	0.312
CCDC186	M-MDSC (c3)	1.35701391214576e-09	2.26987717084621e-05	1.01350587214899	0.455	0.495
SAP30	M-MDSC (c3)	1.37125747496101e-09	2.29370237836728e-05	0.298029421650553	0.241	0.491
GRAMD1A	M-MDSC (c3)	1.74071848572482e-09	2.9116998110719e-05	1.1056904657013	0.44	0.47
CTSB	M-MDSC (c3)	1.76994198226808e-09	2.96058195373982e-05	0.307608940208603	0.186	0.39
RTF2	M-MDSC (c3)	1.86882230560663e-09	3.1259790705882e-05	0.289947843658958	0.276	0.569
ENSCAFG00000010572	M-MDSC (c3)	2.10628098601716e-09	3.5231762053109e-05	0.642709788998415	0.665	0.891
CALM1	M-MDSC (c3)	3.66732990729799e-09	6.13434273593734e-05	0.407852006681926	0.836	0.974
ENSCAFG00000000842	M-MDSC (c3)	3.87361349051012e-09	6.47939328557628e-05	0.564059185802016	0.722	0.924
RASGRP2	M-MDSC (c3)	3.95795038504978e-09	6.62046360907276e-05	1.13023801507493	0.309	0.255
H2AZ1	M-MDSC (c3)	4.46598153958063e-09	7.47024732125651e-05	0.304541638168108	0.291	0.584
ENSCAFG00000049827	M-MDSC (c3)	5.14110208764761e-09	8.59952146200815e-05	0.378275748402868	0.84	0.961
TIMM8B	M-MDSC (c3)	5.40784872047105e-09	9.04570855473193e-05	0.290019863984625	0.239	0.488
ENSCAFG00000000580	M-MDSC (c3)	6.1370054862209e-09	0.000102653690768017	0.292677951035725	0.166	0.356
GOPC	M-MDSC (c3)	6.73879979638984e-09	0.000112719904194213	0.279702643456327	0.162	0.35
SRI	M-MDSC (c3)	6.88671336357316e-09	0.000115194054432488	1.05224424372227	0.523	0.644
ENSCAFG00000017655	M-MDSC (c3)	7.01826590042489e-09	0.000117394533716407	0.448581408336248	0.796	0.963
ERLEC1	M-MDSC (c3)	7.52815929078492e-09	0.000125923520456959	0.256005876108818	0.177	0.377
MATR3	M-MDSC (c3)	8.83694120063802e-09	0.000147815515463072	0.275455380377009	0.328	0.652
TRIM25	M-MDSC (c3)	9.57411899234951e-09	0.00016014628838503	0.390587037045512	0.186	0.388
NFKBIB	M-MDSC (c3)	9.7947035230742e-09	0.000163836005830462	0.251828268856825	0.16	0.343
CD68	M-MDSC (c3)	9.85355946203741e-09	0.0001648204891215	1.05407743944709	0.372	0.347
DERL2	M-MDSC (c3)	1.02705293381194e-08	0.000171795144238723	0.261556764329145	0.166	0.355
PDE6D	M-MDSC (c3)	1.11347126186318e-08	0.000186250337971855	0.275855915024357	0.151	0.327
MYOF	M-MDSC (c3)	1.14647648896964e-08	0.000191771122309952	0.267786384985062	0.204	0.42
CUL3	M-MDSC (c3)	1.24983997771538e-08	0.000209060733072451	0.293644439411601	0.208	0.427
DEGS1	M-MDSC (c3)	1.64949222332092e-08	0.000275910564194891	0.275648629946161	0.214	0.44
BCAS2	M-MDSC (c3)	1.84179477106992e-08	0.000308077011356865	0.258745052347617	0.127	0.284
RNF168	M-MDSC (c3)	2.17974187486658e-08	0.000364605423408933	0.368667257791374	0.271	0.547
ENSCAFG00000009211	M-MDSC (c3)	2.40197196109843e-08	0.000401777849932934	0.274990468137786	0.267	0.534
HMCES	M-MDSC (c3)	2.48243724013002e-08	0.000415237277156548	0.315124083977247	0.179	0.371
BAZ2B	M-MDSC (c3)	2.60440520933547e-08	0.000435638859365544	0.328592021765538	0.271	0.535
RESF1	M-MDSC (c3)	2.75208069058212e-08	0.000460340537113671	1.29251302014643	0.392	0.385
CAPZB	M-MDSC (c3)	3.22112996270178e-08	0.000538798408861126	0.282968538782595	0.153	0.325
TM2D3	M-MDSC (c3)	3.28955452766353e-08	0.000550243785842278	0.289871511088686	0.155	0.33
CYRIB	M-MDSC (c3)	3.46027667498251e-08	0.000578800479424324	0.28459494439481	0.188	0.383
LAMP2	M-MDSC (c3)	4.48884304301624e-08	0.000750848775805327	0.27642722290444	0.368	0.719
SRSF5	M-MDSC (c3)	4.8009632876498e-08	0.000803057129125182	0.30214704063685	0.258	0.512
TTC3	M-MDSC (c3)	5.14950519084471e-08	0.000861357733272594	0.255925833425927	0.179	0.366
UBA6	M-MDSC (c3)	5.5016976298714e-08	0.000920268962548589	0.309075715724214	0.234	0.465
CSDE1	M-MDSC (c3)	5.731319180278e-08	0.000958677759285102	0.282351192899764	0.346	0.681
DPM1	M-MDSC (c3)	6.02301522258014e-08	0.00100746975628098	0.287294405097877	0.195	0.395
GNL3L	M-MDSC (c3)	6.03395092067024e-08	0.00100929897050051	0.276460309232867	0.199	0.402
SNRPN	M-MDSC (c3)	6.13512552260971e-08	0.00102622244616693	0.258055659857193	0.184	0.375
PRPF8	M-MDSC (c3)	6.13672512350696e-08	0.00102649001140901	0.263038687248381	0.175	0.359
SMC3	M-MDSC (c3)	7.16443541264657e-08	0.00119839511147339	0.252968686314652	0.243	0.483
MRPL44	M-MDSC (c3)	7.5472030595856e-08	0.00126242065577688	0.290917665504178	0.129	0.281
ITPR2	M-MDSC (c3)	8.99994927995226e-08	0.00150542151605761	0.292740510089455	0.149	0.308
ZNF512B	M-MDSC (c3)	1.20751697385044e-07	0.00201981364215963	0.28854809076693	0.206	0.408
BRD4	M-MDSC (c3)	1.27062846053543e-07	0.00212538022593762	0.258010709471586	0.252	0.492
GTF2A2	M-MDSC (c3)	1.28798121067267e-07	0.00215440617109218	0.325799143161574	0.291	0.577
ZC3H13	M-MDSC (c3)	1.4210202815985e-07	0.0023769406250298	0.288416093789527	0.276	0.529
TMEM134	M-MDSC (c3)	1.50476072712057e-07	0.00251701326825457	0.277080582505612	0.175	0.354
RIF1	M-MDSC (c3)	1.5674183547171e-07	0.00262182068193529	0.298654606162085	0.16	0.325
DUSP1	M-MDSC (c3)	1.85985336441435e-07	0.00311097672265588	1.03912442151319	0.405	0.413
SNRNP27	M-MDSC (c3)	1.90360953662716e-07	0.00318416767191625	0.343203452271291	0.241	0.474
THBS1	M-MDSC (c3)	1.93970625950512e-07	0.00324454666027421	0.742130301873222	0.274	0.199
PAIP2	M-MDSC (c3)	2.05881342056522e-07	0.00344377720857945	0.31381402586007	0.249	0.485
AFTPH	M-MDSC (c3)	2.18380463339728e-07	0.00365285001028363	0.348608728328577	0.16	0.323
SEL1L	M-MDSC (c3)	2.36702765890813e-07	0.00395932716505564	0.251273601990645	0.236	0.461
PSMD12	M-MDSC (c3)	2.46448050842951e-07	0.00412233654645004	0.293773816802582	0.179	0.362
DLA88	M-MDSC (c3)	2.48723237666904e-07	0.0041603935964543	0.453855364884793	0.858	0.961
HELZ	M-MDSC (c3)	2.61012818440662e-07	0.00436596141405695	0.284560527964881	0.234	0.454
MYO9B	M-MDSC (c3)	2.81390262024959e-07	0.00470681491289149	0.904358037139831	0.475	0.563
CYB5R4	M-MDSC (c3)	3.04400694767213e-07	0.00509171042137117	1.01699006898867	0.258	0.207
RIOK3	M-MDSC (c3)	3.62303246537119e-07	0.00606024640482639	0.262272708176656	0.182	0.358
OCIAD1	M-MDSC (c3)	3.62951794780168e-07	0.00607109467128786	0.276428656960953	0.263	0.505
FIS1	M-MDSC (c3)	4.19032299729574e-07	0.00700915327757658	0.723580157470175	0.565	0.769
TBC1D8	M-MDSC (c3)	4.51851736218178e-07	0.00755812399172146	0.332947348662846	0.214	0.415
ARFGEF1	M-MDSC (c3)	4.61434820395236e-07	0.00771842024075111	0.302480495169835	0.232	0.442
ADAM28	M-MDSC (c3)	4.64420659916425e-07	0.00776836437842205	0.37544893070401	0.208	0.404
TCF25	M-MDSC (c3)	4.74548235078959e-07	0.00793776832816575	0.36845030782371	0.319	0.617
NCBP2	M-MDSC (c3)	4.91194894108714e-07	0.00821621699375646	0.257119035121412	0.295	0.564
WIZ	M-MDSC (c3)	4.93254222106214e-07	0.00825066337317064	0.26039135782745	0.16	0.319
TMF1	M-MDSC (c3)	5.38307815824724e-07	0.00900427483530016	0.263539845188783	0.142	0.291
SDHAF2	M-MDSC (c3)	5.51265689081894e-07	0.00922102118127285	0.371238696556604	0.201	0.391
PPP1R15A	M-MDSC (c3)	5.81826089514814e-07	0.0097322049993143	0.995454433822518	0.464	0.504
ENSCAFG00000003936	M-MDSC (c3)	5.9610468481243e-07	0.00997104306285751	0.271844817757017	0.125	0.259
