# Supplementary material for: Characterization of canine tumor-infiltrating leukocyte transcriptomic signatures reveals conserved expression patterns with human osteosarcoma
Source: Cancer Immunol Immunother. 2025 Feb 11;74(3):105. doi: 10.1007/s00262-025-03950-3 (PMC11813853; doi:10.1007/s00262-025-03950-3)
Supplement: Supplementary file 8 — Supplementary file8 (CSV 40 KB) [file 262_2025_3950_MOESM8_ESM.csv]

gene	cluster	p_val	p_val_adj	avg_log2FC	pct.1	pct.2
FTH1.1	Neutrophil (c0)	0	0	2.14705877941266	1	0.998
PLA2G7	Neutrophil (c0)	4.93070479624143e-302	8.24758991267304e-298	2.13153384753935	0.966	0.521
SERPINA1	Neutrophil (c0)	4.13808605225512e-290	6.92177653960713e-286	1.92105317597562	0.971	0.898
SOD2	Neutrophil (c0)	1.02049366945172e-263	1.70697976089189e-259	2.11656905338512	0.928	0.428
FTL	Neutrophil (c0)	2.07759172630865e-243	3.47518768059648e-239	1.39403062941635	0.997	0.996
CD4	Neutrophil (c0)	1.41891213702172e-224	2.37341433159623e-220	2.56264846045352	0.781	0.205
CEACAM28	Neutrophil (c0)	6.30258245339336e-224	1.05423296697911e-219	2.07201093328831	0.886	0.761
GGH	Neutrophil (c0)	2.42401682091207e-222	4.05465293633962e-218	1.54448815220547	0.946	0.902
GALK1	Neutrophil (c0)	2.838965171735e-205	4.74873704276113e-201	1.28455061695596	0.996	0.989
SELL	Neutrophil (c0)	2.94724921974954e-199	4.92986376987506e-195	1.66034351312748	0.904	0.789
ISG20	Neutrophil (c0)	2.63860658694547e-197	4.41359723798368e-193	1.89390015941783	0.854	0.399
ITM2B	Neutrophil (c0)	1.12781418812735e-192	1.88649479248061e-188	1.71009404156838	0.876	0.799
ARHGAP45	Neutrophil (c0)	7.08805553508724e-180	1.18561904935404e-175	1.46055742319449	0.902	0.683
EMB	Neutrophil (c0)	1.96832970618587e-174	3.2924250995371e-170	1.31545468361325	0.926	0.915
GPCPD1	Neutrophil (c0)	7.8706941433692e-154	1.31653100936137e-149	2.13832852102859	0.72	0.354
CXCL8	Neutrophil (c0)	1.41337510636088e-145	2.36415254040985e-141	1.99013928663418	0.81	0.471
NFKBID	Neutrophil (c0)	5.82122889162059e-144	9.73716956701376e-140	0.888523513349091	0.977	0.985
EIF1	Neutrophil (c0)	6.42275165524672e-141	1.07433366937312e-136	0.939276160581498	0.971	0.99
ENSCAFG00000025063	Neutrophil (c0)	1.7015798540811e-133	2.84623262192145e-129	1.42191362327493	0.832	0.814
RGS2	Neutrophil (c0)	2.22718835924431e-125	3.72541796850795e-121	2.05482858589789	0.758	0.535
CDA	Neutrophil (c0)	9.14865896869339e-116	1.53029618569334e-111	1.33452871314752	0.815	0.751
SRGN	Neutrophil (c0)	1.55394623863049e-114	2.59928587335721e-110	1.76614203232014	0.647	0.296
GABARAP	Neutrophil (c0)	2.00629707071669e-111	3.35593311018781e-107	0.86970781038321	0.923	0.947
ZFAND5	Neutrophil (c0)	1.11970565830044e-106	1.87293165463915e-102	1.66887180943927	0.786	0.53
PLEK	Neutrophil (c0)	4.3637494885688e-102	7.29924376952903e-98	1.55164973474892	0.765	0.531
ADGRE3	Neutrophil (c0)	2.72548782353027e-101	4.55892348241909e-97	2.13793466806654	0.508	0.142
CLTA	Neutrophil (c0)	1.27213533894449e-100	2.12790078145245e-96	1.09656981241008	0.819	0.832
SORL1	Neutrophil (c0)	5.62741871821533e-100	9.41298328995878e-96	2.02229472368159	0.571	0.259
GADD45A	Neutrophil (c0)	4.04451396101257e-97	6.76525850258573e-93	1.19380298472422	0.847	0.866
FCGR1A	Neutrophil (c0)	7.9424482326956e-97	1.32853331588299e-92	1.2618097231498	0.765	0.646
AKAP13	Neutrophil (c0)	2.61327176446774e-94	4.37121968042519e-90	1.98807918444595	0.56	0.256
LCP1	Neutrophil (c0)	2.14512104833501e-93	3.58814397754998e-89	0.67852219561077	0.97	0.977
TIMP2	Neutrophil (c0)	8.90416223160275e-91	1.48939921648019e-86	1.71515997241058	0.596	0.316
BCL2A1	Neutrophil (c0)	3.71007730779657e-88	6.20584631275132e-84	1.69890829668132	0.697	0.443
SAT1	Neutrophil (c0)	4.29582865170278e-86	7.18563258570324e-82	1.48455607607451	0.837	0.879
IL18BP	Neutrophil (c0)	9.08385439788767e-84	1.51945632513467e-79	2.05280840882011	0.539	0.199
GLIPR1	Neutrophil (c0)	5.04152680089537e-80	8.43296187985769e-76	1.60374209771466	0.638	0.48
B2M	Neutrophil (c0)	7.41076378930364e-80	1.23959845903682e-75	1.13598019641822	0.861	0.87
OAZ1	Neutrophil (c0)	2.98862439379934e-77	4.99907202350816e-73	0.545123356759919	0.973	0.985
BTG1	Neutrophil (c0)	1.09247340988068e-76	1.82738027270742e-72	1.69715093894435	0.54	0.26
ATP6V0E1	Neutrophil (c0)	1.39691644468651e-76	2.33662213702712e-72	0.802475359997155	0.864	0.926
LRRK2	Neutrophil (c0)	1.06822315261545e-73	1.78681686737986e-69	1.96028759205462	0.478	0.205
DDX5	Neutrophil (c0)	3.41261102410734e-71	5.70827446002436e-67	0.894316227810142	0.855	0.912
DLA-64	Neutrophil (c0)	2.88041372930863e-70	4.81806804501455e-66	1.01352426220595	0.811	0.736
FOS	Neutrophil (c0)	1.48256449040058e-66	2.47988562309305e-62	1.6260380894255	0.536	0.261
C5AR1	Neutrophil (c0)	7.62488872364451e-63	1.27541513680402e-58	1.16671405381873	0.615	0.376
ENSCAFG00000019360	Neutrophil (c0)	8.86072076125382e-63	1.48213276173493e-58	0.793186091053961	0.848	0.924
VASP	Neutrophil (c0)	1.07708742292086e-61	1.80164413231973e-57	0.906024822337721	0.754	0.826
NAMPT	Neutrophil (c0)	1.24692397154332e-61	2.08572972720051e-57	1.40441274468334	0.541	0.295
PLAUR	Neutrophil (c0)	2.24135944838146e-61	3.74912194930767e-57	1.66690352863654	0.635	0.487
TMEM165	Neutrophil (c0)	3.37031948749402e-61	5.63753340673125e-57	1.69781214313937	0.417	0.153
PRDX6	Neutrophil (c0)	4.24757995955657e-61	7.10492699835027e-57	1.28872987997167	0.646	0.427
RESF1	Neutrophil (c0)	8.98698702640612e-58	1.50325331990695e-53	1.63808692565791	0.446	0.196
AKIRIN2	Neutrophil (c0)	5.23255739711107e-55	8.75249875814769e-51	1.35633302473105	0.623	0.461
SYK	Neutrophil (c0)	5.00827262204687e-53	8.37733761489779e-49	1.62655344485413	0.521	0.362
MARCKS	Neutrophil (c0)	2.82364925163601e-52	4.72311810321155e-48	1.36488314432653	0.538	0.339
ODC1	Neutrophil (c0)	9.10555835100487e-52	1.52308674537258e-47	1.78115447102825	0.589	0.454
ASPH	Neutrophil (c0)	7.61403895072478e-51	1.27360029528773e-46	1.53287412244877	0.381	0.144
JMJD1C	Neutrophil (c0)	9.03768136946789e-51	1.51173296267089e-46	1.38104984872892	0.481	0.264
C30H15orf48	Neutrophil (c0)	1.23298105171812e-49	2.0624074052089e-45	1.07588303672575	0.708	0.551
PTPN1	Neutrophil (c0)	6.14168567022739e-49	1.02731976205894e-44	1.45039219889499	0.501	0.331
SNX10	Neutrophil (c0)	9.83606449027032e-49	1.64527850728752e-44	1.21877056266983	0.603	0.502
XPO6	Neutrophil (c0)	7.26708564537045e-48	1.21556541590112e-43	1.55187047166376	0.418	0.211
KLF6	Neutrophil (c0)	7.38547073313983e-48	1.2353676895323e-43	0.921170645517497	0.778	0.813
MXD1	Neutrophil (c0)	2.50747706721858e-47	4.19425689033652e-43	1.26762791324536	0.574	0.431
VCAN	Neutrophil (c0)	1.46787347810044e-46	2.4553119668186e-42	1.74340677474145	0.386	0.155
SARAF	Neutrophil (c0)	3.58131088139115e-45	5.99045871130297e-41	1.43829451139674	0.522	0.417
ENSCAFG00000049181	Neutrophil (c0)	6.34506704516235e-45	1.06133936464431e-40	1.46758051987022	0.441	0.259
FAU	Neutrophil (c0)	9.14132238048184e-45	1.5290689945832e-40	0.441686701637166	0.969	0.992
PLAU	Neutrophil (c0)	2.86614802693338e-44	4.79420580465146e-40	1.85326776842328	0.397	0.174
NFKBIA	Neutrophil (c0)	8.91720141508044e-40	1.4915802807005e-35	1.36674485895413	0.524	0.334
AIF1	Neutrophil (c0)	7.85189278104753e-39	1.31338610548582e-34	1.62203732110497	0.324	0.129
SKAP2	Neutrophil (c0)	1.99778829914885e-37	3.34170048798629e-33	1.15393101673866	0.569	0.531
UBL5	Neutrophil (c0)	9.83042320108361e-36	1.64433488884526e-31	0.857052787074977	0.665	0.755
FTH1	Neutrophil (c0)	3.24690908001644e-35	5.4311048181435e-31	1.51563856663459	0.301	0.125
IL13RA1	Neutrophil (c0)	1.28408873803718e-34	2.14789523211478e-30	1.39465730754069	0.316	0.14
ENSCAFG00000013713	Neutrophil (c0)	8.94989482424688e-34	1.49704890725177e-29	1.22432493388074	0.281	0.098
SEMA4D	Neutrophil (c0)	2.59734658587604e-33	4.34458163419486e-29	1.3419655960141	0.459	0.358
ENSCAFG00000043577	Neutrophil (c0)	3.32366146060227e-33	5.55948852514941e-29	0.834743928967906	0.667	0.766
MAPK13	Neutrophil (c0)	1.44739894936579e-32	2.42106422260416e-28	1.2023704802459	0.333	0.153
ENSCAFG00000000370	Neutrophil (c0)	4.67825981834619e-32	7.82532519814767e-28	0.840387444552086	0.66	0.741
UBE2B	Neutrophil (c0)	5.9703715781941e-32	9.98664053884528e-28	1.04870307604689	0.565	0.548
PDE4B	Neutrophil (c0)	3.46681716611529e-31	5.79894507376105e-27	1.40423644256753	0.31	0.141
KDM6B	Neutrophil (c0)	7.57189088824828e-31	1.26655018887729e-26	1.3696684235639	0.358	0.206
ENSCAFG00000000842	Neutrophil (c0)	2.01869343538646e-30	3.37666850937094e-26	0.966716990447429	0.616	0.657
DUSP1	Neutrophil (c0)	3.4600483860263e-30	5.7876229353062e-26	1.25634527634581	0.257	0.091
ENSCAFG00000028453	Neutrophil (c0)	1.19547727090924e-29	1.99967483104989e-25	1.31452634202672	0.362	0.216
SEC14L1	Neutrophil (c0)	2.06780391642999e-29	3.45881561101244e-25	1.16452620906814	0.526	0.493
NIBAN1	Neutrophil (c0)	6.55309813020385e-29	1.0961367242392e-24	1.35677923147263	0.267	0.11
ENSCAFG00000031808	Neutrophil (c0)	3.55234664008669e-28	5.94201022487301e-24	1.16850440282967	0.346	0.189
IQGAP1	Neutrophil (c0)	5.58851758717753e-28	9.34791336807186e-24	0.99290188968429	0.578	0.585
FYB1	Neutrophil (c0)	1.64485586681563e-27	2.75135040842251e-23	1.21775379886929	0.528	0.524
MCPH1	Neutrophil (c0)	1.98094919063003e-27	3.31353371116684e-23	1.25551470638919	0.304	0.15
ENSCAFG00000025524	Neutrophil (c0)	3.46869551782996e-27	5.80208699267418e-23	1.42491074718531	0.421	0.333
ATP2B1	Neutrophil (c0)	4.90612347467471e-27	8.20647273608839e-23	1.19384254312456	0.358	0.211
SPI1	Neutrophil (c0)	1.6229793466987e-26	2.71475755322291e-22	0.636238247093126	0.71	0.82
FGL2	Neutrophil (c0)	2.98068494602181e-26	4.98579170921068e-22	1.35802952041003	0.503	0.47
KTN1	Neutrophil (c0)	3.68051065483028e-26	6.15639017233462e-22	1.11360339554197	0.5	0.444
LMNB1	Neutrophil (c0)	7.36481478146075e-26	1.23191256849494e-21	1.21888760625589	0.333	0.177
CSTB	Neutrophil (c0)	9.4640206450949e-26	1.58304673330502e-21	0.660472059915888	0.756	0.824
GPR137B	Neutrophil (c0)	1.66791507260023e-25	2.7899215419384e-21	1.10007817085897	0.285	0.132
CD68	Neutrophil (c0)	1.89507019418606e-25	3.16988391381502e-21	1.15041080910412	0.263	0.112
STX11	Neutrophil (c0)	3.76680228191329e-25	6.30073017695637e-21	1.32484979147032	0.328	0.193
SCARB2	Neutrophil (c0)	4.57727950491e-25	7.65641542786296e-21	1.30968204903414	0.452	0.405
RALBP1	Neutrophil (c0)	9.87654979335746e-25	1.6520504839349e-20	1.14313316720902	0.522	0.488
TMEM140	Neutrophil (c0)	1.4976453771927e-24	2.50511142243023e-20	1.33723705413405	0.29	0.157
RGS19	Neutrophil (c0)	2.65704675485607e-24	4.44444210684774e-20	0.535797973941259	0.768	0.897
YPEL3	Neutrophil (c0)	3.44356523151324e-24	5.76005156275219e-20	1.04944692803802	0.482	0.432
OSM	Neutrophil (c0)	9.97187962714455e-24	1.66799630523247e-19	1.31448905154782	0.283	0.135
ANTXR2	Neutrophil (c0)	1.80273179896844e-23	3.01542948013451e-19	1.07463669700158	0.462	0.393
LACTB2	Neutrophil (c0)	3.40704013562192e-23	5.69895603485479e-19	1.2750639468896	0.286	0.153
ENSCAFG00000032173	Neutrophil (c0)	4.14951673402611e-23	6.94089664100547e-19	1.26529422642666	0.366	0.253
PREX1	Neutrophil (c0)	9.15431301705282e-23	1.53124193836242e-18	1.25040873071089	0.27	0.141
MILR1	Neutrophil (c0)	1.5777963341073e-22	2.63917992806128e-18	1.18395174900137	0.341	0.224
ACP5	Neutrophil (c0)	3.07062767725623e-22	5.13623891574649e-18	0.56221531275886	0.448	0.274
PLXNC1	Neutrophil (c0)	3.08918714891817e-22	5.16728334399542e-18	1.27534939301738	0.383	0.29
ETS2	Neutrophil (c0)	4.91202290357635e-22	8.21634071081216e-18	1.19942657307667	0.295	0.163
ARL5B	Neutrophil (c0)	8.91260907675323e-22	1.49081212026851e-17	1.2433967307141	0.271	0.139
CYTIP	Neutrophil (c0)	1.87286860535943e-21	3.13274731618473e-17	1.08375032580049	0.313	0.185
ENSCAFG00000046564	Neutrophil (c0)	5.43653853160343e-21	9.09369800181306e-17	0.626978906059166	0.709	0.831
PHACTR1	Neutrophil (c0)	1.07203185741532e-20	1.79318768789861e-16	1.15162601801124	0.335	0.204
SELENOK	Neutrophil (c0)	1.96240278718603e-20	3.28251114212608e-16	1.78999945048268	0.412	0.348
TMBIM6	Neutrophil (c0)	2.14084586633276e-20	3.58099288061481e-16	0.8820303953365	0.562	0.623
MSRB1	Neutrophil (c0)	2.29958408253137e-20	3.84651429485022e-16	0.404933579122576	0.877	0.936
DHRS7	Neutrophil (c0)	1.21397642874287e-19	2.03061837235819e-15	0.488871653192632	0.755	0.878
DNAJB1	Neutrophil (c0)	1.57872680614425e-18	2.64073632863749e-14	0.287713777481674	0.126	0.264
PPT1	Neutrophil (c0)	4.63190094150865e-18	7.74778070486151e-14	1.25907606308692	0.299	0.199
SRRM2	Neutrophil (c0)	6.11684134626845e-18	1.02316405199032e-13	0.881822636217036	0.557	0.642
CYSTM1	Neutrophil (c0)	6.34340415540162e-18	1.06106121307403e-13	0.58714379720677	0.707	0.828
MCL1	Neutrophil (c0)	9.29111406538506e-18	1.55412464971696e-13	0.975904116978757	0.494	0.498
CREM	Neutrophil (c0)	2.53336478121573e-17	4.23755926953956e-13	1.05873637330557	0.303	0.188
UBXN4	Neutrophil (c0)	3.86235541633702e-17	6.46056190490694e-13	0.266327648172498	0.195	0.388
BCAP29	Neutrophil (c0)	4.567152442679e-17	7.63947589086917e-13	1.19015194789832	0.311	0.22
ARL14EP	Neutrophil (c0)	6.26731514475283e-17	1.04833380426281e-12	1.13907761705692	0.409	0.367
SLA	Neutrophil (c0)	1.29435952389061e-15	2.16507517561182e-11	0.411662228393617	0.243	0.468
ABTB1	Neutrophil (c0)	2.33879724963465e-15	3.91210615946387e-11	0.56248989277732	0.685	0.799
RNASEK	Neutrophil (c0)	3.73129327683038e-15	6.24133426415418e-11	0.440469169994427	0.729	0.892
TNFSF9	Neutrophil (c0)	4.94972225640371e-15	8.27940041828648e-11	1.06850733271099	0.282	0.183
PTPRE	Neutrophil (c0)	1.12125636915447e-14	1.87552552868468e-10	0.254613005594566	0.209	0.394
RRP1B	Neutrophil (c0)	3.54087860180131e-14	5.92282763723306e-10	0.801282131201999	0.542	0.594
SH3BP1	Neutrophil (c0)	1.3221336974e-13	2.21153303564098e-09	1.13459837735456	0.268	0.187
PNISR	Neutrophil (c0)	1.80908375395347e-13	3.02605439523797e-09	0.399479481480084	0.18	0.342
COTL1	Neutrophil (c0)	5.40134869352333e-13	9.03483595965647e-09	0.919464377746006	0.472	0.509
UBN1	Neutrophil (c0)	1.16520635363001e-12	1.94904066771692e-08	1.11980637154947	0.388	0.374
NDUFB7	Neutrophil (c0)	1.44169505192932e-12	2.41152331336217e-08	0.256079198114036	0.235	0.431
CELF2	Neutrophil (c0)	1.73363931992008e-12	2.89985849043032e-08	0.348444318302927	0.175	0.326
CLIC1	Neutrophil (c0)	2.18985431115612e-12	3.66296930627084e-08	0.413000505966528	0.724	0.873
PDLIM2	Neutrophil (c0)	2.30199243040982e-12	3.85054273834651e-08	0.958461701815501	0.321	0.255
DLA88	Neutrophil (c0)	2.58842894932903e-12	4.32966510354266e-08	1.08380643299147	0.43	0.419
PSMB3	Neutrophil (c0)	4.40474965676026e-12	7.36782475086288e-08	0.271348567415765	0.24	0.438
RUBCNL	Neutrophil (c0)	4.51244925357985e-12	7.54797386646302e-08	0.803784920855451	0.264	0.173
ENSCAFG00000024792	Neutrophil (c0)	5.95496969734841e-12	9.96087781275468e-08	1.10071328350052	0.3	0.239
SKP1	Neutrophil (c0)	1.06104651434194e-11	1.77481250453976e-07	0.263764386204256	0.23	0.417
ENSCAFG00000041734	Neutrophil (c0)	1.12002028216499e-11	1.87345792597739e-07	0.326573344959917	0.178	0.328
NINJ1	Neutrophil (c0)	1.14542357823376e-11	1.91595001931161e-07	0.808563155558035	0.261	0.168
FAS	Neutrophil (c0)	1.5880507629485e-11	2.65633251118395e-07	1.07450264657424	0.266	0.2
TNFRSF1A	Neutrophil (c0)	1.78807590233598e-11	2.9909145618374e-07	1.16857798723216	0.307	0.259
ARID5B	Neutrophil (c0)	2.1442677982861e-11	3.58671674619315e-07	0.261126460758323	0.259	0.457
PABPN1	Neutrophil (c0)	3.09516764091607e-11	5.17728691296031e-07	0.338915648901323	0.175	0.319
ENSCAFG00000013683	Neutrophil (c0)	3.17954848448837e-11	5.3184307500037e-07	0.280194228595247	0.239	0.429
DNAJC3	Neutrophil (c0)	3.58199844203941e-11	5.99160879399932e-07	0.289385574382931	0.148	0.271
KLF3	Neutrophil (c0)	4.10563534357969e-11	6.86749623920575e-07	0.784184170966595	0.284	0.205
PLIN2	Neutrophil (c0)	4.74793963770376e-11	7.94187863198708e-07	0.850957186703575	0.573	0.657
BRD7	Neutrophil (c0)	5.7015337778765e-11	9.53695555025403e-07	0.29411905228333	0.179	0.322
ENSCAFG00000018277	Neutrophil (c0)	9.86679748228084e-11	1.65041921486112e-06	0.599670739589201	0.333	0.242
TREM1	Neutrophil (c0)	1.14943236769441e-10	1.92265552144244e-06	1.03286716058456	0.408	0.418
ADGRE5	Neutrophil (c0)	1.82529610090948e-10	3.05317278799129e-06	1.28804216472355	0.269	0.209
HSBP1	Neutrophil (c0)	2.34541549397986e-10	3.92317649678011e-06	0.318457240011601	0.281	0.502
LRG1	Neutrophil (c0)	3.39420346791872e-10	5.67748414078765e-06	0.99518338405237	0.341	0.303
C17H1orf162	Neutrophil (c0)	4.17001182426137e-10	6.97517877844199e-06	0.984720542391277	0.507	0.574
ZFP36	Neutrophil (c0)	4.2221072455802e-10	7.06231878968201e-06	1.17778776520444	0.286	0.233
CHMP2A	Neutrophil (c0)	4.31581866953335e-10	7.21906988852843e-06	0.324107346358798	0.278	0.495
ARG2	Neutrophil (c0)	4.83911977646021e-10	8.094395650085e-06	0.982274837629395	0.36	0.334
ETV2	Neutrophil (c0)	5.01278349885337e-10	8.38488295853203e-06	0.294101955708259	0.147	0.263
LRP10	Neutrophil (c0)	5.50011438980246e-10	9.20004133982257e-06	1.05768204255898	0.276	0.223
PHF20L1	Neutrophil (c0)	5.62110255955219e-10	9.40241825136294e-06	0.332374834499424	0.172	0.305
CD47	Neutrophil (c0)	5.89815731508031e-10	9.86584774093484e-06	0.395924691325918	0.319	0.571
IGFLR1	Neutrophil (c0)	7.9048858508635e-10	1.32225025627394e-05	0.298630631414022	0.151	0.271
TPR	Neutrophil (c0)	9.58114675988088e-10	1.60263841852528e-05	0.316908464736903	0.141	0.251
PPP4R1	Neutrophil (c0)	9.79055355523798e-10	1.63766589318466e-05	1.08708923537304	0.322	0.29
SAMSN1	Neutrophil (c0)	1.20569013535805e-09	2.01675788941341e-05	0.960849585637267	0.403	0.375
ENSCAFG00000015065	Neutrophil (c0)	1.55614487295349e-09	2.6029635289893e-05	0.35171475132811	0.252	0.44
SELENOT	Neutrophil (c0)	1.63150236758801e-09	2.72901401026446e-05	0.312326811151506	0.161	0.283
RBM39	Neutrophil (c0)	1.7270119126993e-09	2.88877282637211e-05	0.320176283438292	0.246	0.425
STK17B	Neutrophil (c0)	2.34619521927477e-09	3.9244807432809e-05	0.970282302922713	0.35	0.321
PTEN	Neutrophil (c0)	2.45612838817674e-09	4.10836595490323e-05	0.253058908708193	0.216	0.371
PTGR1	Neutrophil (c0)	2.50258597024904e-09	4.18607555243557e-05	0.861570933765627	0.478	0.553
TXNL1	Neutrophil (c0)	2.9562935136568e-09	4.94499216029373e-05	0.333692059771866	0.214	0.37
HVCN1	Neutrophil (c0)	5.22589114851138e-09	8.74134812411498e-05	1.15793396771404	0.312	0.285
NCBP2	Neutrophil (c0)	6.5900342695574e-09	0.000110231503226887	0.303129067268052	0.212	0.363
EIF1B	Neutrophil (c0)	6.65196368401731e-09	0.000111267396542558	0.401586966110119	0.16	0.281
SMARCA5	Neutrophil (c0)	7.39961283393788e-09	0.000123773323873279	1.07709707037806	0.292	0.246
SH3GLB1	Neutrophil (c0)	7.72278254699234e-09	0.000129178983663541	0.38348119989576	0.16	0.279
FCER1G	Neutrophil (c0)	9.68167179383919e-09	0.000161945324095548	0.89362135033868	0.472	0.546
GRAMD1A	Neutrophil (c0)	1.26747309022411e-08	0.000212010223801787	0.921345133821319	0.428	0.472
PM20D2	Neutrophil (c0)	1.39508549198936e-08	0.000233355950245061	0.961576675718441	0.355	0.345
COL1A2	Neutrophil (c0)	1.75413458431049e-08	0.000293414091917616	0.30320229967668	0.344	0.245
PAFAH1B1	Neutrophil (c0)	2.82122494386061e-08	0.000471906296359564	0.365444297884688	0.211	0.359
ENSCAFG00000002646	Neutrophil (c0)	3.40036717469999e-08	0.000568779417312067	0.472447990248321	0.232	0.399
RASGRP2	Neutrophil (c0)	3.51935360725676e-08	0.000588682277885839	1.10988249004148	0.267	0.23
TRIB1	Neutrophil (c0)	4.32113665718019e-08	0.000722796528646531	0.95750628740949	0.367	0.366
ENSCAFG00000006545	Neutrophil (c0)	5.47917420201106e-08	0.00091650146877039	0.305414417367599	0.2	0.331
ENSCAFG00000012457	Neutrophil (c0)	5.70106138692771e-08	0.000953616538191398	0.359036892809257	0.185	0.314
CD37	Neutrophil (c0)	6.388722118337e-08	0.00106864154873423	0.390449283053648	0.244	0.413
ARID4B	Neutrophil (c0)	6.40415779532714e-08	0.00107122347442437	0.996988196065742	0.262	0.219
GALNT1	Neutrophil (c0)	6.40708648133096e-08	0.00107171335573223	0.939119699270488	0.259	0.212
BIN2	Neutrophil (c0)	8.51128204372244e-08	0.00142368214745345	0.310788262983953	0.256	0.426
EIF4A3	Neutrophil (c0)	8.79050068134012e-08	0.00147038704896776	0.36950678123771	0.146	0.25
EIF4G2	Neutrophil (c0)	9.03603147938418e-08	0.00151145698555659	0.272028713812414	0.194	0.32
VPS4B	Neutrophil (c0)	2.227105915575e-07	0.0037252800649823	0.359533272936033	0.175	0.292
MIER1	Neutrophil (c0)	2.55392326186269e-07	0.00427194744011772	0.384844302641248	0.232	0.385
TBC1D1	Neutrophil (c0)	3.30244633768693e-07	0.00552400198904892	0.342835625596732	0.235	0.391
CIRBP	Neutrophil (c0)	3.40257683591626e-07	0.00569149027343713	0.272703852008019	0.356	0.604
CD48	Neutrophil (c0)	5.11950123521362e-07	0.00856338971614183	0.805607394938542	0.475	0.586
PTPRC	Neutrophil (c0)	5.41824079176306e-07	0.00906309137238208	0.486710053010491	0.67	0.821
RIPOR2	Neutrophil (c0)	5.6404677670223e-07	0.00943481043389821	0.957252398391157	0.276	0.244
KRAS	Neutrophil (c0)	5.92454166898784e-07	0.00990998084971596	0.418860691481785	0.155	0.257
CAMP	PMN_MDSC (c1)	0	0	6.29703620346007	0.598	0.024
ENSCAFG00000032259	PMN_MDSC (c1)	0	0	5.35526985201627	0.633	0.017
PGLYRP1	PMN_MDSC (c1)	0	0	4.92068525471518	0.627	0.038
LTF	PMN_MDSC (c1)	0	0	4.64560093845116	0.791	0.232
FADS1	PMN_MDSC (c1)	0	0	3.62943086300072	0.723	0.107
MMP8	PMN_MDSC (c1)	0	0	3.33246548955689	0.649	0.061
TESC	PMN_MDSC (c1)	0	0	2.9284518100556	0.666	0.039
CP	PMN_MDSC (c1)	0	0	2.79775662366385	0.499	0.013
TCN1	PMN_MDSC (c1)	0	0	2.5249531329851	0.575	0.075
CD177	PMN_MDSC (c1)	0	0	2.49359347030679	0.495	0.006
ENSCAFG00000005768	PMN_MDSC (c1)	0	0	2.29125585667052	0.684	0.118
ENSCAFG00000020220	PMN_MDSC (c1)	0	0	2.08050035636667	0.571	0.041
PPA2	PMN_MDSC (c1)	0	0	1.99230095486479	0.636	0.065
CPNE3	PMN_MDSC (c1)	0	0	1.93785543754348	0.652	0.098
CKAP4	PMN_MDSC (c1)	0	0	1.77912111309396	0.628	0.07
CA6	PMN_MDSC (c1)	0	0	1.73879943028752	0.408	0.004
CYBB	PMN_MDSC (c1)	0	0	1.5842002382282	0.501	0.031
CRISP2	PMN_MDSC (c1)	0	0	1.40613049435598	0.365	0.007
SERPINB1	PMN_MDSC (c1)	3.62185671050564e-293	6.05827971966278e-289	2.24296730789909	0.802	0.256
SUCLG1	PMN_MDSC (c1)	6.68314051282903e-292	1.11788891358091e-287	1.36518257271215	0.558	0.064
BDH1	PMN_MDSC (c1)	4.26138841777359e-284	7.12802440640989e-280	1.78463173895018	0.63	0.105
OXCT1	PMN_MDSC (c1)	8.82596927134668e-284	1.47631988001816e-279	1.16752260725638	0.348	0.013
APMAP	PMN_MDSC (c1)	9.13645215321617e-271	1.52825435166847e-266	1.27794014531558	0.405	0.029
PRNP	PMN_MDSC (c1)	1.32565789312193e-268	2.21742795782506e-264	1.58474569242716	0.582	0.086
GPI	PMN_MDSC (c1)	5.31859653672438e-263	8.89641642697888e-259	1.21355147307453	0.391	0.027
MMP9	PMN_MDSC (c1)	9.3932655140166e-263	1.57121152252956e-258	1.95860432679442	0.823	0.262
ENO1	PMN_MDSC (c1)	7.27507704573274e-262	1.21690213743972e-257	1.70806782784084	0.843	0.282
AGL	PMN_MDSC (c1)	1.00970361927003e-261	1.68893124395298e-257	1.16568268376636	0.363	0.021
SYNE1	PMN_MDSC (c1)	4.11272442081289e-259	6.87935413869372e-255	1.28937886862295	0.398	0.03
TFDP2	PMN_MDSC (c1)	6.60498865128322e-254	1.10481645170014e-249	1.0791562103103	0.363	0.023
RETN	PMN_MDSC (c1)	2.30959829577285e-245	3.86326506933925e-241	2.61935100714255	0.297	0.011
LCN2	PMN_MDSC (c1)	3.27536952528722e-244	5.47871060494794e-240	2.04958571983863	0.27	0.006
HIBCH	PMN_MDSC (c1)	1.09348663971743e-237	1.82907510225534e-233	1.04717074677342	0.398	0.035
ENSCAFG00000032363	PMN_MDSC (c1)	1.3301493177306e-235	2.22494076376797e-231	1.27081448878193	0.426	0.044
ENSCAFG00000042945	PMN_MDSC (c1)	2.16940289533454e-222	3.62876022302609e-218	1.16991100468114	0.465	0.061
INHBA	PMN_MDSC (c1)	2.31825309693297e-222	3.87774195523977e-218	0.908048486601716	0.26	0.007
SVIP	PMN_MDSC (c1)	3.5494319671367e-217	5.93713485142955e-213	1.06838024572571	0.351	0.029
HK3	PMN_MDSC (c1)	9.73474499980536e-216	1.62833079611744e-211	1.11195301916317	0.458	0.06
CEBPE	PMN_MDSC (c1)	1.48602322221428e-215	2.48567104379783e-211	0.963144505634933	0.286	0.014
ENSCAFG00000031706	PMN_MDSC (c1)	4.1328070250738e-211	6.91294631084095e-207	1.65077943914446	0.656	0.16
GOT1	PMN_MDSC (c1)	4.11638038410141e-209	6.88546946848643e-205	0.876684382422912	0.283	0.015
S100A8	PMN_MDSC (c1)	8.10817757979948e-207	1.35625486377306e-202	1.38856999836312	0.994	0.989
ACTG1	PMN_MDSC (c1)	2.90969451315151e-205	4.86704601214853e-201	1.19179650542665	0.963	0.62
S100A12	PMN_MDSC (c1)	7.49488527869604e-204	1.25366946056749e-199	1.46834756535353	0.968	0.978
SUCLG2	PMN_MDSC (c1)	3.65477103429707e-202	6.11333550906871e-198	0.907712476346774	0.293	0.019
GSTO1	PMN_MDSC (c1)	6.96693705031369e-201	1.16535956040597e-196	0.977942492337853	0.43	0.056
ENSCAFG00000039767	PMN_MDSC (c1)	5.09278882779617e-192	8.51870787225465e-188	1.30071968815535	0.812	0.27
S100P	PMN_MDSC (c1)	9.16824854598917e-183	1.53357293428761e-178	1.52988505099134	0.917	0.686
ENSCAFG00000032162	PMN_MDSC (c1)	4.63323851336232e-180	7.75001806130115e-176	0.804908001576689	0.277	0.02
ENSCAFG00000031588	PMN_MDSC (c1)	6.39070602645877e-178	1.06897339704576e-173	1.37777690538688	0.774	0.282
AP1S2	PMN_MDSC (c1)	1.02119346549821e-174	1.70815030973886e-170	1.09545364294367	0.619	0.146
ENSCAFG00000041860	PMN_MDSC (c1)	2.31847320610502e-172	3.87811013185186e-168	0.771370285929472	0.332	0.037
CNN2	PMN_MDSC (c1)	6.1068851263859e-171	1.02149867509057e-166	0.898200965374228	0.526	0.104
DHDDS	PMN_MDSC (c1)	7.32058480232015e-171	1.22451421988409e-166	1.79035674782823	0.82	0.428
ABRACL	PMN_MDSC (c1)	9.10895278846455e-170	1.52365453292647e-165	1.18989180847149	0.719	0.212
ENSCAFG00000017824	PMN_MDSC (c1)	1.95746084747996e-169	3.27424475957972e-165	0.850177176208851	0.253	0.017
TSPO	PMN_MDSC (c1)	5.2667985294409e-165	8.80977390019579e-161	1.20512907633969	0.798	0.28
GSN	PMN_MDSC (c1)	5.62378899091424e-164	9.40691184510225e-160	1.14377716531881	0.611	0.154
ENSCAFG00000023205	PMN_MDSC (c1)	2.44292516005867e-162	4.08628091523014e-158	0.821419218654171	0.341	0.043
ENSCAFG00000029155	PMN_MDSC (c1)	2.32920526513752e-160	3.89606164699553e-156	1.30898857347884	0.831	0.376
KLF5	PMN_MDSC (c1)	5.14782030736288e-158	8.6107590281259e-154	0.69396624441141	0.273	0.025
CFP	PMN_MDSC (c1)	2.53800455793195e-156	4.24532022405277e-152	1.12470010551444	0.545	0.127
DNAJC4	PMN_MDSC (c1)	3.26976204253154e-156	5.46933096854251e-152	0.710299844789017	0.33	0.042
ARHGDIB	PMN_MDSC (c1)	5.72547380055917e-153	9.57700002619532e-149	0.8815325056715	0.492	0.101
GRK6	PMN_MDSC (c1)	1.54924032101068e-151	2.59141428495456e-147	0.783265194724603	0.437	0.08
PGK1	PMN_MDSC (c1)	2.70848120742465e-151	4.53047651565921e-147	0.747779253355167	0.293	0.033
SEM1	PMN_MDSC (c1)	2.18050560709921e-149	3.64733172899485e-145	0.784806193709479	0.51	0.108
WIPI1	PMN_MDSC (c1)	4.52625686079256e-147	7.57106985104771e-143	0.691894733684795	0.321	0.043
ACAT1	PMN_MDSC (c1)	4.20300464857559e-144	7.03036587567239e-140	0.683890557301337	0.257	0.025
DCXR	PMN_MDSC (c1)	1.86480301944489e-143	3.11925601062547e-139	0.634999384782853	0.252	0.024
NDUFB11	PMN_MDSC (c1)	7.0120024571544e-142	1.17289765100822e-137	0.602340801923091	0.464	0.093
LYZ	PMN_MDSC (c1)	1.1759656933475e-139	1.96703781526237e-135	1.81372524558041	0.889	0.617
ADSS2	PMN_MDSC (c1)	1.59800090384434e-139	2.67297611186043e-135	0.7404615518271	0.347	0.054
SUMO2	PMN_MDSC (c1)	2.98386671944334e-138	4.99111386161287e-134	0.759154439292189	0.623	0.163
SRI	PMN_MDSC (c1)	1.93639682920984e-137	3.23901097621929e-133	1.26832475377488	0.755	0.33
RAP1B	PMN_MDSC (c1)	1.89541344348194e-136	3.17045806691223e-132	0.606725218664549	0.301	0.041
NUCB2	PMN_MDSC (c1)	4.53687878597375e-135	7.5888371452983e-131	0.649992292189567	0.369	0.063
ENSCAFG00000028940	PMN_MDSC (c1)	3.06950360654265e-133	5.1343586826639e-129	0.71100501867975	0.294	0.04
ANAPC11	PMN_MDSC (c1)	2.52026003410818e-129	4.21563895905275e-125	0.597592034419977	0.454	0.098
UBL4A	PMN_MDSC (c1)	1.01529165769712e-127	1.69827835582998e-123	0.595947048728824	0.277	0.036
ENSCAFG00000009523	PMN_MDSC (c1)	3.52055012329448e-127	5.88882419123468e-123	1.14292129934556	0.886	0.48
ENSCAFG00000002703	PMN_MDSC (c1)	9.36813736777866e-124	1.56700833750834e-119	0.590745024854184	0.407	0.083
FAM107B	PMN_MDSC (c1)	1.58382702031585e-121	2.64926745688232e-117	0.82296011635447	0.623	0.189
ENSCAFG00000042554	PMN_MDSC (c1)	5.74473166540133e-120	9.60921265671681e-116	0.78637190958072	0.959	0.78
ACSS1	PMN_MDSC (c1)	1.70565792845281e-118	2.85305401692301e-114	0.639006840280912	0.4	0.085
AURKAIP1	PMN_MDSC (c1)	2.48895505370465e-114	4.16327511833176e-110	0.470830089616666	0.318	0.055
TPI1	PMN_MDSC (c1)	6.56626624539629e-113	1.09833935486744e-108	0.933325439028603	0.856	0.402
CLINT1	PMN_MDSC (c1)	6.75719528515655e-112	1.13027605534814e-107	0.598954308005538	0.538	0.147
PAXX	PMN_MDSC (c1)	1.84638596789391e-111	3.08844980849615e-107	0.521044813854113	0.474	0.118
VDAC2	PMN_MDSC (c1)	4.27390389300013e-111	7.14895904182132e-107	0.623241353158347	0.493	0.127
DYNLL1.1	PMN_MDSC (c1)	6.84746750573074e-111	1.14537588968358e-106	0.7265129378243	0.295	0.05
ARRB2	PMN_MDSC (c1)	3.57034755508385e-110	5.97212035538876e-106	0.549350436111366	0.364	0.075
RGS18	PMN_MDSC (c1)	9.66764875544859e-110	1.61710760732389e-105	0.466481797621599	0.345	0.068
PLAC8	PMN_MDSC (c1)	6.58026416552825e-108	1.10068078696791e-103	0.804634787410247	0.475	0.129
ENSCAFG00000006927	PMN_MDSC (c1)	1.58366703948817e-107	2.64899985695186e-103	0.548529571720005	0.262	0.04
SNRPD1	PMN_MDSC (c1)	1.79374773820798e-104	3.00040184170048e-100	0.556528248277774	0.337	0.068
ENSCAFG00000045775	PMN_MDSC (c1)	2.05274186838566e-104	3.4336213232487e-100	0.481989049550524	0.254	0.039
SSR4	PMN_MDSC (c1)	1.6763106758309e-103	2.80396486746235e-99	0.769432214175345	0.481	0.132
STX8	PMN_MDSC (c1)	9.08308788145347e-103	1.51932810993072e-98	0.487393271940709	0.35	0.074
ETHE1	PMN_MDSC (c1)	1.22551254009111e-102	2.0499148258104e-98	0.631224888710386	0.554	0.164
ENSCAFG00000018753	PMN_MDSC (c1)	3.65100229019579e-102	6.1070315308105e-98	0.438552202614746	0.443	0.111
PPP2R5A	PMN_MDSC (c1)	5.31369495392713e-101	8.88821754943392e-97	0.568794462018949	0.499	0.139
SELENOW	PMN_MDSC (c1)	1.70175820614091e-100	2.8465309514119e-96	0.906880874966659	0.858	0.477
RBX1	PMN_MDSC (c1)	6.94513407579928e-100	1.16171257685895e-95	0.407453948657432	0.503	0.137
WAS	PMN_MDSC (c1)	1.47395442581037e-99	2.46548356805301e-95	0.503170316327794	0.413	0.102
EIF3F	PMN_MDSC (c1)	1.80485993868723e-99	3.01898921944213e-95	0.538783736517934	0.45	0.118
ENSCAFG00000047391	PMN_MDSC (c1)	2.49764638835877e-98	4.17781311380771e-94	0.522794156234232	0.595	0.184
CYREN	PMN_MDSC (c1)	4.03448134311367e-98	6.74847694262623e-94	0.477911384421015	0.316	0.064
ANXA2	PMN_MDSC (c1)	3.02030820107255e-97	5.05206952793406e-93	0.781488623778505	0.746	0.292
ROCK2	PMN_MDSC (c1)	3.21548297931364e-97	5.37853837949792e-93	0.513033757723191	0.299	0.058
NCF2	PMN_MDSC (c1)	4.9360132373505e-97	8.25646934211618e-93	0.532283693649385	0.332	0.071
ENSCAFG00000032392	PMN_MDSC (c1)	3.46438719678173e-96	5.79488046405679e-92	0.510048387371668	0.382	0.092
ENSCAFG00000018497	PMN_MDSC (c1)	1.57145402811772e-95	2.6285711528325e-91	0.421483060782919	0.497	0.139
ENSCAFG00000042696	PMN_MDSC (c1)	1.3148885819506e-94	2.19941413102876e-90	0.497664989195042	0.366	0.087
TXNDC17	PMN_MDSC (c1)	1.66921789739634e-94	2.79210077697485e-90	0.603319377339853	0.27	0.049
TSPAN8	PMN_MDSC (c1)	4.98971994671659e-94	8.34630455487284e-90	0.487798166636476	0.359	0.083
C20H19orf38	PMN_MDSC (c1)	2.71416573432311e-93	4.53998502380226e-89	0.507337331107992	0.521	0.155
ARFGEF1	PMN_MDSC (c1)	1.42631695589295e-92	2.38580037212213e-88	0.441422904439773	0.367	0.088
GLRX	PMN_MDSC (c1)	5.9114401328869e-92	9.88806591027991e-88	0.558232836945307	0.795	0.367
PSTPIP2	PMN_MDSC (c1)	8.66347586567774e-92	1.44913960805192e-87	0.457427690155846	0.574	0.178
ATP8B4	PMN_MDSC (c1)	5.16221928433704e-91	8.63484419691056e-87	0.416381801129	0.262	0.048
NDUFS4	PMN_MDSC (c1)	1.76533701485595e-90	2.95287922474955e-86	0.411280698883576	0.271	0.051
SQOR	PMN_MDSC (c1)	2.08458231578916e-90	3.48688083962053e-86	0.641996807051009	0.673	0.245
MRPL20	PMN_MDSC (c1)	2.38651505626255e-90	3.99192373461036e-86	0.322609286935842	0.4	0.102
LSP1	PMN_MDSC (c1)	2.55347621967899e-90	4.27119967265705e-86	0.808515270469518	0.84	0.448
RNF10	PMN_MDSC (c1)	5.4117576654578e-89	9.05224704701126e-85	0.505159287225546	0.612	0.203
MBNL1	PMN_MDSC (c1)	1.06368837364085e-88	1.77923154258905e-84	0.371867481234037	0.391	0.1
EIF3I	PMN_MDSC (c1)	1.17247452459947e-88	1.96119813729754e-84	0.491994901050212	0.253	0.046
HNRNPA3	PMN_MDSC (c1)	7.98583739175656e-87	1.33579102051912e-82	0.449411552401327	0.305	0.067
ENSCAFG00000023972	PMN_MDSC (c1)	9.04714505883615e-87	1.51331595399152e-82	0.428272285682601	0.251	0.046
ALAS1	PMN_MDSC (c1)	7.52520616433517e-86	1.25874123510834e-81	0.386931440869813	0.421	0.115
AP2S1	PMN_MDSC (c1)	1.06895560031606e-85	1.78804203264868e-81	0.38187694556438	0.454	0.13
WDR1	PMN_MDSC (c1)	3.18586271210462e-85	5.32899255853739e-81	0.436331581936381	0.452	0.13
ENSCAFG00000031952	PMN_MDSC (c1)	3.35846658226756e-84	5.61770705215894e-80	0.873005571989634	0.774	0.346
EIF3K	PMN_MDSC (c1)	1.75412130707347e-83	2.9341187103418e-79	0.714423969312094	0.642	0.241
PCMT1	PMN_MDSC (c1)	1.45075974731216e-82	2.42668582932905e-78	0.42554971444071	0.345	0.087
ENSCAFG00000015284	PMN_MDSC (c1)	3.14242915143657e-82	5.25634124160796e-78	0.389535908377284	0.388	0.104
UBA52	PMN_MDSC (c1)	4.286288633911e-82	7.16967499794293e-78	0.80764700839727	0.893	0.548
MTDH	PMN_MDSC (c1)	5.79726236909698e-81	9.69708076478852e-77	0.479915198658901	0.675	0.244
HSDL2	PMN_MDSC (c1)	7.50757260288127e-81	1.25579166928395e-76	0.389743246603901	0.3	0.069
STBD1	PMN_MDSC (c1)	2.36162793974766e-80	3.95029505481592e-76	0.451125744724241	0.528	0.171
LSM6	PMN_MDSC (c1)	1.38522674833994e-79	2.31706878194822e-75	0.364563019217773	0.285	0.063
HIF1A	PMN_MDSC (c1)	1.11005504630253e-78	1.85678907595023e-74	0.356359612615195	0.392	0.109
ENSCAFG00000019220	PMN_MDSC (c1)	1.04925830836406e-77	1.75509437240056e-73	0.339577385210019	0.288	0.066
LPGAT1	PMN_MDSC (c1)	3.31597027104281e-77	5.54662347237332e-73	0.394644581943633	0.366	0.1
ENSCAFG00000002215	PMN_MDSC (c1)	1.15457857042965e-75	1.93126357475768e-71	0.568073375584453	0.527	0.183
ENSCAFG00000029470	PMN_MDSC (c1)	2.4125939237276e-74	4.03554585621915e-70	1.07626946533236	0.905	0.846
EEF1B2	PMN_MDSC (c1)	1.12906697549566e-73	1.88859032991158e-69	0.675951524457091	0.484	0.166
SAP18	PMN_MDSC (c1)	1.37700312135989e-73	2.30331312109869e-69	0.32006038077816	0.49	0.158
ENSCAFG00000049156	PMN_MDSC (c1)	1.96603544780267e-73	3.28858749353952e-69	0.367451078368631	0.341	0.092
ENSCAFG00000004703	PMN_MDSC (c1)	4.10292375016497e-73	6.86296055690094e-69	0.335716034304919	0.4	0.118
SNRPD2	PMN_MDSC (c1)	5.14382757665449e-73	8.60408038746997e-69	0.388870321979667	0.582	0.202
ENSCAFG00000017118	PMN_MDSC (c1)	1.76699834265139e-72	2.95565812775298e-68	0.321737725163174	0.259	0.057
ENSCAFG00000046442	PMN_MDSC (c1)	9.80562031692709e-72	1.64018611041239e-67	0.551638654259214	0.759	0.317
TMOD2	PMN_MDSC (c1)	7.48094701319568e-70	1.25133800689724e-65	0.398325208723906	0.325	0.088
NDUFA6	PMN_MDSC (c1)	1.63080578319784e-69	2.72784883355502e-65	0.275427216299496	0.32	0.085
PYGL	PMN_MDSC (c1)	2.46078461592333e-69	4.11615442705496e-65	0.660474909753118	0.752	0.368
SEC61B	PMN_MDSC (c1)	3.63952639233819e-69	6.08783579646409e-65	0.312650922453914	0.428	0.135
NDUFB3	PMN_MDSC (c1)	1.05043621498921e-68	1.75706465681246e-64	0.282088498169351	0.36	0.104
STRAP	PMN_MDSC (c1)	2.27432807601568e-68	3.80426857275143e-64	0.257681943942345	0.298	0.077
ENSCAFG00000043730	PMN_MDSC (c1)	4.2148101725191e-68	7.0501129755727e-64	0.44223861627839	0.392	0.121
CYBA	PMN_MDSC (c1)	2.60242552041842e-67	4.35307716800389e-63	0.533288299462228	0.964	0.84
MGAT4A	PMN_MDSC (c1)	9.13937781351059e-65	1.52874372686592e-60	0.61907009448674	0.754	0.367
ENSCAFG00000017688	PMN_MDSC (c1)	1.29099945192745e-64	2.15945478323904e-60	0.667017365107138	0.619	0.257
DNAJC19	PMN_MDSC (c1)	3.25370491092798e-64	5.44247220450923e-60	0.262915045746051	0.265	0.066
YWHAB	PMN_MDSC (c1)	1.95545299897994e-63	3.27088623139374e-59	0.527150209814082	0.738	0.329
BBLN	PMN_MDSC (c1)	3.51157399874247e-62	5.87380982769652e-58	0.32128709175113	0.437	0.148
DYRK3	PMN_MDSC (c1)	1.10278395701124e-59	1.84462672489271e-55	0.338504956528608	0.264	0.07
ENSCAFG00000008873	PMN_MDSC (c1)	2.05392242059287e-58	3.4355960329257e-54	0.50185113629863	0.519	0.202
ENSCAFG00000025332	PMN_MDSC (c1)	3.80185165681959e-58	6.35935726636212e-54	0.537063230555482	0.256	0.069
PFN1	PMN_MDSC (c1)	8.95967802214706e-58	1.49868534276454e-53	0.50594669634704	0.948	0.804
SVIL	PMN_MDSC (c1)	2.08278301750663e-56	3.48387115338335e-52	0.258189673140502	0.41	0.141
QPCT	PMN_MDSC (c1)	4.11293295572125e-56	6.87970295503494e-52	0.26060015711671	0.373	0.123
SLC25A5	PMN_MDSC (c1)	7.19250774548675e-56	1.20309077058757e-51	0.280416077973362	0.296	0.087
ENSCAFG00000046386	PMN_MDSC (c1)	2.95024072351327e-55	4.93486765822065e-51	0.390928270411926	0.328	0.105
ENSCAFG00000019044	PMN_MDSC (c1)	3.43606677220968e-52	5.74750888987513e-48	0.747324953450287	0.822	0.486
SLC25A6	PMN_MDSC (c1)	2.06501112871486e-50	3.45414411500135e-46	0.553884803340938	0.603	0.269
ADD3	PMN_MDSC (c1)	6.86720264514199e-50	1.1486769864529e-45	0.261261961270452	0.33	0.111
ENSCAFG00000044682	PMN_MDSC (c1)	7.20068514337744e-50	1.20445860393274e-45	0.436279219226396	0.398	0.149
ENSCAFG00000037735	PMN_MDSC (c1)	1.69814206004073e-49	2.84048222383012e-45	0.809272324958027	0.937	0.799
ACTR3	PMN_MDSC (c1)	4.72062415291815e-48	7.8961880205862e-44	0.487560583239347	0.882	0.599
EEF1A1	PMN_MDSC (c1)	4.75715276104262e-48	7.95728942339599e-44	0.622975990007754	0.519	0.224
ENSCAFG00000013366	PMN_MDSC (c1)	1.00818022244319e-47	1.68638305808072e-43	0.263683661998476	0.314	0.105
PRSS57	PMN_MDSC (c1)	3.72866737239189e-47	6.23694191379991e-43	0.309454277547534	0.68	0.306
ENSCAFG00000043173	PMN_MDSC (c1)	1.38921444779759e-46	2.32373900683103e-42	0.567077966230352	0.679	0.343
RACK1	PMN_MDSC (c1)	9.57268855247443e-45	1.6012236141724e-40	0.350942146009033	0.365	0.138
PLBD1	PMN_MDSC (c1)	3.53043474993779e-44	5.90535820622095e-40	0.611290376711938	0.85	0.585
ENSCAFG00000004260	PMN_MDSC (c1)	1.43160901607287e-43	2.39465240118509e-39	0.298690349362561	0.421	0.168
ENSCAFG00000048619	PMN_MDSC (c1)	6.42756102387867e-41	1.07513813246418e-36	0.726023592336946	0.8	0.501
HMGB2	PMN_MDSC (c1)	4.18321924807011e-39	6.99727083624688e-35	0.423714149011476	0.891	0.567
SERF2	PMN_MDSC (c1)	1.05289013835389e-38	1.76116933442455e-34	0.325707284751456	0.959	0.844
CRIP1	PMN_MDSC (c1)	2.07992190375312e-38	3.47908536840785e-34	0.506780693899098	0.658	0.338
NACA	PMN_MDSC (c1)	3.49809815130112e-37	5.85126877768138e-33	0.496136179035603	0.657	0.336
TKT	PMN_MDSC (c1)	9.49100721212565e-36	1.58756077637226e-31	0.352489280740966	0.793	0.438
ENSCAFG00000017655	PMN_MDSC (c1)	1.60859821301962e-34	2.69070223091792e-30	0.385855832063803	0.887	0.597
CD79A	PMN_MDSC (c1)	2.0876672289587e-32	3.49204097387922e-28	0.5675121914707	0.798	0.481
ENSCAFG00000013905	PMN_MDSC (c1)	3.68778903162331e-32	6.1685647131963e-28	0.356879718156423	0.714	0.381
ALOX5AP	PMN_MDSC (c1)	9.4951190212088e-29	1.5882485586776e-24	0.27824020722001	0.781	0.456
ENSCAFG00000045333	PMN_MDSC (c1)	8.49952034134303e-28	1.42171476749645e-23	0.485402624590748	0.674	0.374
C9H17orf64	PMN_MDSC (c1)	7.4701094416973e-25	1.24952520631271e-20	0.29808190852768	0.926	0.866
ENSCAFG00000015122	PMN_MDSC (c1)	2.2724767697955e-24	3.80117189283693e-20	0.297451217907586	0.696	0.398
CFL1	PMN_MDSC (c1)	1.01544793641852e-23	1.69853976324726e-19	0.26731052491311	0.936	0.785
ENSCAFG00000006102	PMN_MDSC (c1)	1.40481995671115e-18	2.34984234159074e-14	0.27056758011304	0.671	0.388
PADI3	PMN_MDSC (c1)	3.02134810669886e-17	5.05380897807518e-13	0.377583438240779	0.902	0.774
TPT1	PMN_MDSC (c1)	2.86306187009679e-16	4.7890435901109e-12	0.310278371703361	0.921	0.742
ENSCAFG00000046992	PMN_MDSC (c1)	2.77784565793917e-14	4.64650243203485e-10	0.333925960394688	0.68	0.446
LGALS1	PMN_MDSC (c1)	1.47267239118758e-12	2.46333910873947e-08	0.334293798108886	0.288	0.174
