# Supplementary material for: Characterization of canine tumor-infiltrating leukocyte transcriptomic signatures reveals conserved expression patterns with human osteosarcoma
Source: Cancer Immunol Immunother. 2025 Feb 11;74(3):105. doi: 10.1007/s00262-025-03950-3 (PMC11813853; doi:10.1007/s00262-025-03950-3)
Supplement: Supplementary file 9 — Supplementary file9 (XLSX 2075 KB) [file 262_2025_3950_MOESM9_ESM.xlsx]

## Sheet: supplemental_data_9
gene	log2FoldChange_Canine	signed_pVal_Canine	log2FoldChange_Human	signed_pVal_Human	significance_classification	FC_classification	quadrant	final_classification	cell_type
TNFRSF9	6.09777	20.807	4.96617	13.3702	Both	FC > 0 in both	Top right (up in both)	Conserved	CD4
GADD45G	6.67029	28.1131	3.63352	17.7527	Both	FC > 0 in both	Top right (up in both)	Conserved	CD4
DAB2	5.95756	20.5278	3.87049	5.63516	Both	FC > 0 in both	Top right (up in both)	Conserved	CD4
MMP9	4.64507	12.2202	4.15791	10.3277	Both	FC > 0 in both	Top right (up in both)	Conserved	CD4
FOSB	4.40476	13.2999	4.32759	17.1651	Both	FC > 0 in both	Top right (up in both)	Conserved	CD4
TNFRSF18	5.51197	70.7443	2.91558	8.85899	Both	FC > 0 in both	Top right (up in both)	Conserved	CD4
HMOX1	4.44902	14.3752	3.59716	9.17372	Both	FC > 0 in both	Top right (up in both)	Conserved	CD4
NR4A3	3.69659	16.8429	4.29854	14.5877	Both	FC > 0 in both	Top right (up in both)	Conserved	CD4
IL1R2	3.2831	8.03368	4.62947	7.86304	Both	FC > 0 in both	Top right (up in both)	Conserved	CD4
DUSP4	5.7075	50.4971	2.311	2.05793	Both	FC > 0 in both	Top right (up in both)	Conserved	CD4
ICAM1	5.32255	51.0816	2.33619	3.51928	Both	FC > 0 in both	Top right (up in both)	Conserved	CD4
IL4I1	4.65083	36.3191	2.63892	2.79556	Both	FC > 0 in both	Top right (up in both)	Conserved	CD4
TNFRSF4	4.93575	29.9882	2.43304	4.73719	Both	FC > 0 in both	Top right (up in both)	Conserved	CD4
IER5L	4.38161	23.826	2.69045	3.08187	Both	FC > 0 in both	Top right (up in both)	Conserved	CD4
HBEGF	3.30504	12.5861	3.25277	5.50508	Both	FC > 0 in both	Top right (up in both)	Conserved	CD4
ISG15	3.62253	7.20018	2.95645	11.0998	Both	FC > 0 in both	Top right (up in both)	Conserved	CD4
LGMN	3.58883	16.3279	2.97453	5.00996	Both	FC > 0 in both	Top right (up in both)	Conserved	CD4
FOSL2	5.64353	75.507	1.87346	1.93568	Canine Only	FC > 0 in both	Top right (up in both)	Conserved	CD4
RGS2	3.62262	33.547	2.85946	8.29763	Both	FC > 0 in both	Top right (up in both)	Conserved	CD4
METRNL	6.00709	84.4394	1.65643	0.674346	Canine Only	FC > 0 in both	Top right (up in both)	Conserved	CD4
SPARC	4.32969	9.78426	2.27697	4.66897	Both	FC > 0 in both	Top right (up in both)	Conserved	CD4
ICA1	3.33124	13.752	2.87584	4.7279	Both	FC > 0 in both	Top right (up in both)	Conserved	CD4
EGR1	3.18794	9.14957	2.9336	0	Canine Only	FC > 0 in both	Top right (up in both)	Conserved	CD4
TOP2A	3.16568	18.8242	2.82811	3.96239	Both	FC > 0 in both	Top right (up in both)	Conserved	CD4
MAFB	3.80769	24.3191	2.33906	3.27128	Both	FC > 0 in both	Top right (up in both)	Conserved	CD4
FOS	3.6076	7.71927	2.42282	2.39184	Both	FC > 0 in both	Top right (up in both)	Conserved	CD4
PMEPA1	1.72705	6.63489	4.83876	18.4402	Both	FC > 0 in both	Top right (up in both)	Conserved	CD4
IRF4	3.02194	22.3035	2.68046	5.49184	Both	FC > 0 in both	Top right (up in both)	Conserved	CD4
RGS16	2.13679	4.31974	3.78583	9.66541	Both	FC > 0 in both	Top right (up in both)	Conserved	CD4
TOX2	2.61932	9.32998	2.95756	4.18977	Both	FC > 0 in both	Top right (up in both)	Conserved	CD4
FOXP3	2.90301	14.0301	2.64499	2.91427	Both	FC > 0 in both	Top right (up in both)	Conserved	CD4
MGP	5.03889	14.0128	1.49731	0	Canine Only	FC > 0 in both	Top right (up in both)	Conserved	CD4
C1QC	4.91522	14.4898	1.47088	3.40184	Both	FC > 0 in both	Top right (up in both)	Conserved	CD4
CSF1	2.71089	10.0059	2.6051	3.48076	Both	FC > 0 in both	Top right (up in both)	Conserved	CD4
ALPL	4.52147	12.8103	1.52235	0	Canine Only	FC > 0 in both	Top right (up in both)	Conserved	CD4
GZMA	3.29157	5.15003	2.0624	1.47788	Canine Only	FC > 0 in both	Top right (up in both)	Conserved	CD4
HAVCR2	2.77782	7.26705	2.42864	3.8573	Both	FC > 0 in both	Top right (up in both)	Conserved	CD4
LAG3	3.50822	15.3039	1.83622	1.9762	Canine Only	FC > 0 in both	Top right (up in both)	Conserved	CD4
COL6A3	6.32498	24.2526	0	0	Canine Only	FC > 0 in canine	Right axis (Up in canine)	Ambiguous	CD4
TMEM176A	6.21468	30.1643	0	0	Canine Only	FC > 0 in canine	Right axis (Up in canine)	Ambiguous	CD4
GADD45A	2.18081	9.26608	2.84646	8.36444	Both	FC > 0 in both	Top right (up in both)	Conserved	CD4
RHOB	2.6229	7.51293	2.30877	2.00055	Both	FC > 0 in both	Top right (up in both)	Conserved	CD4
CENPF	2.72312	7.04473	2.19733	3.32949	Both	FC > 0 in both	Top right (up in both)	Conserved	CD4
CTLA4	2.42106	12.2241	2.45201	5.7176	Both	FC > 0 in both	Top right (up in both)	Conserved	CD4
NFKBID	2.99279	23.8138	1.96864	3.10968	Both	FC > 0 in both	Top right (up in both)	Conserved	CD4
GEM	0	0	5.68118	13.9504	Human Only	FC > 0 in human	Up axis (Up in human)	Ambiguous	CD4
RGS4	5.43254	16.9867	0	0	Canine Only	FC > 0 in canine	Right axis (Up in canine)	Ambiguous	CD4
PDCD1	3.61844	29.9144	1.50079	0.410579	Canine Only	FC > 0 in both	Top right (up in both)	Conserved	CD4
ICOS	1.79836	11.1636	2.99614	19.298	Both	FC > 0 in both	Top right (up in both)	Conserved	CD4
TNIP3	2.99512	13.5367	1.79729	0.889443	Canine Only	FC > 0 in both	Top right (up in both)	Conserved	CD4
CXCL8	1.17514	0.0558563	4.54807	8.32093	Human Only	FC > 0 in both	Top right (up in both)	Conserved	CD4
DPT	5.33829	14.4436	0	0	Canine Only	FC > 0 in canine	Right axis (Up in canine)	Ambiguous	CD4
ACP5	1.77409	1.60829	2.98709	7.20314	Human Only	FC > 0 in both	Top right (up in both)	Conserved	CD4
SAT1	4.00098	45.3498	1.31149	2.04601	Both	FC > 0 in both	Top right (up in both)	Conserved	CD4
FRMD4B	1.86406	1.79647	2.80601	6.13857	Human Only	FC > 0 in both	Top right (up in both)	Conserved	CD4
NUPR1	5.17725	13.8459	0	0	Canine Only	FC > 0 in canine	Right axis (Up in canine)	Ambiguous	CD4
GLRX	3.50832	16.0411	1.47122	0.751723	Canine Only	FC > 0 in both	Top right (up in both)	Conserved	CD4
PDE4A	2.41408	8.68837	2.12007	2.71481	Both	FC > 0 in both	Top right (up in both)	Conserved	CD4
CA2	5.08393	13.107	0	0	Canine Only	FC > 0 in canine	Right axis (Up in canine)	Ambiguous	CD4
CCR5	1.39364	1.73082	3.64245	6.58501	Human Only	FC > 0 in both	Top right (up in both)	Conserved	CD4
MAP3K8	4.41597	30.1412	1.13194	0.259074	Canine Only	FC > 0 in both	Top right (up in both)	Conserved	CD4
OASL	2.83577	12.4379	1.7282	1.10485	Canine Only	FC > 0 in both	Top right (up in both)	Conserved	CD4
GRN	2.26067	14.2552	2.14102	2.76793	Both	FC > 0 in both	Top right (up in both)	Conserved	CD4
CXCR6	0	0	4.80265	16.1041	Human Only	FC > 0 in human	Up axis (Up in human)	Ambiguous	CD4
UBE2S	1.92008	26.6408	2.45608	14.8155	Both	FC > 0 in both	Top right (up in both)	Conserved	CD4
HSPH1	1.39349	0.428084	3.35745	9.03109	Human Only	FC > 0 in both	Top right (up in both)	Conserved	CD4
BLVRB	2.71544	5.89991	1.67883	1.64925	Canine Only	FC > 0 in both	Top right (up in both)	Conserved	CD4
HAVCR1	4.46807	20.0437	0	0	Canine Only	FC > 0 in canine	Right axis (Up in canine)	Ambiguous	CD4
IL2RB	2.0168	10.0547	2.1905	7.86304	Both	FC > 0 in both	Top right (up in both)	Conserved	CD4
IL10	4.40405	11.1666	0	0	Canine Only	FC > 0 in canine	Right axis (Up in canine)	Ambiguous	CD4
CHI3L1	4.3573	9.26401	0	0	Canine Only	FC > 0 in canine	Right axis (Up in canine)	Ambiguous	CD4
DNAJB4	1.75953	1.95033	2.47539	2.43757	Human Only	FC > 0 in both	Top right (up in both)	Conserved	CD4
EGR3	0	0	4.349	7.1204	Human Only	FC > 0 in human	Up axis (Up in human)	Ambiguous	CD4
CXCL10	4.3092	18.0934	0	0	Canine Only	FC > 0 in canine	Right axis (Up in canine)	Ambiguous	CD4
IL2RA	1.93189	3.86683	2.22928	2.72167	Both	FC > 0 in both	Top right (up in both)	Conserved	CD4
ALCAM	4.28486	32.9022	0	0	Canine Only	FC > 0 in canine	Right axis (Up in canine)	Ambiguous	CD4
IL1B	0	0	4.27032	9.16775	Human Only	FC > 0 in human	Up axis (Up in human)	Ambiguous	CD4
P4HA2	4.22897	16.7845	0	0	Canine Only	FC > 0 in canine	Right axis (Up in canine)	Ambiguous	CD4
GLA	1.99467	9.03381	2.10958	4.33624	Both	FC > 0 in both	Top right (up in both)	Conserved	CD4
ELL2	3.27727	25.5498	1.27133	0.521559	Canine Only	FC > 0 in both	Top right (up in both)	Conserved	CD4
S100A13	1.51548	1.98094	2.73949	3.22327	Human Only	FC > 0 in both	Top right (up in both)	Conserved	CD4
TRIB1	4.1237	36.0655	0	0	Canine Only	FC > 0 in canine	Right axis (Up in canine)	Ambiguous	CD4
NEDD9	3.09788	32.9022	1.32555	1.11882	Canine Only	FC > 0 in both	Top right (up in both)	Conserved	CD4
CAVIN3	0	0	4.07658	4.93422	Human Only	FC > 0 in human	Up axis (Up in human)	Ambiguous	CD4
BAG3	3.92133	7.49656	1.03811	0	Canine Only	FC > 0 in both	Top right (up in both)	Conserved	CD4
PLK2	0	0	4.02865	6.29723	Human Only	FC > 0 in human	Up axis (Up in human)	Ambiguous	CD4
TNFRSF1B	2.78861	18.3103	1.41227	1.22842	Canine Only	FC > 0 in both	Top right (up in both)	Conserved	CD4
ITIH5	3.91768	13.2893	0	0	Canine Only	FC > 0 in canine	Right axis (Up in canine)	Ambiguous	CD4
C3AR1	0	0	3.8814	10.1857	Human Only	FC > 0 in human	Up axis (Up in human)	Ambiguous	CD4
OAS1	1.77138	1.8717	2.14321	2.76793	Human Only	FC > 0 in both	Top right (up in both)	Conserved	CD4
ATP1B1	2.1605	6.66117	1.75236	1.16109	Canine Only	FC > 0 in both	Top right (up in both)	Conserved	CD4
IER3	0	0	3.75946	11.6806	Human Only	FC > 0 in human	Up axis (Up in human)	Ambiguous	CD4
ASPM	3.71171	21.3603	0	0	Canine Only	FC > 0 in canine	Right axis (Up in canine)	Ambiguous	CD4
SLC37A2	3.67503	7.37004	0	0	Canine Only	FC > 0 in canine	Right axis (Up in canine)	Ambiguous	CD4
CTSZ	2.54702	7.01911	1.43347	1.15118	Canine Only	FC > 0 in both	Top right (up in both)	Conserved	CD4
KSR2	3.64908	16.5042	0	0	Canine Only	FC > 0 in canine	Right axis (Up in canine)	Ambiguous	CD4
TAL1	3.64304	6.512	0	0	Canine Only	FC > 0 in canine	Right axis (Up in canine)	Ambiguous	CD4
TENT5A	3.57126	12.1	1.01902	0.065823	Canine Only	FC > 0 in both	Top right (up in both)	Conserved	CD4
NAMPT	2.15767	13.3948	1.67084	3.48076	Both	FC > 0 in both	Top right (up in both)	Conserved	CD4
AREG	0	0	3.59758	14.5877	Human Only	FC > 0 in human	Up axis (Up in human)	Ambiguous	CD4
POU6F2	3.58996	5.83934	0	0	Canine Only	FC > 0 in canine	Right axis (Up in canine)	Ambiguous	CD4
ZBTB32	1.60597	0.742153	2.23216	1.77162	n.s.	Not DE in either species	Not DE in either species	Conserved (n.s.)	CD4
IFI6	2.62646	4.06154	1.36374	1.18668	Canine Only	FC > 0 in both	Top right (up in both)	Conserved	CD4
SOX4	0	0	3.54811	10.1721	Human Only	FC > 0 in human	Up axis (Up in human)	Ambiguous	CD4
CTSB	2.13041	11.2578	1.66079	2.81647	Both	FC > 0 in both	Top right (up in both)	Conserved	CD4
PCNA	1.58627	2.73683	2.21847	5.89512	Both	FC > 0 in both	Top right (up in both)	Conserved	CD4
CD9	0	0	3.49039	11.2006	Human Only	FC > 0 in human	Up axis (Up in human)	Ambiguous	CD4
PLA2G7	3.48637	13.8755	0	0	Canine Only	FC > 0 in canine	Right axis (Up in canine)	Ambiguous	CD4
SERTAD1	0	0	3.4742	18.2694	Human Only	FC > 0 in human	Up axis (Up in human)	Ambiguous	CD4
IL12RB2	1.50063	1.8175	2.3021	2.81121	Human Only	FC > 0 in both	Top right (up in both)	Conserved	CD4
CD70	2.19298	2.52195	1.57506	0.650603	Canine Only	FC > 0 in both	Top right (up in both)	Conserved	CD4
TG	3.43102	6.41991	0	0	Canine Only	FC > 0 in canine	Right axis (Up in canine)	Ambiguous	CD4
RAP1GAP2	-1.13251	-0.10492	-3.02783	-5.57982	Human Only	FC < 0 in both	Bottom left (down in both)	Conserved	CD4
SLC30A1	1.50499	4.5727	2.2631	2.48462	Both	FC > 0 in both	Top right (up in both)	Conserved	CD4
CAMK1	0	0	3.403	6.72387	Human Only	FC > 0 in human	Up axis (Up in human)	Ambiguous	CD4
CDKN1A	0	0	3.38728	8.82162	Human Only	FC > 0 in human	Up axis (Up in human)	Ambiguous	CD4
PFKFB3	1.22102	2.82657	2.77396	7.86304	Both	FC > 0 in both	Top right (up in both)	Conserved	CD4
CDH2	3.38551	7.67272	0	0	Canine Only	FC > 0 in canine	Right axis (Up in canine)	Ambiguous	CD4
DCXR	3.30258	19.9362	1.02494	0.446242	Canine Only	FC > 0 in both	Top right (up in both)	Conserved	CD4
RBPMS	3.3554	6.74909	0	0	Canine Only	FC > 0 in canine	Right axis (Up in canine)	Ambiguous	CD4
SNX18	3.34105	14.9373	0	0	Canine Only	FC > 0 in canine	Right axis (Up in canine)	Ambiguous	CD4
PLAU	3.31642	5.16399	0	0	Canine Only	FC > 0 in canine	Right axis (Up in canine)	Ambiguous	CD4
PHLDA1	0	0	3.30314	11.8045	Human Only	FC > 0 in human	Up axis (Up in human)	Ambiguous	CD4
MAL	-2.32729	-2.42957	-1.41892	-0.707612	Canine Only	FC < 0 in both	Bottom left (down in both)	Conserved	CD4
CCL5	3.79892	7.58757	0.869035	0	Canine Only	FC > 0 in both	Top right (up in both)	Conserved	CD4
MMP14	3.29661	5.84256	0	0	Canine Only	FC > 0 in canine	Right axis (Up in canine)	Ambiguous	CD4
LAYN	0	0	3.26338	4.92696	Human Only	FC > 0 in human	Up axis (Up in human)	Ambiguous	CD4
CD274	3.2353	14.9468	0	0	Canine Only	FC > 0 in canine	Right axis (Up in canine)	Ambiguous	CD4
NFE2L2	2.79983	27.3959	1.15118	0.52626	Canine Only	FC > 0 in both	Top right (up in both)	Conserved	CD4
SNAI1	3.18418	8.05143	0	0	Canine Only	FC > 0 in canine	Right axis (Up in canine)	Ambiguous	CD4
CD177	0	0	3.16993	3.91554	Human Only	FC > 0 in human	Up axis (Up in human)	Ambiguous	CD4
IL1R1	3.16851	7.32081	0	0	Canine Only	FC > 0 in canine	Right axis (Up in canine)	Ambiguous	CD4
DNAJA1	1.2925	4.23441	2.44855	7.51219	Both	FC > 0 in both	Top right (up in both)	Conserved	CD4
SPC24	3.16012	8.66192	0	0	Canine Only	FC > 0 in canine	Right axis (Up in canine)	Ambiguous	CD4
SKAP2	1.93095	4.02838	1.62666	0.940204	Canine Only	FC > 0 in both	Top right (up in both)	Conserved	CD4
STRA6	3.12829	10.3695	0	0	Canine Only	FC > 0 in canine	Right axis (Up in canine)	Ambiguous	CD4
EPSTI1	1.39129	1.16181	2.24287	6.38759	Human Only	FC > 0 in both	Top right (up in both)	Conserved	CD4
VWA5A	3.11799	4.55204	0	0	Canine Only	FC > 0 in canine	Right axis (Up in canine)	Ambiguous	CD4
ASB2	0	0	3.10213	3.89919	Human Only	FC > 0 in human	Up axis (Up in human)	Ambiguous	CD4
BCAR3	3.08382	8.42404	0	0	Canine Only	FC > 0 in canine	Right axis (Up in canine)	Ambiguous	CD4
IL21	3.06469	7.01911	0	0	Canine Only	FC > 0 in canine	Right axis (Up in canine)	Ambiguous	CD4
WNT16	3.05603	7.45622	0	0	Canine Only	FC > 0 in canine	Right axis (Up in canine)	Ambiguous	CD4
HHEX	3.04475	9.3013	0	0	Canine Only	FC > 0 in canine	Right axis (Up in canine)	Ambiguous	CD4
SGK1	1.46532	1.54661	2.06718	1.99753	n.s.	Not DE in either species	Not DE in either species	Conserved (n.s.)	CD4
TK1	3.02194	13.5679	0	0	Canine Only	FC > 0 in canine	Right axis (Up in canine)	Ambiguous	CD4
TNFSF14	0	0	3.01471	6.29723	Human Only	FC > 0 in human	Up axis (Up in human)	Ambiguous	CD4
AK1	2.05443	3.455	1.44318	0.506916	Canine Only	FC > 0 in both	Top right (up in both)	Conserved	CD4
SDC4	0	0	2.9393	3.6986	Human Only	FC > 0 in human	Up axis (Up in human)	Ambiguous	CD4
KLRB1	1.49658	1.41384	1.95969	3.08187	Human Only	FC > 0 in both	Top right (up in both)	Conserved	CD4
CDC25B	-1.81561	-2.63648	-1.60807	-2.11354	Both	FC < 0 in both	Bottom left (down in both)	Conserved	CD4
BASP1	0	0	2.91659	5.14165	Human Only	FC > 0 in human	Up axis (Up in human)	Ambiguous	CD4
FRMD4A	2.91136	6.63671	0	0	Canine Only	FC > 0 in canine	Right axis (Up in canine)	Ambiguous	CD4
MYL4	2.90443	4.74571	0	0	Canine Only	FC > 0 in canine	Right axis (Up in canine)	Ambiguous	CD4
MS4A7	0	0	2.86087	3.43317	Human Only	FC > 0 in human	Up axis (Up in human)	Ambiguous	CD4
CCR10	-1.8332	-1.48978	-1.55066	-0.437093	n.s.	Not DE in either species	Not DE in either species	Conserved (n.s.)	CD4
IFI30	1.30239	4.04487	2.16918	2.92115	Both	FC > 0 in both	Top right (up in both)	Conserved	CD4
PPP1R15A	2.19877	10.5848	1.28468	0.465229	Canine Only	FC > 0 in both	Top right (up in both)	Conserved	CD4
SLC1A5	0	0	2.79478	7.42877	Human Only	FC > 0 in human	Up axis (Up in human)	Ambiguous	CD4
IFNG	0	0	2.78077	3.67662	Human Only	FC > 0 in human	Up axis (Up in human)	Ambiguous	CD4
KLF4	0	0	2.77964	3.84381	Human Only	FC > 0 in human	Up axis (Up in human)	Ambiguous	CD4
RASGEF1B	0.759151	0	3.65318	19.298	Human Only	FC > 0 in both	Top right (up in both)	Conserved	CD4
TGFBI	0	0	2.77225	3.66997	Human Only	FC > 0 in human	Up axis (Up in human)	Ambiguous	CD4
LY96	2.718	7.31752	1.01169	0.119006	Canine Only	FC > 0 in both	Top right (up in both)	Conserved	CD4
PAQR4	2.74613	7.64736	0	0	Canine Only	FC > 0 in canine	Right axis (Up in canine)	Ambiguous	CD4
COCH	0	0	2.74245	2.52381	Human Only	FC > 0 in human	Up axis (Up in human)	Ambiguous	CD4
HACD1	0	0	2.73887	3.68155	Human Only	FC > 0 in human	Up axis (Up in human)	Ambiguous	CD4
CCRL2	2.72602	6.19518	0	0	Canine Only	FC > 0 in canine	Right axis (Up in canine)	Ambiguous	CD4
TIGIT	0	0	2.72534	6.28828	Human Only	FC > 0 in human	Up axis (Up in human)	Ambiguous	CD4
C1QA	0	0	2.71658	5.0022	Human Only	FC > 0 in human	Up axis (Up in human)	Ambiguous	CD4
PTP4A1	2.70425	11.2195	0	0	Canine Only	FC > 0 in canine	Right axis (Up in canine)	Ambiguous	CD4
POU3F1	0	0	2.70178	2.99221	Human Only	FC > 0 in human	Up axis (Up in human)	Ambiguous	CD4
MGLL	2.69304	11.5972	0	0	Canine Only	FC > 0 in canine	Right axis (Up in canine)	Ambiguous	CD4
LMCD1	0	0	2.68196	3.41636	Human Only	FC > 0 in human	Up axis (Up in human)	Ambiguous	CD4
BATF3	2.67691	7.20472	0	0	Canine Only	FC > 0 in canine	Right axis (Up in canine)	Ambiguous	CD4
FASLG	2.66701	7.1098	0	0	Canine Only	FC > 0 in canine	Right axis (Up in canine)	Ambiguous	CD4
CDA	2.66548	5.54229	0	0	Canine Only	FC > 0 in canine	Right axis (Up in canine)	Ambiguous	CD4
RAB31	0	0	2.65997	3.12178	Human Only	FC > 0 in human	Up axis (Up in human)	Ambiguous	CD4
CD68	0	0	2.63814	3.94609	Human Only	FC > 0 in human	Up axis (Up in human)	Ambiguous	CD4
CLSPN	0	0	2.63466	3.83302	Human Only	FC > 0 in human	Up axis (Up in human)	Ambiguous	CD4
GZMK	2.54433	4.49477	1.03144	0	Canine Only	FC > 0 in both	Top right (up in both)	Conserved	CD4
ZEB2	3.06789	17.0229	0.85352	0	Canine Only	FC > 0 in both	Top right (up in both)	Conserved	CD4
RSAD2	0	0	2.59313	2.88419	Human Only	FC > 0 in human	Up axis (Up in human)	Ambiguous	CD4
PPM1H	2.59114	10.8014	0	0	Canine Only	FC > 0 in canine	Right axis (Up in canine)	Ambiguous	CD4
MARCKS	0	0	2.58467	3.43504	Human Only	FC > 0 in human	Up axis (Up in human)	Ambiguous	CD4
ANKRD37	0.970269	0.262687	2.65648	9.194	Human Only	FC > 0 in both	Top right (up in both)	Conserved	CD4
SAP25	-1.71196	-4.24548	-1.50457	-1.67935	Canine Only	FC < 0 in both	Bottom left (down in both)	Conserved	CD4
PTPN22	1.20967	1.57782	2.12878	5.35643	Human Only	FC > 0 in both	Top right (up in both)	Conserved	CD4
SMCO4	0	0	2.57022	3.12178	Human Only	FC > 0 in human	Up axis (Up in human)	Ambiguous	CD4
ADAM12	0	0	2.55684	2.95813	Human Only	FC > 0 in human	Up axis (Up in human)	Ambiguous	CD4
C1QB	0	0	2.54801	5.03099	Human Only	FC > 0 in human	Up axis (Up in human)	Ambiguous	CD4
REL	1.86466	17.384	1.36255	1.01112	Canine Only	FC > 0 in both	Top right (up in both)	Conserved	CD4
BCL2A1	3.18486	35.6793	0.796038	0	Canine Only	FC > 0 in both	Top right (up in both)	Conserved	CD4
EPB41L2	2.52912	6.11459	0	0	Canine Only	FC > 0 in canine	Right axis (Up in canine)	Ambiguous	CD4
FES	2.52846	7.9217	0	0	Canine Only	FC > 0 in canine	Right axis (Up in canine)	Ambiguous	CD4
LIMA1	1.43647	1.60278	1.75401	2.3907	Human Only	FC > 0 in both	Top right (up in both)	Conserved	CD4
SLC16A3	0	0	2.51782	7.26277	Human Only	FC > 0 in human	Up axis (Up in human)	Ambiguous	CD4
IKZF4	0	0	2.5112	5.19068	Human Only	FC > 0 in human	Up axis (Up in human)	Ambiguous	CD4
BHLHE40	1.75148	4.58452	1.43122	1.06687	Canine Only	FC > 0 in both	Top right (up in both)	Conserved	CD4
SRGN	1.72295	10.1113	1.45426	1.41958	Canine Only	FC > 0 in both	Top right (up in both)	Conserved	CD4
COL11A1	2.5044	0	0	0	n.s.	Not DE in either species	Not DE in either species	Conserved (n.s.)	CD4
SH2D2A	0	0	2.49643	9.83372	Human Only	FC > 0 in human	Up axis (Up in human)	Ambiguous	CD4
TST	2.49574	9.17883	0	0	Canine Only	FC > 0 in canine	Right axis (Up in canine)	Ambiguous	CD4
ATPAF2	2.48803	7.27485	0	0	Canine Only	FC > 0 in canine	Right axis (Up in canine)	Ambiguous	CD4
CD83	0	0	2.48506	4.13614	Human Only	FC > 0 in human	Up axis (Up in human)	Ambiguous	CD4
RASGRP2	-1.842	-3.98986	-1.33642	-0.733119	Canine Only	FC < 0 in both	Bottom left (down in both)	Conserved	CD4
RAD51B	2.45824	12.6586	0	0	Canine Only	FC > 0 in canine	Right axis (Up in canine)	Ambiguous	CD4
SPI1	2.45296	5.30897	0	0	Canine Only	FC > 0 in canine	Right axis (Up in canine)	Ambiguous	CD4
FAM43A	0	0	2.45231	5.7505	Human Only	FC > 0 in human	Up axis (Up in human)	Ambiguous	CD4
HIC1	0	0	2.45044	2.33878	Human Only	FC > 0 in human	Up axis (Up in human)	Ambiguous	CD4
CADM1	0	0	2.4478	2.48089	Human Only	FC > 0 in human	Up axis (Up in human)	Ambiguous	CD4
CDC20	2.44548	5.98177	0	0	Canine Only	FC > 0 in canine	Right axis (Up in canine)	Ambiguous	CD4
COBLL1	2.43695	5.6775	0	0	Canine Only	FC > 0 in canine	Right axis (Up in canine)	Ambiguous	CD4
DRAM1	2.43244	5.04307	0	0	Canine Only	FC > 0 in canine	Right axis (Up in canine)	Ambiguous	CD4
AOAH	1.23368	1.81482	1.96562	3.006	Human Only	FC > 0 in both	Top right (up in both)	Conserved	CD4
SNCG	2.41152	2.42957	0	0	Canine Only	FC > 0 in canine	Right axis (Up in canine)	Ambiguous	CD4
PLIN2	1.39657	4.71488	1.71673	3.12178	Both	FC > 0 in both	Top right (up in both)	Conserved	CD4
AMPH	2.37532	3.77075	0	0	Canine Only	FC > 0 in canine	Right axis (Up in canine)	Ambiguous	CD4
PON2	0	0	2.3687	3.10155	Human Only	FC > 0 in human	Up axis (Up in human)	Ambiguous	CD4
SLA	1.78922	16.762	1.3213	0.979879	Canine Only	FC > 0 in both	Top right (up in both)	Conserved	CD4
ETV7	0	0	2.36054	2.098	Human Only	FC > 0 in human	Up axis (Up in human)	Ambiguous	CD4
PLOD2	2.36037	4.23441	0	0	Canine Only	FC > 0 in canine	Right axis (Up in canine)	Ambiguous	CD4
IL18RAP	2.35418	7.04473	0	0	Canine Only	FC > 0 in canine	Right axis (Up in canine)	Ambiguous	CD4
CLNK	0	0	2.35181	1.82408	n.s.	Not DE in either species	Not DE in either species	Conserved (n.s.)	CD4
TXK	-1.84082	-3.36225	-1.27558	-0.280997	Canine Only	FC < 0 in both	Bottom left (down in both)	Conserved	CD4
AKAP5	1.69299	2.43334	1.38289	0.394773	Canine Only	FC > 0 in both	Top right (up in both)	Conserved	CD4
DUSP2	0	0	2.33192	3.70568	Human Only	FC > 0 in human	Up axis (Up in human)	Ambiguous	CD4
BCL2L11	1.34005	1.75731	1.73585	2.47625	Human Only	FC > 0 in both	Top right (up in both)	Conserved	CD4
SERPINF1	0	0	2.32397	2.69864	Human Only	FC > 0 in human	Up axis (Up in human)	Ambiguous	CD4
OAS2	2.30607	2.77519	1.00623	0.0305537	Canine Only	FC > 0 in both	Top right (up in both)	Conserved	CD4
OCIAD2	3.97398	31.7828	0.58292	0	Canine Only	FC > 0 in both	Top right (up in both)	Conserved	CD4
ITGAV	1.82832	2.66637	1.26211	0.527429	Canine Only	FC > 0 in both	Top right (up in both)	Conserved	CD4
LAPTM4B	0	0	2.29003	0	n.s.	Not DE in either species	Not DE in either species	Conserved (n.s.)	CD4
TRABD2A	-1.58383	-1.75119	-1.44518	-0.791093	n.s.	Not DE in either species	Not DE in either species	Conserved (n.s.)	CD4
IDH1	0	0	2.2885	3.66997	Human Only	FC > 0 in human	Up axis (Up in human)	Ambiguous	CD4
CD200	0	0	2.26694	1.68453	n.s.	Not DE in either species	Not DE in either species	Conserved (n.s.)	CD4
SLBP	2.03902	8.80334	1.10414	0.64004	Canine Only	FC > 0 in both	Top right (up in both)	Conserved	CD4
BPI	2.25057	2.63648	0	0	Canine Only	FC > 0 in canine	Right axis (Up in canine)	Ambiguous	CD4
CLEC11A	0	0	2.23442	0	n.s.	Not DE in either species	Not DE in either species	Conserved (n.s.)	CD4
SPRY1	0	0	2.23086	2.94265	Human Only	FC > 0 in human	Up axis (Up in human)	Ambiguous	CD4
ATP6V1B2	1.54124	1.86967	1.44388	1.64032	n.s.	Not DE in either species	Not DE in either species	Conserved (n.s.)	CD4
CNN3	0	0	2.22368	0	n.s.	Not DE in either species	Not DE in either species	Conserved (n.s.)	CD4
NAB1	1.8497	12.7751	1.20082	0.306644	Canine Only	FC > 0 in both	Top right (up in both)	Conserved	CD4
ZFHX3	0	0	2.21554	1.91639	n.s.	Not DE in either species	Not DE in either species	Conserved (n.s.)	CD4
IGFBP7	2.20889	4.5195	0	0	Canine Only	FC > 0 in canine	Right axis (Up in canine)	Ambiguous	CD4
PATJ	-1.81444	-5.14888	-1.21536	-0.85289	Canine Only	FC < 0 in both	Bottom left (down in both)	Conserved	CD4
KIF15	2.19608	3.76108	0	0	Canine Only	FC > 0 in canine	Right axis (Up in canine)	Ambiguous	CD4
TTYH3	0	0	2.19446	2.62814	Human Only	FC > 0 in human	Up axis (Up in human)	Ambiguous	CD4
IGFBP4	0	0	2.19179	2.54857	Human Only	FC > 0 in human	Up axis (Up in human)	Ambiguous	CD4
CTSC	0.919398	0.590101	2.37606	4.16576	Human Only	FC > 0 in both	Top right (up in both)	Conserved	CD4
TNFRSF6B	2.18363	5.07196	0	0	Canine Only	FC > 0 in canine	Right axis (Up in canine)	Ambiguous	CD4
DLC1	2.17343	7.44677	0	0	Canine Only	FC > 0 in canine	Right axis (Up in canine)	Ambiguous	CD4
CLIC3	0	0	2.16215	4.18977	Human Only	FC > 0 in human	Up axis (Up in human)	Ambiguous	CD4
ATOX1	1.80091	9.76671	1.19705	0.694695	Canine Only	FC > 0 in both	Top right (up in both)	Conserved	CD4
DDAH2	0	0	2.15366	3.48076	Human Only	FC > 0 in human	Up axis (Up in human)	Ambiguous	CD4
MCAM	0	0	2.14985	1.96921	n.s.	Not DE in either species	Not DE in either species	Conserved (n.s.)	CD4
FANK1	0	0	2.14437	1.51909	n.s.	Not DE in either species	Not DE in either species	Conserved (n.s.)	CD4
ITPK1	2.12925	5.22521	0	0	Canine Only	FC > 0 in canine	Right axis (Up in canine)	Ambiguous	CD4
ABCB1	1.24085	0.937513	1.71468	1.96445	n.s.	Not DE in either species	Not DE in either species	Conserved (n.s.)	CD4
IER5	0	0	2.12358	3.94609	Human Only	FC > 0 in human	Up axis (Up in human)	Ambiguous	CD4
ATP1B3	0	0	2.11975	7.59569	Human Only	FC > 0 in human	Up axis (Up in human)	Ambiguous	CD4
MAFF	0	0	2.11578	6.78539	Human Only	FC > 0 in human	Up axis (Up in human)	Ambiguous	CD4
KIF11	2.10796	3.92377	0	0	Canine Only	FC > 0 in canine	Right axis (Up in canine)	Ambiguous	CD4
SESN2	0	0	2.09441	3.18301	Human Only	FC > 0 in human	Up axis (Up in human)	Ambiguous	CD4
ARL5B	2.19953	15.6497	0.952184	0.114612	Canine Only	FC > 0 in both	Top right (up in both)	Conserved	CD4
IRAK2	2.09147	20.0098	0	0	Canine Only	FC > 0 in canine	Right axis (Up in canine)	Ambiguous	CD4
RIPOR2	-1.84136	-4.45855	-1.12229	-0.416321	Canine Only	FC < 0 in both	Bottom left (down in both)	Conserved	CD4
ZFP36	1.60862	1.35902	1.27942	0.849994	n.s.	Not DE in either species	Not DE in either species	Conserved (n.s.)	CD4
LDLRAD4	0	0	2.05326	9.78158	Human Only	FC > 0 in human	Up axis (Up in human)	Ambiguous	CD4
JUNB	2.23103	5.23992	0.918419	0	Canine Only	FC > 0 in both	Top right (up in both)	Conserved	CD4
CTNNAL1	0	0	2.04827	1.98706	n.s.	Not DE in either species	Not DE in either species	Conserved (n.s.)	CD4
NRP1	2.0372	3.96979	0	0	Canine Only	FC > 0 in canine	Right axis (Up in canine)	Ambiguous	CD4
LMF1	2.0089	6.38992	0	0	Canine Only	FC > 0 in canine	Right axis (Up in canine)	Ambiguous	CD4
VSIG4	0	0	2.00648	2.38293	Human Only	FC > 0 in human	Up axis (Up in human)	Ambiguous	CD4
WHRN	0	0	1.99979	2.02104	Human Only	FC > 0 in human	Up axis (Up in human)	Ambiguous	CD4
H2AX	0	0	1.9991	3.80433	Human Only	FC > 0 in human	Up axis (Up in human)	Ambiguous	CD4
MAGED2	1.44073	4.44475	1.37997	1.19875	Canine Only	FC > 0 in both	Top right (up in both)	Conserved	CD4
MT1E	1.98297	1.82818	0	0	n.s.	Not DE in either species	Not DE in either species	Conserved (n.s.)	CD4
NDFIP2	0.656727	0	3.01796	7.08265	Human Only	FC > 0 in both	Top right (up in both)	Conserved	CD4
ZNF652	-1.81632	-5.59297	-1.09081	-0.787338	Canine Only	FC < 0 in both	Bottom left (down in both)	Conserved	CD4
C30H15orf48	1.97871	2.2805	0	0	Canine Only	FC > 0 in canine	Right axis (Up in canine)	Ambiguous	CD4
ANKRD50	1.97823	5.7151	0	0	Canine Only	FC > 0 in canine	Right axis (Up in canine)	Ambiguous	CD4
STARD4	1.97759	5.67885	0	0	Canine Only	FC > 0 in canine	Right axis (Up in canine)	Ambiguous	CD4
SPNS3	1.96922	8.41076	0	0	Canine Only	FC > 0 in canine	Right axis (Up in canine)	Ambiguous	CD4
C1GALT1C1	0	0	1.95247	3.08805	Human Only	FC > 0 in human	Up axis (Up in human)	Ambiguous	CD4
NUSAP1	0	0	1.94052	2.02317	Human Only	FC > 0 in human	Up axis (Up in human)	Ambiguous	CD4
C6H7orf50	1.94031	2.16981	0	0	Canine Only	FC > 0 in canine	Right axis (Up in canine)	Ambiguous	CD4
LAT2	0	0	1.93633	2.02104	Human Only	FC > 0 in human	Up axis (Up in human)	Ambiguous	CD4
ODC1	2.39682	42.853	0.807762	0	Canine Only	FC > 0 in both	Top right (up in both)	Conserved	CD4
BCL9L	-1.80346	-1.57295	-1.06779	-0.218539	n.s.	Not DE in either species	Not DE in either species	Conserved (n.s.)	CD4
BST2	1.14729	1.2007	1.67373	2.29474	Human Only	FC > 0 in both	Top right (up in both)	Conserved	CD4
P4HA1	2.42763	4.54048	0.790854	0	Canine Only	FC > 0 in both	Top right (up in both)	Conserved	CD4
HMGB3	2.33395	9.69551	0.820379	0	Canine Only	FC > 0 in both	Top right (up in both)	Conserved	CD4
ABCA1	1.91445	5.13366	0	0	Canine Only	FC > 0 in canine	Right axis (Up in canine)	Ambiguous	CD4
MT1X	0	0	1.90088	1.06728	n.s.	Not DE in either species	Not DE in either species	Conserved (n.s.)	CD4
TNF	0	0	1.89778	2.16331	Human Only	FC > 0 in human	Up axis (Up in human)	Ambiguous	CD4
ARHGAP18	0.818264	0	2.30735	3.54957	Human Only	FC > 0 in both	Top right (up in both)	Conserved	CD4
DUSP1	1.47663	1.28324	1.27855	0.355434	n.s.	Not DE in either species	Not DE in either species	Conserved (n.s.)	CD4
FABP3	1.88234	4.33941	0	0	Canine Only	FC > 0 in canine	Right axis (Up in canine)	Ambiguous	CD4
TCP11L2	-1.24006	-0.974316	-1.51733	-0.946197	n.s.	Not DE in either species	Not DE in either species	Conserved (n.s.)	CD4
CENPM	0	0	1.87311	2.61615	Human Only	FC > 0 in human	Up axis (Up in human)	Ambiguous	CD4
MED23	-1.13139	-0.581042	-1.65543	-2.83379	Human Only	FC < 0 in both	Bottom left (down in both)	Conserved	CD4
FILIP1L	1.86187	1.49817	0	0	n.s.	Not DE in either species	Not DE in either species	Conserved (n.s.)	CD4
PARD6A	0	0	1.85568	3.51928	Human Only	FC > 0 in human	Up axis (Up in human)	Ambiguous	CD4
EIF4EBP1	0	0	1.85373	2.22415	Human Only	FC > 0 in human	Up axis (Up in human)	Ambiguous	CD4
MPST	0	0	1.8442	2.11354	Human Only	FC > 0 in human	Up axis (Up in human)	Ambiguous	CD4
LRP12	0	0	1.83233	1.27681	n.s.	Not DE in either species	Not DE in either species	Conserved (n.s.)	CD4
DGKA	-1.35461	-2.10713	-1.34529	-1.0176	Canine Only	FC < 0 in both	Bottom left (down in both)	Conserved	CD4
CXCR3	0	0	1.81875	2.05173	Human Only	FC > 0 in human	Up axis (Up in human)	Ambiguous	CD4
APOBEC3H	0	0	1.81556	0.907844	n.s.	Not DE in either species	Not DE in either species	Conserved (n.s.)	CD4
COL9A2	0	0	1.81338	1.18566	n.s.	Not DE in either species	Not DE in either species	Conserved (n.s.)	CD4
HES4	0	0	1.80658	1.24171	n.s.	Not DE in either species	Not DE in either species	Conserved (n.s.)	CD4
PARD6G	0	0	1.80349	0.918555	n.s.	Not DE in either species	Not DE in either species	Conserved (n.s.)	CD4
DLA-DOA	1.80187	2.98038	0	0	Canine Only	FC > 0 in canine	Right axis (Up in canine)	Ambiguous	CD4
ECRG4	1.7986	1.04154	0	0	n.s.	Not DE in either species	Not DE in either species	Conserved (n.s.)	CD4
RCAN3	-1.72045	-3.95897	-1.03623	-0.785091	Canine Only	FC < 0 in both	Bottom left (down in both)	Conserved	CD4
IL12A	1.77672	2.08627	0	0	Canine Only	FC > 0 in canine	Right axis (Up in canine)	Ambiguous	CD4
GNA15	0	0	1.77247	1.15588	n.s.	Not DE in either species	Not DE in either species	Conserved (n.s.)	CD4
COA3	0	0	1.76738	3.01326	Human Only	FC > 0 in human	Up axis (Up in human)	Ambiguous	CD4
MIDN	0	0	1.76076	2.8178	Human Only	FC > 0 in human	Up axis (Up in human)	Ambiguous	CD4
GRIN2C	1.75792	4.14178	0	0	Canine Only	FC > 0 in canine	Right axis (Up in canine)	Ambiguous	CD4
SOCS2	0	0	1.75614	1.02483	n.s.	Not DE in either species	Not DE in either species	Conserved (n.s.)	CD4
ABLIM1	-2.09094	-8.38655	-0.836934	0	Canine Only	FC < 0 in both	Bottom left (down in both)	Conserved	CD4
PMAIP1	0	0	1.73425	1.64671	n.s.	Not DE in either species	Not DE in either species	Conserved (n.s.)	CD4
ANKRD9	1.73362	5.12444	0	0	Canine Only	FC > 0 in canine	Right axis (Up in canine)	Ambiguous	CD4
CXCL16	0	0	1.73057	1.47377	n.s.	Not DE in either species	Not DE in either species	Conserved (n.s.)	CD4
ADD3	-1.47998	-3.66719	-1.16313	-0.984762	Canine Only	FC < 0 in both	Bottom left (down in both)	Conserved	CD4
KDM6B	0.945793	0.3601	1.81734	1.95466	n.s.	Not DE in either species	Not DE in either species	Conserved (n.s.)	CD4
PRDX3	0.89221	0.121353	1.90719	3.84381	Human Only	FC > 0 in both	Top right (up in both)	Conserved	CD4
TIPARP	1.27187	4.61166	1.33682	1.85568	Canine Only	FC > 0 in both	Top right (up in both)	Conserved	CD4
ISG20	1.73058	3.3203	0.97925	0.428317	Canine Only	FC > 0 in both	Top right (up in both)	Conserved	CD4
NCF4	0	0	1.69055	1.30574	n.s.	Not DE in either species	Not DE in either species	Conserved (n.s.)	CD4
FDXR	0	0	1.68253	1.01112	n.s.	Not DE in either species	Not DE in either species	Conserved (n.s.)	CD4
MCTP2	1.67945	3.66528	0	0	Canine Only	FC > 0 in canine	Right axis (Up in canine)	Ambiguous	CD4
ARHGEF18	-1.22248	-2.01488	-1.36988	-1.40393	Canine Only	FC < 0 in both	Bottom left (down in both)	Conserved	CD4
AUTS2	0	0	1.67271	1.18515	n.s.	Not DE in either species	Not DE in either species	Conserved (n.s.)	CD4
BIRC3	1.82399	4.46752	0.911792	0.206376	Canine Only	FC > 0 in both	Top right (up in both)	Conserved	CD4
RAB33A	0	0	1.65846	1.20828	n.s.	Not DE in either species	Not DE in either species	Conserved (n.s.)	CD4
LMNB1	1.30947	3.82572	1.26262	1.04576	Canine Only	FC > 0 in both	Top right (up in both)	Conserved	CD4
PAN3	-1.08817	-0.866205	-1.50746	-1.87922	n.s.	Not DE in either species	Not DE in either species	Conserved (n.s.)	CD4
DENND5A	-1.1773	-0.332422	-1.39122	-0.470315	n.s.	Not DE in either species	Not DE in either species	Conserved (n.s.)	CD4
PLK3	2.40048	20.6503	0.68044	0	Canine Only	FC > 0 in both	Top right (up in both)	Conserved	CD4
TSC22D2	1.13068	2.07043	1.44304	1.22533	Canine Only	FC > 0 in both	Top right (up in both)	Conserved	CD4
SLC2A1	1.63139	4.04769	0	0	Canine Only	FC > 0 in canine	Right axis (Up in canine)	Ambiguous	CD4
ANGPTL6	1.62953	4.70608	0	0	Canine Only	FC > 0 in canine	Right axis (Up in canine)	Ambiguous	CD4
ZFHX2	1.62833	2.00633	0	0	Canine Only	FC > 0 in canine	Right axis (Up in canine)	Ambiguous	CD4
TENT5C	0	0	1.62711	2.86606	Human Only	FC > 0 in human	Up axis (Up in human)	Ambiguous	CD4
STX11	0	0	1.62613	2.05301	Human Only	FC > 0 in human	Up axis (Up in human)	Ambiguous	CD4
CENPW	1.62424	1.94785	0	0	n.s.	Not DE in either species	Not DE in either species	Conserved (n.s.)	CD4
ZFP36L1	1.52477	2.69843	1.06506	0.789012	Canine Only	FC > 0 in both	Top right (up in both)	Conserved	CD4
FOXP1	-1.52835	-1.98094	-1.06088	-0.580345	n.s.	Not DE in either species	Not DE in either species	Conserved (n.s.)	CD4
PIK3IP1	-1.24054	-0.710948	-1.30696	-1.00969	n.s.	Not DE in either species	Not DE in either species	Conserved (n.s.)	CD4
MTX3	-1.08801	-0.335964	-1.48362	-1.15614	n.s.	Not DE in either species	Not DE in either species	Conserved (n.s.)	CD4
RDH10	0	0	1.60539	0.914447	n.s.	Not DE in either species	Not DE in either species	Conserved (n.s.)	CD4
MSRB1	1.60124	2.68803	0	0	Canine Only	FC > 0 in canine	Right axis (Up in canine)	Ambiguous	CD4
AGPAT5	0.960117	0.224299	1.66248	3.48076	Human Only	FC > 0 in both	Top right (up in both)	Conserved	CD4
RAB11FIP1	1.55983	5.99906	1.01869	0.429807	Canine Only	FC > 0 in both	Top right (up in both)	Conserved	CD4
RAB3IL1	1.58844	1.14521	0	0	n.s.	Not DE in either species	Not DE in either species	Conserved (n.s.)	CD4
SPATS2L	0.703984	0	2.25573	4.6167	Human Only	FC > 0 in both	Top right (up in both)	Conserved	CD4
ARG2	1.58323	5.69763	0	0	Canine Only	FC > 0 in canine	Right axis (Up in canine)	Ambiguous	CD4
DENND6A	-0.715796	0	-2.20581	-5.57982	Human Only	FC < 0 in both	Bottom left (down in both)	Conserved	CD4
NR1D1	-1.0582	-0.0936218	-1.49186	-0.771829	n.s.	Not DE in either species	Not DE in either species	Conserved (n.s.)	CD4
TMEM108	1.57679	1.64808	0	0	n.s.	Not DE in either species	Not DE in either species	Conserved (n.s.)	CD4
GZMB	1.60287	1.03762	0.975073	0	n.s.	Not DE in either species	Not DE in either species	Conserved (n.s.)	CD4
GNG4	0	0	1.56181	1.35649	n.s.	Not DE in either species	Not DE in either species	Conserved (n.s.)	CD4
TOX	0.943725	0.266869	1.65225	1.07253	n.s.	Not DE in either species	Not DE in either species	Conserved (n.s.)	CD4
TNFSF13B	1.23247	2.02475	1.26437	0.140516	Canine Only	FC > 0 in both	Top right (up in both)	Conserved	CD4
ISOC1	0	0	1.55733	1.99553	n.s.	Not DE in either species	Not DE in either species	Conserved (n.s.)	CD4
DCAF13	1.16631	0.900088	1.33474	0.656719	n.s.	Not DE in either species	Not DE in either species	Conserved (n.s.)	CD4
STAB1	0	0	1.55385	0.570221	n.s.	Not DE in either species	Not DE in either species	Conserved (n.s.)	CD4
CCDC50	0.834477	0.175253	1.86127	1.98825	n.s.	Not DE in either species	Not DE in either species	Conserved (n.s.)	CD4
CKLF	0	0	1.55014	1.77498	n.s.	Not DE in either species	Not DE in either species	Conserved (n.s.)	CD4
FCER1G	0	0	1.54735	0.814255	n.s.	Not DE in either species	Not DE in either species	Conserved (n.s.)	CD4
RFC5	1.54127	2.53454	0	0	Canine Only	FC > 0 in canine	Right axis (Up in canine)	Ambiguous	CD4
WHAMM	-0.895468	-0.222251	-1.71967	-2.19217	Human Only	FC < 0 in both	Bottom left (down in both)	Conserved	CD4
TCF7	-1.09546	-0.615147	-1.40402	-1.07863	n.s.	Not DE in either species	Not DE in either species	Conserved (n.s.)	CD4
SEC14L1	1.92143	15.8964	0.799169	0	Canine Only	FC > 0 in both	Top right (up in both)	Conserved	CD4
VKORC1	0.937784	0.201583	1.63507	2.23833	Human Only	FC > 0 in both	Top right (up in both)	Conserved	CD4
MKI67	1.5315	1.34339	0	0	n.s.	Not DE in either species	Not DE in either species	Conserved (n.s.)	CD4
MYH11	-0.78041	0	-1.95354	-2.12782	Human Only	FC < 0 in both	Bottom left (down in both)	Conserved	CD4
IKZF2	0.974455	0.0733532	1.56417	0.495934	n.s.	Not DE in either species	Not DE in either species	Conserved (n.s.)	CD4
ATP6V1A	0	0	1.51572	1.30476	n.s.	Not DE in either species	Not DE in either species	Conserved (n.s.)	CD4
KLF12	-1.46975	-3.18409	-1.03103	-0.448281	Canine Only	FC < 0 in both	Bottom left (down in both)	Conserved	CD4
LAMP2	1.77935	9.75618	0.851201	0	Canine Only	FC > 0 in both	Top right (up in both)	Conserved	CD4
DPCD	1.50976	2.39005	0	0	Canine Only	FC > 0 in canine	Right axis (Up in canine)	Ambiguous	CD4
CDK2AP1	0	0	1.50586	1.63346	n.s.	Not DE in either species	Not DE in either species	Conserved (n.s.)	CD4
SETBP1	1.50477	1.08121	0	0	n.s.	Not DE in either species	Not DE in either species	Conserved (n.s.)	CD4
TUBB6	1.49841	1.77232	0	0	n.s.	Not DE in either species	Not DE in either species	Conserved (n.s.)	CD4
LDLR	0	0	1.4939	0.836484	n.s.	Not DE in either species	Not DE in either species	Conserved (n.s.)	CD4
TPM1	1.01465	0.183059	1.47124	0.61199	n.s.	Not DE in either species	Not DE in either species	Conserved (n.s.)	CD4
RAD51AP1	1.48654	1.04725	0	0	n.s.	Not DE in either species	Not DE in either species	Conserved (n.s.)	CD4
ITM2C	0	0	1.48389	0.871506	n.s.	Not DE in either species	Not DE in either species	Conserved (n.s.)	CD4
MRC2	0	0	1.48082	0.504063	n.s.	Not DE in either species	Not DE in either species	Conserved (n.s.)	CD4
OSM	0	0	1.47457	0.730342	n.s.	Not DE in either species	Not DE in either species	Conserved (n.s.)	CD4
HPGD	0	0	1.46995	0.962242	n.s.	Not DE in either species	Not DE in either species	Conserved (n.s.)	CD4
PSD2	1.46958	2.57234	0	0	Canine Only	FC > 0 in canine	Right axis (Up in canine)	Ambiguous	CD4
GCNT2	1.46815	1.84743	0	0	n.s.	Not DE in either species	Not DE in either species	Conserved (n.s.)	CD4
SGTB	-1.1478	-1.43158	-1.27898	-1.60138	n.s.	Not DE in either species	Not DE in either species	Conserved (n.s.)	CD4
KLRD1	0	0	1.46461	0.355099	n.s.	Not DE in either species	Not DE in either species	Conserved (n.s.)	CD4
CD59	0	0	1.45906	1.54966	n.s.	Not DE in either species	Not DE in either species	Conserved (n.s.)	CD4
TSPAN31	1.34917	4.55204	1.08128	0.591538	Canine Only	FC > 0 in both	Top right (up in both)	Conserved	CD4
PRF1	0	0	1.4573	0.682811	n.s.	Not DE in either species	Not DE in either species	Conserved (n.s.)	CD4
MAP3K1	-1.62873	-5.78409	-0.892468	-0.0305537	Canine Only	FC < 0 in both	Bottom left (down in both)	Conserved	CD4
E2F1	0	0	1.45135	0.456511	n.s.	Not DE in either species	Not DE in either species	Conserved (n.s.)	CD4
CSRNP1	0	0	1.45089	2.1985	Human Only	FC > 0 in human	Up axis (Up in human)	Ambiguous	CD4
RASGEF1A	1.4507	3.07344	0	0	Canine Only	FC > 0 in canine	Right axis (Up in canine)	Ambiguous	CD4
CYP51A1	1.55397	4.42196	0.927427	0	Canine Only	FC > 0 in both	Top right (up in both)	Conserved	CD4
GCNT4	-1.49468	-1.19859	-0.961957	0	n.s.	Not DE in either species	Not DE in either species	Conserved (n.s.)	CD4
SPTBN1	-1.73429	-4.4215	-0.827957	0	Canine Only	FC < 0 in both	Bottom left (down in both)	Conserved	CD4
H2AZ1	1.0199	1.62485	1.40691	2.02484	Human Only	FC > 0 in both	Top right (up in both)	Conserved	CD4
ZBED2	0	0	1.42886	1.76019	n.s.	Not DE in either species	Not DE in either species	Conserved (n.s.)	CD4
IRF8	0	0	1.42256	0.440953	n.s.	Not DE in either species	Not DE in either species	Conserved (n.s.)	CD4
HLA-DRA	0	0	1.41555	0.586749	n.s.	Not DE in either species	Not DE in either species	Conserved (n.s.)	CD4
TSPAN33	0	0	1.41353	0.413092	n.s.	Not DE in either species	Not DE in either species	Conserved (n.s.)	CD4
ATP10A	-1.33428	-0.619447	-1.0588	-0.23219	n.s.	Not DE in either species	Not DE in either species	Conserved (n.s.)	CD4
CDH23	1.41187	0.586379	0	0	n.s.	Not DE in either species	Not DE in either species	Conserved (n.s.)	CD4
APOBR	1.41186	3.39309	0	0	Canine Only	FC > 0 in canine	Right axis (Up in canine)	Ambiguous	CD4
TRAF4	0	0	1.41167	0.889443	n.s.	Not DE in either species	Not DE in either species	Conserved (n.s.)	CD4
TPI1	1.20992	4.44198	1.1651	1.44652	Canine Only	FC > 0 in both	Top right (up in both)	Conserved	CD4
GLRX2	1.06544	1.85589	1.32294	0.867618	n.s.	Not DE in either species	Not DE in either species	Conserved (n.s.)	CD4
KIF4A	1.40634	1.22055	0	0	n.s.	Not DE in either species	Not DE in either species	Conserved (n.s.)	CD4
SERPINB9	0	0	1.40263	1.83344	n.s.	Not DE in either species	Not DE in either species	Conserved (n.s.)	CD4
VPS37B	0	0	1.40017	1.43065	n.s.	Not DE in either species	Not DE in either species	Conserved (n.s.)	CD4
ARHGEF12	0	0	1.39997	0.668146	n.s.	Not DE in either species	Not DE in either species	Conserved (n.s.)	CD4
SMAD7	0	0	1.39538	0.605395	n.s.	Not DE in either species	Not DE in either species	Conserved (n.s.)	CD4
DYRK2	-1.3112	-1.24087	-1.06313	-0.441003	n.s.	Not DE in either species	Not DE in either species	Conserved (n.s.)	CD4
PLCL2	-1.46956	-4.2112	-0.944228	-0.00198265	Canine Only	FC < 0 in both	Bottom left (down in both)	Conserved	CD4
LUZP1	0	0	1.38708	1.75559	n.s.	Not DE in either species	Not DE in either species	Conserved (n.s.)	CD4
SLC25A4	1.00731	2.34529	1.37634	0.989236	Canine Only	FC > 0 in both	Top right (up in both)	Conserved	CD4
PYCARD	0	0	1.38348	0.702312	n.s.	Not DE in either species	Not DE in either species	Conserved (n.s.)	CD4
EXT1	1.38226	2.43717	0	0	Canine Only	FC > 0 in canine	Right axis (Up in canine)	Ambiguous	CD4
DDIT4	1.30933	0.352355	1.05265	0.580113	n.s.	Not DE in either species	Not DE in either species	Conserved (n.s.)	CD4
SNX10	1.11569	1.94785	1.23287	0.512785	n.s.	Not DE in either species	Not DE in either species	Conserved (n.s.)	CD4
SLC39A1	0	0	1.37445	1.74558	n.s.	Not DE in either species	Not DE in either species	Conserved (n.s.)	CD4
MAFG	0	0	1.37068	0.699743	n.s.	Not DE in either species	Not DE in either species	Conserved (n.s.)	CD4
BCKDK	0	0	1.36973	0.672291	n.s.	Not DE in either species	Not DE in either species	Conserved (n.s.)	CD4
PSMB2	1.08176	2.39455	1.25867	1.41958	Canine Only	FC > 0 in both	Top right (up in both)	Conserved	CD4
PTGER4	1.23465	0.856492	1.10252	0.447734	n.s.	Not DE in either species	Not DE in either species	Conserved (n.s.)	CD4
MARCKSL1	0	0	1.34949	0.235847	n.s.	Not DE in either species	Not DE in either species	Conserved (n.s.)	CD4
KMT5C	0	0	1.34503	0.549524	n.s.	Not DE in either species	Not DE in either species	Conserved (n.s.)	CD4
NFKBIA	3.81797	57.662	0.352261	0	Canine Only	FC > 0 in both	Top right (up in both)	Conserved	CD4
GNG3	1.34244	2.47426	0	0	Canine Only	FC > 0 in canine	Right axis (Up in canine)	Ambiguous	CD4
PLSCR1	0.655598	0	2.04228	4.4544	Human Only	FC > 0 in both	Top right (up in both)	Conserved	CD4
HLA-DMA	0	0	1.33616	0.422255	n.s.	Not DE in either species	Not DE in either species	Conserved (n.s.)	CD4
TOR1A	0	0	1.3327	1.26235	n.s.	Not DE in either species	Not DE in either species	Conserved (n.s.)	CD4
SLC9A8	-0.770412	0	-1.72913	-1.7271	n.s.	Not DE in either species	Not DE in either species	Conserved (n.s.)	CD4
KLF10	1.13711	0.262687	1.17011	0.137819	n.s.	Not DE in either species	Not DE in either species	Conserved (n.s.)	CD4
CTSD	0	0	1.32933	1.36363	n.s.	Not DE in either species	Not DE in either species	Conserved (n.s.)	CD4
MALT1	-1.37143	-4.07397	-0.9666	-0.357855	Canine Only	FC < 0 in both	Bottom left (down in both)	Conserved	CD4
LFNG	0	0	1.32324	0.69798	n.s.	Not DE in either species	Not DE in either species	Conserved (n.s.)	CD4
PPP2R2B	0	0	1.32056	0.364643	n.s.	Not DE in either species	Not DE in either species	Conserved (n.s.)	CD4
CST7	0	0	1.3188	0.435455	n.s.	Not DE in either species	Not DE in either species	Conserved (n.s.)	CD4
FBXO45	0	0	1.31835	0.682811	n.s.	Not DE in either species	Not DE in either species	Conserved (n.s.)	CD4
STOM	0	0	1.31625	1.42995	n.s.	Not DE in either species	Not DE in either species	Conserved (n.s.)	CD4
LEF1	-2.26888	-4.33923	-0.580078	0	Canine Only	FC < 0 in both	Bottom left (down in both)	Conserved	CD4
METTL1	1.31175	1.41942	0	0	n.s.	Not DE in either species	Not DE in either species	Conserved (n.s.)	CD4
CLN8	0	0	1.30943	0.549775	n.s.	Not DE in either species	Not DE in either species	Conserved (n.s.)	CD4
NABP1	0	0	1.30792	2.04126	Human Only	FC > 0 in human	Up axis (Up in human)	Ambiguous	CD4
CKAP2	1.1719	2.53356	1.11223	0.469084	Canine Only	FC > 0 in both	Top right (up in both)	Conserved	CD4
TMEM64	0	0	1.30307	0.610142	n.s.	Not DE in either species	Not DE in either species	Conserved (n.s.)	CD4
BTG2	1.06611	0	1.22167	1.17302	n.s.	Not DE in either species	Not DE in either species	Conserved (n.s.)	CD4
ENTPD1	0	0	1.30186	0.172849	n.s.	Not DE in either species	Not DE in either species	Conserved (n.s.)	CD4
PTPRN2	0	0	1.30026	0.392785	n.s.	Not DE in either species	Not DE in either species	Conserved (n.s.)	CD4
MAF	0	0	1.29968	0.658965	n.s.	Not DE in either species	Not DE in either species	Conserved (n.s.)	CD4
RDX	1.2005	3.54652	1.08228	0.332678	Canine Only	FC > 0 in both	Top right (up in both)	Conserved	CD4
FAM110A	0	0	1.29789	0.815271	n.s.	Not DE in either species	Not DE in either species	Conserved (n.s.)	CD4
HLA-DQB2	1.29033	1.80844	0	0	n.s.	Not DE in either species	Not DE in either species	Conserved (n.s.)	CD4
DUSP5	0	0	1.28952	0.416321	n.s.	Not DE in either species	Not DE in either species	Conserved (n.s.)	CD4
LTA	1.39694	1.61456	0.920414	0	n.s.	Not DE in either species	Not DE in either species	Conserved (n.s.)	CD4
MLF1	0.904086	0	1.41479	0.52626	n.s.	Not DE in either species	Not DE in either species	Conserved (n.s.)	CD4
HLF	0	0	1.27654	0.139604	n.s.	Not DE in either species	Not DE in either species	Conserved (n.s.)	CD4
LTBP1	1.27588	0.814459	0	0	n.s.	Not DE in either species	Not DE in either species	Conserved (n.s.)	CD4
TIGAR	0	0	1.27433	0.908045	n.s.	Not DE in either species	Not DE in either species	Conserved (n.s.)	CD4
SLC4A2	1.27377	1.28237	0	0	n.s.	Not DE in either species	Not DE in either species	Conserved (n.s.)	CD4
TPX2	1.27088	1.35625	0	0	n.s.	Not DE in either species	Not DE in either species	Conserved (n.s.)	CD4
CRIP2	-0.796588	0	-1.59409	-0.945427	n.s.	Not DE in either species	Not DE in either species	Conserved (n.s.)	CD4
ATM	-1.07025	-1.18787	-1.18483	-1.18467	n.s.	Not DE in either species	Not DE in either species	Conserved (n.s.)	CD4
APP	2.53097	5.96596	0.499104	0	Canine Only	FC > 0 in both	Top right (up in both)	Conserved	CD4
ZDBF2	0	0	1.26296	0.818398	n.s.	Not DE in either species	Not DE in either species	Conserved (n.s.)	CD4
LUM	0	0	1.26287	5.29192	Human Only	FC > 0 in human	Up axis (Up in human)	Ambiguous	CD4
TCIRG1	2.25536	4.39321	0.55931	0	Canine Only	FC > 0 in both	Top right (up in both)	Conserved	CD4
LDLRAP1	-1.16242	-0.656258	-1.07798	-0.192828	n.s.	Not DE in either species	Not DE in either species	Conserved (n.s.)	CD4
FHOD1	1.25099	1.78938	0	0	n.s.	Not DE in either species	Not DE in either species	Conserved (n.s.)	CD4
RUSC1	1.24748	1.04393	0	0	n.s.	Not DE in either species	Not DE in either species	Conserved (n.s.)	CD4
KEAP1	1.17069	1.21217	1.06466	0.162057	n.s.	Not DE in either species	Not DE in either species	Conserved (n.s.)	CD4
ATG14	-0.763481	0	-1.62583	-1.92687	n.s.	Not DE in either species	Not DE in either species	Conserved (n.s.)	CD4
LENG8	-0.821492	0	-1.50867	-4.27088	Human Only	FC < 0 in both	Bottom left (down in both)	Conserved	CD4
RRBP1	1.7189	8.2101	0.720554	0	Canine Only	FC > 0 in both	Top right (up in both)	Conserved	CD4
MAP1A	1.2371	0.273808	0	0	n.s.	Not DE in either species	Not DE in either species	Conserved (n.s.)	CD4
SLC25A11	0	0	1.23398	0.945427	n.s.	Not DE in either species	Not DE in either species	Conserved (n.s.)	CD4
H2AC6	0	0	1.22563	0.405998	n.s.	Not DE in either species	Not DE in either species	Conserved (n.s.)	CD4
BCL6	0	0	1.22294	0.357855	n.s.	Not DE in either species	Not DE in either species	Conserved (n.s.)	CD4
PYGL	1.22275	1.25317	0	0	n.s.	Not DE in either species	Not DE in either species	Conserved (n.s.)	CD4
SKA2	0.994345	1.223	1.22689	0.356736	n.s.	Not DE in either species	Not DE in either species	Conserved (n.s.)	CD4
AHI1	0.803265	0.255785	1.51745	3.13714	Human Only	FC > 0 in both	Top right (up in both)	Conserved	CD4
SERF1A	1.21735	0.415957	0	0	n.s.	Not DE in either species	Not DE in either species	Conserved (n.s.)	CD4
HSPB1	1.03601	0.0943361	1.17446	0.0521099	n.s.	Not DE in either species	Not DE in either species	Conserved (n.s.)	CD4
NDUFA8	0.863923	0.682275	1.40782	1.7761	n.s.	Not DE in either species	Not DE in either species	Conserved (n.s.)	CD4
ABI3	0.608646	0	1.9958	1.9239	n.s.	Not DE in either species	Not DE in either species	Conserved (n.s.)	CD4
CACYBP	0.729704	0	1.66213	1.24843	n.s.	Not DE in either species	Not DE in either species	Conserved (n.s.)	CD4
SYNM	0	0	1.20915	0.0947983	n.s.	Not DE in either species	Not DE in either species	Conserved (n.s.)	CD4
DAPP1	2.16831	13.618	0.555567	0	Canine Only	FC > 0 in both	Top right (up in both)	Conserved	CD4
KDR	1.20433	0.672077	0	0	n.s.	Not DE in either species	Not DE in either species	Conserved (n.s.)	CD4
SNRK	-1.71818	-7.9217	-0.700915	0	Canine Only	FC < 0 in both	Bottom left (down in both)	Conserved	CD4
ZSWIM6	1.19927	0.837302	0	0	n.s.	Not DE in either species	Not DE in either species	Conserved (n.s.)	CD4
TNFAIP3	2.23448	3.32162	0.5353	0	Canine Only	FC > 0 in both	Top right (up in both)	Conserved	CD4
NCDN	0	0	1.1951	0.334566	n.s.	Not DE in either species	Not DE in either species	Conserved (n.s.)	CD4
NISCH	-1.12925	-1.4295	-1.05426	-0.429611	n.s.	Not DE in either species	Not DE in either species	Conserved (n.s.)	CD4
ZMAT1	-1.26504	-0.778073	-0.937999	0	n.s.	Not DE in either species	Not DE in either species	Conserved (n.s.)	CD4
TOB2	0.642157	0	1.84512	1.8721	n.s.	Not DE in either species	Not DE in either species	Conserved (n.s.)	CD4
CENPQ	1.18344	1.17297	0	0	n.s.	Not DE in either species	Not DE in either species	Conserved (n.s.)	CD4
CALM3	1.92125	12.1494	0.615017	0	Canine Only	FC > 0 in both	Top right (up in both)	Conserved	CD4
ZNF512	-1.11979	-0.682777	-1.05401	-0.0238608	n.s.	Not DE in either species	Not DE in either species	Conserved (n.s.)	CD4
LXN	1.17968	1.74351	0	0	n.s.	Not DE in either species	Not DE in either species	Conserved (n.s.)	CD4
CCNE2	1.17955	0.668903	0	0	n.s.	Not DE in either species	Not DE in either species	Conserved (n.s.)	CD4
PIK3CD	-1.56425	-2.96643	-0.746997	0	Canine Only	FC < 0 in both	Bottom left (down in both)	Conserved	CD4
MLEC	1.06272	1.43802	1.09615	1.09423	n.s.	Not DE in either species	Not DE in either species	Conserved (n.s.)	CD4
S100P	1.16281	0.233285	0	0	n.s.	Not DE in either species	Not DE in either species	Conserved (n.s.)	CD4
BMP4	1.16053	0.404625	0	0	n.s.	Not DE in either species	Not DE in either species	Conserved (n.s.)	CD4
ACSL4	1.19611	2.22422	0.96716	0	Canine Only	FC > 0 in both	Top right (up in both)	Conserved	CD4
RGS3	1.15643	1.11342	0	0	n.s.	Not DE in either species	Not DE in either species	Conserved (n.s.)	CD4
ABHD17B	0	0	1.15623	0.229729	n.s.	Not DE in either species	Not DE in either species	Conserved (n.s.)	CD4
NRDE2	-1.03502	-0.0723141	-1.11623	-0.322434	n.s.	Not DE in either species	Not DE in either species	Conserved (n.s.)	CD4
PRR12	-1.15383	-0.352355	-0.999773	-0.121308	n.s.	Not DE in either species	Not DE in either species	Conserved (n.s.)	CD4
MAP2K3	0	0	1.15331	0.618026	n.s.	Not DE in either species	Not DE in either species	Conserved (n.s.)	CD4
KNL1	1.15237	0.81578	0	0	n.s.	Not DE in either species	Not DE in either species	Conserved (n.s.)	CD4
ZNF317	-1.18215	-0.252773	-0.973858	-0.0392811	n.s.	Not DE in either species	Not DE in either species	Conserved (n.s.)	CD4
GCA	0	0	1.15021	0.446242	n.s.	Not DE in either species	Not DE in either species	Conserved (n.s.)	CD4
RAB19	1.14689	0.51967	0	0	n.s.	Not DE in either species	Not DE in either species	Conserved (n.s.)	CD4
RABIF	0	0	1.14422	1.04114	n.s.	Not DE in either species	Not DE in either species	Conserved (n.s.)	CD4
RGS9	1.14162	0.359738	0	0	n.s.	Not DE in either species	Not DE in either species	Conserved (n.s.)	CD4
PDXK	1.54616	4.75639	0.738267	0	Canine Only	FC > 0 in both	Top right (up in both)	Conserved	CD4
TIMMDC1	0	0	1.1414	0.654354	n.s.	Not DE in either species	Not DE in either species	Conserved (n.s.)	CD4
ZNRF1	0.363022	0	3.13949	12.9354	Human Only	FC > 0 in both	Top right (up in both)	Conserved	CD4
CD79B	0	0	1.13903	0.137138	n.s.	Not DE in either species	Not DE in either species	Conserved (n.s.)	CD4
IER2	0	0	1.13836	0.826031	n.s.	Not DE in either species	Not DE in either species	Conserved (n.s.)	CD4
TXNDC5	1.13819	0.304675	0	0	n.s.	Not DE in either species	Not DE in either species	Conserved (n.s.)	CD4
GABPB2	-0.87589	0	-1.29852	-0.824417	n.s.	Not DE in either species	Not DE in either species	Conserved (n.s.)	CD4
PLRG1	0	0	1.13613	0.157679	n.s.	Not DE in either species	Not DE in either species	Conserved (n.s.)	CD4
E2F3	0	0	1.13404	0.211762	n.s.	Not DE in either species	Not DE in either species	Conserved (n.s.)	CD4
FAM117B	-0.919915	0	-1.22984	-0.341068	n.s.	Not DE in either species	Not DE in either species	Conserved (n.s.)	CD4
SBNO2	1.41202	3.79995	0.800489	0	Canine Only	FC > 0 in both	Top right (up in both)	Conserved	CD4
MAP3K13	0	0	1.12862	0.368273	n.s.	Not DE in either species	Not DE in either species	Conserved (n.s.)	CD4
DHCR7	0	0	1.12831	0.228894	n.s.	Not DE in either species	Not DE in either species	Conserved (n.s.)	CD4
SLC39A4	0	0	1.12229	0.17179	n.s.	Not DE in either species	Not DE in either species	Conserved (n.s.)	CD4
DYNLRB2	1.12155	0.503545	0	0	n.s.	Not DE in either species	Not DE in either species	Conserved (n.s.)	CD4
RCBTB1	1.11922	0.630793	0	0	n.s.	Not DE in either species	Not DE in either species	Conserved (n.s.)	CD4
SPA17	1.1159	0.199315	0	0	n.s.	Not DE in either species	Not DE in either species	Conserved (n.s.)	CD4
ZNF507	-0.607883	0	-1.83415	-2.51068	Human Only	FC < 0 in both	Bottom left (down in both)	Conserved	CD4
MX2	1.66716	1.18152	0.668151	0	n.s.	Not DE in either species	Not DE in either species	Conserved (n.s.)	CD4
IGFLR1	1.31341	2.14696	0.848042	0	Canine Only	FC > 0 in both	Top right (up in both)	Conserved	CD4
TTC21B	-1.1638	-1.57264	-0.956702	-0.0878436	n.s.	Not DE in either species	Not DE in either species	Conserved (n.s.)	CD4
NAGA	1.11289	1.03969	0	0	n.s.	Not DE in either species	Not DE in either species	Conserved (n.s.)	CD4
XAF1	1.03281	0.402023	1.0763	0.259074	n.s.	Not DE in either species	Not DE in either species	Conserved (n.s.)	CD4
FHL3	0	0	1.10877	0.0711958	n.s.	Not DE in either species	Not DE in either species	Conserved (n.s.)	CD4
MLLT6	-1.20636	-1.05014	-0.918989	-0.298319	n.s.	Not DE in either species	Not DE in either species	Conserved (n.s.)	CD4
MANF	0.820263	0.423073	1.34856	1.84207	n.s.	Not DE in either species	Not DE in either species	Conserved (n.s.)	CD4
FAM3C	1.16587	1.28237	0.94745	0.0386262	n.s.	Not DE in either species	Not DE in either species	Conserved (n.s.)	CD4
DDX60	1.24909	0.196237	0.883857	0	n.s.	Not DE in either species	Not DE in either species	Conserved (n.s.)	CD4
CISH	0	0	1.10273	0	n.s.	Not DE in either species	Not DE in either species	Conserved (n.s.)	CD4
PPARG	1.10262	0.464308	0	0	n.s.	Not DE in either species	Not DE in either species	Conserved (n.s.)	CD4
RARRES1	1.09931	0.0558563	0	0	n.s.	Not DE in either species	Not DE in either species	Conserved (n.s.)	CD4
INPP4B	-1.02898	-1.11887	-1.06465	-0.618078	n.s.	Not DE in either species	Not DE in either species	Conserved (n.s.)	CD4
CPEB2	1.09267	0.262687	0	0	n.s.	Not DE in either species	Not DE in either species	Conserved (n.s.)	CD4
PRELID2	1.09007	1.52625	0	0	n.s.	Not DE in either species	Not DE in either species	Conserved (n.s.)	CD4
FURIN	0	0	1.09004	0.206376	n.s.	Not DE in either species	Not DE in either species	Conserved (n.s.)	CD4
RASAL2	1.08771	0.620456	0	0	n.s.	Not DE in either species	Not DE in either species	Conserved (n.s.)	CD4
SULT1C4	1.08435	0.495408	0	0	n.s.	Not DE in either species	Not DE in either species	Conserved (n.s.)	CD4
NME1	0.79957	0.0699286	1.3554	0.706984	n.s.	Not DE in either species	Not DE in either species	Conserved (n.s.)	CD4
ABHD15	1.08357	0.403513	0	0	n.s.	Not DE in either species	Not DE in either species	Conserved (n.s.)	CD4
POMC	0	0	1.0831	0	n.s.	Not DE in either species	Not DE in either species	Conserved (n.s.)	CD4
PSMD8	1.0768	2.18791	1.00562	1.00969	Canine Only	FC > 0 in both	Top right (up in both)	Conserved	CD4
IL17RB	1.08177	0.035063	0	0	n.s.	Not DE in either species	Not DE in either species	Conserved (n.s.)	CD4
PIP4P2	0	0	1.08125	0.341371	n.s.	Not DE in either species	Not DE in either species	Conserved (n.s.)	CD4
TMEM218	0	0	1.08084	0.119006	n.s.	Not DE in either species	Not DE in either species	Conserved (n.s.)	CD4
RNF144A	1.0786	0.630793	0	0	n.s.	Not DE in either species	Not DE in either species	Conserved (n.s.)	CD4
DOK2	1.60218	8.70478	0.673054	0	Canine Only	FC > 0 in both	Top right (up in both)	Conserved	CD4
HADH	0	0	1.07821	0	n.s.	Not DE in either species	Not DE in either species	Conserved (n.s.)	CD4
MBOAT7	0	0	1.07815	0.190846	n.s.	Not DE in either species	Not DE in either species	Conserved (n.s.)	CD4
ERI1	0	0	1.07246	0.117626	n.s.	Not DE in either species	Not DE in either species	Conserved (n.s.)	CD4
CDT1	0.382987	0	2.79951	2.99221	Human Only	FC > 0 in both	Top right (up in both)	Conserved	CD4
CD55	0	0	1.0698	0.103527	n.s.	Not DE in either species	Not DE in either species	Conserved (n.s.)	CD4
DPH5	-1.46108	-1.38264	-0.73176	0	n.s.	Not DE in either species	Not DE in either species	Conserved (n.s.)	CD4
YAP1	1.06845	0.113743	0	0	n.s.	Not DE in either species	Not DE in either species	Conserved (n.s.)	CD4
DHX37	-0.753892	0	-1.41356	-0.790124	n.s.	Not DE in either species	Not DE in either species	Conserved (n.s.)	CD4
CDK3	1.0634	1.28237	0	0	n.s.	Not DE in either species	Not DE in either species	Conserved (n.s.)	CD4
TCEA3	-1.13995	-0.166897	-0.93268	0	n.s.	Not DE in either species	Not DE in either species	Conserved (n.s.)	CD4
FAM71F1	1.06203	0.525066	0	0	n.s.	Not DE in either species	Not DE in either species	Conserved (n.s.)	CD4
TMC8	-0.902147	-0.0578065	-1.1768	-1.48217	n.s.	Not DE in either species	Not DE in either species	Conserved (n.s.)	CD4
GABPB1	0	0	1.0605	0.470315	n.s.	Not DE in either species	Not DE in either species	Conserved (n.s.)	CD4
CREG1	0	0	1.05653	0.215073	n.s.	Not DE in either species	Not DE in either species	Conserved (n.s.)	CD4
NPC2	1.53003	4.03773	0.689667	0	Canine Only	FC > 0 in both	Top right (up in both)	Conserved	CD4
B3GALT6	0	0	1.05437	0.197525	n.s.	Not DE in either species	Not DE in either species	Conserved (n.s.)	CD4
KLHL24	-1.21535	-0.829566	-0.864838	0	n.s.	Not DE in either species	Not DE in either species	Conserved (n.s.)	CD4
SAMSN1	0.888115	0	1.18177	0.422255	n.s.	Not DE in either species	Not DE in either species	Conserved (n.s.)	CD4
AP1M2	1.0484	0.0534506	0	0	n.s.	Not DE in either species	Not DE in either species	Conserved (n.s.)	CD4
CLIC1	0.762552	0.0186947	1.36912	1.05067	n.s.	Not DE in either species	Not DE in either species	Conserved (n.s.)	CD4
STMN3	-0.607398	0	-1.71486	-2.1417	Human Only	FC < 0 in both	Bottom left (down in both)	Conserved	CD4
SERPINA1	1.04087	0.055945	0	0	n.s.	Not DE in either species	Not DE in either species	Conserved (n.s.)	CD4
CD160	0	0	1.0392	0	n.s.	Not DE in either species	Not DE in either species	Conserved (n.s.)	CD4
ZNF605	-1.23599	-0.350818	-0.840418	0	n.s.	Not DE in either species	Not DE in either species	Conserved (n.s.)	CD4
CISD3	0.776164	0	1.33345	0.782138	n.s.	Not DE in either species	Not DE in either species	Conserved (n.s.)	CD4
MPDU1	0	0	1.0346	0.260913	n.s.	Not DE in either species	Not DE in either species	Conserved (n.s.)	CD4
GARRE1	-0.86021	0	-1.20249	-0.741421	n.s.	Not DE in either species	Not DE in either species	Conserved (n.s.)	CD4
PIK3CG	0	0	1.03148	0.193958	n.s.	Not DE in either species	Not DE in either species	Conserved (n.s.)	CD4
SAMD8	-0.73342	0	-1.40414	-1.18837	n.s.	Not DE in either species	Not DE in either species	Conserved (n.s.)	CD4
DENND6B	0	0	1.02817	0	n.s.	Not DE in either species	Not DE in either species	Conserved (n.s.)	CD4
SEPTIN11	0.905793	0.668903	1.13402	0.239284	n.s.	Not DE in either species	Not DE in either species	Conserved (n.s.)	CD4
TESC	0.512694	0	2.00255	2.69675	Human Only	FC > 0 in both	Top right (up in both)	Conserved	CD4
ADAMTS6	0	0	1.02645	0.0622713	n.s.	Not DE in either species	Not DE in either species	Conserved (n.s.)	CD4
ZFP62	-1.50999	-4.06376	-0.67782	0	Canine Only	FC < 0 in both	Bottom left (down in both)	Conserved	CD4
TSEN34	1.06689	1.58199	0.958682	0	n.s.	Not DE in either species	Not DE in either species	Conserved (n.s.)	CD4
CTSW	1.70361	3.00038	0.598168	0	Canine Only	FC > 0 in both	Top right (up in both)	Conserved	CD4
PLEKHO1	1.77682	4.00396	0.57306	0	Canine Only	FC > 0 in both	Top right (up in both)	Conserved	CD4
ALOX5AP	0	0	1.01612	0.323174	n.s.	Not DE in either species	Not DE in either species	Conserved (n.s.)	CD4
PDE4D	1.86789	8.37381	0.542739	0	Canine Only	FC > 0 in both	Top right (up in both)	Conserved	CD4
LRRFIP2	1.04809	1.88934	0.964432	0	n.s.	Not DE in either species	Not DE in either species	Conserved (n.s.)	CD4
F2RL3	1.01065	0.1779	0	0	n.s.	Not DE in either species	Not DE in either species	Conserved (n.s.)	CD4
SMCHD1	-1.12306	-3.36626	-0.899683	-0.0471991	Canine Only	FC < 0 in both	Bottom left (down in both)	Conserved	CD4
ARHGAP15	-0.768361	0	-1.31432	-2.03346	Human Only	FC < 0 in both	Bottom left (down in both)	Conserved	CD4
SNX16	1.00864	0.331209	0	0	n.s.	Not DE in either species	Not DE in either species	Conserved (n.s.)	CD4
ABCG2	1.00808	0.00128241	0	0	n.s.	Not DE in either species	Not DE in either species	Conserved (n.s.)	CD4
HERPUD1	1.94006	16.888	0.518125	0	Canine Only	FC > 0 in both	Top right (up in both)	Conserved	CD4
RNPC3	-0.639447	0	-1.56762	-2.39564	Human Only	FC < 0 in both	Bottom left (down in both)	Conserved	CD4
ENDOV	0	0	1.00185	0.0436398	n.s.	Not DE in either species	Not DE in either species	Conserved (n.s.)	CD4
EPOR	0	0	1.00185	0	n.s.	Not DE in either species	Not DE in either species	Conserved (n.s.)	CD4
CBX8	1.00149	0.238638	0	0	n.s.	Not DE in either species	Not DE in either species	Conserved (n.s.)	CD4
SESTD1	0	0	1.00098	0	n.s.	Not DE in either species	Not DE in either species	Conserved (n.s.)	CD4
MCM5	0	0	1.00018	0.268424	n.s.	Not DE in either species	Not DE in either species	Conserved (n.s.)	CD4
SLC25A29	0.998999	0.206906	0	0	n.s.	Not DE in either species	Not DE in either species	Conserved (n.s.)	CD4
MZF1	-1.26066	-0.623387	-0.790774	0	n.s.	Not DE in either species	Not DE in either species	Conserved (n.s.)	CD4
STARD5	0.99495	0.248333	0	0	n.s.	Not DE in either species	Not DE in either species	Conserved (n.s.)	CD4
CAMK4	-1.26799	-2.87388	-0.783052	0	Canine Only	FC < 0 in both	Bottom left (down in both)	Conserved	CD4
NAA50	0.915343	1.04901	1.08401	0.580113	n.s.	Not DE in either species	Not DE in either species	Conserved (n.s.)	CD4
UQCC4	0	0	0.988762	0.335332	n.s.	Not DE in either species	Not DE in either species	Conserved (n.s.)	CD4
ANXA4	0.77819	0	1.26813	0.325748	n.s.	Not DE in either species	Not DE in either species	Conserved (n.s.)	CD4
ANAPC1	-0.987515	-0.00319568	-0.998396	-0.150248	n.s.	Not DE in either species	Not DE in either species	Conserved (n.s.)	CD4
GRAMD1B	0	0	0.98515	0.0101289	n.s.	Not DE in either species	Not DE in either species	Conserved (n.s.)	CD4
HSF2BP	0.984683	0.289614	0	0	n.s.	Not DE in either species	Not DE in either species	Conserved (n.s.)	CD4
SNAPIN	0	0	0.983894	0.157679	n.s.	Not DE in either species	Not DE in either species	Conserved (n.s.)	CD4
TAX1BP3	0	0	0.983833	0.0521099	n.s.	Not DE in either species	Not DE in either species	Conserved (n.s.)	CD4
LRIG2	-0.986003	-0.05673	-0.994638	-0.0471991	n.s.	Not DE in either species	Not DE in either species	Conserved (n.s.)	CD4
SAYSD1	0	0	0.979968	0.0566401	n.s.	Not DE in either species	Not DE in either species	Conserved (n.s.)	CD4
ALMS1	-0.787277	0	-1.24319	-0.491685	n.s.	Not DE in either species	Not DE in either species	Conserved (n.s.)	CD4
TTC38	0.976155	0.232867	0	0	n.s.	Not DE in either species	Not DE in either species	Conserved (n.s.)	CD4
FAT1	0.974554	0.0664059	0	0	n.s.	Not DE in either species	Not DE in either species	Conserved (n.s.)	CD4
GRINA	0.974322	1.15382	0	0	n.s.	Not DE in either species	Not DE in either species	Conserved (n.s.)	CD4
YWHAG	0	0	0.974174	0.218539	n.s.	Not DE in either species	Not DE in either species	Conserved (n.s.)	CD4
MATK	0	0	0.973251	0.0101289	n.s.	Not DE in either species	Not DE in either species	Conserved (n.s.)	CD4
PHLDB3	0	0	0.971987	0	n.s.	Not DE in either species	Not DE in either species	Conserved (n.s.)	CD4
TSC22D1	0.612373	0	1.58719	0.838864	n.s.	Not DE in either species	Not DE in either species	Conserved (n.s.)	CD4
CHN2	1.43674	1.61785	0.676184	0	n.s.	Not DE in either species	Not DE in either species	Conserved (n.s.)	CD4
ESRRA	0	0	0.967484	0.0829138	n.s.	Not DE in either species	Not DE in either species	Conserved (n.s.)	CD4
CD69	1.09908	0.146645	0.876328	0	n.s.	Not DE in either species	Not DE in either species	Conserved (n.s.)	CD4
KPNA5	-1.0965	-0.0834883	-0.877437	0	n.s.	Not DE in either species	Not DE in either species	Conserved (n.s.)	CD4
CRTAM	0.553409	0	1.73468	0.818664	n.s.	Not DE in either species	Not DE in either species	Conserved (n.s.)	CD4
TSPAN6	0.959671	0.204294	0	0	n.s.	Not DE in either species	Not DE in either species	Conserved (n.s.)	CD4
NFE2L3	0.956085	0.0308897	0	0	n.s.	Not DE in either species	Not DE in either species	Conserved (n.s.)	CD4
AP2S1	0.702156	0	1.35629	1.41628	n.s.	Not DE in either species	Not DE in either species	Conserved (n.s.)	CD4
ECI2	0.917437	0.296416	1.03793	0.306644	n.s.	Not DE in either species	Not DE in either species	Conserved (n.s.)	CD4
POSTN	0.950722	2.23897	0	0	Canine Only	FC > 0 in canine	Right axis (Up in canine)	Ambiguous	CD4
RHOBTB3	0	0	0.948879	0	n.s.	Not DE in either species	Not DE in either species	Conserved (n.s.)	CD4
INSIG1	0	0	0.946304	0.106718	n.s.	Not DE in either species	Not DE in either species	Conserved (n.s.)	CD4
PIGF	0	0	0.946067	0.0397313	n.s.	Not DE in either species	Not DE in either species	Conserved (n.s.)	CD4
MAPKAPK3	0	0	0.945441	0	n.s.	Not DE in either species	Not DE in either species	Conserved (n.s.)	CD4
TRIM23	-0.822972	0	-1.14853	-0.270986	n.s.	Not DE in either species	Not DE in either species	Conserved (n.s.)	CD4
FAM117A	-1.51655	-5.52875	-0.623054	0	Canine Only	FC < 0 in both	Bottom left (down in both)	Conserved	CD4
BAK1	1.04209	0.224153	0.906511	0.0102212	n.s.	Not DE in either species	Not DE in either species	Conserved (n.s.)	CD4
ZC3H12A	0	0	0.944012	0	n.s.	Not DE in either species	Not DE in either species	Conserved (n.s.)	CD4
BARD1	0.847139	0.238638	1.11177	0.248217	n.s.	Not DE in either species	Not DE in either species	Conserved (n.s.)	CD4
YBX3	1.00351	0.0558563	0.93817	0	n.s.	Not DE in either species	Not DE in either species	Conserved (n.s.)	CD4
CRADD	0	0	0.941403	0	n.s.	Not DE in either species	Not DE in either species	Conserved (n.s.)	CD4
AARS1	1.75717	20.0415	0.533987	0	Canine Only	FC > 0 in both	Top right (up in both)	Conserved	CD4
METTL27	0.935603	0	0	0	n.s.	Not DE in either species	Not DE in either species	Conserved (n.s.)	CD4
FAM193B	-1.02254	-0.380936	-0.914385	0	n.s.	Not DE in either species	Not DE in either species	Conserved (n.s.)	CD4
SLA2	0.876003	0	1.06632	0.140516	n.s.	Not DE in either species	Not DE in either species	Conserved (n.s.)	CD4
SLC16A10	0	0	0.933114	0	n.s.	Not DE in either species	Not DE in either species	Conserved (n.s.)	CD4
BSG	0	0	0.932186	0.0858894	n.s.	Not DE in either species	Not DE in either species	Conserved (n.s.)	CD4
BCL11B	-1.2703	-2.06157	-0.733611	0	Canine Only	FC < 0 in both	Bottom left (down in both)	Conserved	CD4
ALG12	0.929595	0.581256	0	0	n.s.	Not DE in either species	Not DE in either species	Conserved (n.s.)	CD4
TMED1	0	0	0.929247	0.035475	n.s.	Not DE in either species	Not DE in either species	Conserved (n.s.)	CD4
H1-0	0.927843	0.169333	0	0	n.s.	Not DE in either species	Not DE in either species	Conserved (n.s.)	CD4
RAB1B	0	0	0.927581	0.0471991	n.s.	Not DE in either species	Not DE in either species	Conserved (n.s.)	CD4
SCAF4	-0.93905	-0.236887	-0.987586	-0.0834004	n.s.	Not DE in either species	Not DE in either species	Conserved (n.s.)	CD4
PAG1	-1.00557	-0.454207	-0.920966	-0.467721	n.s.	Not DE in either species	Not DE in either species	Conserved (n.s.)	CD4
PGAP1	0	0	0.925111	0	n.s.	Not DE in either species	Not DE in either species	Conserved (n.s.)	CD4
MCM3	0.762286	0	1.20662	0.578443	n.s.	Not DE in either species	Not DE in either species	Conserved (n.s.)	CD4
AFAP1	0.918298	0.0320702	0	0	n.s.	Not DE in either species	Not DE in either species	Conserved (n.s.)	CD4
KLHL5	-1.16009	-1.21741	-0.790136	0	n.s.	Not DE in either species	Not DE in either species	Conserved (n.s.)	CD4
CTSH	1.74814	2.10309	0.523812	0	Canine Only	FC > 0 in both	Top right (up in both)	Conserved	CD4
TRIM2	0	0	0.911075	0	n.s.	Not DE in either species	Not DE in either species	Conserved (n.s.)	CD4
FLNA	-1.0325	-0.490814	-0.882262	-0.222536	n.s.	Not DE in either species	Not DE in either species	Conserved (n.s.)	CD4
ITPR3	-1.15852	-0.920322	-0.784106	0	n.s.	Not DE in either species	Not DE in either species	Conserved (n.s.)	CD4
IFRD1	1.2196	1.37166	0.743797	0	n.s.	Not DE in either species	Not DE in either species	Conserved (n.s.)	CD4
TM2D2	1.46882	3.78941	0.616944	0	Canine Only	FC > 0 in both	Top right (up in both)	Conserved	CD4
PDIA5	0.905194	0.255785	0	0	n.s.	Not DE in either species	Not DE in either species	Conserved (n.s.)	CD4
MTSS1	-1.34525	-0.997297	-0.671482	0	n.s.	Not DE in either species	Not DE in either species	Conserved (n.s.)	CD4
TLE4	-1.60667	-2.81709	-0.561645	0	Canine Only	FC < 0 in both	Bottom left (down in both)	Conserved	CD4
CD38	0.500533	0	1.80247	1.1231	n.s.	Not DE in either species	Not DE in either species	Conserved (n.s.)	CD4
KLF3	-1.5796	-2.2363	-0.570052	0	Canine Only	FC < 0 in both	Bottom left (down in both)	Conserved	CD4
DUSP6	0	0	0.897706	0	n.s.	Not DE in either species	Not DE in either species	Conserved (n.s.)	CD4
CCDC32	0	0	0.897608	0.0834004	n.s.	Not DE in either species	Not DE in either species	Conserved (n.s.)	CD4
APLP2	0.975873	0.182089	0.917963	0.0517781	n.s.	Not DE in either species	Not DE in either species	Conserved (n.s.)	CD4
FBLN7	0	0	0.895422	0	n.s.	Not DE in either species	Not DE in either species	Conserved (n.s.)	CD4
BTBD11	0.893446	0	0	0	n.s.	Not DE in either species	Not DE in either species	Conserved (n.s.)	CD4
STX4	0	0	0.887734	0	n.s.	Not DE in either species	Not DE in either species	Conserved (n.s.)	CD4
MED11	0	0	0.887017	0	n.s.	Not DE in either species	Not DE in either species	Conserved (n.s.)	CD4
RCSD1	-0.873214	-0.425041	-1.01568	-0.38891	n.s.	Not DE in either species	Not DE in either species	Conserved (n.s.)	CD4
TSC1	-1.13331	-0.267596	-0.78088	0	n.s.	Not DE in either species	Not DE in either species	Conserved (n.s.)	CD4
SUSD3	0	0	0.883679	0.0471991	n.s.	Not DE in either species	Not DE in either species	Conserved (n.s.)	CD4
C1orf54	0.882477	0	0	0	n.s.	Not DE in either species	Not DE in either species	Conserved (n.s.)	CD4
PCF11	-1.05236	-0.669652	-0.836347	-0.0415588	n.s.	Not DE in either species	Not DE in either species	Conserved (n.s.)	CD4
PSMB3	0.729438	0	1.20529	1.62856	n.s.	Not DE in either species	Not DE in either species	Conserved (n.s.)	CD4
OAZ1	0.773493	0.333308	1.13619	1.40393	n.s.	Not DE in either species	Not DE in either species	Conserved (n.s.)	CD4
CDK4	0.621738	0	1.41216	0.953557	n.s.	Not DE in either species	Not DE in either species	Conserved (n.s.)	CD4
TSPAN17	0	0	0.877721	0	n.s.	Not DE in either species	Not DE in either species	Conserved (n.s.)	CD4
CHPF2	0.877354	0.515314	0	0	n.s.	Not DE in either species	Not DE in either species	Conserved (n.s.)	CD4
ADAP1	0	0	0.876365	0	n.s.	Not DE in either species	Not DE in either species	Conserved (n.s.)	CD4
RER1	0	0	0.874903	0.137819	n.s.	Not DE in either species	Not DE in either species	Conserved (n.s.)	CD4
CA5B	-0.433841	0	-2.01543	-4.28615	Human Only	FC < 0 in both	Bottom left (down in both)	Conserved	CD4
TBC1D7	0.873876	0.0324029	0	0	n.s.	Not DE in either species	Not DE in either species	Conserved (n.s.)	CD4
FLYWCH2	0	0	0.873843	0.0419566	n.s.	Not DE in either species	Not DE in either species	Conserved (n.s.)	CD4
ZBTB49	0.871624	0	0	0	n.s.	Not DE in either species	Not DE in either species	Conserved (n.s.)	CD4
DGKH	0	0	0.869972	0	n.s.	Not DE in either species	Not DE in either species	Conserved (n.s.)	CD4
FGFR1	0	0	0.869864	0	n.s.	Not DE in either species	Not DE in either species	Conserved (n.s.)	CD4
ARID5B	2.01317	10.7169	0.432063	0	Canine Only	FC > 0 in both	Top right (up in both)	Conserved	CD4
SLC25A44	0.868198	0	0	0	n.s.	Not DE in either species	Not DE in either species	Conserved (n.s.)	CD4
GSKIP	0	0	0.867845	0	n.s.	Not DE in either species	Not DE in either species	Conserved (n.s.)	CD4
CAPG	0.64915	0	1.33294	0.443129	n.s.	Not DE in either species	Not DE in either species	Conserved (n.s.)	CD4
DNAJC25	0.863028	0.669652	0	0	n.s.	Not DE in either species	Not DE in either species	Conserved (n.s.)	CD4
ZBTB20	-0.939785	-0.068278	-0.918245	-0.235248	n.s.	Not DE in either species	Not DE in either species	Conserved (n.s.)	CD4
PRKD3	-1.20185	-1.16946	-0.71598	0	n.s.	Not DE in either species	Not DE in either species	Conserved (n.s.)	CD4
KDELR2	0.717929	0	1.19808	0.390906	n.s.	Not DE in either species	Not DE in either species	Conserved (n.s.)	CD4
CCDC107	0.595119	0	1.43216	1.54966	n.s.	Not DE in either species	Not DE in either species	Conserved (n.s.)	CD4
RICTOR	-0.593179	0	-1.43621	-2.1199	Human Only	FC < 0 in both	Bottom left (down in both)	Conserved	CD4
RNF167	0	0	0.851751	0	n.s.	Not DE in either species	Not DE in either species	Conserved (n.s.)	CD4
DBI	0.783703	0.172516	1.08571	0.707715	n.s.	Not DE in either species	Not DE in either species	Conserved (n.s.)	CD4
TUBA4A	0	0	0.850477	0	n.s.	Not DE in either species	Not DE in either species	Conserved (n.s.)	CD4
TTBK2	-1.20791	-0.615147	-0.70326	0	n.s.	Not DE in either species	Not DE in either species	Conserved (n.s.)	CD4
GSS	0	0	0.848985	0	n.s.	Not DE in either species	Not DE in either species	Conserved (n.s.)	CD4
CTNNA1	0.511167	0	1.66079	1.63634	n.s.	Not DE in either species	Not DE in either species	Conserved (n.s.)	CD4
ATP6V0D1	0	0	0.848482	0.0393042	n.s.	Not DE in either species	Not DE in either species	Conserved (n.s.)	CD4
CPE	0	0	0.847913	0	n.s.	Not DE in either species	Not DE in either species	Conserved (n.s.)	CD4
B4GALT7	0.847092	0.206906	0	0	n.s.	Not DE in either species	Not DE in either species	Conserved (n.s.)	CD4
HEATR5B	-0.93653	-0.224299	-0.904424	0	n.s.	Not DE in either species	Not DE in either species	Conserved (n.s.)	CD4
JPT2	0.845565	0.224153	0	0	n.s.	Not DE in either species	Not DE in either species	Conserved (n.s.)	CD4
CYTIP	1.00709	0.608468	0.839479	0	n.s.	Not DE in either species	Not DE in either species	Conserved (n.s.)	CD4
DDIT3	1.98302	5.76416	0.424869	0	Canine Only	FC > 0 in both	Top right (up in both)	Conserved	CD4
CDCA4	0	0	0.8411	0	n.s.	Not DE in either species	Not DE in either species	Conserved (n.s.)	CD4
DESI1	1.10021	2.35881	0.764377	0	Canine Only	FC > 0 in both	Top right (up in both)	Conserved	CD4
PRELID1	0.735404	0.000954109	1.14209	0.838864	n.s.	Not DE in either species	Not DE in either species	Conserved (n.s.)	CD4
TRIOBP	0	0	0.839491	0	n.s.	Not DE in either species	Not DE in either species	Conserved (n.s.)	CD4
SUN1	-0.798806	0	-1.04996	-0.482881	n.s.	Not DE in either species	Not DE in either species	Conserved (n.s.)	CD4
LTC4S	0	0	0.838632	0	n.s.	Not DE in either species	Not DE in either species	Conserved (n.s.)	CD4
CRLF2	0.837874	0	0	0	n.s.	Not DE in either species	Not DE in either species	Conserved (n.s.)	CD4
SORL1	-0.531236	0	-1.56713	-1.13882	n.s.	Not DE in either species	Not DE in either species	Conserved (n.s.)	CD4
ZBED5	-1.23478	-3.12504	-0.673871	0	Canine Only	FC < 0 in both	Bottom left (down in both)	Conserved	CD4
HSD17B7	0	0	0.830859	0	n.s.	Not DE in either species	Not DE in either species	Conserved (n.s.)	CD4
WSB1	1.08612	1.91814	0.762293	0	n.s.	Not DE in either species	Not DE in either species	Conserved (n.s.)	CD4
PSMB5	0.484731	0	1.70716	1.83104	n.s.	Not DE in either species	Not DE in either species	Conserved (n.s.)	CD4
CASP12	0.826839	0	0	0	n.s.	Not DE in either species	Not DE in either species	Conserved (n.s.)	CD4
GFI1	1.24276	2.01488	0.665209	0	Canine Only	FC > 0 in both	Top right (up in both)	Conserved	CD4
UACA	0.826115	0	0	0	n.s.	Not DE in either species	Not DE in either species	Conserved (n.s.)	CD4
IGFBP2	0	0	0.825496	1.89411	n.s.	Not DE in either species	Not DE in either species	Conserved (n.s.)	CD4
TEC	0.82546	0	0	0	n.s.	Not DE in either species	Not DE in either species	Conserved (n.s.)	CD4
RNF121	0.825144	0	0	0	n.s.	Not DE in either species	Not DE in either species	Conserved (n.s.)	CD4
FYCO1	0.824162	0.229846	0	0	n.s.	Not DE in either species	Not DE in either species	Conserved (n.s.)	CD4
SIT1	0	0	0.823932	0	n.s.	Not DE in either species	Not DE in either species	Conserved (n.s.)	CD4
SH2D1A	1.28527	3.26223	0.640982	0	Canine Only	FC > 0 in both	Top right (up in both)	Conserved	CD4
PCMT1	0.838157	0.368861	0.980839	0.315495	n.s.	Not DE in either species	Not DE in either species	Conserved (n.s.)	CD4
SLC35D1	0	0	0.817045	0	n.s.	Not DE in either species	Not DE in either species	Conserved (n.s.)	CD4
NIT2	0	0	0.816738	0	n.s.	Not DE in either species	Not DE in either species	Conserved (n.s.)	CD4
AP3M2	-1.0754	-0.659723	-0.758587	0	n.s.	Not DE in either species	Not DE in either species	Conserved (n.s.)	CD4
HSPA5	1.30402	2.95348	0.6237	0	Canine Only	FC > 0 in both	Top right (up in both)	Conserved	CD4
ATP6V1D	0.57999	0	1.40221	3.32314	Human Only	FC > 0 in both	Top right (up in both)	Conserved	CD4
SSH2	-1.03703	-0.48145	-0.78281	0	n.s.	Not DE in either species	Not DE in either species	Conserved (n.s.)	CD4
NINJ2	0	0	0.810449	0	n.s.	Not DE in either species	Not DE in either species	Conserved (n.s.)	CD4
HSPA4L	0.809291	0	0	0	n.s.	Not DE in either species	Not DE in either species	Conserved (n.s.)	CD4
NUDT22	0	0	0.808996	0	n.s.	Not DE in either species	Not DE in either species	Conserved (n.s.)	CD4
EFCAB8	0.807009	0.540406	0	0	n.s.	Not DE in either species	Not DE in either species	Conserved (n.s.)	CD4
TANK	0.996	1.07551	0.808122	0	n.s.	Not DE in either species	Not DE in either species	Conserved (n.s.)	CD4
BCL2L1	0	0	0.80421	0	n.s.	Not DE in either species	Not DE in either species	Conserved (n.s.)	CD4
ALDH5A1	0.802125	0	0	0	n.s.	Not DE in either species	Not DE in either species	Conserved (n.s.)	CD4
PCYOX1L	0.801177	0	0	0	n.s.	Not DE in either species	Not DE in either species	Conserved (n.s.)	CD4
MCM9	-0.541807	0	-1.47435	-0.838864	n.s.	Not DE in either species	Not DE in either species	Conserved (n.s.)	CD4
SLC41A1	1.43034	2.3357	0.55775	0	Canine Only	FC > 0 in both	Top right (up in both)	Conserved	CD4
CEP68	-0.551376	0	-1.44521	-2.36727	Human Only	FC < 0 in both	Bottom left (down in both)	Conserved	CD4
ERG28	0	0	0.795977	0	n.s.	Not DE in either species	Not DE in either species	Conserved (n.s.)	CD4
GTF2B	1.24787	5.00271	0.637772	0	Canine Only	FC > 0 in both	Top right (up in both)	Conserved	CD4
CTSF	-0.879168	0	-0.903313	0	n.s.	Not DE in either species	Not DE in either species	Conserved (n.s.)	CD4
ZBTB25	-0.771877	0	-1.0284	-0.390906	n.s.	Not DE in either species	Not DE in either species	Conserved (n.s.)	CD4
DIDO1	-0.575784	0	-1.3785	-2.2649	Human Only	FC < 0 in both	Bottom left (down in both)	Conserved	CD4
QRICH1	-0.675356	0	-1.1746	-0.673366	n.s.	Not DE in either species	Not DE in either species	Conserved (n.s.)	CD4
GPR171	0.430699	0	1.83828	4.44959	Human Only	FC > 0 in both	Top right (up in both)	Conserved	CD4
ANKRD6	0.791044	0	0	0	n.s.	Not DE in either species	Not DE in either species	Conserved (n.s.)	CD4
DYRK3	0.790383	0.248339	0	0	n.s.	Not DE in either species	Not DE in either species	Conserved (n.s.)	CD4
DPYSL2	0	0	0.78928	0	n.s.	Not DE in either species	Not DE in either species	Conserved (n.s.)	CD4
PREB	0	0	0.78905	0	n.s.	Not DE in either species	Not DE in either species	Conserved (n.s.)	CD4
ARF4	0.49044	0	1.60761	6.8298	Human Only	FC > 0 in both	Top right (up in both)	Conserved	CD4
S1PR1	-0.923946	0	-0.852584	0	n.s.	Not DE in either species	Not DE in either species	Conserved (n.s.)	CD4
HPCAL1	0	0	0.784746	0	n.s.	Not DE in either species	Not DE in either species	Conserved (n.s.)	CD4
SERTAD3	0.783462	0	0	0	n.s.	Not DE in either species	Not DE in either species	Conserved (n.s.)	CD4
TMX2	0	0	0.782602	0	n.s.	Not DE in either species	Not DE in either species	Conserved (n.s.)	CD4
STK3	0.781679	0	0	0	n.s.	Not DE in either species	Not DE in either species	Conserved (n.s.)	CD4
TMEM140	0.795974	0.000954109	0.981089	0.0577789	n.s.	Not DE in either species	Not DE in either species	Conserved (n.s.)	CD4
APMAP	0.807785	0	0.964947	0.280997	n.s.	Not DE in either species	Not DE in either species	Conserved (n.s.)	CD4
CHMP2A	0.913541	1.33061	0.853211	0.0372285	n.s.	Not DE in either species	Not DE in either species	Conserved (n.s.)	CD4
GRAMD2B	0.778021	0	0	0	n.s.	Not DE in either species	Not DE in either species	Conserved (n.s.)	CD4
JOSD1	0	0	0.778005	0	n.s.	Not DE in either species	Not DE in either species	Conserved (n.s.)	CD4
EMC8	0.742249	0	1.04397	0.588962	n.s.	Not DE in either species	Not DE in either species	Conserved (n.s.)	CD4
CTHRC1	0	0	0.773956	0	n.s.	Not DE in either species	Not DE in either species	Conserved (n.s.)	CD4
TARS3	-1.10592	-0.934821	-0.699736	0	n.s.	Not DE in either species	Not DE in either species	Conserved (n.s.)	CD4
NEIL1	-0.445912	0	-1.73474	-1.24672	n.s.	Not DE in either species	Not DE in either species	Conserved (n.s.)	CD4
YIF1A	0.705143	0	1.09608	0.451953	n.s.	Not DE in either species	Not DE in either species	Conserved (n.s.)	CD4
PAM	0	0	0.770963	0	n.s.	Not DE in either species	Not DE in either species	Conserved (n.s.)	CD4
EMC9	0.693933	0	1.11011	0.200415	n.s.	Not DE in either species	Not DE in either species	Conserved (n.s.)	CD4
TXNDC9	0.857429	0.353717	0.897532	0.104426	n.s.	Not DE in either species	Not DE in either species	Conserved (n.s.)	CD4
RBM15	0.76795	0	0	0	n.s.	Not DE in either species	Not DE in either species	Conserved (n.s.)	CD4
EFCAB11	0.766569	0	0	0	n.s.	Not DE in either species	Not DE in either species	Conserved (n.s.)	CD4
KRT25	0.766469	0	0	0	n.s.	Not DE in either species	Not DE in either species	Conserved (n.s.)	CD4
RBL2	-0.90643	-0.859323	-0.8441	0	n.s.	Not DE in either species	Not DE in either species	Conserved (n.s.)	CD4
HSBP1	0.388167	0	1.96516	2.67724	Human Only	FC > 0 in both	Top right (up in both)	Conserved	CD4
CCDC22	1.04296	0.716573	0.731382	0	n.s.	Not DE in either species	Not DE in either species	Conserved (n.s.)	CD4
HNRNPLL	1.99663	7.2254	0.381861	0	Canine Only	FC > 0 in both	Top right (up in both)	Conserved	CD4
RIDA	0.761405	0	0	0	n.s.	Not DE in either species	Not DE in either species	Conserved (n.s.)	CD4
ACSL5	0.760791	0	0	0	n.s.	Not DE in either species	Not DE in either species	Conserved (n.s.)	CD4
PRKCQ	-0.855553	-0.282886	-0.886977	-0.0243849	n.s.	Not DE in either species	Not DE in either species	Conserved (n.s.)	CD4
EOGT	0.758731	0	0	0	n.s.	Not DE in either species	Not DE in either species	Conserved (n.s.)	CD4
JUND	1.66905	5.96358	0.453897	0	Canine Only	FC > 0 in both	Top right (up in both)	Conserved	CD4
TMED8	0	0	0.757454	0	n.s.	Not DE in either species	Not DE in either species	Conserved (n.s.)	CD4
PCMTD2	-0.610207	0	-1.23903	-0.439972	n.s.	Not DE in either species	Not DE in either species	Conserved (n.s.)	CD4
PLPP5	0	0	0.755018	0	n.s.	Not DE in either species	Not DE in either species	Conserved (n.s.)	CD4
SUSD6	0	0	0.754505	0	n.s.	Not DE in either species	Not DE in either species	Conserved (n.s.)	CD4
PIK3R5	-1.135	-1.27851	-0.66454	0	n.s.	Not DE in either species	Not DE in either species	Conserved (n.s.)	CD4
CLSTN3	0	0	0.753214	0	n.s.	Not DE in either species	Not DE in either species	Conserved (n.s.)	CD4
CYB561D2	0	0	0.751495	0	n.s.	Not DE in either species	Not DE in either species	Conserved (n.s.)	CD4
TMEM165	0.877018	0.405621	0.856791	0	n.s.	Not DE in either species	Not DE in either species	Conserved (n.s.)	CD4
TRBV24-1	0.749299	0	0	0	n.s.	Not DE in either species	Not DE in either species	Conserved (n.s.)	CD4
CEBPB	0	0	0.748904	0	n.s.	Not DE in either species	Not DE in either species	Conserved (n.s.)	CD4
ZNF280D	-1.37391	-3.40838	-0.544782	0	Canine Only	FC < 0 in both	Bottom left (down in both)	Conserved	CD4
GALM	0.946752	0.0853328	0.790406	0	n.s.	Not DE in either species	Not DE in either species	Conserved (n.s.)	CD4
MYBL1	-1.60011	-1.32501	-0.46712	0	n.s.	Not DE in either species	Not DE in either species	Conserved (n.s.)	CD4
REEP4	0.744053	0	0	0	n.s.	Not DE in either species	Not DE in either species	Conserved (n.s.)	CD4
TARBP1	-0.902953	-0.0578065	-0.823926	0	n.s.	Not DE in either species	Not DE in either species	Conserved (n.s.)	CD4
TFRC	2.7663	20.8792	0.268912	0	Canine Only	FC > 0 in both	Top right (up in both)	Conserved	CD4
SUN2	-0.798771	0	-0.926902	-0.228894	n.s.	Not DE in either species	Not DE in either species	Conserved (n.s.)	CD4
SYTL3	1.74736	4.45826	0.423033	0	Canine Only	FC > 0 in both	Top right (up in both)	Conserved	CD4
NXF3	0.739026	0	0	0	n.s.	Not DE in either species	Not DE in either species	Conserved (n.s.)	CD4
WDR89	-1.08885	-0.115185	-0.678689	0	n.s.	Not DE in either species	Not DE in either species	Conserved (n.s.)	CD4
LMO7	0	0	0.737442	0	n.s.	Not DE in either species	Not DE in either species	Conserved (n.s.)	CD4
NDUFS6	0.725853	0	1.01364	0.43953	n.s.	Not DE in either species	Not DE in either species	Conserved (n.s.)	CD4
PCTP	0.733927	0	0	0	n.s.	Not DE in either species	Not DE in either species	Conserved (n.s.)	CD4
C7H1orf53	0.733775	0	0	0	n.s.	Not DE in either species	Not DE in either species	Conserved (n.s.)	CD4
GCSH	0.89388	0.304675	0.820595	0	n.s.	Not DE in either species	Not DE in either species	Conserved (n.s.)	CD4
TMEM208	0.810565	0.287899	0.904634	0.279859	n.s.	Not DE in either species	Not DE in either species	Conserved (n.s.)	CD4
SPTY2D1	0.837216	0.447033	0.875747	0.0221038	n.s.	Not DE in either species	Not DE in either species	Conserved (n.s.)	CD4
LAX1	0	0	0.733152	0	n.s.	Not DE in either species	Not DE in either species	Conserved (n.s.)	CD4
MTR	-0.824801	-0.0356868	-0.888724	-0.122902	n.s.	Not DE in either species	Not DE in either species	Conserved (n.s.)	CD4
KDSR	0	0	0.732893	0	n.s.	Not DE in either species	Not DE in either species	Conserved (n.s.)	CD4
MBTPS1	-0.701336	0	-1.04492	-0.751744	n.s.	Not DE in either species	Not DE in either species	Conserved (n.s.)	CD4
RPS21	-0.595511	0	-1.22848	-0.538734	n.s.	Not DE in either species	Not DE in either species	Conserved (n.s.)	CD4
PIK3CA	-0.492291	0	-1.48353	-2.16506	Human Only	FC < 0 in both	Bottom left (down in both)	Conserved	CD4
HCCS	0.729857	0	0	0	n.s.	Not DE in either species	Not DE in either species	Conserved (n.s.)	CD4
CBR3	0	0	0.728933	0	n.s.	Not DE in either species	Not DE in either species	Conserved (n.s.)	CD4
STRADA	-0.95566	-0.521742	-0.762379	0	n.s.	Not DE in either species	Not DE in either species	Conserved (n.s.)	CD4
SELENOK	1.00428	1.20892	0.725396	0	n.s.	Not DE in either species	Not DE in either species	Conserved (n.s.)	CD4
SOD1	0.763571	0	0.953733	0.579551	n.s.	Not DE in either species	Not DE in either species	Conserved (n.s.)	CD4
DNAJB9	0.920013	0.179945	0.791318	0	n.s.	Not DE in either species	Not DE in either species	Conserved (n.s.)	CD4
ENC1	1.41644	2.72069	0.51297	0	Canine Only	FC > 0 in both	Top right (up in both)	Conserved	CD4
PNISR	-0.738258	-0.200119	-0.983089	-0.756805	n.s.	Not DE in either species	Not DE in either species	Conserved (n.s.)	CD4
BORCS8	0	0	0.725667	0	n.s.	Not DE in either species	Not DE in either species	Conserved (n.s.)	CD4
ZNF395	-0.999829	-0.301665	-0.725569	0	n.s.	Not DE in either species	Not DE in either species	Conserved (n.s.)	CD4
BACH2	-1.54054	-0.788874	-0.470006	0	n.s.	Not DE in either species	Not DE in either species	Conserved (n.s.)	CD4
CYB5A	0.518155	0	1.39321	0.983602	n.s.	Not DE in either species	Not DE in either species	Conserved (n.s.)	CD4
TRAPPC9	0.721704	0	0	0	n.s.	Not DE in either species	Not DE in either species	Conserved (n.s.)	CD4
RYBP	0.768745	0.00319568	0.938678	0.0622713	n.s.	Not DE in either species	Not DE in either species	Conserved (n.s.)	CD4
GPR108	0	0	0.720471	0	n.s.	Not DE in either species	Not DE in either species	Conserved (n.s.)	CD4
ERRFI1	0.720302	0	0	0	n.s.	Not DE in either species	Not DE in either species	Conserved (n.s.)	CD4
FIBP	0.751327	0.127881	0.954264	0.149535	n.s.	Not DE in either species	Not DE in either species	Conserved (n.s.)	CD4
FGL2	0.539651	0	1.32633	0.45112	n.s.	Not DE in either species	Not DE in either species	Conserved (n.s.)	CD4
BDH1	-1.11556	-0.687126	-0.641141	0	n.s.	Not DE in either species	Not DE in either species	Conserved (n.s.)	CD4
HSD17B12	0	0	0.715159	0	n.s.	Not DE in either species	Not DE in either species	Conserved (n.s.)	CD4
NDUFV2	1.0336	1.76799	0.691795	0	n.s.	Not DE in either species	Not DE in either species	Conserved (n.s.)	CD4
PRR5	0	0	0.714941	0	n.s.	Not DE in either species	Not DE in either species	Conserved (n.s.)	CD4
SZT2	-0.721594	0	-0.988591	-0.112728	n.s.	Not DE in either species	Not DE in either species	Conserved (n.s.)	CD4
COPE	0.75289	0.18042	0.947361	0.368273	n.s.	Not DE in either species	Not DE in either species	Conserved (n.s.)	CD4
TGIF2	0	0	0.712355	0	n.s.	Not DE in either species	Not DE in either species	Conserved (n.s.)	CD4
HELB	-1.37195	-2.06834	-0.51911	0	Canine Only	FC < 0 in both	Bottom left (down in both)	Conserved	CD4
TNRC6B	-0.926143	-1.02066	-0.76849	0	n.s.	Not DE in either species	Not DE in either species	Conserved (n.s.)	CD4
YIPF5	0	0	0.711235	0	n.s.	Not DE in either species	Not DE in either species	Conserved (n.s.)	CD4
BAG2	0	0	0.710856	0	n.s.	Not DE in either species	Not DE in either species	Conserved (n.s.)	CD4
ZFC3H1	-0.623199	0	-1.14045	-0.716802	n.s.	Not DE in either species	Not DE in either species	Conserved (n.s.)	CD4
EXOSC4	0.70919	0	0	0	n.s.	Not DE in either species	Not DE in either species	Conserved (n.s.)	CD4
BAX	0	0	0.707812	0	n.s.	Not DE in either species	Not DE in either species	Conserved (n.s.)	CD4
GBA	0.706978	0	0	0	n.s.	Not DE in either species	Not DE in either species	Conserved (n.s.)	CD4
EPB41	-0.712349	0	-0.992298	-0.145605	n.s.	Not DE in either species	Not DE in either species	Conserved (n.s.)	CD4
NECTIN3	0	0	0.706809	0	n.s.	Not DE in either species	Not DE in either species	Conserved (n.s.)	CD4
NGRN	0	0	0.706389	0	n.s.	Not DE in either species	Not DE in either species	Conserved (n.s.)	CD4
NOP2	-1.13676	-0.634481	-0.621251	0	n.s.	Not DE in either species	Not DE in either species	Conserved (n.s.)	CD4
SLCO3A1	-0.39156	0	-1.80317	-2.55177	Human Only	FC < 0 in both	Bottom left (down in both)	Conserved	CD4
CWF19L1	-0.526524	0	-1.34092	-0.742886	n.s.	Not DE in either species	Not DE in either species	Conserved (n.s.)	CD4
ARID5A	0	0	0.705499	0	n.s.	Not DE in either species	Not DE in either species	Conserved (n.s.)	CD4
LPCAT2	0.702749	0	0	0	n.s.	Not DE in either species	Not DE in either species	Conserved (n.s.)	CD4
CD2	0.709481	0	0.989942	0.149535	n.s.	Not DE in either species	Not DE in either species	Conserved (n.s.)	CD4
TRIM16	0	0	0.701031	0	n.s.	Not DE in either species	Not DE in either species	Conserved (n.s.)	CD4
COL2A1	0.700567	0	0	0	n.s.	Not DE in either species	Not DE in either species	Conserved (n.s.)	CD4
GLUL	1.02838	0.736253	0.680532	0	n.s.	Not DE in either species	Not DE in either species	Conserved (n.s.)	CD4
LSM10	0	0	0.699545	0	n.s.	Not DE in either species	Not DE in either species	Conserved (n.s.)	CD4
NFXL1	-0.690052	0	-1.01217	-0.0393042	n.s.	Not DE in either species	Not DE in either species	Conserved (n.s.)	CD4
NOL9	-0.727579	0	-0.959163	-0.0341074	n.s.	Not DE in either species	Not DE in either species	Conserved (n.s.)	CD4
ABHD14B	-1.1857	-0.159706	-0.588354	0	n.s.	Not DE in either species	Not DE in either species	Conserved (n.s.)	CD4
MYD88	0.815939	0	0.854183	0	n.s.	Not DE in either species	Not DE in either species	Conserved (n.s.)	CD4
MICAL3	-0.905901	0	-0.769183	0	n.s.	Not DE in either species	Not DE in either species	Conserved (n.s.)	CD4
COQ5	0.637994	0	1.09188	0.328752	n.s.	Not DE in either species	Not DE in either species	Conserved (n.s.)	CD4
H2AJ	0.927367	0	0.751152	0	n.s.	Not DE in either species	Not DE in either species	Conserved (n.s.)	CD4
SRSF10	-1.237	-1.28497	-0.562709	0	n.s.	Not DE in either species	Not DE in either species	Conserved (n.s.)	CD4
PRDM1	2.619	19.6438	0.265451	0	Canine Only	FC > 0 in both	Top right (up in both)	Conserved	CD4
GPR65	0.652033	0	1.06529	0.413092	n.s.	Not DE in either species	Not DE in either species	Conserved (n.s.)	CD4
SMARCA5	1.227	9.75618	0.56603	0	Canine Only	FC > 0 in both	Top right (up in both)	Conserved	CD4
DPM2	0	0	0.694075	0	n.s.	Not DE in either species	Not DE in either species	Conserved (n.s.)	CD4
TGIF1	0.816902	0	0.849373	0	n.s.	Not DE in either species	Not DE in either species	Conserved (n.s.)	CD4
TPP1	0	0	0.693626	0	n.s.	Not DE in either species	Not DE in either species	Conserved (n.s.)	CD4
NRBF2	1.20118	1.77232	0.576732	0	n.s.	Not DE in either species	Not DE in either species	Conserved (n.s.)	CD4
DOT1L	0.691742	0	0	0	n.s.	Not DE in either species	Not DE in either species	Conserved (n.s.)	CD4
TESK1	0	0	0.690015	0	n.s.	Not DE in either species	Not DE in either species	Conserved (n.s.)	CD4
UBE2B	0.967034	4.05271	0.712186	0	Canine Only	FC > 0 in both	Top right (up in both)	Conserved	CD4
PRPF39	-0.707421	0	-0.971745	-0.0727219	n.s.	Not DE in either species	Not DE in either species	Conserved (n.s.)	CD4
ZZEF1	-0.611416	0	-1.1238	-0.648771	n.s.	Not DE in either species	Not DE in either species	Conserved (n.s.)	CD4
CELF1	-0.846026	0	-0.811391	0	n.s.	Not DE in either species	Not DE in either species	Conserved (n.s.)	CD4
NASP	0.446046	0	1.53522	3.41958	Human Only	FC > 0 in both	Top right (up in both)	Conserved	CD4
C19orf12	0	0	0.684278	0	n.s.	Not DE in either species	Not DE in either species	Conserved (n.s.)	CD4
SGF29	-1.06792	-0.405621	-0.640526	0	n.s.	Not DE in either species	Not DE in either species	Conserved (n.s.)	CD4
FBXW4	-0.564242	0	-1.21196	-0.518347	n.s.	Not DE in either species	Not DE in either species	Conserved (n.s.)	CD4
MKNK2	0	0	0.683572	0	n.s.	Not DE in either species	Not DE in either species	Conserved (n.s.)	CD4
ELL	0.68124	0	0	0	n.s.	Not DE in either species	Not DE in either species	Conserved (n.s.)	CD4
ZMYM6	-0.809607	0	-0.840537	0	n.s.	Not DE in either species	Not DE in either species	Conserved (n.s.)	CD4
DERL1	0.842057	0.276013	0.806053	0	n.s.	Not DE in either species	Not DE in either species	Conserved (n.s.)	CD4
ABCC1	-0.980405	-0.201752	-0.690821	0	n.s.	Not DE in either species	Not DE in either species	Conserved (n.s.)	CD4
NTMT1	1.83204	6.90073	0.369571	0	Canine Only	FC > 0 in both	Top right (up in both)	Conserved	CD4
CSTF2	0.676214	0	0	0	n.s.	Not DE in either species	Not DE in either species	Conserved (n.s.)	CD4
ANK3	-0.628929	0	-1.07425	-0.0194889	n.s.	Not DE in either species	Not DE in either species	Conserved (n.s.)	CD4
PPP3CC	-0.667024	0	-1.01175	-0.400373	n.s.	Not DE in either species	Not DE in either species	Conserved (n.s.)	CD4
DNAJC1	0.509453	0	1.32455	2.03655	Human Only	FC > 0 in both	Top right (up in both)	Conserved	CD4
FKBP4	0.375013	0	1.79886	2.51294	Human Only	FC > 0 in both	Top right (up in both)	Conserved	CD4
PNPO	0.674166	0	0	0	n.s.	Not DE in either species	Not DE in either species	Conserved (n.s.)	CD4
AKAP10	-0.708988	0	-0.948732	-0.0428537	n.s.	Not DE in either species	Not DE in either species	Conserved (n.s.)	CD4
PEX3	0.67208	0	0	0	n.s.	Not DE in either species	Not DE in either species	Conserved (n.s.)	CD4
SUPV3L1	-0.557593	0	-1.20084	-0.298319	n.s.	Not DE in either species	Not DE in either species	Conserved (n.s.)	CD4
RRM2B	0	0	0.668855	0	n.s.	Not DE in either species	Not DE in either species	Conserved (n.s.)	CD4
CEP55	0.66847	0	0	0	n.s.	Not DE in either species	Not DE in either species	Conserved (n.s.)	CD4
PPOX	0.667577	0	0	0	n.s.	Not DE in either species	Not DE in either species	Conserved (n.s.)	CD4
TRMU	-1.02191	-0.121353	-0.652514	0	n.s.	Not DE in either species	Not DE in either species	Conserved (n.s.)	CD4
REM1	0.666763	0	0	0	n.s.	Not DE in either species	Not DE in either species	Conserved (n.s.)	CD4
SYTL2	0	0	0.666717	0	n.s.	Not DE in either species	Not DE in either species	Conserved (n.s.)	CD4
NDUFB2	0.813925	0.447033	0.818945	0	n.s.	Not DE in either species	Not DE in either species	Conserved (n.s.)	CD4
NRM	0.666509	0	0	0	n.s.	Not DE in either species	Not DE in either species	Conserved (n.s.)	CD4
ST6GALNAC6	0	0	0.664871	0	n.s.	Not DE in either species	Not DE in either species	Conserved (n.s.)	CD4
PGM2	0.663744	0	0	0	n.s.	Not DE in either species	Not DE in either species	Conserved (n.s.)	CD4
EMD	1.27962	1.08677	0.517825	0	n.s.	Not DE in either species	Not DE in either species	Conserved (n.s.)	CD4
COMMD3	0.66159	0	0	0	n.s.	Not DE in either species	Not DE in either species	Conserved (n.s.)	CD4
DEXI	0	0	0.661471	0	n.s.	Not DE in either species	Not DE in either species	Conserved (n.s.)	CD4
ING5	-0.705666	0	-0.936699	-0.0218642	n.s.	Not DE in either species	Not DE in either species	Conserved (n.s.)	CD4
GSE1	1.09297	0.761549	0.603192	0	n.s.	Not DE in either species	Not DE in either species	Conserved (n.s.)	CD4
CXCL13	1.55738	4.25314	0.423042	0	Canine Only	FC > 0 in both	Top right (up in both)	Conserved	CD4
HACD3	0	0	0.657279	0	n.s.	Not DE in either species	Not DE in either species	Conserved (n.s.)	CD4
MPP6	0.656456	0	0	0	n.s.	Not DE in either species	Not DE in either species	Conserved (n.s.)	CD4
CEP95	-0.50837	0	-1.28967	-1.18542	n.s.	Not DE in either species	Not DE in either species	Conserved (n.s.)	CD4
CYBA	0.774914	0.00128241	0.845887	0.0267596	n.s.	Not DE in either species	Not DE in either species	Conserved (n.s.)	CD4
GALNT2	0	0	0.655371	0	n.s.	Not DE in either species	Not DE in either species	Conserved (n.s.)	CD4
AURKB	0.655215	0	0	0	n.s.	Not DE in either species	Not DE in either species	Conserved (n.s.)	CD4
CSGALNACT1	-0.382494	0	-1.71294	-1.90213	n.s.	Not DE in either species	Not DE in either species	Conserved (n.s.)	CD4
SERPINB8	1.42872	0.663012	0.458518	0	n.s.	Not DE in either species	Not DE in either species	Conserved (n.s.)	CD4
TAP1	0.704711	0	0.928748	0.0180669	n.s.	Not DE in either species	Not DE in either species	Conserved (n.s.)	CD4
FAS	1.9822	9.69623	0.330131	0	Canine Only	FC > 0 in both	Top right (up in both)	Conserved	CD4
PRDX2	0	0	0.653227	0	n.s.	Not DE in either species	Not DE in either species	Conserved (n.s.)	CD4
CD2BP2	0.750994	0.0237634	0.868939	0.0182736	n.s.	Not DE in either species	Not DE in either species	Conserved (n.s.)	CD4
AKTIP	0	0	0.651653	0	n.s.	Not DE in either species	Not DE in either species	Conserved (n.s.)	CD4
PTGES2	0	0	0.650954	0	n.s.	Not DE in either species	Not DE in either species	Conserved (n.s.)	CD4
RRM1	0.706545	0	0.919742	0	n.s.	Not DE in either species	Not DE in either species	Conserved (n.s.)	CD4
P2RX2	0.648653	0	0	0	n.s.	Not DE in either species	Not DE in either species	Conserved (n.s.)	CD4
KCNK6	0	0	0.647743	0	n.s.	Not DE in either species	Not DE in either species	Conserved (n.s.)	CD4
CTPS2	0.647484	0	0	0	n.s.	Not DE in either species	Not DE in either species	Conserved (n.s.)	CD4
SEC24A	2.17927	9.66806	0.2969	0	Canine Only	FC > 0 in both	Top right (up in both)	Conserved	CD4
SCML4	-2.06126	-4.61907	-0.31342	0	Canine Only	FC < 0 in both	Bottom left (down in both)	Conserved	CD4
COMMD4	0.425435	0	1.51841	1.78049	n.s.	Not DE in either species	Not DE in either species	Conserved (n.s.)	CD4
UGCG	1.28153	3.50062	0.503974	0	Canine Only	FC > 0 in both	Top right (up in both)	Conserved	CD4
SLC35B2	0.644933	0	0	0	n.s.	Not DE in either species	Not DE in either species	Conserved (n.s.)	CD4
MDM4	-0.448247	0	-1.43866	-2.45782	Human Only	FC < 0 in both	Bottom left (down in both)	Conserved	CD4
ZNF8	0.644267	0	0	0	n.s.	Not DE in either species	Not DE in either species	Conserved (n.s.)	CD4
MRPL41	0	0	0.643113	0	n.s.	Not DE in either species	Not DE in either species	Conserved (n.s.)	CD4
FBLN5	0	0	0.643078	0	n.s.	Not DE in either species	Not DE in either species	Conserved (n.s.)	CD4
RTKN2	0	0	0.643038	0	n.s.	Not DE in either species	Not DE in either species	Conserved (n.s.)	CD4
GBP1	0.462609	0	1.38809	0.808021	n.s.	Not DE in either species	Not DE in either species	Conserved (n.s.)	CD4
TNFSF12	0	0	0.639942	0	n.s.	Not DE in either species	Not DE in either species	Conserved (n.s.)	CD4
RAB11A	0.777902	0.747602	0.822394	0.0494334	n.s.	Not DE in either species	Not DE in either species	Conserved (n.s.)	CD4
TYMS	0.157077	0	4.06717	9.69943	Human Only	FC > 0 in both	Top right (up in both)	Conserved	CD4
ANXA5	0.563872	0	1.132	0.556453	n.s.	Not DE in either species	Not DE in either species	Conserved (n.s.)	CD4
PSMB6	0.699378	0	0.912567	0.270579	n.s.	Not DE in either species	Not DE in either species	Conserved (n.s.)	CD4
NCAM1	0.638154	0	0	0	n.s.	Not DE in either species	Not DE in either species	Conserved (n.s.)	CD4
FLT3LG	-1.15252	-1.92591	-0.553268	0	n.s.	Not DE in either species	Not DE in either species	Conserved (n.s.)	CD4
RASA1	0.637392	0	0	0	n.s.	Not DE in either species	Not DE in either species	Conserved (n.s.)	CD4
ORAI1	0	0	0.637052	0	n.s.	Not DE in either species	Not DE in either species	Conserved (n.s.)	CD4
PHACTR4	-0.694052	0	-0.917712	-0.159657	n.s.	Not DE in either species	Not DE in either species	Conserved (n.s.)	CD4
ZNF664	0	0	0.636679	0	n.s.	Not DE in either species	Not DE in either species	Conserved (n.s.)	CD4
NKTR	-0.594655	0	-1.06881	-1.04114	n.s.	Not DE in either species	Not DE in either species	Conserved (n.s.)	CD4
TAB2	-0.962543	-0.642854	-0.658955	0	n.s.	Not DE in either species	Not DE in either species	Conserved (n.s.)	CD4
CIB1	0.93879	0.998333	0.675563	0	n.s.	Not DE in either species	Not DE in either species	Conserved (n.s.)	CD4
CKS1B	0.319421	0	1.98537	3.08187	Human Only	FC > 0 in both	Top right (up in both)	Conserved	CD4
ERF	0	0	0.633392	0	n.s.	Not DE in either species	Not DE in either species	Conserved (n.s.)	CD4
RCAN2	0.632306	0	0	0	n.s.	Not DE in either species	Not DE in either species	Conserved (n.s.)	CD4
IDS	0	0	0.630816	0	n.s.	Not DE in either species	Not DE in either species	Conserved (n.s.)	CD4
ALDOC	0.630788	0	0	0	n.s.	Not DE in either species	Not DE in either species	Conserved (n.s.)	CD4
CD82	0	0	0.630466	0	n.s.	Not DE in either species	Not DE in either species	Conserved (n.s.)	CD4
SKA3	0.628839	0	0	0	n.s.	Not DE in either species	Not DE in either species	Conserved (n.s.)	CD4
MFSD14B	0	0	0.62873	0	n.s.	Not DE in either species	Not DE in either species	Conserved (n.s.)	CD4
BBC3	0	0	0.628305	0	n.s.	Not DE in either species	Not DE in either species	Conserved (n.s.)	CD4
VGLL4	0.391573	0	1.60346	0.818398	n.s.	Not DE in either species	Not DE in either species	Conserved (n.s.)	CD4
HNRNPAB	0.541284	0	1.15835	1.195	n.s.	Not DE in either species	Not DE in either species	Conserved (n.s.)	CD4
ATG4A	0.625355	0	0	0	n.s.	Not DE in either species	Not DE in either species	Conserved (n.s.)	CD4
NUDT1	0.603392	0	1.0357	0.751723	n.s.	Not DE in either species	Not DE in either species	Conserved (n.s.)	CD4
TPGS1	0	0	0.624906	0	n.s.	Not DE in either species	Not DE in either species	Conserved (n.s.)	CD4
ATP6AP1	0	0	0.624163	0	n.s.	Not DE in either species	Not DE in either species	Conserved (n.s.)	CD4
DUSP10	0	0	0.623148	0	n.s.	Not DE in either species	Not DE in either species	Conserved (n.s.)	CD4
POLR3D	0	0	0.621199	0	n.s.	Not DE in either species	Not DE in either species	Conserved (n.s.)	CD4
PARK7	0.579235	0	1.07166	0.630863	n.s.	Not DE in either species	Not DE in either species	Conserved (n.s.)	CD4
MLLT3	-1.42471	-3.37282	-0.434662	0	Canine Only	FC < 0 in both	Bottom left (down in both)	Conserved	CD4
CDKN2C	0.593309	0	1.04155	0	n.s.	Not DE in either species	Not DE in either species	Conserved (n.s.)	CD4
DNASE2	1.99792	6.46326	0.308973	0	Canine Only	FC > 0 in both	Top right (up in both)	Conserved	CD4
COQ7	0.910508	0	0.677639	0	n.s.	Not DE in either species	Not DE in either species	Conserved (n.s.)	CD4
AMDHD1	0.616906	0	0	0	n.s.	Not DE in either species	Not DE in either species	Conserved (n.s.)	CD4
CDIP1	0.476423	0	1.29433	1.07955	n.s.	Not DE in either species	Not DE in either species	Conserved (n.s.)	CD4
AGPAT1	0	0	0.616399	0	n.s.	Not DE in either species	Not DE in either species	Conserved (n.s.)	CD4
PPP2R5D	0.616131	0	0	0	n.s.	Not DE in either species	Not DE in either species	Conserved (n.s.)	CD4
SFT2D1	0.348415	0	1.76836	6.05423	Human Only	FC > 0 in both	Top right (up in both)	Conserved	CD4
TPMT	0	0	0.615241	0	n.s.	Not DE in either species	Not DE in either species	Conserved (n.s.)	CD4
ELOVL1	0	0	0.61399	0	n.s.	Not DE in either species	Not DE in either species	Conserved (n.s.)	CD4
PDK1	-0.643662	0	-0.953888	0	n.s.	Not DE in either species	Not DE in either species	Conserved (n.s.)	CD4
ETS2	0.612836	0	0	0	n.s.	Not DE in either species	Not DE in either species	Conserved (n.s.)	CD4
ZBTB16	-1.1873	-0.287121	-0.516048	0	n.s.	Not DE in either species	Not DE in either species	Conserved (n.s.)	CD4
FASTKD2	-0.707624	0	-0.86584	0	n.s.	Not DE in either species	Not DE in either species	Conserved (n.s.)	CD4
SELL	-1.46467	-2.15545	-0.417923	0	Canine Only	FC < 0 in both	Bottom left (down in both)	Conserved	CD4
GNPNAT1	0.611724	0	0	0	n.s.	Not DE in either species	Not DE in either species	Conserved (n.s.)	CD4
MRPL27	0.379031	0	1.61199	2.29037	Human Only	FC > 0 in both	Top right (up in both)	Conserved	CD4
DUSP19	0.609986	0	0	0	n.s.	Not DE in either species	Not DE in either species	Conserved (n.s.)	CD4
POP7	0	0	0.609248	0	n.s.	Not DE in either species	Not DE in either species	Conserved (n.s.)	CD4
DDX20	-0.557671	0	-1.09086	-0.211762	n.s.	Not DE in either species	Not DE in either species	Conserved (n.s.)	CD4
HCFC1R1	0	0	0.608089	0	n.s.	Not DE in either species	Not DE in either species	Conserved (n.s.)	CD4
RHBDD3	0.60795	0	0	0	n.s.	Not DE in either species	Not DE in either species	Conserved (n.s.)	CD4
MPHOSPH9	-0.689844	0	-0.881222	-0.0471991	n.s.	Not DE in either species	Not DE in either species	Conserved (n.s.)	CD4
DNASE1L1	0.607794	0	0	0	n.s.	Not DE in either species	Not DE in either species	Conserved (n.s.)	CD4
TXNL1	1.00038	1.23217	0.607455	0	n.s.	Not DE in either species	Not DE in either species	Conserved (n.s.)	CD4
PHC3	-0.525385	0	-1.15536	-1.10662	n.s.	Not DE in either species	Not DE in either species	Conserved (n.s.)	CD4
HMGCS1	0	0	0.606648	0	n.s.	Not DE in either species	Not DE in either species	Conserved (n.s.)	CD4
EXOSC3	0.398713	0	1.52099	2.98685	Human Only	FC > 0 in both	Top right (up in both)	Conserved	CD4
STK40	0.606003	0	0	0	n.s.	Not DE in either species	Not DE in either species	Conserved (n.s.)	CD4
DESI2	0	0	0.605582	0	n.s.	Not DE in either species	Not DE in either species	Conserved (n.s.)	CD4
NANS	0.39139	0	1.54546	1.85705	n.s.	Not DE in either species	Not DE in either species	Conserved (n.s.)	CD4
TBX21	0	0	0.604845	0	n.s.	Not DE in either species	Not DE in either species	Conserved (n.s.)	CD4
JADE1	-0.976442	-0.509937	-0.618956	0	n.s.	Not DE in either species	Not DE in either species	Conserved (n.s.)	CD4
IFIT5	-0.622488	0	-0.970793	-0.0123641	n.s.	Not DE in either species	Not DE in either species	Conserved (n.s.)	CD4
MTA2	-0.608682	0	-0.991486	-0.11435	n.s.	Not DE in either species	Not DE in either species	Conserved (n.s.)	CD4
EBNA1BP2	0.663	0	0.909842	0	n.s.	Not DE in either species	Not DE in either species	Conserved (n.s.)	CD4
TOLLIP	0	0	0.602297	0	n.s.	Not DE in either species	Not DE in either species	Conserved (n.s.)	CD4
MCM6	0.775338	0	0.776326	0	n.s.	Not DE in either species	Not DE in either species	Conserved (n.s.)	CD4
TMEM120B	0	0	0.60186	0	n.s.	Not DE in either species	Not DE in either species	Conserved (n.s.)	CD4
C1orf122	0	0	0.600885	0	n.s.	Not DE in either species	Not DE in either species	Conserved (n.s.)	CD4
FNDC3B	0	0	0.600778	0	n.s.	Not DE in either species	Not DE in either species	Conserved (n.s.)	CD4
NUP210	-1.04657	-0.218855	-0.57303	0	n.s.	Not DE in either species	Not DE in either species	Conserved (n.s.)	CD4
AKIRIN1	0	0	0.59971	0	n.s.	Not DE in either species	Not DE in either species	Conserved (n.s.)	CD4
BCL3	0	0	0.599444	0	n.s.	Not DE in either species	Not DE in either species	Conserved (n.s.)	CD4
HIBADH	0	0	0.59876	0	n.s.	Not DE in either species	Not DE in either species	Conserved (n.s.)	CD4
SLC3A2	1.29714	1.3602	0.461398	0	n.s.	Not DE in either species	Not DE in either species	Conserved (n.s.)	CD4
YES1	0	0	0.598064	0	n.s.	Not DE in either species	Not DE in either species	Conserved (n.s.)	CD4
MRPS34	0.906049	1.04154	0.659663	0	n.s.	Not DE in either species	Not DE in either species	Conserved (n.s.)	CD4
C21orf91	0	0	0.597401	0	n.s.	Not DE in either species	Not DE in either species	Conserved (n.s.)	CD4
PARVB	0	0	0.595189	0	n.s.	Not DE in either species	Not DE in either species	Conserved (n.s.)	CD4
PCID2	0	0	0.592916	0	n.s.	Not DE in either species	Not DE in either species	Conserved (n.s.)	CD4
HMG20B	0	0	0.592779	0	n.s.	Not DE in either species	Not DE in either species	Conserved (n.s.)	CD4
PRMT1	0.717751	0	0.82583	0	n.s.	Not DE in either species	Not DE in either species	Conserved (n.s.)	CD4
KMT2D	-0.745616	0	-0.794018	0	n.s.	Not DE in either species	Not DE in either species	Conserved (n.s.)	CD4
SDF2L1	0.77998	0.0536407	0.758447	0	n.s.	Not DE in either species	Not DE in either species	Conserved (n.s.)	CD4
TMC4	0.591367	0	0	0	n.s.	Not DE in either species	Not DE in either species	Conserved (n.s.)	CD4
LYN	0	0	0.590486	0	n.s.	Not DE in either species	Not DE in either species	Conserved (n.s.)	CD4
BIN1	-1.42766	-4.02697	-0.413081	0	Canine Only	FC < 0 in both	Bottom left (down in both)	Conserved	CD4
LRRC59	0	0	0.589626	0	n.s.	Not DE in either species	Not DE in either species	Conserved (n.s.)	CD4
MRPL28	0.587754	0	1.00238	0.303267	n.s.	Not DE in either species	Not DE in either species	Conserved (n.s.)	CD4
STK39	1.76442	7.49825	0.333883	0	Canine Only	FC > 0 in both	Top right (up in both)	Conserved	CD4
TMEM160	0	0	0.588395	0	n.s.	Not DE in either species	Not DE in either species	Conserved (n.s.)	CD4
GPM6B	0	0	0.588134	0	n.s.	Not DE in either species	Not DE in either species	Conserved (n.s.)	CD4
PDCL	0	0	0.588028	0	n.s.	Not DE in either species	Not DE in either species	Conserved (n.s.)	CD4
S100PBP	2.85271	31.3551	0.205842	0	Canine Only	FC > 0 in both	Top right (up in both)	Conserved	CD4
RRP8	-1.40383	-5.28147	-0.417285	0	Canine Only	FC < 0 in both	Bottom left (down in both)	Conserved	CD4
LAMTOR2	0.423103	0	1.38364	1.62963	n.s.	Not DE in either species	Not DE in either species	Conserved (n.s.)	CD4
ADAM17	-0.616636	0	-0.946293	-0.0996344	n.s.	Not DE in either species	Not DE in either species	Conserved (n.s.)	CD4
NCALD	0	0	0.583474	0	n.s.	Not DE in either species	Not DE in either species	Conserved (n.s.)	CD4
CHSY1	0.623249	0	0.935967	0	n.s.	Not DE in either species	Not DE in either species	Conserved (n.s.)	CD4
HMOX2	0.883271	0.18042	0.660103	0	n.s.	Not DE in either species	Not DE in either species	Conserved (n.s.)	CD4
ETFB	0.832154	0.519276	0.700436	0	n.s.	Not DE in either species	Not DE in either species	Conserved (n.s.)	CD4
ACP6	0	0	0.58141	0	n.s.	Not DE in either species	Not DE in either species	Conserved (n.s.)	CD4
MSL1	-1.02875	-0.625116	-0.565151	0	n.s.	Not DE in either species	Not DE in either species	Conserved (n.s.)	CD4
BNIP3	0	0	0.580766	0	n.s.	Not DE in either species	Not DE in either species	Conserved (n.s.)	CD4
ARL6IP6	0	0	0.580494	0	n.s.	Not DE in either species	Not DE in either species	Conserved (n.s.)	CD4
ZNF639	-0.366279	0	-1.58288	-1.68726	n.s.	Not DE in either species	Not DE in either species	Conserved (n.s.)	CD4
MAPK1	0.775355	0.385027	0.747303	0	n.s.	Not DE in either species	Not DE in either species	Conserved (n.s.)	CD4
RPL34	-0.571891	0	-1.01284	-0.180261	n.s.	Not DE in either species	Not DE in either species	Conserved (n.s.)	CD4
ZDHHC12	0.6594	0	0.87781	0.0397313	n.s.	Not DE in either species	Not DE in either species	Conserved (n.s.)	CD4
LANCL1	-0.660736	0	-0.872272	0	n.s.	Not DE in either species	Not DE in either species	Conserved (n.s.)	CD4
PTPN12	0	0	0.575826	0	n.s.	Not DE in either species	Not DE in either species	Conserved (n.s.)	CD4
ILVBL	0.574377	0	0	0	n.s.	Not DE in either species	Not DE in either species	Conserved (n.s.)	CD4
GOT1	0.574301	0	0	0	n.s.	Not DE in either species	Not DE in either species	Conserved (n.s.)	CD4
BAD	0	0	0.574079	0	n.s.	Not DE in either species	Not DE in either species	Conserved (n.s.)	CD4
ABAT	0.572542	0	0	0	n.s.	Not DE in either species	Not DE in either species	Conserved (n.s.)	CD4
HMMR	0.57214	0	0	0	n.s.	Not DE in either species	Not DE in either species	Conserved (n.s.)	CD4
NOTCH1	0	0	0.572128	0	n.s.	Not DE in either species	Not DE in either species	Conserved (n.s.)	CD4
ZRANB2	-0.647091	0	-0.884108	-0.195951	n.s.	Not DE in either species	Not DE in either species	Conserved (n.s.)	CD4
TTC17	-0.421011	0	-1.35824	-1.2898	n.s.	Not DE in either species	Not DE in either species	Conserved (n.s.)	CD4
MTCH2	0.53245	0	1.07381	0.457305	n.s.	Not DE in either species	Not DE in either species	Conserved (n.s.)	CD4
EXOC6B	0.571739	0	0	0	n.s.	Not DE in either species	Not DE in either species	Conserved (n.s.)	CD4
FBXO8	0	0	0.571737	0	n.s.	Not DE in either species	Not DE in either species	Conserved (n.s.)	CD4
CEP152	0.570597	0	0	0	n.s.	Not DE in either species	Not DE in either species	Conserved (n.s.)	CD4
TMEM63A	-0.436902	0	-1.30342	-0.851754	n.s.	Not DE in either species	Not DE in either species	Conserved (n.s.)	CD4
STX5	0	0	0.569378	0	n.s.	Not DE in either species	Not DE in either species	Conserved (n.s.)	CD4
RPL13A	-0.513204	0	-1.10875	-1.0176	n.s.	Not DE in either species	Not DE in either species	Conserved (n.s.)	CD4
LUC7L3	-0.951357	-1.71174	-0.597482	0	n.s.	Not DE in either species	Not DE in either species	Conserved (n.s.)	CD4
ZNF84	-1.04327	-0.268125	-0.544718	0	n.s.	Not DE in either species	Not DE in either species	Conserved (n.s.)	CD4
RNF181	0.863699	0.403513	0.657185	0	n.s.	Not DE in either species	Not DE in either species	Conserved (n.s.)	CD4
WSB2	0	0	0.567503	0	n.s.	Not DE in either species	Not DE in either species	Conserved (n.s.)	CD4
TM7SF3	0	0	0.567239	0	n.s.	Not DE in either species	Not DE in either species	Conserved (n.s.)	CD4
KMT2A	-0.754788	-0.122284	-0.751378	0	n.s.	Not DE in either species	Not DE in either species	Conserved (n.s.)	CD4
THG1L	0	0	0.566826	0	n.s.	Not DE in either species	Not DE in either species	Conserved (n.s.)	CD4
NR2C2	-1.02387	-0.222251	-0.553295	0	n.s.	Not DE in either species	Not DE in either species	Conserved (n.s.)	CD4
CRELD2	1.27792	1.81199	0.442967	0	n.s.	Not DE in either species	Not DE in either species	Conserved (n.s.)	CD4
G6PD	0	0	0.565279	0	n.s.	Not DE in either species	Not DE in either species	Conserved (n.s.)	CD4
QDPR	0.769329	0	0.734265	0	n.s.	Not DE in either species	Not DE in either species	Conserved (n.s.)	CD4
FAM78A	-1.03765	-0.282585	-0.544216	0	n.s.	Not DE in either species	Not DE in either species	Conserved (n.s.)	CD4
C1orf43	0	0	0.564643	0	n.s.	Not DE in either species	Not DE in either species	Conserved (n.s.)	CD4
DNAJC27	0	0	0.563917	0	n.s.	Not DE in either species	Not DE in either species	Conserved (n.s.)	CD4
SCAF8	-0.54695	0	-1.02823	-0.149535	n.s.	Not DE in either species	Not DE in either species	Conserved (n.s.)	CD4
GMNN	0.530301	0	1.05983	0	n.s.	Not DE in either species	Not DE in either species	Conserved (n.s.)	CD4
NDUFAF3	0.464016	0	1.21057	0.871323	n.s.	Not DE in either species	Not DE in either species	Conserved (n.s.)	CD4
DPH3	0	0	0.561578	0	n.s.	Not DE in either species	Not DE in either species	Conserved (n.s.)	CD4
ATR	-0.781979	0	-0.718045	0	n.s.	Not DE in either species	Not DE in either species	Conserved (n.s.)	CD4
AKAP12	0.560591	0	0	0	n.s.	Not DE in either species	Not DE in either species	Conserved (n.s.)	CD4
TMEM134	0.622592	0	0.900041	0.297143	n.s.	Not DE in either species	Not DE in either species	Conserved (n.s.)	CD4
PERP	0	0	0.55989	0	n.s.	Not DE in either species	Not DE in either species	Conserved (n.s.)	CD4
SGPP1	0	0	0.559287	0	n.s.	Not DE in either species	Not DE in either species	Conserved (n.s.)	CD4
CILP2	0.558742	0	0	0	n.s.	Not DE in either species	Not DE in either species	Conserved (n.s.)	CD4
CRK	0	0	0.558103	0	n.s.	Not DE in either species	Not DE in either species	Conserved (n.s.)	CD4
WDR48	-0.69368	0	-0.804034	0	n.s.	Not DE in either species	Not DE in either species	Conserved (n.s.)	CD4
ACSL1	0.557224	0	0	0	n.s.	Not DE in either species	Not DE in either species	Conserved (n.s.)	CD4
ALAS1	0.475529	0	1.17118	0.258393	n.s.	Not DE in either species	Not DE in either species	Conserved (n.s.)	CD4
GET4	0.555897	0	0	0	n.s.	Not DE in either species	Not DE in either species	Conserved (n.s.)	CD4
DOCK11	-0.836555	-0.591971	-0.663092	0	n.s.	Not DE in either species	Not DE in either species	Conserved (n.s.)	CD4
RPA2	0	0	0.554428	0	n.s.	Not DE in either species	Not DE in either species	Conserved (n.s.)	CD4
CTU2	0.553076	0	0	0	n.s.	Not DE in either species	Not DE in either species	Conserved (n.s.)	CD4
ABHD8	0.552775	0	0	0	n.s.	Not DE in either species	Not DE in either species	Conserved (n.s.)	CD4
SGO1	0.552654	0	0	0	n.s.	Not DE in either species	Not DE in either species	Conserved (n.s.)	CD4
SLC25A5	1.06158	2.63726	0.520239	0	Canine Only	FC > 0 in both	Top right (up in both)	Conserved	CD4
H2AC25	0	0	0.551052	0	n.s.	Not DE in either species	Not DE in either species	Conserved (n.s.)	CD4
TRAFD1	0.54998	0	0	0	n.s.	Not DE in either species	Not DE in either species	Conserved (n.s.)	CD4
BMP2K	0.549308	0	0	0	n.s.	Not DE in either species	Not DE in either species	Conserved (n.s.)	CD4
AAMDC	0.684758	0	0.801791	0	n.s.	Not DE in either species	Not DE in either species	Conserved (n.s.)	CD4
GJC2	0.548953	0	0	0	n.s.	Not DE in either species	Not DE in either species	Conserved (n.s.)	CD4
LGALS3	0.509615	0	1.07716	0.193909	n.s.	Not DE in either species	Not DE in either species	Conserved (n.s.)	CD4
IFT88	-0.770282	0	-0.711031	0	n.s.	Not DE in either species	Not DE in either species	Conserved (n.s.)	CD4
ABRAXAS1	-0.564131	0	-0.970032	0	n.s.	Not DE in either species	Not DE in either species	Conserved (n.s.)	CD4
SUGP2	-1.22989	-0.652493	-0.443793	0	n.s.	Not DE in either species	Not DE in either species	Conserved (n.s.)	CD4
GALNT6	0	0	0.545401	0	n.s.	Not DE in either species	Not DE in either species	Conserved (n.s.)	CD4
SRSF2	0.533097	0	1.02249	0.527568	n.s.	Not DE in either species	Not DE in either species	Conserved (n.s.)	CD4
HRC	0.544984	0	0	0	n.s.	Not DE in either species	Not DE in either species	Conserved (n.s.)	CD4
DUSP16	1.24923	1.45367	0.435959	0	n.s.	Not DE in either species	Not DE in either species	Conserved (n.s.)	CD4
SFI1	-0.480138	0	-1.13237	-0.469084	n.s.	Not DE in either species	Not DE in either species	Conserved (n.s.)	CD4
DDX19A	0.543595	0	0	0	n.s.	Not DE in either species	Not DE in either species	Conserved (n.s.)	CD4
UBE2A	0.436972	0	1.24165	1.14418	n.s.	Not DE in either species	Not DE in either species	Conserved (n.s.)	CD4
CD3D	0.843702	0.267566	0.641992	0	n.s.	Not DE in either species	Not DE in either species	Conserved (n.s.)	CD4
TUBB4B	0.250717	0	2.16024	6.10325	Human Only	FC > 0 in both	Top right (up in both)	Conserved	CD4
MTOR	-0.968682	-0.145315	-0.559017	0	n.s.	Not DE in either species	Not DE in either species	Conserved (n.s.)	CD4
NUDT2	-1.11494	-1.09012	-0.485297	0	n.s.	Not DE in either species	Not DE in either species	Conserved (n.s.)	CD4
FBXL20	-0.715561	0	-0.756032	0	n.s.	Not DE in either species	Not DE in either species	Conserved (n.s.)	CD4
MFSD3	0.540274	0	0	0	n.s.	Not DE in either species	Not DE in either species	Conserved (n.s.)	CD4
TBX19	0.539364	0	0	0	n.s.	Not DE in either species	Not DE in either species	Conserved (n.s.)	CD4
EIF4A1	0.653054	0	0.825084	0.398827	n.s.	Not DE in either species	Not DE in either species	Conserved (n.s.)	CD4
C18orf32	0	0	0.538734	0	n.s.	Not DE in either species	Not DE in either species	Conserved (n.s.)	CD4
SLC25A1	0	0	0.538685	0	n.s.	Not DE in either species	Not DE in either species	Conserved (n.s.)	CD4
GLRX5	0	0	0.538348	0	n.s.	Not DE in either species	Not DE in either species	Conserved (n.s.)	CD4
MEA1	0.556328	0	0.967471	0.167364	n.s.	Not DE in either species	Not DE in either species	Conserved (n.s.)	CD4
GPSM1	0.538161	0	0	0	n.s.	Not DE in either species	Not DE in either species	Conserved (n.s.)	CD4
GSTA4	0.537662	0	0	0	n.s.	Not DE in either species	Not DE in either species	Conserved (n.s.)	CD4
RPUSD3	0	0	0.536929	0	n.s.	Not DE in either species	Not DE in either species	Conserved (n.s.)	CD4
SLC25A33	0	0	0.536546	0	n.s.	Not DE in either species	Not DE in either species	Conserved (n.s.)	CD4
CDK13	-0.573565	0	-0.934672	-0.364643	n.s.	Not DE in either species	Not DE in either species	Conserved (n.s.)	CD4
MXD1	1.01247	0.185167	0.529208	0	n.s.	Not DE in either species	Not DE in either species	Conserved (n.s.)	CD4
RPRD1A	-0.539381	0	-0.993076	-0.161609	n.s.	Not DE in either species	Not DE in either species	Conserved (n.s.)	CD4
ZNF770	-1.14502	-2.17034	-0.467052	0	Canine Only	FC < 0 in both	Bottom left (down in both)	Conserved	CD4
STIP1	0.347541	0	1.53426	2.05314	Human Only	FC > 0 in both	Top right (up in both)	Conserved	CD4
RELT	0	0	0.532988	0	n.s.	Not DE in either species	Not DE in either species	Conserved (n.s.)	CD4
SOD2	1.07187	1.74351	0.496332	0	n.s.	Not DE in either species	Not DE in either species	Conserved (n.s.)	CD4
CNST	-0.515632	0	-1.02783	-0.112728	n.s.	Not DE in either species	Not DE in either species	Conserved (n.s.)	CD4
RNF41	0	0	0.529462	0	n.s.	Not DE in either species	Not DE in either species	Conserved (n.s.)	CD4
EIF2S1	0.596963	0	0.886303	0.0471991	n.s.	Not DE in either species	Not DE in either species	Conserved (n.s.)	CD4
DUS4L	-0.313668	0	-1.68637	-1.33733	n.s.	Not DE in either species	Not DE in either species	Conserved (n.s.)	CD4
ZNF358	0.528822	0	0	0	n.s.	Not DE in either species	Not DE in either species	Conserved (n.s.)	CD4
KLHL2	0	0	0.528727	0	n.s.	Not DE in either species	Not DE in either species	Conserved (n.s.)	CD4
GABARAPL1	0.569878	0	0.926947	0.0571764	n.s.	Not DE in either species	Not DE in either species	Conserved (n.s.)	CD4
PFDN2	0.524107	0	1.00717	0.165495	n.s.	Not DE in either species	Not DE in either species	Conserved (n.s.)	CD4
TRAF2	0.526946	0	0	0	n.s.	Not DE in either species	Not DE in either species	Conserved (n.s.)	CD4
TUBGCP3	-0.5535	0	-0.951305	-0.0291324	n.s.	Not DE in either species	Not DE in either species	Conserved (n.s.)	CD4
ABHD11	0.526425	0	0	0	n.s.	Not DE in either species	Not DE in either species	Conserved (n.s.)	CD4
XPO4	-0.242558	0	-2.16912	-4.41457	Human Only	FC < 0 in both	Bottom left (down in both)	Conserved	CD4
AZIN1	0.922055	0.7104	0.570515	0	n.s.	Not DE in either species	Not DE in either species	Conserved (n.s.)	CD4
CFAP91	0.525328	0	0	0	n.s.	Not DE in either species	Not DE in either species	Conserved (n.s.)	CD4
PSMB1	1.11693	2.53838	0.469812	0	Canine Only	FC > 0 in both	Top right (up in both)	Conserved	CD4
CLTB	0.696683	0	0.752126	0	n.s.	Not DE in either species	Not DE in either species	Conserved (n.s.)	CD4
HAT1	1.01552	1.41942	0.515632	0	n.s.	Not DE in either species	Not DE in either species	Conserved (n.s.)	CD4
DPP8	-0.704106	0	-0.742744	0	n.s.	Not DE in either species	Not DE in either species	Conserved (n.s.)	CD4
OMA1	0	0	0.522839	0	n.s.	Not DE in either species	Not DE in either species	Conserved (n.s.)	CD4
NUP85	0.522755	0	0	0	n.s.	Not DE in either species	Not DE in either species	Conserved (n.s.)	CD4
CYB5R3	0	0	0.522609	0	n.s.	Not DE in either species	Not DE in either species	Conserved (n.s.)	CD4
CMTM8	0	0	0.522556	0	n.s.	Not DE in either species	Not DE in either species	Conserved (n.s.)	CD4
P3H4	0	0	0.521686	0	n.s.	Not DE in either species	Not DE in either species	Conserved (n.s.)	CD4
RELB	2.14532	10.2124	0.243159	0	Canine Only	FC > 0 in both	Top right (up in both)	Conserved	CD4
BCL2	-0.953626	-0.881464	-0.546676	0	n.s.	Not DE in either species	Not DE in either species	Conserved (n.s.)	CD4
SREK1	-0.562686	0	-0.926319	-0.437093	n.s.	Not DE in either species	Not DE in either species	Conserved (n.s.)	CD4
CLN6	0.520534	0	0	0	n.s.	Not DE in either species	Not DE in either species	Conserved (n.s.)	CD4
SCAMP4	0	0	0.518718	0	n.s.	Not DE in either species	Not DE in either species	Conserved (n.s.)	CD4
IL18	0.517996	0	0	0	n.s.	Not DE in either species	Not DE in either species	Conserved (n.s.)	CD4
CHST12	0	0	0.517895	0	n.s.	Not DE in either species	Not DE in either species	Conserved (n.s.)	CD4
DPH7	-0.852033	0	-0.607628	0	n.s.	Not DE in either species	Not DE in either species	Conserved (n.s.)	CD4
TLE3	0.425783	0	1.21577	0.918797	n.s.	Not DE in either species	Not DE in either species	Conserved (n.s.)	CD4
SAR1B	0	0	0.517121	0	n.s.	Not DE in either species	Not DE in either species	Conserved (n.s.)	CD4
STARD3NL	0.41887	0	1.22974	0.518461	n.s.	Not DE in either species	Not DE in either species	Conserved (n.s.)	CD4
NQO2	0.799003	0	0.644151	0	n.s.	Not DE in either species	Not DE in either species	Conserved (n.s.)	CD4
CHN1	0	0	0.514051	0	n.s.	Not DE in either species	Not DE in either species	Conserved (n.s.)	CD4
GPATCH2	0.759666	0	0.675598	0	n.s.	Not DE in either species	Not DE in either species	Conserved (n.s.)	CD4
RRAGA	0	0	0.512912	0	n.s.	Not DE in either species	Not DE in either species	Conserved (n.s.)	CD4
NF2	0	0	0.512501	0	n.s.	Not DE in either species	Not DE in either species	Conserved (n.s.)	CD4
HMBS	0.512005	0	0	0	n.s.	Not DE in either species	Not DE in either species	Conserved (n.s.)	CD4
KLHL15	0.511163	0	0	0	n.s.	Not DE in either species	Not DE in either species	Conserved (n.s.)	CD4
CTSA	0.991166	0.791983	0.515021	0	n.s.	Not DE in either species	Not DE in either species	Conserved (n.s.)	CD4
ARL5A	0	0	0.509697	0	n.s.	Not DE in either species	Not DE in either species	Conserved (n.s.)	CD4
SOAT1	0	0	0.509478	0	n.s.	Not DE in either species	Not DE in either species	Conserved (n.s.)	CD4
MB21D2	0	0	0.509324	0	n.s.	Not DE in either species	Not DE in either species	Conserved (n.s.)	CD4
PLIN3	0	0	0.509089	0	n.s.	Not DE in either species	Not DE in either species	Conserved (n.s.)	CD4
LMAN1	0.943598	1.5042	0.539135	0	n.s.	Not DE in either species	Not DE in either species	Conserved (n.s.)	CD4
MECR	0.507919	0	0	0	n.s.	Not DE in either species	Not DE in either species	Conserved (n.s.)	CD4
CCDC112	-0.645778	0	-0.7864	0	n.s.	Not DE in either species	Not DE in either species	Conserved (n.s.)	CD4
ITK	-0.911315	-0.716573	-0.557256	0	n.s.	Not DE in either species	Not DE in either species	Conserved (n.s.)	CD4
GTPBP8	0	0	0.507231	0	n.s.	Not DE in either species	Not DE in either species	Conserved (n.s.)	CD4
DNAH8	0.50682	0	0	0	n.s.	Not DE in either species	Not DE in either species	Conserved (n.s.)	CD4
ZPR1	0	0	0.506203	0	n.s.	Not DE in either species	Not DE in either species	Conserved (n.s.)	CD4
ARMCX3	0	0	0.50499	0	n.s.	Not DE in either species	Not DE in either species	Conserved (n.s.)	CD4
NLRC5	-0.513105	0	-0.983769	-0.173433	n.s.	Not DE in either species	Not DE in either species	Conserved (n.s.)	CD4
AGTPBP1	-0.385427	0	-1.30837	-0.962242	n.s.	Not DE in either species	Not DE in either species	Conserved (n.s.)	CD4
ACOX1	0.503821	0	0	0	n.s.	Not DE in either species	Not DE in either species	Conserved (n.s.)	CD4
IFI35	0.300574	0	1.67615	2.25645	Human Only	FC > 0 in both	Top right (up in both)	Conserved	CD4
CSRP1	0	0	0.503386	0	n.s.	Not DE in either species	Not DE in either species	Conserved (n.s.)	CD4
ENO2	-0.842558	0	-0.597377	0	n.s.	Not DE in either species	Not DE in either species	Conserved (n.s.)	CD4
KLF6	1.25266	2.25836	0.4016	0	Canine Only	FC > 0 in both	Top right (up in both)	Conserved	CD4
KBTBD4	-0.588373	0	-0.852548	0	n.s.	Not DE in either species	Not DE in either species	Conserved (n.s.)	CD4
POLE	0.499525	0	0	0	n.s.	Not DE in either species	Not DE in either species	Conserved (n.s.)	CD4
COPB2	0.362754	0	1.37312	1.67013	n.s.	Not DE in either species	Not DE in either species	Conserved (n.s.)	CD4
CIZ1	-0.4193	0	-1.18743	-0.882425	n.s.	Not DE in either species	Not DE in either species	Conserved (n.s.)	CD4
FDPS	0.689598	0	0.721143	0	n.s.	Not DE in either species	Not DE in either species	Conserved (n.s.)	CD4
ATL1	0.497215	0	0	0	n.s.	Not DE in either species	Not DE in either species	Conserved (n.s.)	CD4
EZH1	-0.478701	0	-1.03819	-0.350387	n.s.	Not DE in either species	Not DE in either species	Conserved (n.s.)	CD4
HECTD4	-0.915273	-0.61906	-0.542769	0	n.s.	Not DE in either species	Not DE in either species	Conserved (n.s.)	CD4
RPS28	-0.441047	0	-1.12627	-0.376728	n.s.	Not DE in either species	Not DE in either species	Conserved (n.s.)	CD4
EGLN3	0	0	0.496734	0	n.s.	Not DE in either species	Not DE in either species	Conserved (n.s.)	CD4
IPP	-1.33629	-1.18428	-0.371266	0	n.s.	Not DE in either species	Not DE in either species	Conserved (n.s.)	CD4
PRICKLE2	0.495615	0	0	0	n.s.	Not DE in either species	Not DE in either species	Conserved (n.s.)	CD4
C7H1orf21	0.495462	0	0	0	n.s.	Not DE in either species	Not DE in either species	Conserved (n.s.)	CD4
NKAP	-1.08762	-0.759419	-0.455171	0	n.s.	Not DE in either species	Not DE in either species	Conserved (n.s.)	CD4
HOOK2	0	0	0.494938	0	n.s.	Not DE in either species	Not DE in either species	Conserved (n.s.)	CD4
HECA	-1.3788	-1.43188	-0.358668	0	n.s.	Not DE in either species	Not DE in either species	Conserved (n.s.)	CD4
ZNRD2	0.759578	0.200767	0.651045	0	n.s.	Not DE in either species	Not DE in either species	Conserved (n.s.)	CD4
TPD52L2	0	0	0.494344	0	n.s.	Not DE in either species	Not DE in either species	Conserved (n.s.)	CD4
ACTR1A	0.706205	0	0.698936	0	n.s.	Not DE in either species	Not DE in either species	Conserved (n.s.)	CD4
AHSA1	0.299378	0	1.64449	1.96445	n.s.	Not DE in either species	Not DE in either species	Conserved (n.s.)	CD4
ABL1	0.49207	0	0	0	n.s.	Not DE in either species	Not DE in either species	Conserved (n.s.)	CD4
POLQ	0.491623	0	0	0	n.s.	Not DE in either species	Not DE in either species	Conserved (n.s.)	CD4
HEXB	0.951763	0.593809	0.516287	0	n.s.	Not DE in either species	Not DE in either species	Conserved (n.s.)	CD4
PLXNC1	0.490432	0	0	0	n.s.	Not DE in either species	Not DE in either species	Conserved (n.s.)	CD4
SLC45A4	0.490249	0	0	0	n.s.	Not DE in either species	Not DE in either species	Conserved (n.s.)	CD4
EPS8L2	0	0	0.489644	0	n.s.	Not DE in either species	Not DE in either species	Conserved (n.s.)	CD4
C2	0.48941	0	0	0	n.s.	Not DE in either species	Not DE in either species	Conserved (n.s.)	CD4
TBCB	0.718736	0	0.679781	0	n.s.	Not DE in either species	Not DE in either species	Conserved (n.s.)	CD4
GBGT1	0.488014	0	0	0	n.s.	Not DE in either species	Not DE in either species	Conserved (n.s.)	CD4
RAP1A	0.756432	0	0.644949	0	n.s.	Not DE in either species	Not DE in either species	Conserved (n.s.)	CD4
TGM3	0.48786	0	0	0	n.s.	Not DE in either species	Not DE in either species	Conserved (n.s.)	CD4
IL6R	-0.551501	0	-0.884455	0	n.s.	Not DE in either species	Not DE in either species	Conserved (n.s.)	CD4
MZT1	0	0	0.487703	0	n.s.	Not DE in either species	Not DE in either species	Conserved (n.s.)	CD4
ST6GALNAC4	0.487539	0	0	0	n.s.	Not DE in either species	Not DE in either species	Conserved (n.s.)	CD4
AURKAIP1	0.670011	0	0.727649	0	n.s.	Not DE in either species	Not DE in either species	Conserved (n.s.)	CD4
DGKD	-0.771948	0	-0.630293	0	n.s.	Not DE in either species	Not DE in either species	Conserved (n.s.)	CD4
PSMB10	0.803002	0.125575	0.604718	0	n.s.	Not DE in either species	Not DE in either species	Conserved (n.s.)	CD4
PSMA2	0.623506	0	0.778782	0	n.s.	Not DE in either species	Not DE in either species	Conserved (n.s.)	CD4
NUDT15	0.595456	0	0.812799	0	n.s.	Not DE in either species	Not DE in either species	Conserved (n.s.)	CD4
FEZ2	0.443913	0	1.08951	0.376728	n.s.	Not DE in either species	Not DE in either species	Conserved (n.s.)	CD4
HYCC1	0	0	0.481845	0	n.s.	Not DE in either species	Not DE in either species	Conserved (n.s.)	CD4
CCT5	0.336503	0	1.43191	1.95577	n.s.	Not DE in either species	Not DE in either species	Conserved (n.s.)	CD4
ELF2	-0.604496	0	-0.795539	0	n.s.	Not DE in either species	Not DE in either species	Conserved (n.s.)	CD4
PPA1	0.859703	0.241031	0.558873	0	n.s.	Not DE in either species	Not DE in either species	Conserved (n.s.)	CD4
PDE4B	0.321933	0	1.49188	1.27681	n.s.	Not DE in either species	Not DE in either species	Conserved (n.s.)	CD4
TOMM40L	0.479848	0	0	0	n.s.	Not DE in either species	Not DE in either species	Conserved (n.s.)	CD4
ATXN2L	-0.502141	0	-0.953732	-0.193825	n.s.	Not DE in either species	Not DE in either species	Conserved (n.s.)	CD4
IL16	-0.873743	-0.359738	-0.547798	0	n.s.	Not DE in either species	Not DE in either species	Conserved (n.s.)	CD4
PARVG	0.678485	0	0.704265	0	n.s.	Not DE in either species	Not DE in either species	Conserved (n.s.)	CD4
SRSF9	0.607887	0	0.785045	0.0196196	n.s.	Not DE in either species	Not DE in either species	Conserved (n.s.)	CD4
COX5A	0.512954	0	0.930169	0.11696	n.s.	Not DE in either species	Not DE in either species	Conserved (n.s.)	CD4
RAB34	0	0	0.476428	0	n.s.	Not DE in either species	Not DE in either species	Conserved (n.s.)	CD4
VMA21	1.16633	1.90019	0.407885	0	n.s.	Not DE in either species	Not DE in either species	Conserved (n.s.)	CD4
LIG4	0.475491	0	0	0	n.s.	Not DE in either species	Not DE in either species	Conserved (n.s.)	CD4
BICDL1	1.45232	1.15737	0.32725	0	n.s.	Not DE in either species	Not DE in either species	Conserved (n.s.)	CD4
IKZF3	1.15886	1.02894	0.409994	0	n.s.	Not DE in either species	Not DE in either species	Conserved (n.s.)	CD4
ABCG1	0	0	0.472807	0	n.s.	Not DE in either species	Not DE in either species	Conserved (n.s.)	CD4
MRPS28	0.399423	0	1.18276	0.820793	n.s.	Not DE in either species	Not DE in either species	Conserved (n.s.)	CD4
PINK1	0	0	0.472185	0	n.s.	Not DE in either species	Not DE in either species	Conserved (n.s.)	CD4
IPO7	0.546251	0	0.862284	0	n.s.	Not DE in either species	Not DE in either species	Conserved (n.s.)	CD4
C12H6orf89	0.469405	0	0	0	n.s.	Not DE in either species	Not DE in either species	Conserved (n.s.)	CD4
VDAC1	0.403211	0	1.16322	2.098	Human Only	FC > 0 in both	Top right (up in both)	Conserved	CD4
UBXN8	0.468851	0	0	0	n.s.	Not DE in either species	Not DE in either species	Conserved (n.s.)	CD4
SIRT2	0	0	0.468213	0	n.s.	Not DE in either species	Not DE in either species	Conserved (n.s.)	CD4
MPND	0.467671	0	0	0	n.s.	Not DE in either species	Not DE in either species	Conserved (n.s.)	CD4
TRPS1	1.01403	1.31226	0.460107	0	n.s.	Not DE in either species	Not DE in either species	Conserved (n.s.)	CD4
ASCC1	0	0	0.466236	0	n.s.	Not DE in either species	Not DE in either species	Conserved (n.s.)	CD4
STAG2	-0.647231	0	-0.718618	0	n.s.	Not DE in either species	Not DE in either species	Conserved (n.s.)	CD4
GMPPB	1.02387	0.691626	0.454259	0	n.s.	Not DE in either species	Not DE in either species	Conserved (n.s.)	CD4
TRMT10B	-0.837791	-0.00455548	-0.554929	0	n.s.	Not DE in either species	Not DE in either species	Conserved (n.s.)	CD4
RBM8A	0.548233	0	0.846936	0.176574	n.s.	Not DE in either species	Not DE in either species	Conserved (n.s.)	CD4
PPL	0.464267	0	0	0	n.s.	Not DE in either species	Not DE in either species	Conserved (n.s.)	CD4
SEPTIN10	0.46395	0	0	0	n.s.	Not DE in either species	Not DE in either species	Conserved (n.s.)	CD4
USP6NL	0.462848	0	0	0	n.s.	Not DE in either species	Not DE in either species	Conserved (n.s.)	CD4
MAN1A1	0.397126	0	1.16387	0.364893	n.s.	Not DE in either species	Not DE in either species	Conserved (n.s.)	CD4
TUBD1	0	0	0.462026	0	n.s.	Not DE in either species	Not DE in either species	Conserved (n.s.)	CD4
NUP214	-0.324062	0	-1.42422	-2.73063	Human Only	FC < 0 in both	Bottom left (down in both)	Conserved	CD4
PRKCI	0	0	0.460161	0	n.s.	Not DE in either species	Not DE in either species	Conserved (n.s.)	CD4
PSMB9	0.440678	0	1.04362	0.228894	n.s.	Not DE in either species	Not DE in either species	Conserved (n.s.)	CD4
RETREG3	-0.663361	0	-0.692768	0	n.s.	Not DE in either species	Not DE in either species	Conserved (n.s.)	CD4
SNAPC2	0.459471	0	0	0	n.s.	Not DE in either species	Not DE in either species	Conserved (n.s.)	CD4
CHUK	0.459296	0	0	0	n.s.	Not DE in either species	Not DE in either species	Conserved (n.s.)	CD4
NAALADL1	0	0	0.459232	0	n.s.	Not DE in either species	Not DE in either species	Conserved (n.s.)	CD4
PKN2	-0.807338	0	-0.567905	0	n.s.	Not DE in either species	Not DE in either species	Conserved (n.s.)	CD4
MCUB	-1.00265	-0.332422	-0.457028	0	n.s.	Not DE in either species	Not DE in either species	Conserved (n.s.)	CD4
ERCC1	0.68247	0	0.671435	0	n.s.	Not DE in either species	Not DE in either species	Conserved (n.s.)	CD4
RTF2	0.525753	0	0.86997	0.031814	n.s.	Not DE in either species	Not DE in either species	Conserved (n.s.)	CD4
FAM193A	-0.694778	0	-0.65779	0	n.s.	Not DE in either species	Not DE in either species	Conserved (n.s.)	CD4
TAF6L	-0.427997	0	-1.0671	-0.0577789	n.s.	Not DE in either species	Not DE in either species	Conserved (n.s.)	CD4
MASTL	0	0	0.456657	0	n.s.	Not DE in either species	Not DE in either species	Conserved (n.s.)	CD4
SLC15A4	0	0	0.456622	0	n.s.	Not DE in either species	Not DE in either species	Conserved (n.s.)	CD4
B3GAT3	0	0	0.456515	0	n.s.	Not DE in either species	Not DE in either species	Conserved (n.s.)	CD4
BCOR	0.249973	0	1.82423	2.8178	Human Only	FC > 0 in both	Top right (up in both)	Conserved	CD4
ANKRD49	-0.364595	0	-1.24976	-0.902773	n.s.	Not DE in either species	Not DE in either species	Conserved (n.s.)	CD4
AJUBA	0.455095	0	0	0	n.s.	Not DE in either species	Not DE in either species	Conserved (n.s.)	CD4
KCNH7	0.454772	0	0	0	n.s.	Not DE in either species	Not DE in either species	Conserved (n.s.)	CD4
COMT	0.378781	0	1.20027	0.822744	n.s.	Not DE in either species	Not DE in either species	Conserved (n.s.)	CD4
FBXO42	-0.540061	0	-0.841828	0	n.s.	Not DE in either species	Not DE in either species	Conserved (n.s.)	CD4
ELOF1	0	0	0.454623	0	n.s.	Not DE in either species	Not DE in either species	Conserved (n.s.)	CD4
SEC13	0.511751	0	0.886867	0	n.s.	Not DE in either species	Not DE in either species	Conserved (n.s.)	CD4
CEP70	0.451177	0	0	0	n.s.	Not DE in either species	Not DE in either species	Conserved (n.s.)	CD4
CHD7	-1.36241	-2.45282	-0.331103	0	Canine Only	FC < 0 in both	Bottom left (down in both)	Conserved	CD4
MRS2	0	0	0.450189	0	n.s.	Not DE in either species	Not DE in either species	Conserved (n.s.)	CD4
FIGNL1	0.449783	0	0	0	n.s.	Not DE in either species	Not DE in either species	Conserved (n.s.)	CD4
SDR39U1	-0.56631	0	-0.793997	0	n.s.	Not DE in either species	Not DE in either species	Conserved (n.s.)	CD4
BSDC1	-0.318735	0	-1.40975	-1.75215	n.s.	Not DE in either species	Not DE in either species	Conserved (n.s.)	CD4
AIF1	2.90475	6.82145	0.154609	0	Canine Only	FC > 0 in both	Top right (up in both)	Conserved	CD4
CCDC97	0	0	0.448549	0	n.s.	Not DE in either species	Not DE in either species	Conserved (n.s.)	CD4
N4BP1	1.09787	1.7645	0.408032	0	n.s.	Not DE in either species	Not DE in either species	Conserved (n.s.)	CD4
PEF1	0	0	0.447737	0	n.s.	Not DE in either species	Not DE in either species	Conserved (n.s.)	CD4
SLC39A3	0	0	0.446299	0	n.s.	Not DE in either species	Not DE in either species	Conserved (n.s.)	CD4
COG1	-0.535143	0	-0.833978	0	n.s.	Not DE in either species	Not DE in either species	Conserved (n.s.)	CD4
ELP1	-0.531445	0	-0.838953	0	n.s.	Not DE in either species	Not DE in either species	Conserved (n.s.)	CD4
DSTN	1.1518	0.494031	0.386393	0	n.s.	Not DE in either species	Not DE in either species	Conserved (n.s.)	CD4
FGD3	-0.442256	0	-1.00615	-0.122526	n.s.	Not DE in either species	Not DE in either species	Conserved (n.s.)	CD4
VCPIP1	-0.615575	0	-0.722144	0	n.s.	Not DE in either species	Not DE in either species	Conserved (n.s.)	CD4
LCOR	-0.658065	0	-0.675269	0	n.s.	Not DE in either species	Not DE in either species	Conserved (n.s.)	CD4
NDUFB3	0.44613	0	0.995674	0.152666	n.s.	Not DE in either species	Not DE in either species	Conserved (n.s.)	CD4
SLC9A1	0.44385	0	0	0	n.s.	Not DE in either species	Not DE in either species	Conserved (n.s.)	CD4
SGMS1	0	0	0.443814	0	n.s.	Not DE in either species	Not DE in either species	Conserved (n.s.)	CD4
HSPA8	0.457022	0	0.970373	0.248217	n.s.	Not DE in either species	Not DE in either species	Conserved (n.s.)	CD4
ZNF609	-0.724374	0	-0.610593	0	n.s.	Not DE in either species	Not DE in either species	Conserved (n.s.)	CD4
VCAM1	0	0	0.440958	0.163952	n.s.	Not DE in either species	Not DE in either species	Conserved (n.s.)	CD4
MAPRE1	0	0	0.440703	0	n.s.	Not DE in either species	Not DE in either species	Conserved (n.s.)	CD4
RAB28	0	0	0.440604	0	n.s.	Not DE in either species	Not DE in either species	Conserved (n.s.)	CD4
PGM3	0	0	0.439674	0	n.s.	Not DE in either species	Not DE in either species	Conserved (n.s.)	CD4
PSMB7	0.550499	0	0.798362	0	n.s.	Not DE in either species	Not DE in either species	Conserved (n.s.)	CD4
GPATCH8	-0.390524	0	-1.12473	-1.01326	n.s.	Not DE in either species	Not DE in either species	Conserved (n.s.)	CD4
ERCC6	-0.487692	0	-0.899959	0	n.s.	Not DE in either species	Not DE in either species	Conserved (n.s.)	CD4
USB1	0	0	0.438717	0	n.s.	Not DE in either species	Not DE in either species	Conserved (n.s.)	CD4
ATP6V1F	0.498234	0	0.879185	0.210047	n.s.	Not DE in either species	Not DE in either species	Conserved (n.s.)	CD4
TXNRD1	0.48422	0	0.903497	0	n.s.	Not DE in either species	Not DE in either species	Conserved (n.s.)	CD4
NKAPD1	-0.488448	0	-0.895627	-0.0641634	n.s.	Not DE in either species	Not DE in either species	Conserved (n.s.)	CD4
C20H19orf53	0.437453	0	0	0	n.s.	Not DE in either species	Not DE in either species	Conserved (n.s.)	CD4
NMI	0.771326	0	0.566673	0	n.s.	Not DE in either species	Not DE in either species	Conserved (n.s.)	CD4
SH3BGRL	0	0	0.436628	0	n.s.	Not DE in either species	Not DE in either species	Conserved (n.s.)	CD4
CARMIL2	-0.929282	0	-0.469078	0	n.s.	Not DE in either species	Not DE in either species	Conserved (n.s.)	CD4
TXNRD3	0.434896	0	0	0	n.s.	Not DE in either species	Not DE in either species	Conserved (n.s.)	CD4
RPS6KA5	-0.493297	0	-0.880694	-0.0955698	n.s.	Not DE in either species	Not DE in either species	Conserved (n.s.)	CD4
SNX25	0.434033	0	0	0	n.s.	Not DE in either species	Not DE in either species	Conserved (n.s.)	CD4
NSMCE1	1.32023	1.77696	0.328518	0	n.s.	Not DE in either species	Not DE in either species	Conserved (n.s.)	CD4
RRP12	0.433236	0	0	0	n.s.	Not DE in either species	Not DE in either species	Conserved (n.s.)	CD4
TRIM69	0.395793	0	1.09296	0.188849	n.s.	Not DE in either species	Not DE in either species	Conserved (n.s.)	CD4
COX17	0.42546	0	1.01601	0.304595	n.s.	Not DE in either species	Not DE in either species	Conserved (n.s.)	CD4
GSDMD	0.504465	0	0.856697	0	n.s.	Not DE in either species	Not DE in either species	Conserved (n.s.)	CD4
RAB11FIP2	-0.4301	0	-1.00448	-0.160601	n.s.	Not DE in either species	Not DE in either species	Conserved (n.s.)	CD4
MPP1	0.431801	0	0	0	n.s.	Not DE in either species	Not DE in either species	Conserved (n.s.)	CD4
GET3	0.381461	0	1.12952	0.984762	n.s.	Not DE in either species	Not DE in either species	Conserved (n.s.)	CD4
AHR	0.812829	0	0.529141	0	n.s.	Not DE in either species	Not DE in either species	Conserved (n.s.)	CD4
RPP38	-1.1141	-0.390871	-0.384602	0	n.s.	Not DE in either species	Not DE in either species	Conserved (n.s.)	CD4
SFXN3	0	0	0.427739	0	n.s.	Not DE in either species	Not DE in either species	Conserved (n.s.)	CD4
TMEM167A	0.394992	0	1.07946	0.660997	n.s.	Not DE in either species	Not DE in either species	Conserved (n.s.)	CD4
ETFA	0.457658	0	0.930991	0.0956194	n.s.	Not DE in either species	Not DE in either species	Conserved (n.s.)	CD4
CLEC7A	0	0	0.425855	0	n.s.	Not DE in either species	Not DE in either species	Conserved (n.s.)	CD4
ZC3H7A	-0.325224	0	-1.30858	-1.68787	n.s.	Not DE in either species	Not DE in either species	Conserved (n.s.)	CD4
STARD7	0	0	0.425411	0	n.s.	Not DE in either species	Not DE in either species	Conserved (n.s.)	CD4
DOCK9	-0.618258	0	-0.686039	0	n.s.	Not DE in either species	Not DE in either species	Conserved (n.s.)	CD4
CD7	0.435581	0	0.97077	0.2742	n.s.	Not DE in either species	Not DE in either species	Conserved (n.s.)	CD4
TCOF1	-0.641887	0	-0.657919	0	n.s.	Not DE in either species	Not DE in either species	Conserved (n.s.)	CD4
CD96	0.769087	0	0.549103	0	n.s.	Not DE in either species	Not DE in either species	Conserved (n.s.)	CD4
BRD9	-0.520342	0	-0.809413	0	n.s.	Not DE in either species	Not DE in either species	Conserved (n.s.)	CD4
GSK3A	0	0	0.421038	0	n.s.	Not DE in either species	Not DE in either species	Conserved (n.s.)	CD4
ERGIC2	0.695461	0	0.605349	0	n.s.	Not DE in either species	Not DE in either species	Conserved (n.s.)	CD4
TMEM230	0	0	0.420206	0	n.s.	Not DE in either species	Not DE in either species	Conserved (n.s.)	CD4
ZNF621	-0.648757	0	-0.647001	0	n.s.	Not DE in either species	Not DE in either species	Conserved (n.s.)	CD4
KLHL22	-1.37943	-0.923896	-0.304195	0	n.s.	Not DE in either species	Not DE in either species	Conserved (n.s.)	CD4
EIF4B	-0.325825	0	-1.28655	-1.6484	n.s.	Not DE in either species	Not DE in either species	Conserved (n.s.)	CD4
INPP5K	-0.32732	0	-1.27989	-1.26786	n.s.	Not DE in either species	Not DE in either species	Conserved (n.s.)	CD4
TP53I13	1.10604	2.45671	0.378722	0	Canine Only	FC > 0 in both	Top right (up in both)	Conserved	CD4
QSOX1	0.41879	0	0	0	n.s.	Not DE in either species	Not DE in either species	Conserved (n.s.)	CD4
LIMD2	-0.808419	0	-0.517838	0	n.s.	Not DE in either species	Not DE in either species	Conserved (n.s.)	CD4
PLXNA1	0.418377	0	0	0	n.s.	Not DE in either species	Not DE in either species	Conserved (n.s.)	CD4
SMPD2	0.417476	0	0	0	n.s.	Not DE in either species	Not DE in either species	Conserved (n.s.)	CD4
CWF19L2	-0.36728	0	-1.13652	-0.518461	n.s.	Not DE in either species	Not DE in either species	Conserved (n.s.)	CD4
EDRF1	-0.491581	0	-0.849115	0	n.s.	Not DE in either species	Not DE in either species	Conserved (n.s.)	CD4
PPP5C	0	0	0.417406	0	n.s.	Not DE in either species	Not DE in either species	Conserved (n.s.)	CD4
GPX1	0.248452	0	1.6795	2.96285	Human Only	FC > 0 in both	Top right (up in both)	Conserved	CD4
SGPL1	0	0	0.416354	0	n.s.	Not DE in either species	Not DE in either species	Conserved (n.s.)	CD4
MRPL14	0.448095	0	0.9281	0.193825	n.s.	Not DE in either species	Not DE in either species	Conserved (n.s.)	CD4
ZNF451	-0.500813	0	-0.830035	0	n.s.	Not DE in either species	Not DE in either species	Conserved (n.s.)	CD4
RPS6KB1	-0.565059	0	-0.735556	0	n.s.	Not DE in either species	Not DE in either species	Conserved (n.s.)	CD4
CHCHD1	0.285015	0	1.45715	2.69179	Human Only	FC > 0 in both	Top right (up in both)	Conserved	CD4
ZBTB1	0.71357	0	0.580557	0	n.s.	Not DE in either species	Not DE in either species	Conserved (n.s.)	CD4
MTAP	1.69975	3.23769	0.24365	0	Canine Only	FC > 0 in both	Top right (up in both)	Conserved	CD4
RPA1	0	0	0.414066	0	n.s.	Not DE in either species	Not DE in either species	Conserved (n.s.)	CD4
EIF4G3	0.391563	0	1.05473	0.309335	n.s.	Not DE in either species	Not DE in either species	Conserved (n.s.)	CD4
MPV17L2	0.412897	0	0	0	n.s.	Not DE in either species	Not DE in either species	Conserved (n.s.)	CD4
GIGYF1	-0.54558	0	-0.756428	0	n.s.	Not DE in either species	Not DE in either species	Conserved (n.s.)	CD4
MTMR1	0.41255	0	0	0	n.s.	Not DE in either species	Not DE in either species	Conserved (n.s.)	CD4
GTF2H5	0.322017	0	1.28003	1.15717	n.s.	Not DE in either species	Not DE in either species	Conserved (n.s.)	CD4
ARHGEF39	0.411731	0	0	0	n.s.	Not DE in either species	Not DE in either species	Conserved (n.s.)	CD4
ILK	0.401241	0	1.02581	0.127881	n.s.	Not DE in either species	Not DE in either species	Conserved (n.s.)	CD4
LRPAP1	0	0	0.41151	0	n.s.	Not DE in either species	Not DE in either species	Conserved (n.s.)	CD4
RFK	0.64403	0	0.638675	0	n.s.	Not DE in either species	Not DE in either species	Conserved (n.s.)	CD4
DHRSX	0.557342	0	0.737237	0	n.s.	Not DE in either species	Not DE in either species	Conserved (n.s.)	CD4
PTPN4	-0.807543	0	-0.507839	0	n.s.	Not DE in either species	Not DE in either species	Conserved (n.s.)	CD4
IL21R	0.439457	0	0.93198	0	n.s.	Not DE in either species	Not DE in either species	Conserved (n.s.)	CD4
KIAA2026	-0.581666	0	-0.703155	0	n.s.	Not DE in either species	Not DE in either species	Conserved (n.s.)	CD4
PRICKLE3	0.408553	0	0	0	n.s.	Not DE in either species	Not DE in either species	Conserved (n.s.)	CD4
DHX57	-0.458436	0	-0.890991	0	n.s.	Not DE in either species	Not DE in either species	Conserved (n.s.)	CD4
CCNQ	0	0	0.40839	0	n.s.	Not DE in either species	Not DE in either species	Conserved (n.s.)	CD4
CAMK1D	-0.474611	0	-0.860115	0	n.s.	Not DE in either species	Not DE in either species	Conserved (n.s.)	CD4
POLR2E	0.82635	0.494616	0.493403	0	n.s.	Not DE in either species	Not DE in either species	Conserved (n.s.)	CD4
ABCB6	0.407699	0	0	0	n.s.	Not DE in either species	Not DE in either species	Conserved (n.s.)	CD4
WDR61	0.40758	0	0	0	n.s.	Not DE in either species	Not DE in either species	Conserved (n.s.)	CD4
YIPF3	0.913708	0.400113	0.445828	0	n.s.	Not DE in either species	Not DE in either species	Conserved (n.s.)	CD4
RNASEH2A	0.406675	0	0	0	n.s.	Not DE in either species	Not DE in either species	Conserved (n.s.)	CD4
DDX39B	-0.682898	0	-0.594067	0	n.s.	Not DE in either species	Not DE in either species	Conserved (n.s.)	CD4
GALNT1	0.44494	0	0.911647	0.0747383	n.s.	Not DE in either species	Not DE in either species	Conserved (n.s.)	CD4
H2AZ2	0.777783	0.123992	0.5215	0	n.s.	Not DE in either species	Not DE in either species	Conserved (n.s.)	CD4
KRAS	0.76279	0.226368	0.531435	0	n.s.	Not DE in either species	Not DE in either species	Conserved (n.s.)	CD4
POLE2	0.404616	0	0	0	n.s.	Not DE in either species	Not DE in either species	Conserved (n.s.)	CD4
FAM216A	0.404466	0	0	0	n.s.	Not DE in either species	Not DE in either species	Conserved (n.s.)	CD4
TNIK	-0.918862	-0.329384	-0.439924	0	n.s.	Not DE in either species	Not DE in either species	Conserved (n.s.)	CD4
PLEKHF1	0	0	0.40401	0	n.s.	Not DE in either species	Not DE in either species	Conserved (n.s.)	CD4
CALR	1.12395	2.62818	0.359217	0	Canine Only	FC > 0 in both	Top right (up in both)	Conserved	CD4
CRLF3	-0.656705	0	-0.613439	0	n.s.	Not DE in either species	Not DE in either species	Conserved (n.s.)	CD4
SLC39A8	0	0	0.402789	0	n.s.	Not DE in either species	Not DE in either species	Conserved (n.s.)	CD4
PARP12	0	0	0.40246	0	n.s.	Not DE in either species	Not DE in either species	Conserved (n.s.)	CD4
NDUFS8	0.679148	0	0.591923	0	n.s.	Not DE in either species	Not DE in either species	Conserved (n.s.)	CD4
FOXJ3	-0.716578	0	-0.560871	0	n.s.	Not DE in either species	Not DE in either species	Conserved (n.s.)	CD4
RB1CC1	-0.541321	0	-0.742141	0	n.s.	Not DE in either species	Not DE in either species	Conserved (n.s.)	CD4
FAM177A1	0.222107	0	1.80841	2.81506	Human Only	FC > 0 in both	Top right (up in both)	Conserved	CD4
TRAK2	-0.493963	0	-0.812485	0	n.s.	Not DE in either species	Not DE in either species	Conserved (n.s.)	CD4
CENPE	1.17714	1.12071	0.33997	0	n.s.	Not DE in either species	Not DE in either species	Conserved (n.s.)	CD4
CMTM7	0	0	0.399445	0	n.s.	Not DE in either species	Not DE in either species	Conserved (n.s.)	CD4
FCHSD2	0.398841	0	0	0	n.s.	Not DE in either species	Not DE in either species	Conserved (n.s.)	CD4
HAGH	0.967777	0.930126	0.412108	0	n.s.	Not DE in either species	Not DE in either species	Conserved (n.s.)	CD4
TIMM8B	0.415991	0	0.958235	0.246151	n.s.	Not DE in either species	Not DE in either species	Conserved (n.s.)	CD4
S100A5	0.398554	0	0	0	n.s.	Not DE in either species	Not DE in either species	Conserved (n.s.)	CD4
GGCT	0.431274	0	0.923532	0.0649329	n.s.	Not DE in either species	Not DE in either species	Conserved (n.s.)	CD4
DNAJB11	0.967036	1.89985	0.41163	0	n.s.	Not DE in either species	Not DE in either species	Conserved (n.s.)	CD4
DRAP1	0.429922	0	0.925333	0.179856	n.s.	Not DE in either species	Not DE in either species	Conserved (n.s.)	CD4
MARCHF5	0	0	0.397468	0	n.s.	Not DE in either species	Not DE in either species	Conserved (n.s.)	CD4
ZCCHC7	-0.6061	0	-0.653878	0	n.s.	Not DE in either species	Not DE in either species	Conserved (n.s.)	CD4
VDAC2	0.734493	0.0710987	0.539133	0	n.s.	Not DE in either species	Not DE in either species	Conserved (n.s.)	CD4
MECP2	-0.34569	0	-1.14402	-0.851066	n.s.	Not DE in either species	Not DE in either species	Conserved (n.s.)	CD4
COPRS	0.371551	0	1.06328	0.206376	n.s.	Not DE in either species	Not DE in either species	Conserved (n.s.)	CD4
ITGA4	-1.10117	-0.679851	-0.358473	0	n.s.	Not DE in either species	Not DE in either species	Conserved (n.s.)	CD4
BID	0.618258	0	0.63822	0	n.s.	Not DE in either species	Not DE in either species	Conserved (n.s.)	CD4
CLASRP	-0.448083	0	-0.878769	0	n.s.	Not DE in either species	Not DE in either species	Conserved (n.s.)	CD4
METTL21A	0	0	0.393703	0	n.s.	Not DE in either species	Not DE in either species	Conserved (n.s.)	CD4
DIP2B	-0.479065	0	-0.821382	0	n.s.	Not DE in either species	Not DE in either species	Conserved (n.s.)	CD4
HLTF	0.259393	0	1.51676	1.18542	n.s.	Not DE in either species	Not DE in either species	Conserved (n.s.)	CD4
EHBP1L1	-0.997401	-0.213528	-0.394405	0	n.s.	Not DE in either species	Not DE in either species	Conserved (n.s.)	CD4
MACROH2A2	0	0	0.392738	0	n.s.	Not DE in either species	Not DE in either species	Conserved (n.s.)	CD4
SLC7A6	-0.691741	0	-0.567733	0	n.s.	Not DE in either species	Not DE in either species	Conserved (n.s.)	CD4
TMED9	0	0	0.392689	0	n.s.	Not DE in either species	Not DE in either species	Conserved (n.s.)	CD4
TSG101	0.400311	0	0.980079	0.197525	n.s.	Not DE in either species	Not DE in either species	Conserved (n.s.)	CD4
EVA1B	0.183239	0	2.13868	3.53713	Human Only	FC > 0 in both	Top right (up in both)	Conserved	CD4
BABAM2	0.948653	0.780797	0.413042	0	n.s.	Not DE in either species	Not DE in either species	Conserved (n.s.)	CD4
ACSS2	0.39108	0	0	0	n.s.	Not DE in either species	Not DE in either species	Conserved (n.s.)	CD4
RAB4B	0.405169	0	0.964972	0.215432	n.s.	Not DE in either species	Not DE in either species	Conserved (n.s.)	CD4
ARRB2	-0.518354	0	-0.753767	0	n.s.	Not DE in either species	Not DE in either species	Conserved (n.s.)	CD4
JKAMP	0.828747	0.201583	0.471372	0	n.s.	Not DE in either species	Not DE in either species	Conserved (n.s.)	CD4
STX2	-0.351104	0	-1.11202	-0.379484	n.s.	Not DE in either species	Not DE in either species	Conserved (n.s.)	CD4
PDIA4	0.535746	0	0.727585	0	n.s.	Not DE in either species	Not DE in either species	Conserved (n.s.)	CD4
ZC3H8	-0.895386	-0.159706	-0.43525	0	n.s.	Not DE in either species	Not DE in either species	Conserved (n.s.)	CD4
PRKAR1A	0.83357	0.603275	0.467503	0	n.s.	Not DE in either species	Not DE in either species	Conserved (n.s.)	CD4
PDE6D	0.389465	0	0	0	n.s.	Not DE in either species	Not DE in either species	Conserved (n.s.)	CD4
PTPA	0	0	0.388237	0	n.s.	Not DE in either species	Not DE in either species	Conserved (n.s.)	CD4
DECR1	0.49328	0	0.786906	0	n.s.	Not DE in either species	Not DE in either species	Conserved (n.s.)	CD4
INO80D	-0.490585	0	-0.791086	0	n.s.	Not DE in either species	Not DE in either species	Conserved (n.s.)	CD4
MAP3K4	-0.878222	-0.165296	-0.441694	0	n.s.	Not DE in either species	Not DE in either species	Conserved (n.s.)	CD4
RAD54L2	-0.571028	0	-0.678706	0	n.s.	Not DE in either species	Not DE in either species	Conserved (n.s.)	CD4
MOB3A	0	0	0.38667	0	n.s.	Not DE in either species	Not DE in either species	Conserved (n.s.)	CD4
PPP1CB	0.449834	0	0.857716	0.111158	n.s.	Not DE in either species	Not DE in either species	Conserved (n.s.)	CD4
C7H18orf32	0.38566	0	0	0	n.s.	Not DE in either species	Not DE in either species	Conserved (n.s.)	CD4
KAT5	0	0	0.385075	0	n.s.	Not DE in either species	Not DE in either species	Conserved (n.s.)	CD4
LPIN2	1.18264	1.74364	0.324843	0	n.s.	Not DE in either species	Not DE in either species	Conserved (n.s.)	CD4
WDR24	0.383965	0	0	0	n.s.	Not DE in either species	Not DE in either species	Conserved (n.s.)	CD4
MIS18A	0	0	0.383678	0	n.s.	Not DE in either species	Not DE in either species	Conserved (n.s.)	CD4
SETD1B	-1.1318	-0.561397	-0.338431	0	n.s.	Not DE in either species	Not DE in either species	Conserved (n.s.)	CD4
PNMA1	0	0	0.38275	0	n.s.	Not DE in either species	Not DE in either species	Conserved (n.s.)	CD4
ERBIN	-1.06371	-1.06864	-0.358215	0	n.s.	Not DE in either species	Not DE in either species	Conserved (n.s.)	CD4
PNN	-0.515248	0	-0.738862	0	n.s.	Not DE in either species	Not DE in either species	Conserved (n.s.)	CD4
ZNF12	-0.647861	0	-0.587168	0	n.s.	Not DE in either species	Not DE in either species	Conserved (n.s.)	CD4
IKZF1	-0.52514	0	-0.72011	0	n.s.	Not DE in either species	Not DE in either species	Conserved (n.s.)	CD4
SFMBT1	-0.395669	0	-0.954586	-0.103081	n.s.	Not DE in either species	Not DE in either species	Conserved (n.s.)	CD4
KIF21A	0	0	0.377676	0	n.s.	Not DE in either species	Not DE in either species	Conserved (n.s.)	CD4
PIH1D1	0.640047	0	0.587116	0	n.s.	Not DE in either species	Not DE in either species	Conserved (n.s.)	CD4
SMPD1	0	0	0.375522	0	n.s.	Not DE in either species	Not DE in either species	Conserved (n.s.)	CD4
FKBP3	0.470911	0	0.796006	0	n.s.	Not DE in either species	Not DE in either species	Conserved (n.s.)	CD4
NAXE	0.508244	0	0.735826	0	n.s.	Not DE in either species	Not DE in either species	Conserved (n.s.)	CD4
ATP5IF1	0.578782	0	0.645138	0	n.s.	Not DE in either species	Not DE in either species	Conserved (n.s.)	CD4
PSMD14	0.729633	0	0.511222	0	n.s.	Not DE in either species	Not DE in either species	Conserved (n.s.)	CD4
UIMC1	-0.38868	0	-0.957988	-0.257786	n.s.	Not DE in either species	Not DE in either species	Conserved (n.s.)	CD4
PPP4C	0.585381	0	0.635176	0	n.s.	Not DE in either species	Not DE in either species	Conserved (n.s.)	CD4
COMTD1	0.738897	0	0.502848	0	n.s.	Not DE in either species	Not DE in either species	Conserved (n.s.)	CD4
RBM33	-0.517927	0	-0.716442	0	n.s.	Not DE in either species	Not DE in either species	Conserved (n.s.)	CD4
SNX30	0.370763	0	0	0	n.s.	Not DE in either species	Not DE in either species	Conserved (n.s.)	CD4
REEP5	0.311381	0	1.1903	0.988371	n.s.	Not DE in either species	Not DE in either species	Conserved (n.s.)	CD4
FARP1	0.370286	0	0	0	n.s.	Not DE in either species	Not DE in either species	Conserved (n.s.)	CD4
CYBC1	0	0	0.369475	0	n.s.	Not DE in either species	Not DE in either species	Conserved (n.s.)	CD4
RNASEK	0.683497	0	0.537877	0	n.s.	Not DE in either species	Not DE in either species	Conserved (n.s.)	CD4
SNF8	0.763209	0.068278	0.481131	0	n.s.	Not DE in either species	Not DE in either species	Conserved (n.s.)	CD4
SH2B1	-0.712594	0	-0.514735	0	n.s.	Not DE in either species	Not DE in either species	Conserved (n.s.)	CD4
WWOX	-0.360576	0	-1.01717	-0.0996344	n.s.	Not DE in either species	Not DE in either species	Conserved (n.s.)	CD4
PAXX	0.663471	0	0.552362	0	n.s.	Not DE in either species	Not DE in either species	Conserved (n.s.)	CD4
CLCC1	-0.32941	0	-1.10996	-0.601418	n.s.	Not DE in either species	Not DE in either species	Conserved (n.s.)	CD4
LMAN2	0.594166	0	0.614257	0	n.s.	Not DE in either species	Not DE in either species	Conserved (n.s.)	CD4
NIN	-0.466958	0	-0.781399	0	n.s.	Not DE in either species	Not DE in either species	Conserved (n.s.)	CD4
PRKCB	-0.321555	0	-1.13272	-0.690925	n.s.	Not DE in either species	Not DE in either species	Conserved (n.s.)	CD4
SHMT2	0.474622	0	0.766949	0	n.s.	Not DE in either species	Not DE in either species	Conserved (n.s.)	CD4
TADA2B	-0.25905	0	-1.40462	-1.34314	n.s.	Not DE in either species	Not DE in either species	Conserved (n.s.)	CD4
ZNF32	-1.34962	-0.690387	-0.269316	0	n.s.	Not DE in either species	Not DE in either species	Conserved (n.s.)	CD4
HERC2	-0.526693	0	-0.689255	0	n.s.	Not DE in either species	Not DE in either species	Conserved (n.s.)	CD4
MRM2	0	0	0.36286	0	n.s.	Not DE in either species	Not DE in either species	Conserved (n.s.)	CD4
DCTN6	0.545669	0	0.664856	0	n.s.	Not DE in either species	Not DE in either species	Conserved (n.s.)	CD4
PSMA5	0.280559	0	1.29195	1.41004	n.s.	Not DE in either species	Not DE in either species	Conserved (n.s.)	CD4
DBP	-0.943617	-0.600641	-0.384066	0	n.s.	Not DE in either species	Not DE in either species	Conserved (n.s.)	CD4
PRRC2B	-0.789198	0	-0.458733	0	n.s.	Not DE in either species	Not DE in either species	Conserved (n.s.)	CD4
C2CD3	-0.898017	0	-0.403006	0	n.s.	Not DE in either species	Not DE in either species	Conserved (n.s.)	CD4
URGCP	-0.378161	0	-0.956277	0	n.s.	Not DE in either species	Not DE in either species	Conserved (n.s.)	CD4
APBA3	0	0	0.361344	0	n.s.	Not DE in either species	Not DE in either species	Conserved (n.s.)	CD4
DHX30	-0.525654	0	-0.68617	0	n.s.	Not DE in either species	Not DE in either species	Conserved (n.s.)	CD4
CD151	0.204892	0	1.75982	2.4317	Human Only	FC > 0 in both	Top right (up in both)	Conserved	CD4
APOBEC3Z3	0.360493	0	0	0	n.s.	Not DE in either species	Not DE in either species	Conserved (n.s.)	CD4
RAF1	-0.579549	0	-0.621964	0	n.s.	Not DE in either species	Not DE in either species	Conserved (n.s.)	CD4
AAK1	-0.287352	0	-1.25412	-1.64792	n.s.	Not DE in either species	Not DE in either species	Conserved (n.s.)	CD4
RNF114	-0.564714	0	-0.638056	0	n.s.	Not DE in either species	Not DE in either species	Conserved (n.s.)	CD4
MCRIP1	0	0	0.359647	0	n.s.	Not DE in either species	Not DE in either species	Conserved (n.s.)	CD4
RHEB	0.283057	0	1.27035	2.88419	Human Only	FC > 0 in both	Top right (up in both)	Conserved	CD4
RALA	0.300512	0	1.19315	1.33733	n.s.	Not DE in either species	Not DE in either species	Conserved (n.s.)	CD4
RBCK1	0	0	0.357693	0	n.s.	Not DE in either species	Not DE in either species	Conserved (n.s.)	CD4
PRKAG2	-0.952098	-0.678802	-0.375521	0	n.s.	Not DE in either species	Not DE in either species	Conserved (n.s.)	CD4
ZDHHC17	-0.762834	0	-0.468361	0	n.s.	Not DE in either species	Not DE in either species	Conserved (n.s.)	CD4
KDM1B	0.357205	0	0	0	n.s.	Not DE in either species	Not DE in either species	Conserved (n.s.)	CD4
SRSF4	-0.682594	0	-0.52329	0	n.s.	Not DE in either species	Not DE in either species	Conserved (n.s.)	CD4
CD84	-0.672977	0	-0.529946	0	n.s.	Not DE in either species	Not DE in either species	Conserved (n.s.)	CD4
UTRN	-1.13122	-1.02066	-0.315132	0	n.s.	Not DE in either species	Not DE in either species	Conserved (n.s.)	CD4
ZNF383	-0.632625	0	-0.563305	0	n.s.	Not DE in either species	Not DE in either species	Conserved (n.s.)	CD4
BRPF1	-0.613741	0	-0.580501	0	n.s.	Not DE in either species	Not DE in either species	Conserved (n.s.)	CD4
SLC8B1	-0.345565	0	-1.0288	-0.148718	n.s.	Not DE in either species	Not DE in either species	Conserved (n.s.)	CD4
MPHOSPH10	-0.883236	-0.790318	-0.402095	0	n.s.	Not DE in either species	Not DE in either species	Conserved (n.s.)	CD4
PIAS1	-0.520516	0	-0.680966	0	n.s.	Not DE in either species	Not DE in either species	Conserved (n.s.)	CD4
ATP6V1C1	0.288225	0	1.22731	0.72333	n.s.	Not DE in either species	Not DE in either species	Conserved (n.s.)	CD4
SVIL	-0.545461	0	-0.647592	0	n.s.	Not DE in either species	Not DE in either species	Conserved (n.s.)	CD4
PHIP	-0.678647	0	-0.520327	0	n.s.	Not DE in either species	Not DE in either species	Conserved (n.s.)	CD4
TEX264	0.575983	0	0.61176	0	n.s.	Not DE in either species	Not DE in either species	Conserved (n.s.)	CD4
MED29	0.468239	0	0.752328	0	n.s.	Not DE in either species	Not DE in either species	Conserved (n.s.)	CD4
FN3K	0.351894	0	0	0	n.s.	Not DE in either species	Not DE in either species	Conserved (n.s.)	CD4
FAM126A	0.351752	0	0	0	n.s.	Not DE in either species	Not DE in either species	Conserved (n.s.)	CD4
GALE	0.350945	0	0	0	n.s.	Not DE in either species	Not DE in either species	Conserved (n.s.)	CD4
ARL3	0.343434	0	1.02148	0.130043	n.s.	Not DE in either species	Not DE in either species	Conserved (n.s.)	CD4
MED10	-0.474904	0	-0.738101	0	n.s.	Not DE in either species	Not DE in either species	Conserved (n.s.)	CD4
TNRC6A	-0.529168	0	-0.660731	0	n.s.	Not DE in either species	Not DE in either species	Conserved (n.s.)	CD4
PSENEN	0.524314	0	0.666066	0	n.s.	Not DE in either species	Not DE in either species	Conserved (n.s.)	CD4
TSC22D3	-0.630074	0	-0.554206	0	n.s.	Not DE in either species	Not DE in either species	Conserved (n.s.)	CD4
ABHD5	0.28819	0	1.21143	1.02483	n.s.	Not DE in either species	Not DE in either species	Conserved (n.s.)	CD4
KANSL1	-0.676065	0	-0.516104	0	n.s.	Not DE in either species	Not DE in either species	Conserved (n.s.)	CD4
UBE2D1	0.333795	0	1.04458	0.336955	n.s.	Not DE in either species	Not DE in either species	Conserved (n.s.)	CD4
HDGF	0.623083	0	0.55931	0	n.s.	Not DE in either species	Not DE in either species	Conserved (n.s.)	CD4
RNPS1	-0.664163	0	-0.524421	0	n.s.	Not DE in either species	Not DE in either species	Conserved (n.s.)	CD4
PDIA6	0.381781	0	0.912101	0.0296829	n.s.	Not DE in either species	Not DE in either species	Conserved (n.s.)	CD4
CCT2	0.531033	0	0.655498	0	n.s.	Not DE in either species	Not DE in either species	Conserved (n.s.)	CD4
CERS2	0	0	0.348051	0	n.s.	Not DE in either species	Not DE in either species	Conserved (n.s.)	CD4
TASOR2	-0.466249	0	-0.745642	0	n.s.	Not DE in either species	Not DE in either species	Conserved (n.s.)	CD4
MRGBP	0	0	0.347646	0	n.s.	Not DE in either species	Not DE in either species	Conserved (n.s.)	CD4
RUNDC3B	0.347195	0	0	0	n.s.	Not DE in either species	Not DE in either species	Conserved (n.s.)	CD4
TADA1	0.346852	0	0	0	n.s.	Not DE in either species	Not DE in either species	Conserved (n.s.)	CD4
ADPGK	-0.49167	0	-0.704777	0	n.s.	Not DE in either species	Not DE in either species	Conserved (n.s.)	CD4
FANCI	0	0	0.345889	0	n.s.	Not DE in either species	Not DE in either species	Conserved (n.s.)	CD4
RABGAP1	-0.649465	0	-0.532315	0	n.s.	Not DE in either species	Not DE in either species	Conserved (n.s.)	CD4
JARID2	0.617716	0	0.558894	0	n.s.	Not DE in either species	Not DE in either species	Conserved (n.s.)	CD4
BORA	0.344585	0	0	0	n.s.	Not DE in either species	Not DE in either species	Conserved (n.s.)	CD4
FBXO25	-0.571472	0	-0.60131	0	n.s.	Not DE in either species	Not DE in either species	Conserved (n.s.)	CD4
NIPA1	0	0	0.343272	0	n.s.	Not DE in either species	Not DE in either species	Conserved (n.s.)	CD4
SFSWAP	-0.372136	0	-0.922269	-0.328572	n.s.	Not DE in either species	Not DE in either species	Conserved (n.s.)	CD4
UBE3A	-0.536433	0	-0.639006	0	n.s.	Not DE in either species	Not DE in either species	Conserved (n.s.)	CD4
KLF11	0.640953	0	0.533432	0	n.s.	Not DE in either species	Not DE in either species	Conserved (n.s.)	CD4
RABGEF1	0.341869	0	0	0	n.s.	Not DE in either species	Not DE in either species	Conserved (n.s.)	CD4
ACTN4	0.357626	0	0.954894	0.104426	n.s.	Not DE in either species	Not DE in either species	Conserved (n.s.)	CD4
ACADVL	0.70837	0	0.481526	0	n.s.	Not DE in either species	Not DE in either species	Conserved (n.s.)	CD4
DCAF5	-0.840889	-0.0518949	-0.405552	0	n.s.	Not DE in either species	Not DE in either species	Conserved (n.s.)	CD4
HOMER3	0.340656	0	0	0	n.s.	Not DE in either species	Not DE in either species	Conserved (n.s.)	CD4
GCHFR	0.359767	0	0.946813	0.157679	n.s.	Not DE in either species	Not DE in either species	Conserved (n.s.)	CD4
PSME2	0.355155	0	0.959062	0.119006	n.s.	Not DE in either species	Not DE in either species	Conserved (n.s.)	CD4
RRP7A	0	0	0.340313	0	n.s.	Not DE in either species	Not DE in either species	Conserved (n.s.)	CD4
KLHL18	0	0	0.340085	0	n.s.	Not DE in either species	Not DE in either species	Conserved (n.s.)	CD4
NOL11	-0.806994	-0.183059	-0.421414	0	n.s.	Not DE in either species	Not DE in either species	Conserved (n.s.)	CD4
INTS2	-0.45116	0	-0.753518	0	n.s.	Not DE in either species	Not DE in either species	Conserved (n.s.)	CD4
TTC14	-0.562449	0	-0.602874	0	n.s.	Not DE in either species	Not DE in either species	Conserved (n.s.)	CD4
MORF4L2	0.474284	0	0.714436	0	n.s.	Not DE in either species	Not DE in either species	Conserved (n.s.)	CD4
TMEM205	0.485414	0	0.697423	0	n.s.	Not DE in either species	Not DE in either species	Conserved (n.s.)	CD4
RRAGC	0.372469	0	0.907174	0.0678927	n.s.	Not DE in either species	Not DE in either species	Conserved (n.s.)	CD4
CKAP5	0.361281	0	0.935032	0	n.s.	Not DE in either species	Not DE in either species	Conserved (n.s.)	CD4
IKBKB	-0.573427	0	-0.588674	0	n.s.	Not DE in either species	Not DE in either species	Conserved (n.s.)	CD4
GFUS	0.346345	0	0.974562	0.172487	n.s.	Not DE in either species	Not DE in either species	Conserved (n.s.)	CD4
BTRC	0.337488	0	0	0	n.s.	Not DE in either species	Not DE in either species	Conserved (n.s.)	CD4
CCDC69	-0.503051	0	-0.670164	0	n.s.	Not DE in either species	Not DE in either species	Conserved (n.s.)	CD4
METTL3	-0.636977	0	-0.52803	0	n.s.	Not DE in either species	Not DE in either species	Conserved (n.s.)	CD4
KRI1	-0.660685	0	-0.508873	0	n.s.	Not DE in either species	Not DE in either species	Conserved (n.s.)	CD4
RAB9A	0.479425	0	0.700774	0	n.s.	Not DE in either species	Not DE in either species	Conserved (n.s.)	CD4
TUSC3	0.335148	0	0	0	n.s.	Not DE in either species	Not DE in either species	Conserved (n.s.)	CD4
PRKAB2	-0.567079	0	-0.589011	0	n.s.	Not DE in either species	Not DE in either species	Conserved (n.s.)	CD4
NOP53	-0.374202	0	-0.892382	0	n.s.	Not DE in either species	Not DE in either species	Conserved (n.s.)	CD4
CREBRF	-0.391082	0	-0.853491	-0.0182736	n.s.	Not DE in either species	Not DE in either species	Conserved (n.s.)	CD4
LNPEP	-1.11045	-1.34529	-0.300123	0	n.s.	Not DE in either species	Not DE in either species	Conserved (n.s.)	CD4
ATP6V0A1	0.332194	0	0	0	n.s.	Not DE in either species	Not DE in either species	Conserved (n.s.)	CD4
GLB1	0.554847	0	0.598555	0	n.s.	Not DE in either species	Not DE in either species	Conserved (n.s.)	CD4
CASP8	-0.509347	0	-0.65145	0	n.s.	Not DE in either species	Not DE in either species	Conserved (n.s.)	CD4
GTF3C3	-0.711076	0	-0.466361	0	n.s.	Not DE in either species	Not DE in either species	Conserved (n.s.)	CD4
CNKSR2	0	0	0.331505	0	n.s.	Not DE in either species	Not DE in either species	Conserved (n.s.)	CD4
RASGRP1	-0.822739	-0.0663162	-0.402866	0	n.s.	Not DE in either species	Not DE in either species	Conserved (n.s.)	CD4
RAN	0.490285	0	0.675629	0	n.s.	Not DE in either species	Not DE in either species	Conserved (n.s.)	CD4
CAD	0.331004	0	0	0	n.s.	Not DE in either species	Not DE in either species	Conserved (n.s.)	CD4
DSTYK	-0.87952	-0.00557538	-0.376318	0	n.s.	Not DE in either species	Not DE in either species	Conserved (n.s.)	CD4
KCTD9	0	0	0.330696	0	n.s.	Not DE in either species	Not DE in either species	Conserved (n.s.)	CD4
CEP164	-0.809818	0	-0.408018	0	n.s.	Not DE in either species	Not DE in either species	Conserved (n.s.)	CD4
BRWD3	-0.500313	0	-0.659592	0	n.s.	Not DE in either species	Not DE in either species	Conserved (n.s.)	CD4
VCP	0.658635	0	0.500295	0	n.s.	Not DE in either species	Not DE in either species	Conserved (n.s.)	CD4
GDI1	0	0	0.328905	0	n.s.	Not DE in either species	Not DE in either species	Conserved (n.s.)	CD4
LBH	0.492419	0	0.667736	0	n.s.	Not DE in either species	Not DE in either species	Conserved (n.s.)	CD4
ZNF787	0	0	0.328423	0	n.s.	Not DE in either species	Not DE in either species	Conserved (n.s.)	CD4
HDDC2	0	0	0.328149	0	n.s.	Not DE in either species	Not DE in either species	Conserved (n.s.)	CD4
ZZZ3	-0.558038	0	-0.587446	0	n.s.	Not DE in either species	Not DE in either species	Conserved (n.s.)	CD4
PRKD2	-0.729958	0	-0.448991	0	n.s.	Not DE in either species	Not DE in either species	Conserved (n.s.)	CD4
SLC7A5	0.181264	0	1.80059	2.79611	Human Only	FC > 0 in both	Top right (up in both)	Conserved	CD4
ALOX15	0.326044	0	0	0	n.s.	Not DE in either species	Not DE in either species	Conserved (n.s.)	CD4
DGKZ	-0.508792	0	-0.639853	0	n.s.	Not DE in either species	Not DE in either species	Conserved (n.s.)	CD4
EIF2AK2	0	0	0.325304	0	n.s.	Not DE in either species	Not DE in either species	Conserved (n.s.)	CD4
CCNT2	-0.402554	0	-0.808082	0	n.s.	Not DE in either species	Not DE in either species	Conserved (n.s.)	CD4
CYRIB	0.446549	0	0.726276	0	n.s.	Not DE in either species	Not DE in either species	Conserved (n.s.)	CD4
PCGF5	-0.516537	0	-0.625048	0	n.s.	Not DE in either species	Not DE in either species	Conserved (n.s.)	CD4
CELF2	-0.460774	0	-0.700486	0	n.s.	Not DE in either species	Not DE in either species	Conserved (n.s.)	CD4
CCDC88C	-0.289302	0	-1.11515	-0.457169	n.s.	Not DE in either species	Not DE in either species	Conserved (n.s.)	CD4
TCAIM	0.322329	0	0	0	n.s.	Not DE in either species	Not DE in either species	Conserved (n.s.)	CD4
CYHR1	0.322041	0	0	0	n.s.	Not DE in either species	Not DE in either species	Conserved (n.s.)	CD4
MTERF3	0.321962	0	0	0	n.s.	Not DE in either species	Not DE in either species	Conserved (n.s.)	CD4
GOLT1B	0	0	0.32195	0	n.s.	Not DE in either species	Not DE in either species	Conserved (n.s.)	CD4
EIF6	0.248854	0	1.29187	1.83024	n.s.	Not DE in either species	Not DE in either species	Conserved (n.s.)	CD4
SYAP1	0.442233	0	0.726091	0	n.s.	Not DE in either species	Not DE in either species	Conserved (n.s.)	CD4
SMYD2	-0.728547	0	-0.440697	0	n.s.	Not DE in either species	Not DE in either species	Conserved (n.s.)	CD4
NDUFS7	0.38198	0	0.84019	0.0471991	n.s.	Not DE in either species	Not DE in either species	Conserved (n.s.)	CD4
DGKI	0.320745	0	0	0	n.s.	Not DE in either species	Not DE in either species	Conserved (n.s.)	CD4
ZDHHC21	0	0	0.320516	0	n.s.	Not DE in either species	Not DE in either species	Conserved (n.s.)	CD4
C5orf15	0	0	0.320392	0	n.s.	Not DE in either species	Not DE in either species	Conserved (n.s.)	CD4
KAT6A	-0.441295	0	-0.725784	0	n.s.	Not DE in either species	Not DE in either species	Conserved (n.s.)	CD4
PLEKHA3	0.626611	0	0.510932	0	n.s.	Not DE in either species	Not DE in either species	Conserved (n.s.)	CD4
SF1	-0.27439	0	-1.16645	-0.745442	n.s.	Not DE in either species	Not DE in either species	Conserved (n.s.)	CD4
PYCR3	0.3199	0	0	0	n.s.	Not DE in either species	Not DE in either species	Conserved (n.s.)	CD4
SNX17	0	0	0.319854	0	n.s.	Not DE in either species	Not DE in either species	Conserved (n.s.)	CD4
ADTRP	0	0	0.319708	0	n.s.	Not DE in either species	Not DE in either species	Conserved (n.s.)	CD4
PSMD4	0.473506	0	0.673804	0	n.s.	Not DE in either species	Not DE in either species	Conserved (n.s.)	CD4
HOXB2	0	0	0.31824	0	n.s.	Not DE in either species	Not DE in either species	Conserved (n.s.)	CD4
PCNX4	0.43015	0	0.7391	0	n.s.	Not DE in either species	Not DE in either species	Conserved (n.s.)	CD4
PTCD3	-0.59933	0	-0.530329	0	n.s.	Not DE in either species	Not DE in either species	Conserved (n.s.)	CD4
ARID3A	0.587689	0	0.540285	0	n.s.	Not DE in either species	Not DE in either species	Conserved (n.s.)	CD4
CMTR2	0	0	0.317073	0	n.s.	Not DE in either species	Not DE in either species	Conserved (n.s.)	CD4
DCAF1	-0.473558	0	-0.668954	0	n.s.	Not DE in either species	Not DE in either species	Conserved (n.s.)	CD4
CSTF1	-1.08931	-0.654239	-0.290776	0	n.s.	Not DE in either species	Not DE in either species	Conserved (n.s.)	CD4
SLC16A1	0.290534	0	1.08951	0.415383	n.s.	Not DE in either species	Not DE in either species	Conserved (n.s.)	CD4
MAF1	0	0	0.315989	0	n.s.	Not DE in either species	Not DE in either species	Conserved (n.s.)	CD4
STK17B	1.10007	5.52484	0.287129	0	Canine Only	FC > 0 in both	Top right (up in both)	Conserved	CD4
MEF2D	0	0	0.315798	0	n.s.	Not DE in either species	Not DE in either species	Conserved (n.s.)	CD4
SYNE1	-0.33359	0	-0.944244	-0.303267	n.s.	Not DE in either species	Not DE in either species	Conserved (n.s.)	CD4
RESF1	-0.66928	0	-0.469884	0	n.s.	Not DE in either species	Not DE in either species	Conserved (n.s.)	CD4
ZNF274	-0.165216	0	-1.90283	-3.16497	Human Only	FC < 0 in both	Bottom left (down in both)	Conserved	CD4
VMP1	0.301523	0	1.04075	0.331605	n.s.	Not DE in either species	Not DE in either species	Conserved (n.s.)	CD4
ZMAT3	0	0	0.313317	0	n.s.	Not DE in either species	Not DE in either species	Conserved (n.s.)	CD4
TTC5	0	0	0.313195	0	n.s.	Not DE in either species	Not DE in either species	Conserved (n.s.)	CD4
VPS13A	-0.474702	0	-0.659758	0	n.s.	Not DE in either species	Not DE in either species	Conserved (n.s.)	CD4
OSBPL1A	0.312568	0	0	0	n.s.	Not DE in either species	Not DE in either species	Conserved (n.s.)	CD4
ITPKB	-0.256167	0	-1.21925	-0.536084	n.s.	Not DE in either species	Not DE in either species	Conserved (n.s.)	CD4
BNIP1	-0.494527	0	-0.631194	0	n.s.	Not DE in either species	Not DE in either species	Conserved (n.s.)	CD4
MGMT	0	0	0.311893	0	n.s.	Not DE in either species	Not DE in either species	Conserved (n.s.)	CD4
ST8SIA4	0.644137	0	0.484013	0	n.s.	Not DE in either species	Not DE in either species	Conserved (n.s.)	CD4
PLXND1	0	0	0.311677	0	n.s.	Not DE in either species	Not DE in either species	Conserved (n.s.)	CD4
CDC34	0.26742	0	1.16427	0.673366	n.s.	Not DE in either species	Not DE in either species	Conserved (n.s.)	CD4
ERCC4	-0.592051	0	-0.525785	0	n.s.	Not DE in either species	Not DE in either species	Conserved (n.s.)	CD4
CISD2	0.34368	0	0.9056	0.23219	n.s.	Not DE in either species	Not DE in either species	Conserved (n.s.)	CD4
CHCHD7	0.914556	0.05673	0.340286	0	n.s.	Not DE in either species	Not DE in either species	Conserved (n.s.)	CD4
PEX1	-0.64424	0	-0.482642	0	n.s.	Not DE in either species	Not DE in either species	Conserved (n.s.)	CD4
MAX	-0.490697	0	-0.631962	0	n.s.	Not DE in either species	Not DE in either species	Conserved (n.s.)	CD4
NSUN3	-0.397812	0	-0.778692	0	n.s.	Not DE in either species	Not DE in either species	Conserved (n.s.)	CD4
KLRG1	0.652713	0	0.474543	0	n.s.	Not DE in either species	Not DE in either species	Conserved (n.s.)	CD4
GK5	-0.53755	0	-0.576147	0	n.s.	Not DE in either species	Not DE in either species	Conserved (n.s.)	CD4
ATP5F1C	0.448014	0	0.691229	0	n.s.	Not DE in either species	Not DE in either species	Conserved (n.s.)	CD4
NPDC1	-0.777974	0	-0.39805	0	n.s.	Not DE in either species	Not DE in either species	Conserved (n.s.)	CD4
ATP6AP2	1.07758	1.88835	0.287292	0	n.s.	Not DE in either species	Not DE in either species	Conserved (n.s.)	CD4
SCAMP2	0	0	0.309514	0	n.s.	Not DE in either species	Not DE in either species	Conserved (n.s.)	CD4
POLR3E	-0.355847	0	-0.868948	0	n.s.	Not DE in either species	Not DE in either species	Conserved (n.s.)	CD4
SNRNP40	0.333017	0	0.925834	0.130043	n.s.	Not DE in either species	Not DE in either species	Conserved (n.s.)	CD4
HERC1	-0.578904	0	-0.527907	0	n.s.	Not DE in either species	Not DE in either species	Conserved (n.s.)	CD4
CCNT1	-0.679721	0	-0.449585	0	n.s.	Not DE in either species	Not DE in either species	Conserved (n.s.)	CD4
HELQ	-0.622476	0	-0.490876	0	n.s.	Not DE in either species	Not DE in either species	Conserved (n.s.)	CD4
ELK4	-0.397426	0	-0.768571	0	n.s.	Not DE in either species	Not DE in either species	Conserved (n.s.)	CD4
TOP1	0.312422	0	0.977422	0.658738	n.s.	Not DE in either species	Not DE in either species	Conserved (n.s.)	CD4
TRIB2	-0.864438	-0.115185	-0.352874	0	n.s.	Not DE in either species	Not DE in either species	Conserved (n.s.)	CD4
ACER3	0	0	0.304852	0	n.s.	Not DE in either species	Not DE in either species	Conserved (n.s.)	CD4
PPP1R18	0.304874	0	0.999265	0.331605	n.s.	Not DE in either species	Not DE in either species	Conserved (n.s.)	CD4
ZNF777	-0.610534	0	-0.498715	0	n.s.	Not DE in either species	Not DE in either species	Conserved (n.s.)	CD4
ADRM1	0.577701	0	0.526916	0	n.s.	Not DE in either species	Not DE in either species	Conserved (n.s.)	CD4
SMG6	-0.398434	0	-0.76398	0	n.s.	Not DE in either species	Not DE in either species	Conserved (n.s.)	CD4
TARBP2	0.304028	0	0	0	n.s.	Not DE in either species	Not DE in either species	Conserved (n.s.)	CD4
RPN2	0.690886	0	0.439206	0	n.s.	Not DE in either species	Not DE in either species	Conserved (n.s.)	CD4
ZNF414	-0.326445	0	-0.929297	-0.0218642	n.s.	Not DE in either species	Not DE in either species	Conserved (n.s.)	CD4
CD58	0.203307	0	1.49201	1.37642	n.s.	Not DE in either species	Not DE in either species	Conserved (n.s.)	CD4
CHCHD2	0.548516	0	0.55278	0	n.s.	Not DE in either species	Not DE in either species	Conserved (n.s.)	CD4
ZNF789	-0.376715	0	-0.804492	0	n.s.	Not DE in either species	Not DE in either species	Conserved (n.s.)	CD4
TRPM7	-0.510547	0	-0.593575	0	n.s.	Not DE in either species	Not DE in either species	Conserved (n.s.)	CD4
ARPC5	0.251575	0	1.20445	0.464153	n.s.	Not DE in either species	Not DE in either species	Conserved (n.s.)	CD4
TRMT6	0.32848	0	0.922012	0	n.s.	Not DE in either species	Not DE in either species	Conserved (n.s.)	CD4
SNAP29	0	0	0.302617	0	n.s.	Not DE in either species	Not DE in either species	Conserved (n.s.)	CD4
ATP5F1B	0.353376	0	0.8555	0.0493224	n.s.	Not DE in either species	Not DE in either species	Conserved (n.s.)	CD4
ALDH9A1	0.258355	0	1.16975	0.464479	n.s.	Not DE in either species	Not DE in either species	Conserved (n.s.)	CD4
C14H1orf35	0.301759	0	0	0	n.s.	Not DE in either species	Not DE in either species	Conserved (n.s.)	CD4
RARRES2	0.30135	0	0	0	n.s.	Not DE in either species	Not DE in either species	Conserved (n.s.)	CD4
STAM2	0.300726	0	0	0	n.s.	Not DE in either species	Not DE in either species	Conserved (n.s.)	CD4
TRNT1	-0.442539	0	-0.678946	0	n.s.	Not DE in either species	Not DE in either species	Conserved (n.s.)	CD4
LRWD1	0.299891	0	0	0	n.s.	Not DE in either species	Not DE in either species	Conserved (n.s.)	CD4
C9orf85	0	0	0.29934	0	n.s.	Not DE in either species	Not DE in either species	Conserved (n.s.)	CD4
NFIC	-0.558184	0	-0.535101	0	n.s.	Not DE in either species	Not DE in either species	Conserved (n.s.)	CD4
TXNRD2	0.298345	0	0	0	n.s.	Not DE in either species	Not DE in either species	Conserved (n.s.)	CD4
ADAT1	-0.512172	0	-0.581167	0	n.s.	Not DE in either species	Not DE in either species	Conserved (n.s.)	CD4
FAM118B	0.297606	0	0	0	n.s.	Not DE in either species	Not DE in either species	Conserved (n.s.)	CD4
BTG1	0.52426	0	0.567448	0	n.s.	Not DE in either species	Not DE in either species	Conserved (n.s.)	CD4
SNAPC5	0	0	0.297422	0	n.s.	Not DE in either species	Not DE in either species	Conserved (n.s.)	CD4
TSN	-0.404424	0	-0.735027	0	n.s.	Not DE in either species	Not DE in either species	Conserved (n.s.)	CD4
ATL2	-0.40492	0	-0.733303	0	n.s.	Not DE in either species	Not DE in either species	Conserved (n.s.)	CD4
UXS1	0	0	0.296609	0	n.s.	Not DE in either species	Not DE in either species	Conserved (n.s.)	CD4
UCHL3	0.419745	0	0.705202	0	n.s.	Not DE in either species	Not DE in either species	Conserved (n.s.)	CD4
AHNAK	-0.503507	0	-0.586654	0	n.s.	Not DE in either species	Not DE in either species	Conserved (n.s.)	CD4
PSMC4	0.343135	0	0.860663	0.0429097	n.s.	Not DE in either species	Not DE in either species	Conserved (n.s.)	CD4
STAT3	0.838988	0.52383	0.351976	0	n.s.	Not DE in either species	Not DE in either species	Conserved (n.s.)	CD4
EIPR1	0.863387	0.248863	0.341845	0	n.s.	Not DE in either species	Not DE in either species	Conserved (n.s.)	CD4
IKBKG	0	0	0.295118	0	n.s.	Not DE in either species	Not DE in either species	Conserved (n.s.)	CD4
KAT6B	-0.369738	0	-0.79784	0	n.s.	Not DE in either species	Not DE in either species	Conserved (n.s.)	CD4
ANXA1	0.685264	0	0.430063	0	n.s.	Not DE in either species	Not DE in either species	Conserved (n.s.)	CD4
TBCK	-0.537378	0	-0.548156	0	n.s.	Not DE in either species	Not DE in either species	Conserved (n.s.)	CD4
TOR3A	0	0	0.294322	0	n.s.	Not DE in either species	Not DE in either species	Conserved (n.s.)	CD4
ARFRP1	0.77436	0	0.379058	0	n.s.	Not DE in either species	Not DE in either species	Conserved (n.s.)	CD4
GPRIN3	0	0	0.293472	0	n.s.	Not DE in either species	Not DE in either species	Conserved (n.s.)	CD4
CLTC	0.750355	0	0.390776	0	n.s.	Not DE in either species	Not DE in either species	Conserved (n.s.)	CD4
SOS2	-0.789264	-0.222251	-0.371342	0	n.s.	Not DE in either species	Not DE in either species	Conserved (n.s.)	CD4
PORCN	0.292857	0	0	0	n.s.	Not DE in either species	Not DE in either species	Conserved (n.s.)	CD4
GCH1	0	0	0.29224	0	n.s.	Not DE in either species	Not DE in either species	Conserved (n.s.)	CD4
PPP2R1B	0	0	0.292029	0	n.s.	Not DE in either species	Not DE in either species	Conserved (n.s.)	CD4
TRMT1	-0.469778	0	-0.619524	0	n.s.	Not DE in either species	Not DE in either species	Conserved (n.s.)	CD4
SYNGR2	0.472313	0	0.615262	0	n.s.	Not DE in either species	Not DE in either species	Conserved (n.s.)	CD4
S1PR4	0	0	0.2901	0	n.s.	Not DE in either species	Not DE in either species	Conserved (n.s.)	CD4
ADGRE5	1.15495	1.75488	0.251099	0	n.s.	Not DE in either species	Not DE in either species	Conserved (n.s.)	CD4
CNOT1	-0.206734	0	-1.40246	-1.11474	n.s.	Not DE in either species	Not DE in either species	Conserved (n.s.)	CD4
ARFGAP3	0.892883	0.29639	0.324369	0	n.s.	Not DE in either species	Not DE in either species	Conserved (n.s.)	CD4
DLA-DMA	0.288849	0	0	0	n.s.	Not DE in either species	Not DE in either species	Conserved (n.s.)	CD4
HMGB2	0.912317	0.836531	0.316017	0	n.s.	Not DE in either species	Not DE in either species	Conserved (n.s.)	CD4
MLH3	-0.372299	0	-0.774148	0	n.s.	Not DE in either species	Not DE in either species	Conserved (n.s.)	CD4
MAP9	0	0	0.28812	0	n.s.	Not DE in either species	Not DE in either species	Conserved (n.s.)	CD4
MTERF1	-1.10101	-0.224299	-0.261651	0	n.s.	Not DE in either species	Not DE in either species	Conserved (n.s.)	CD4
VPS13C	-0.536201	0	-0.537252	0	n.s.	Not DE in either species	Not DE in either species	Conserved (n.s.)	CD4
CDC42SE2	-0.43034	0	-0.669316	0	n.s.	Not DE in either species	Not DE in either species	Conserved (n.s.)	CD4
DCTN3	0.526104	0	0.54673	0	n.s.	Not DE in either species	Not DE in either species	Conserved (n.s.)	CD4
CPNE7	0.0802362	0	3.58341	10.1376	Human Only	FC > 0 in both	Top right (up in both)	Conserved	CD4
PRCP	0.336915	0	0.852638	0	n.s.	Not DE in either species	Not DE in either species	Conserved (n.s.)	CD4
SCG5	0.286997	0	0	0	n.s.	Not DE in either species	Not DE in either species	Conserved (n.s.)	CD4
MSH3	-0.875701	-0.178784	-0.327701	0	n.s.	Not DE in either species	Not DE in either species	Conserved (n.s.)	CD4
TTC19	-0.861879	0	-0.332719	0	n.s.	Not DE in either species	Not DE in either species	Conserved (n.s.)	CD4
RUFY2	-0.301124	0	-0.950291	-0.00868269	n.s.	Not DE in either species	Not DE in either species	Conserved (n.s.)	CD4
MPRIP	-0.400029	0	-0.713328	0	n.s.	Not DE in either species	Not DE in either species	Conserved (n.s.)	CD4
TRMT2A	0.636259	0	0.448393	0	n.s.	Not DE in either species	Not DE in either species	Conserved (n.s.)	CD4
MRPL40	0.404819	0	0.703851	0	n.s.	Not DE in either species	Not DE in either species	Conserved (n.s.)	CD4
ZBTB40	-0.280535	0	-1.01559	-0.0162886	n.s.	Not DE in either species	Not DE in either species	Conserved (n.s.)	CD4
CNOT7	-0.520047	0	-0.547648	0	n.s.	Not DE in either species	Not DE in either species	Conserved (n.s.)	CD4
FBXO22	0	0	0.284782	0	n.s.	Not DE in either species	Not DE in either species	Conserved (n.s.)	CD4
SAP30	0.329959	0	0.861849	0	n.s.	Not DE in either species	Not DE in either species	Conserved (n.s.)	CD4
RPP40	0.284203	0	0	0	n.s.	Not DE in either species	Not DE in either species	Conserved (n.s.)	CD4
ATP5F1D	0.931162	1.42541	0.305033	0	n.s.	Not DE in either species	Not DE in either species	Conserved (n.s.)	CD4
SIL1	1.1813	1.17297	0.240202	0	n.s.	Not DE in either species	Not DE in either species	Conserved (n.s.)	CD4
SNX15	-0.550593	0	-0.515148	0	n.s.	Not DE in either species	Not DE in either species	Conserved (n.s.)	CD4
ABCD3	0	0	0.283528	0	n.s.	Not DE in either species	Not DE in either species	Conserved (n.s.)	CD4
RINL	0	0	0.283518	0	n.s.	Not DE in either species	Not DE in either species	Conserved (n.s.)	CD4
ZDHHC6	-0.342242	0	-0.828394	0	n.s.	Not DE in either species	Not DE in either species	Conserved (n.s.)	CD4
MUTYH	-0.524037	0	-0.540931	0	n.s.	Not DE in either species	Not DE in either species	Conserved (n.s.)	CD4
MRPS27	-0.472032	0	-0.600249	0	n.s.	Not DE in either species	Not DE in either species	Conserved (n.s.)	CD4
CFAP97	-0.538646	0	-0.525492	0	n.s.	Not DE in either species	Not DE in either species	Conserved (n.s.)	CD4
MTLN	0	0	0.282977	0	n.s.	Not DE in either species	Not DE in either species	Conserved (n.s.)	CD4
USP53	-0.441422	0	-0.641015	0	n.s.	Not DE in either species	Not DE in either species	Conserved (n.s.)	CD4
SPIN1	0.46196	0	0.612121	0	n.s.	Not DE in either species	Not DE in either species	Conserved (n.s.)	CD4
POLR1H	0.302959	0	0.932931	0.262305	n.s.	Not DE in either species	Not DE in either species	Conserved (n.s.)	CD4
ZBTB17	0	0	0.282631	0	n.s.	Not DE in either species	Not DE in either species	Conserved (n.s.)	CD4
ZNF236	-0.360472	0	-0.782839	0	n.s.	Not DE in either species	Not DE in either species	Conserved (n.s.)	CD4
OGFRL1	0	0	0.282113	0	n.s.	Not DE in either species	Not DE in either species	Conserved (n.s.)	CD4
ATXN7L3	-0.671343	0	-0.419923	0	n.s.	Not DE in either species	Not DE in either species	Conserved (n.s.)	CD4
RPL22	-0.389053	0	-0.724537	0	n.s.	Not DE in either species	Not DE in either species	Conserved (n.s.)	CD4
IL15	0.281644	0	0	0	n.s.	Not DE in either species	Not DE in either species	Conserved (n.s.)	CD4
PLA2G15	0.281406	0	0	0	n.s.	Not DE in either species	Not DE in either species	Conserved (n.s.)	CD4
BLZF1	0.589393	0	0.476534	0	n.s.	Not DE in either species	Not DE in either species	Conserved (n.s.)	CD4
LPCAT1	0	0	0.280649	0	n.s.	Not DE in either species	Not DE in either species	Conserved (n.s.)	CD4
RRNAD1	0.280418	0	0	0	n.s.	Not DE in either species	Not DE in either species	Conserved (n.s.)	CD4
CRYBG1	-0.513306	0	-0.545847	0	n.s.	Not DE in either species	Not DE in either species	Conserved (n.s.)	CD4
SLC25A38	0	0	0.279664	0	n.s.	Not DE in either species	Not DE in either species	Conserved (n.s.)	CD4
ARHGAP30	-0.388081	0	-0.720232	0	n.s.	Not DE in either species	Not DE in either species	Conserved (n.s.)	CD4
MIDEAS	-0.887456	0	-0.31473	0	n.s.	Not DE in either species	Not DE in either species	Conserved (n.s.)	CD4
SDHC	0.412171	0	0.676891	0	n.s.	Not DE in either species	Not DE in either species	Conserved (n.s.)	CD4
CREBBP	-0.47421	0	-0.587801	0	n.s.	Not DE in either species	Not DE in either species	Conserved (n.s.)	CD4
DNAJB6	0.488163	0	0.570885	0	n.s.	Not DE in either species	Not DE in either species	Conserved (n.s.)	CD4
VPS37A	0.437852	0	0.636332	0	n.s.	Not DE in either species	Not DE in either species	Conserved (n.s.)	CD4
MED13L	-0.324669	0	-0.857464	-0.0706151	n.s.	Not DE in either species	Not DE in either species	Conserved (n.s.)	CD4
COMMD2	-0.328787	0	-0.845977	0	n.s.	Not DE in either species	Not DE in either species	Conserved (n.s.)	CD4
EIF4A3	0.127898	0	2.16687	12.2267	Human Only	FC > 0 in both	Top right (up in both)	Conserved	CD4
MDH1	0.322142	0	0.858838	0.0419566	n.s.	Not DE in either species	Not DE in either species	Conserved (n.s.)	CD4
MRPL32	0.364197	0	0.759631	0	n.s.	Not DE in either species	Not DE in either species	Conserved (n.s.)	CD4
PSMD13	0.384742	0	0.717403	0	n.s.	Not DE in either species	Not DE in either species	Conserved (n.s.)	CD4
POLH	0	0	0.275582	0	n.s.	Not DE in either species	Not DE in either species	Conserved (n.s.)	CD4
CEP104	-1.12055	-0.302927	-0.245616	0	n.s.	Not DE in either species	Not DE in either species	Conserved (n.s.)	CD4
YTHDC1	-0.395898	0	-0.694379	0	n.s.	Not DE in either species	Not DE in either species	Conserved (n.s.)	CD4
TSC2	-0.349293	0	-0.786979	0	n.s.	Not DE in either species	Not DE in either species	Conserved (n.s.)	CD4
SLC6A6	1.06634	2.15155	0.257764	0	Canine Only	FC > 0 in both	Top right (up in both)	Conserved	CD4
PLEKHA8	0.274673	0	0	0	n.s.	Not DE in either species	Not DE in either species	Conserved (n.s.)	CD4
TTC31	-0.410027	0	-0.669428	0	n.s.	Not DE in either species	Not DE in either species	Conserved (n.s.)	CD4
INTS10	-0.69114	0	-0.39713	0	n.s.	Not DE in either species	Not DE in either species	Conserved (n.s.)	CD4
RREB1	-0.406327	0	-0.675495	0	n.s.	Not DE in either species	Not DE in either species	Conserved (n.s.)	CD4
BTG3	0	0	0.274426	0	n.s.	Not DE in either species	Not DE in either species	Conserved (n.s.)	CD4
IFFO2	0	0	0.274267	0	n.s.	Not DE in either species	Not DE in either species	Conserved (n.s.)	CD4
CCDC47	0.333463	0	0.821522	0	n.s.	Not DE in either species	Not DE in either species	Conserved (n.s.)	CD4
KDM1A	-0.248377	0	-1.10214	-0.622823	n.s.	Not DE in either species	Not DE in either species	Conserved (n.s.)	CD4
ERP44	0.651844	0	0.419903	0	n.s.	Not DE in either species	Not DE in either species	Conserved (n.s.)	CD4
MANEA	0.649193	0	0.421233	0	n.s.	Not DE in either species	Not DE in either species	Conserved (n.s.)	CD4
RIPK3	0.273183	0	0	0	n.s.	Not DE in either species	Not DE in either species	Conserved (n.s.)	CD4
RAB35	0.329241	0	0.829174	0	n.s.	Not DE in either species	Not DE in either species	Conserved (n.s.)	CD4
TRUB2	0	0	0.272988	0	n.s.	Not DE in either species	Not DE in either species	Conserved (n.s.)	CD4
TBC1D5	-0.672073	0	-0.404837	0	n.s.	Not DE in either species	Not DE in either species	Conserved (n.s.)	CD4
WDR54	0	0	0.271993	0	n.s.	Not DE in either species	Not DE in either species	Conserved (n.s.)	CD4
GNPAT	-0.413379	0	-0.657792	0	n.s.	Not DE in either species	Not DE in either species	Conserved (n.s.)	CD4
LIX1L	0	0	0.270844	0	n.s.	Not DE in either species	Not DE in either species	Conserved (n.s.)	CD4
NDUFB7	0.496116	0	0.545826	0	n.s.	Not DE in either species	Not DE in either species	Conserved (n.s.)	CD4
KANSL2	-0.562901	0	-0.481066	0	n.s.	Not DE in either species	Not DE in either species	Conserved (n.s.)	CD4
EEF1A1	-0.324959	0	-0.833071	0	n.s.	Not DE in either species	Not DE in either species	Conserved (n.s.)	CD4
CDK5RAP2	-0.542048	0	-0.499262	0	n.s.	Not DE in either species	Not DE in either species	Conserved (n.s.)	CD4
CNPY3	0.616735	0	0.438678	0	n.s.	Not DE in either species	Not DE in either species	Conserved (n.s.)	CD4
GNA12	0	0	0.270308	0	n.s.	Not DE in either species	Not DE in either species	Conserved (n.s.)	CD4
STAG1	-0.425168	0	-0.63511	0	n.s.	Not DE in either species	Not DE in either species	Conserved (n.s.)	CD4
ROCK2	0.36469	0	0.73857	0	n.s.	Not DE in either species	Not DE in either species	Conserved (n.s.)	CD4
NT5C3B	0	0	0.269263	0	n.s.	Not DE in either species	Not DE in either species	Conserved (n.s.)	CD4
TMED3	0.899985	0.331209	0.299162	0	n.s.	Not DE in either species	Not DE in either species	Conserved (n.s.)	CD4
TXNDC17	0.186161	0	1.44535	2.99221	Human Only	FC > 0 in both	Top right (up in both)	Conserved	CD4
IARS1	-0.50623	0	-0.530932	0	n.s.	Not DE in either species	Not DE in either species	Conserved (n.s.)	CD4
SH3BGRL3	0.4887	0	0.549966	0	n.s.	Not DE in either species	Not DE in either species	Conserved (n.s.)	CD4
ROMO1	0	0	0.268696	0	n.s.	Not DE in either species	Not DE in either species	Conserved (n.s.)	CD4
MTREX	-0.350795	0	-0.765226	0	n.s.	Not DE in either species	Not DE in either species	Conserved (n.s.)	CD4
IGSF8	0	0	0.268305	0	n.s.	Not DE in either species	Not DE in either species	Conserved (n.s.)	CD4
TBCE	0.268075	0	0	0	n.s.	Not DE in either species	Not DE in either species	Conserved (n.s.)	CD4
EXOSC2	-0.688804	0	-0.389047	0	n.s.	Not DE in either species	Not DE in either species	Conserved (n.s.)	CD4
TMEM179B	0.283572	0	0.944837	0.495934	n.s.	Not DE in either species	Not DE in either species	Conserved (n.s.)	CD4
SEMA4D	-0.620302	0	-0.43172	0	n.s.	Not DE in either species	Not DE in either species	Conserved (n.s.)	CD4
TMEM59	0.328964	0	0.813544	0.0581138	n.s.	Not DE in either species	Not DE in either species	Conserved (n.s.)	CD4
LETMD1	-0.340769	0	-0.785338	0	n.s.	Not DE in either species	Not DE in either species	Conserved (n.s.)	CD4
MIEN1	0.408759	0	0.654231	0	n.s.	Not DE in either species	Not DE in either species	Conserved (n.s.)	CD4
WDR90	0.2672	0	0	0	n.s.	Not DE in either species	Not DE in either species	Conserved (n.s.)	CD4
PCBD1	0.208467	0	1.28077	0.826031	n.s.	Not DE in either species	Not DE in either species	Conserved (n.s.)	CD4
ALG2	-1.5708	-2.07255	-0.169503	0	Canine Only	FC < 0 in both	Bottom left (down in both)	Conserved	CD4
ANKLE2	-0.519646	0	-0.512275	0	n.s.	Not DE in either species	Not DE in either species	Conserved (n.s.)	CD4
DEDD2	0	0	0.266072	0	n.s.	Not DE in either species	Not DE in either species	Conserved (n.s.)	CD4
GON7	0.281286	0	0.945385	0.0236953	n.s.	Not DE in either species	Not DE in either species	Conserved (n.s.)	CD4
NDUFB11	0.934689	0.544081	0.28446	0	n.s.	Not DE in either species	Not DE in either species	Conserved (n.s.)	CD4
SETDB1	-0.384979	0	-0.690312	0	n.s.	Not DE in either species	Not DE in either species	Conserved (n.s.)	CD4
SRM	0.604838	0	0.439112	0	n.s.	Not DE in either species	Not DE in either species	Conserved (n.s.)	CD4
ASAH1	0	0	0.265073	0	n.s.	Not DE in either species	Not DE in either species	Conserved (n.s.)	CD4
SESN3	-0.36528	0	-0.724403	0	n.s.	Not DE in either species	Not DE in either species	Conserved (n.s.)	CD4
CHCHD5	0.454078	0	0.582714	0	n.s.	Not DE in either species	Not DE in either species	Conserved (n.s.)	CD4
LCP1	0.741148	0.0578065	0.356021	0	n.s.	Not DE in either species	Not DE in either species	Conserved (n.s.)	CD4
CDK5	0.263847	0	0	0	n.s.	Not DE in either species	Not DE in either species	Conserved (n.s.)	CD4
PHB2	-1.04298	0	-0.252831	0	n.s.	Not DE in either species	Not DE in either species	Conserved (n.s.)	CD4
RAP2A	0.263645	0	0	0	n.s.	Not DE in either species	Not DE in either species	Conserved (n.s.)	CD4
C11H5orf15	0.263225	0	0	0	n.s.	Not DE in either species	Not DE in either species	Conserved (n.s.)	CD4
EPG5	-0.300256	0	-0.876231	0	n.s.	Not DE in either species	Not DE in either species	Conserved (n.s.)	CD4
DNAJC11	-0.189652	0	-1.38703	-1.23958	n.s.	Not DE in either species	Not DE in either species	Conserved (n.s.)	CD4
CSAD	-0.458699	0	-0.572785	0	n.s.	Not DE in either species	Not DE in either species	Conserved (n.s.)	CD4
NDUFB8	0.605889	0	0.433159	0	n.s.	Not DE in either species	Not DE in either species	Conserved (n.s.)	CD4
NSD1	-0.39644	0	-0.661103	0	n.s.	Not DE in either species	Not DE in either species	Conserved (n.s.)	CD4
YIPF2	0.84121	0	0.311286	0	n.s.	Not DE in either species	Not DE in either species	Conserved (n.s.)	CD4
JAKMIP1	1.55562	2.07233	0.168269	0	Canine Only	FC > 0 in both	Top right (up in both)	Conserved	CD4
R3HDM2	-0.280738	0	-0.931633	-0.195951	n.s.	Not DE in either species	Not DE in either species	Conserved (n.s.)	CD4
TUT4	-0.416176	0	-0.628387	0	n.s.	Not DE in either species	Not DE in either species	Conserved (n.s.)	CD4
RELL1	1.94962	2.77234	0.134051	0	Canine Only	FC > 0 in both	Top right (up in both)	Conserved	CD4
WEE1	0.454384	0	0.574855	0	n.s.	Not DE in either species	Not DE in either species	Conserved (n.s.)	CD4
TP53INP1	0	0	0.261064	0	n.s.	Not DE in either species	Not DE in either species	Conserved (n.s.)	CD4
FAM50A	0.436608	0	0.597262	0	n.s.	Not DE in either species	Not DE in either species	Conserved (n.s.)	CD4
MRTFA	-0.834058	0	-0.31202	0	n.s.	Not DE in either species	Not DE in either species	Conserved (n.s.)	CD4
CHMP1A	0	0	0.259825	0	n.s.	Not DE in either species	Not DE in either species	Conserved (n.s.)	CD4
FBXW7	-0.738195	0	-0.351581	0	n.s.	Not DE in either species	Not DE in either species	Conserved (n.s.)	CD4
GGCX	0.426211	0	0.608811	0	n.s.	Not DE in either species	Not DE in either species	Conserved (n.s.)	CD4
P4HTM	0.784736	0	0.330434	0	n.s.	Not DE in either species	Not DE in either species	Conserved (n.s.)	CD4
C1orf35	0	0	0.25919	0	n.s.	Not DE in either species	Not DE in either species	Conserved (n.s.)	CD4
EPHB6	-0.237758	0	-1.08997	-0.091493	n.s.	Not DE in either species	Not DE in either species	Conserved (n.s.)	CD4
GLRX3	0.379719	0	0.682375	0	n.s.	Not DE in either species	Not DE in either species	Conserved (n.s.)	CD4
IL12RB1	0	0	0.259051	0	n.s.	Not DE in either species	Not DE in either species	Conserved (n.s.)	CD4
RPL22L1	0.53903	0	0.480273	0	n.s.	Not DE in either species	Not DE in either species	Conserved (n.s.)	CD4
SLC25A13	-0.357688	0	-0.722933	0	n.s.	Not DE in either species	Not DE in either species	Conserved (n.s.)	CD4
DCK	0	0	0.25856	0	n.s.	Not DE in either species	Not DE in either species	Conserved (n.s.)	CD4
CHD8	-0.281748	0	-0.917267	-0.0554131	n.s.	Not DE in either species	Not DE in either species	Conserved (n.s.)	CD4
CHD3	-0.507841	0	-0.508889	0	n.s.	Not DE in either species	Not DE in either species	Conserved (n.s.)	CD4
INPP5D	-0.267458	0	-0.966111	-0.0576182	n.s.	Not DE in either species	Not DE in either species	Conserved (n.s.)	CD4
TMEM43	0	0	0.257969	0	n.s.	Not DE in either species	Not DE in either species	Conserved (n.s.)	CD4
VSIR	-0.843318	0	-0.305852	0	n.s.	Not DE in either species	Not DE in either species	Conserved (n.s.)	CD4
ECD	-0.269267	0	-0.957689	-0.103527	n.s.	Not DE in either species	Not DE in either species	Conserved (n.s.)	CD4
STT3B	-0.427064	0	-0.602769	0	n.s.	Not DE in either species	Not DE in either species	Conserved (n.s.)	CD4
CPLANE2	0.257325	0	0	0	n.s.	Not DE in either species	Not DE in either species	Conserved (n.s.)	CD4
KDM4B	0	0	0.25712	0	n.s.	Not DE in either species	Not DE in either species	Conserved (n.s.)	CD4
MMS19	-0.372491	0	-0.690162	0	n.s.	Not DE in either species	Not DE in either species	Conserved (n.s.)	CD4
CASP3	0.483989	0	0.530076	0	n.s.	Not DE in either species	Not DE in either species	Conserved (n.s.)	CD4
RNF145	-0.55732	0	-0.459446	0	n.s.	Not DE in either species	Not DE in either species	Conserved (n.s.)	CD4
BTBD9	0.25576	0	0	0	n.s.	Not DE in either species	Not DE in either species	Conserved (n.s.)	CD4
ZNF24	-0.649205	0	-0.393869	0	n.s.	Not DE in either species	Not DE in either species	Conserved (n.s.)	CD4
NENF	1.0117	2.02181	0.252573	0	Canine Only	FC > 0 in both	Top right (up in both)	Conserved	CD4
INPP4A	0	0	0.255288	0	n.s.	Not DE in either species	Not DE in either species	Conserved (n.s.)	CD4
CEP295	-0.923296	-0.115793	-0.276055	0	n.s.	Not DE in either species	Not DE in either species	Conserved (n.s.)	CD4
CRKL	0	0	0.254536	0	n.s.	Not DE in either species	Not DE in either species	Conserved (n.s.)	CD4
AAAS	0.254234	0	0	0	n.s.	Not DE in either species	Not DE in either species	Conserved (n.s.)	CD4
RNF25	0.254101	0	0	0	n.s.	Not DE in either species	Not DE in either species	Conserved (n.s.)	CD4
PDSS2	-0.409424	0	-0.619629	0	n.s.	Not DE in either species	Not DE in either species	Conserved (n.s.)	CD4
PSMC1	0.606343	0	0.418005	0	n.s.	Not DE in either species	Not DE in either species	Conserved (n.s.)	CD4
SHOC2	-0.382986	0	-0.661553	0	n.s.	Not DE in either species	Not DE in either species	Conserved (n.s.)	CD4
THYN1	0.757676	0	0.334269	0	n.s.	Not DE in either species	Not DE in either species	Conserved (n.s.)	CD4
RNF141	0	0	0.252768	0	n.s.	Not DE in either species	Not DE in either species	Conserved (n.s.)	CD4
HSD17B10	0.368507	0	0.683478	0	n.s.	Not DE in either species	Not DE in either species	Conserved (n.s.)	CD4
HENMT1	0	0	0.251682	0	n.s.	Not DE in either species	Not DE in either species	Conserved (n.s.)	CD4
CCP110	-0.420063	0	-0.598539	0	n.s.	Not DE in either species	Not DE in either species	Conserved (n.s.)	CD4
C9orf78	-0.368405	0	-0.677674	0	n.s.	Not DE in either species	Not DE in either species	Conserved (n.s.)	CD4
PYM1	-0.306131	0	-0.81475	0	n.s.	Not DE in either species	Not DE in either species	Conserved (n.s.)	CD4
PSMA3	0.504977	0	0.493181	0	n.s.	Not DE in either species	Not DE in either species	Conserved (n.s.)	CD4
RPUSD1	0.249027	0	0	0	n.s.	Not DE in either species	Not DE in either species	Conserved (n.s.)	CD4
EDF1	0.635496	0	0.391768	0	n.s.	Not DE in either species	Not DE in either species	Conserved (n.s.)	CD4
RFC4	0.396304	0	0.627222	0	n.s.	Not DE in either species	Not DE in either species	Conserved (n.s.)	CD4
SSR3	0.448935	0	0.553645	0	n.s.	Not DE in either species	Not DE in either species	Conserved (n.s.)	CD4
DNAJC18	0.248336	0	0	0	n.s.	Not DE in either species	Not DE in either species	Conserved (n.s.)	CD4
RCN1	0.248086	0	0	0	n.s.	Not DE in either species	Not DE in either species	Conserved (n.s.)	CD4
YARS1	-0.809706	0	-0.306262	0	n.s.	Not DE in either species	Not DE in either species	Conserved (n.s.)	CD4
POLR2G	0.412557	0	0.600517	0	n.s.	Not DE in either species	Not DE in either species	Conserved (n.s.)	CD4
SYS1	0	0	0.247388	0	n.s.	Not DE in either species	Not DE in either species	Conserved (n.s.)	CD4
PUF60	0.444156	0	0.554832	0	n.s.	Not DE in either species	Not DE in either species	Conserved (n.s.)	CD4
BIRC2	0.488745	0	0.504082	0	n.s.	Not DE in either species	Not DE in either species	Conserved (n.s.)	CD4
POR	0.709943	0	0.347002	0	n.s.	Not DE in either species	Not DE in either species	Conserved (n.s.)	CD4
DNTTIP1	0.235173	0	1.04669	0.379484	n.s.	Not DE in either species	Not DE in either species	Conserved (n.s.)	CD4
ATP23	0.326796	0	0.751967	0	n.s.	Not DE in either species	Not DE in either species	Conserved (n.s.)	CD4
C7orf50	0	0	0.245356	0	n.s.	Not DE in either species	Not DE in either species	Conserved (n.s.)	CD4
UBE2Q1	0.353279	0	0.694207	0	n.s.	Not DE in either species	Not DE in either species	Conserved (n.s.)	CD4
ZNF655	-0.555072	0	-0.44157	0	n.s.	Not DE in either species	Not DE in either species	Conserved (n.s.)	CD4
CARD11	-0.32817	0	-0.7464	0	n.s.	Not DE in either species	Not DE in either species	Conserved (n.s.)	CD4
IRAK4	-0.204196	0	-1.19941	-1.41958	n.s.	Not DE in either species	Not DE in either species	Conserved (n.s.)	CD4
POLE3	-0.557874	0	-0.439004	0	n.s.	Not DE in either species	Not DE in either species	Conserved (n.s.)	CD4
[truncated: 28,589 more rows]
