# Supplementary material for: Characterization of canine tumor-infiltrating leukocyte transcriptomic signatures reveals conserved expression patterns with human osteosarcoma
Source: Cancer Immunol Immunother. 2025 Feb 11;74(3):105. doi: 10.1007/s00262-025-03950-3 (PMC11813853; doi:10.1007/s00262-025-03950-3)
Supplement: Supplementary file 10 — Supplementary file10 (CSV 119 KB) [file 262_2025_3950_MOESM10_ESM.csv]

	Canine	Human	row_split	cell_type
GSE13738 RESTING VS BYSTANDER ACTIVATED CD4 TCELL DN	10.8842635409644	18.5373901921316	both	CD4
GSE10325 CD4 TCELL VS LUPUS CD4 TCELL DN	11.5517452876784	13.1031086803716	both	CD4
GSE27241 CTRL VS DIGOXIN TREATED CD4 TCELL IN TH17 POLARIZING CONDITIONS UP	11.5517452876784	12.5968623911123	both	CD4
GSE9316 IL6 KO VS IFNG KO INVIVO EXPANDED CD4 TCELL DN	11.5517452876784	11.7310003245796	both	CD4
GSE3982 MEMORY CD4 TCELL VS TH1 DN	8.04781277592162	13.7185911736923	both	CD4
GSE28726 NAIVE CD4 TCELL VS NAIVE VA24NEG NKTCELL UP	8.60665775759632	12.3729196637872	both	CD4
GSE22140 HEALTHY VS ARTHRITIC GERMFREE MOUSE CD4 TCELL DN	7.36272710230453	13.1031086803716	both	CD4
GSE13738 RESTING VS TCR ACTIVATED CD4 TCELL DN	8.60665775759632	11.7310003245796	both	CD4
GSE22140 GERMFREE VS SPF MOUSE CD4 TCELL UP	8.04781277592162	11.7310003245796	both	CD4
GSE22601 IMMATURE CD4 SINGLE POSITIVE VS CD8 SINGLE POSITIVE THYMOCYTE DN	6.17920934509018	13.1031086803716	both	CD4
GSE17974 0H VS 1H IN VITRO ACT CD4 TCELL DN	6.17920934509018	12.4814634947853	both	CD4
GSE32901 NAIVE VS TH17 NEG CD4 TCELL UP	8.92318829964124	9.08214835991726	both	CD4
GSE24574 BCL6 HIGH TFH VS NAIVE CD4 TCELL DN	6.17920934509018	11.7310003245796	both	CD4
GSE45739 UNSTIM VS ACD3 ACD28 STIM WT CD4 TCELL DN	6.76433647821728	10.9653652093393	both	CD4
GSE43863 LY6C INT CXCR5POS VS LY6C LOW CXCR5NEG EFFECTOR CD4 TCELL DN	6.76433647821728	10.9609612135571	both	CD4
GSE2770 TGFB AND IL4 VS IL12 TREATED ACT CD4 TCELL 2H DN	8.04781277592162	9.46668289999268	both	CD4
GSE7548 NAIVE VS DAY7 PCC IMMUNIZATION CD4 TCELL DN	8.04781277592162	9.45457794706768	both	CD4
GSE17974 0H VS 4H IN VITRO ACT CD4 TCELL DN	5.59652456427485	11.7310003245796	both	CD4
GSE39820 CTRL VS IL1B IL6 IL23A CD4 TCELL DN	9.99862720834582	7.24724620637418	both	CD4
GSE17974 0H VS 0.5H IN VITRO ACT CD4 TCELL DN	5.81624662815317	11.3801240662877	both	CD4
GSE17974 CTRL VS ACT IL4 AND ANTI IL12 0.5H CD4 TCELL DN	5.19236797517651	11.9951268087223	both	CD4
GSE3982 MEMORY CD4 TCELL VS TH2 DN	6.17920934509018	10.9653652093393	both	CD4
GSE11057 NAIVE VS MEMORY CD4 TCELL DN	7.38232549490702	9.45457794706768	both	CD4
GSE17974 CTRL VS ACT IL4 AND ANTI IL12 1H CD4 TCELL DN	5.04015882514852	11.7675127996166	both	CD4
GSE2770 IL12 AND TGFB ACT VS ACT CD4 TCELL 6H DN	8.04781277592162	8.71815404357696	both	CD4
GSE24634 NAIVE CD4 TCELL VS DAY10 IL4 CONV TREG DN	8.04781277592162	8.66907329830774	both	CD4
GSE36476 CTRL VS TSST ACT 72H MEMORY CD4 TCELL YOUNG DN	8.60665775759632	7.94535654860552	both	CD4
GSE24634 NAIVE CD4 TCELL VS DAY7 IL4 CONV TREG DN	8.60665775759632	7.94535654860552	both	CD4
GSE2770 TGFB AND IL4 ACT VS ACT CD4 TCELL 2H DN	8.09275111417574	8.11782713680769	both	CD4
GSE40274 CTRL VS FOXP3 AND LEF1 TRANSDUCED ACTIVATED CD4 TCELL UP	5.97990244307042	10.1602854926366	both	CD4
GSE22886 NAIVE CD4 TCELL VS DC DN	4.99206122883254	10.9609612135571	both	CD4
GSE3982 DC VS CENT MEMORY CD4 TCELL UP	5.59652456427485	10.1602854926366	both	CD4
GSE22601 IMMATURE CD4 SINGLE POSITIVE VS CD8 SINGLE POSITIVE THYMOCYTE UP	5.59652456427485	10.1602854926366	both	CD4
GSE43863 TFH VS LY6C INT CXCR5POS MEMORY CD4 TCELL UP	6.17920934509018	9.45457794706768	both	CD4
GSE37533 UNTREATED VS PIOGLIZATONE TREATED CD4 TCELL PPARG1 AND FOXP3 TRASDUCED UP	6.17920934509018	9.45457794706768	both	CD4
GSE28726 NAIVE VS ACTIVATED CD4 TCELL DN	6.17920934509018	9.45457794706768	both	CD4
GSE43956 WT VS SGK1 KO TH17 DIFFERENTIATED CD4 TCELL DN	6.76433647821728	8.66907329830774	both	CD4
GSE43863 DAY6 EFF VS DAY150 MEM TH1 CD4 TCELL UP	6.76433647821728	8.66907329830774	both	CD4
GSE21670 UNTREATED VS TGFB TREATED STAT3 KO CD4 TCELL DN	5.00633416267525	10.1602854926366	both	CD4
GSE40274 CTRL VS EOS TRANSDUCED ACTIVATED CD4 TCELL UP	7.48676816905719	7.33908945385243	both	CD4
GSE37533 PPARG1 FOXP3 VS FOXP3 TRANSDUCED CD4 TCELL DN	8.04781277592162	6.58484042477798	both	CD4
GSE11057 NAIVE VS EFF MEMORY CD4 TCELL DN	5.59652456427485	8.74849852715468	both	CD4
GSE40274 CTRL VS IRF4 TRANSDUCED ACTIVATED CD4 TCELL DN	6.56718938339857	7.76147787853813	both	CD4
GSE20366 TREG VS NAIVE CD4 TCELL HOMEOSTATIC CONVERSION UP	6.17920934509018	7.94535654860552	both	CD4
GSE36476 CTRL VS TSST ACT 72H MEMORY CD4 TCELL OLD DN	6.76433647821728	7.24724620637418	both	CD4
GSE36476 CTRL VS TSST ACT 40H MEMORY CD4 TCELL OLD DN	6.76433647821728	7.24724620637418	both	CD4
GSE22601 IMMATURE CD4 SINGLE POSITIVE VS DOUBLE POSITIVE THYMOCYTE DN	5.59652456427485	7.94535654860552	both	CD4
GSE24634 NAIVE CD4 TCELL VS DAY3 IL4 CONV TREG DN	6.17920934509018	7.24724620637418	both	CD4
GSE10325 CD4 TCELL VS BCELL UP	6.76433647821728	6.58484042477798	both	CD4
GSE36476 CTRL VS TSST ACT 40H MEMORY CD4 TCELL YOUNG DN	7.36272710230453	5.93473418728851	both	CD4
GSE2770 TGFB AND IL4 ACT VS ACT CD4 TCELL 48H UP	4.99206122883254	7.94535654860552	both	CD4
GSE22140 GERMFREE VS SPF MOUSE CD4 TCELL DN	3.36269952708496	9.42360244849734	both	CD4
GSE43863 DAY6 EFF VS DAY150 MEM TFH CD4 TCELL UP	6.17920934509018	6.58484042477798	both	CD4
GSE40068 CXCR5NEG BCL6NEG CD4 TCELL VS CXCR5POS BCL6NEG TFH DN	6.17920934509018	6.58484042477798	both	CD4
GSE45739 UNSTIM VS ACD3 ACD28 STIM NRAS KO CD4 TCELL DN	6.76433647821728	5.94121477385106	both	CD4
GSE17974 IL4 AND ANTI IL12 VS UNTREATED 48H ACT CD4 TCELL DN	5.61905157754675	6.64531562544567	both	CD4
GSE26156 DOUBLE POSITIVE VS CD4 SINGLE POSITIVE THYMOCYTE DN	5.59652456427485	6.58484042477798	both	CD4
GSE37533 PPARG2 FOXP3 VS FOXP3 TRANSDUCED CD4 TCELL DN	6.76433647821728	5.31839299602952	both	CD4
GSE17974 IL4 AND ANTI IL12 VS UNTREATED 72H ACT CD4 TCELL DN	3.9085403423215	8.0874660087063	both	CD4
GSE21670 STAT3 KO VS WT CD4 TCELL DN	3.89175961671897	7.94535654860552	both	CD4
GSE3982 CENT MEMORY CD4 TCELL VS TH1 DN	4.40036877183385	7.24724620637418	both	CD4
GSE37301 HEMATOPOIETIC STEM CELL VS CD4 TCELL UP	6.2568315341889	5.35552436233868	both	CD4
GSE15735 2H VS 12H HDAC INHIBITOR TREATED CD4 TCELL UP	5.00633416267525	6.58484042477798	both	CD4
GSE11057 NAIVE VS CENT MEMORY CD4 TCELL DN	5.59652456427485	5.94121477385106	both	CD4
GSE27241 WT VS RORGT KO TH17 POLARIZED CD4 TCELL TREATED WITH DIGOXIN DN	5.59652456427485	5.93473418728851	both	CD4
GSE22601 DOUBLE NEGATIVE VS CD4 SINGLE POSITIVE THYMOCYTE DN	5.59652456427485	5.93473418728851	both	CD4
GSE22601 DOUBLE NEGATIVE VS CD4 SINGLE POSITIVE THYMOCYTE UP	6.76433647821728	4.70980818499721	both	CD4
GSE26928 NAIVE VS EFF MEMORY CD4 TCELL DN	4.50944291808035	6.71076248658818	both	CD4
GSE22886 NAIVE CD4 TCELL VS MONOCYTE DN	3.89175961671897	7.24724620637418	both	CD4
GSE43863 TFH VS LY6C INT CXCR5POS EFFECTOR CD4 TCELL UP	4.40036877183385	6.58484042477798	both	CD4
GSE43863 TFH VS LY6C LOW CXCR5NEG EFFECTOR CD4 TCELL DN	5.00633416267525	5.94121477385106	both	CD4
GSE2770 TGFB AND IL4 VS IL4 TREATED ACT CD4 TCELL 48H UP	5.00633416267525	5.94121477385106	both	CD4
GSE7460 CD8 TCELL VS CD4 TCELL ACT UP	5.59652456427485	5.31839299602952	both	CD4
GSE32533 MIR17 KO VS MIR17 OVEREXPRESS ACT CD4 TCELL UP	5.59652456427485	5.31839299602952	both	CD4
GSE2770 IL4 ACT VS ACT CD4 TCELL 2H DN	5.59652456427485	5.31839299602952	both	CD4
GSE20366 TREG VS NAIVE CD4 TCELL DEC205 CONVERSION UP	5.59652456427485	5.31839299602952	both	CD4
GSE11057 NAIVE CD4 VS PBMC CD4 TCELL DN	3.37684873747221	7.30260523222806	both	CD4
GSE10325 LUPUS CD4 TCELL VS LUPUS MYELOID DN	3.36269952708496	7.24724620637418	both	CD4
GSE10325 CD4 TCELL VS MYELOID DN	3.89175961671897	6.58484042477798	both	CD4
GSE3982 NEUTROPHIL VS EFF MEMORY CD4 TCELL UP	7.36323863316581	3.09977952500586	both	CD4
GSE3982 BCELL VS CENT MEMORY CD4 TCELL UP	5.59652456427485	4.70980818499721	both	CD4
GSE28726 NAIVE CD4 TCELL VS NAIVE NKTCELL UP	3.36269952708496	6.58484042477798	both	CD4
GSE1460 CD4 THYMOCYTE VS NAIVE CD4 TCELL ADULT BLOOD UP	3.36269952708496	6.58484042477798	both	CD4
GSE37533 PPARG1 FOXP3 VS PPARG2 FOXP3 TRANSDUCED CD4 TCELL PIOGLITAZONE TREATED DN	6.76433647821728	3.09977952500586	both	CD4
GSE1460 INTRATHYMIC T PROGENITOR VS CD4 THYMOCYTE DN	3.89175961671897	5.94121477385106	both	CD4
GSE22886 NAIVE CD4 TCELL VS 12H ACT TH2 DN	3.89175961671897	5.93473418728851	both	CD4
GSE43863 TH1 VS LY6C LOW CXCR5NEG EFFECTOR CD4 TCELL UP	6.17920934509018	3.59577773927865	both	CD4
GSE36476 CTRL VS TSST ACT 72H MEMORY CD4 TCELL YOUNG UP	6.17920934509018	3.59577773927865	both	CD4
GSE43863 TFH VS LY6C LOW CXCR5NEG EFFECTOR CD4 TCELL UP	5.59652456427485	4.13651598106463	both	CD4
GSE3982 EFF MEMORY CD4 TCELL VS TH1 DN	4.40036877183385	5.31839299602952	both	CD4
GSE24574 BCL6 HIGH VS LOW TFH CD4 TCELL UP	5.00633416267525	4.70980818499721	both	CD4
GSE17974 IL4 AND ANTI IL12 VS UNTREATED 24H ACT CD4 TCELL DN	4.50944291808035	4.8144877015212	both	CD4
GSE40274 FOXP3 VS FOXP3 AND PBX1 TRANSDUCED ACTIVATED CD4 TCELL DN	3.89175961671897	5.31839299602952	both	CD4
GSE3982 CENT MEMORY CD4 TCELL VS TH2 DN	3.89175961671897	5.31839299602952	both	CD4
GSE2770 UNTREATED VS ACT CD4 TCELL 2H UP	3.89175961671897	5.31839299602952	both	CD4
GSE24634 IL4 VS CTRL TREATED NAIVE CD4 TCELL DAY5 UP	3.89175961671897	5.31839299602952	both	CD4
GSE21670 UNTREATED VS TGFB IL6 TREATED STAT3 KO CD4 TCELL UP	3.89175961671897	5.31839299602952	both	CD4
GSE20366 TREG VS NAIVE CD4 TCELL UP	3.89175961671897	5.31839299602952	both	CD4
GSE37534 UNTREATED VS PIOGLITAZONE TREATED CD4 TCELL PPARG1 AND FOXP3 TRASDUCED DN	5.00633416267525	4.13651598106463	both	CD4
GSE26156 DOUBLE POSITIVE VS CD4 SINGLE POSITIVE THYMOCYTE UP	5.00633416267525	4.13651598106463	both	CD4
GSE24634 IL4 VS CTRL TREATED NAIVE CD4 TCELL DAY10 DN	5.00633416267525	4.13651598106463	both	CD4
GSE6259 33D1 POS DC VS CD4 TCELL DN	5.00633416267525	4.13537623792995	both	CD4
GSE39820 CTRL VS TGFBETA1 IL6 CD4 TCELL DN	4.99206122883254	4.13537623792995	both	CD4
GSE37533 PPARG1 FOXP3 VS FOXP3 TRANSDUCED CD4 TCELL PIOGLITAZONE TREATED UP	4.40036877183385	4.70980818499721	both	CD4
GSE2770 IL4 ACT VS ACT CD4 TCELL 6H DN	4.40036877183385	4.70980818499721	both	CD4
GSE45739 NRAS KO VS WT UNSTIM CD4 TCELL UP	2.88668309653782	5.93473418728851	both	CD4
GSE43863 NAIVE VS MEMORY TFH CD4 TCELL D150 LCMV DN	3.36269952708496	5.31839299602952	both	CD4
GSE3982 DC VS EFF MEMORY CD4 TCELL UP	3.89175961671897	4.70980818499721	both	CD4
GSE36476 CTRL VS TSST ACT 16H MEMORY CD4 TCELL YOUNG DN	3.89175961671897	4.70980818499721	both	CD4
GSE2770 TGFB AND IL4 VS IL12 TREATED ACT CD4 TCELL 6H UP	3.89175961671897	4.70980818499721	both	CD4
GSE24574 BCL6 HIGH VS LOW TFH CD4 TCELL DN	2.01619536046377	6.58484042477798	both	CD4
GSE28726 ACT CD4 TCELL VS ACT VA24NEG NKTCELL DN	4.40036877183385	4.13537623792995	both	CD4
GSE17974 CTRL VS ACT IL4 AND ANTI IL12 6H CD4 TCELL DN	2.44834408694876	5.95560076169441	both	CD4
GSE17974 0H VS 6H IN VITRO ACT CD4 TCELL DN	2.44834408694876	5.94121477385106	both	CD4
GSE43955 TH0 VS TGFB IL6 IL23 TH17 ACT CD4 TCELL 52H DN	2.88668309653782	5.31839299602952	both	CD4
GSE43955 1H VS 20H ACT CD4 TCELL UP	2.88668309653782	5.31839299602952	both	CD4
GSE43955 1H VS 10H ACT CD4 TCELL UP	2.88668309653782	5.31839299602952	both	CD4
GSE24634 IL4 VS CTRL TREATED NAIVE CD4 TCELL DAY10 UP	2.88668309653782	5.31839299602952	both	CD4
GSE41087 WT VS FOXP3 MUT ANTI CD3 CD28 STIM CD4 TCELL UP	3.9085403423215	4.19655552312957	both	CD4
GSE43955 TGFB IL6 VS TGFB IL6 IL23 TH17 ACT CD4 TCELL 52H DN	3.36269952708496	4.70980818499721	both	CD4
GSE20366 EX VIVO VS DEC205 CONVERSION NAIVE CD4 TCELL UP	3.36269952708496	4.70980818499721	both	CD4
GSE46242 CTRL VS EGR2 DELETED ANERGIC TH1 CD4 TCELL DN	3.89175961671897	4.15342270969014	both	CD4
GSE3982 MEMORY CD4 TCELL VS BCELL DN	3.89175961671897	4.15342270969014	both	CD4
GSE43955 1H VS 20H ACT CD4 TCELL WITH TGFB IL6 DN	3.89175961671897	4.13537623792995	both	CD4
GSE26669 CD4 VS CD8 TCELL IN MLR UP	3.89175961671897	4.13537623792995	both	CD4
GSE43955 TH0 VS TGFB IL6 TH17 ACT CD4 TCELL 4H UP	4.40036877183385	3.59577773927865	both	CD4
GSE43955 TH0 VS TGFB IL6 TH17 ACT CD4 TCELL 1H UP	4.40036877183385	3.59577773927865	both	CD4
GSE40274 FOXP3 VS FOXP3 AND GATA1 TRANSDUCED ACTIVATED CD4 TCELL DN	2.01619536046377	5.94121477385106	both	CD4
GSE17974 IL4 AND ANTI IL12 VS UNTREATED 12H ACT CD4 TCELL DN	4.00764868894464	3.7444132791891	both	CD4
GSE43955 TH0 VS TGFB IL6 TH17 ACT CD4 TCELL 52H UP	2.88668309653782	4.70980818499721	both	CD4
GSE36476 CTRL VS TSST ACT 16H MEMORY CD4 TCELL OLD DN	4.40036877183385	3.09977952500586	both	CD4
GSE22886 NAIVE CD4 TCELL VS 12H ACT TH1 DN	4.40036877183385	3.09977952500586	both	CD4
GSE22140 GERMFREE VS SPF ARTHRITIC MOUSE CD4 TCELL DN	4.40036877183385	3.09977952500586	both	CD4
GSE3982 MAC VS CENT MEMORY CD4 TCELL UP	3.36269952708496	4.13537623792995	both	CD4
GSE3982 EFF MEMORY CD4 TCELL VS TH2 DN	3.89175961671897	3.59577773927865	both	CD4
GSE13738 TCR VS BYSTANDER ACTIVATED CD4 TCELL UP	3.89175961671897	3.59577773927865	both	CD4
GSE13306 RA VS UNTREATED MEM CD4 TCELL UP	3.89175961671897	3.59577773927865	both	CD4
GSE24574 BCL6 LOW TFH VS TCONV CD4 TCELL DN	2.01619536046377	5.31839299602952	both	CD4
GSE36476 CTRL VS TSST ACT 40H MEMORY CD4 TCELL YOUNG UP	5.00633416267525	2.17184094969757	both	CD4
GSE20198 UNTREATED VS IL12 IL18 TREATED ACT CD4 TCELL DN	2.44834408694876	4.70980818499721	both	CD4
GSE27241 CTRL VS DIGOXIN TREATED CD4 TCELL IN TH17 POLARIZING CONDITIONS DN	2.89142335605827	4.17320856130758	both	CD4
GSE39820 CTRL VS IL1B IL6 CD4 TCELL UP	2.88668309653782	4.13651598106463	both	CD4
GSE23505 IL6 IL1 IL23 VS IL6 IL1 TGFB TREATED CD4 TCELL UP	2.88668309653782	4.13537623792995	both	CD4
GSE17974 IL4 AND ANTI IL12 VS UNTREATED 6H ACT CD4 TCELL DN	3.39439385421285	3.62616570555118	both	CD4
GSE3982 EOSINOPHIL VS CENT MEMORY CD4 TCELL UP	4.40036877183385	2.61264050962123	both	CD4
GSE40277 EOS AND LEF1 TRANSDUCED VS CTRL CD4 TCELL DN	3.89175961671897	3.09977952500586	both	CD4
GSE39820 CTRL VS IL1B IL6 CD4 TCELL DN	3.89175961671897	3.09977952500586	both	CD4
GSE39820 CTRL VS TGFBETA3 IL6 CD4 TCELL DN	3.36269952708496	3.59577773927865	both	CD4
GSE2770 IL12 ACT VS ACT CD4 TCELL 2H DN	3.36269952708496	3.59577773927865	both	CD4
GSE17974 2H VS 72H UNTREATED IN VITRO CD4 TCELL UP	1.62734545200805	5.31839299602952	both	CD4
GSE26928 EFF MEM VS CENTR MEM CD4 TCELL UP	3.53534939756407	3.23261008623136	both	CD4
GSE40274 CTRL VS FOXP3 AND SATB1 TRANSDUCED ACTIVATED CD4 TCELL UP	2.98943742267031	3.75788808402399	both	CD4
GSE26928 NAIVE VS CENT MEMORY CD4 TCELL DN	2.49577559844589	4.24723668154513	both	CD4
GSE2770 UNTREATED VS IL12 TREATED ACT CD4 TCELL 6H UP	2.01619536046377	4.70980818499721	both	CD4
GSE22886 NAIVE CD4 TCELL VS 48H ACT TH1 DN	2.01619536046377	4.70980818499721	both	CD4
GSE17974 1.5H VS 72H IL4 AND ANTI IL12 ACT CD4 TCELL UP	2.01619536046377	4.70980818499721	both	CD4
GSE17974 0H VS 24H IN VITRO ACT CD4 TCELL UP	3.51360681178531	3.21210188118681	both	CD4
GSE17974 CTRL VS ACT IL4 AND ANTI IL12 6H CD4 TCELL UP	2.93250347857517	3.67238293640548	both	CD4
GSE22140 HEALTHY VS ARTHRITIC MOUSE CD4 TCELL UP	2.44834408694876	4.13651598106463	both	CD4
GSE17974 CTRL VS ACT IL4 AND ANTI IL12 2H CD4 TCELL DN	2.44834408694876	4.13651598106463	both	CD4
GSE22601 IMMATURE CD4 SINGLE POSITIVE VS CD4 SINGLE POSITIVE THYMOCYTE UP	2.44834408694876	4.13537623792995	both	CD4
GSE3982 EOSINOPHIL VS EFF MEMORY CD4 TCELL UP	4.40036877183385	2.17184094969757	both	CD4
GSE43955 TH0 VS TGFB IL6 IL23 TH17 ACT CD4 TCELL 60H DN	3.89175961671897	2.61264050962123	both	CD4
GSE13306 RA VS UNTREATED MEM CD4 TCELL DN	3.89175961671897	2.61264050962123	both	CD4
GSE2770 IL12 AND TGFB ACT VS ACT CD4 TCELL 2H UP	2.88668309653782	3.60752779720741	both	CD4
GSE21670 STAT3 KO VS WT CD4 TCELL UP	2.88668309653782	3.60752779720741	both	CD4
GSE40277 GATA1 AND SATB1 TRANSDUCED VS CTRL CD4 TCELL UP	2.88668309653782	3.59577773927865	both	CD4
GSE37532 TREG VS TCONV CD4 TCELL FROM LN DN	2.88668309653782	3.59577773927865	both	CD4
GSE22025 UNTREATED VS PROGESTERONE TREATED CD4 TCELL DN	2.88668309653782	3.59577773927865	both	CD4
GSE17974 CTRL VS ACT IL4 AND ANTI IL12 24H CD4 TCELL DN	2.88668309653782	3.59577773927865	both	CD4
GSE1460 DP VS CD4 THYMOCYTE DN	2.88668309653782	3.59577773927865	both	CD4
GSE40068 CXCR5NEG BCL6NEG CD4 TCELL VS CXCR5POS BCL6NEG TFH UP	3.36269952708496	3.09977952500586	both	CD4
GSE3982 NEUTROPHIL VS CENT MEMORY CD4 TCELL UP	3.36269952708496	3.09977952500586	both	CD4
GSE22886 CD4 TCELL VS BCELL NAIVE UP	3.36269952708496	3.09977952500586	both	CD4
GSE15733 BM VS SPLEEN MEMORY CD4 TCELL UP	3.36269952708496	3.09977952500586	both	CD4
GSE17974 CTRL VS ACT IL4 AND ANTI IL12 12H CD4 TCELL DN	1.62734545200805	4.70980818499721	both	CD4
GSE37532 TREG VS TCONV PPARG KO CD4 TCELL FROM LN DN	2.01619536046377	4.13651598106463	both	CD4
GSE2770 UNTREATED VS TGFB AND IL4 TREATED ACT CD4 TCELL 48H DN	2.01619536046377	4.13651598106463	both	CD4
GSE22025 PROGESTERONE VS TGFB1 AND PROGESTERONE TREATED CD4 TCELL UP	2.01619536046377	4.13651598106463	both	CD4
GSE26669 CTRL VS COSTIM BLOCK MLR CD4 TCELL UP	2.01619536046377	4.13537623792995	both	CD4
GSE17974 CTRL VS ACT IL4 AND ANTI IL12 12H CD4 TCELL UP	2.93250347857517	3.14673142640851	both	CD4
GSE43863 TH1 VS TFH MEMORY CD4 TCELL DN	3.89175961671897	2.17184094969757	both	CD4
GSE45739 NRAS KO VS WT ACD3 ACD28 STIM CD4 TCELL UP	2.44834408694876	3.59577773927865	both	CD4
GSE43955 10H VS 30H ACT CD4 TCELL WITH TGFB IL6 DN	2.44834408694876	3.59577773927865	both	CD4
GSE40277 EOS AND LEF1 TRANSDUCED VS CTRL CD4 TCELL UP	2.44834408694876	3.59577773927865	both	CD4
GSE40274 FOXP3 VS FOXP3 AND PBX1 TRANSDUCED ACTIVATED CD4 TCELL UP	2.44834408694876	3.59577773927865	both	CD4
GSE3982 MEMORY CD4 TCELL VS BCELL UP	2.44834408694876	3.59577773927865	both	CD4
GSE2770 IL12 VS TGFB AND IL12 TREATED ACT CD4 TCELL 48H UP	2.44834408694876	3.59577773927865	both	CD4
GSE24634 IL4 VS CTRL TREATED NAIVE CD4 TCELL DAY3 UP	2.44834408694876	3.59577773927865	both	CD4
GSE23398 WT VS IL2 KO CD4 TCELL SCURFY MOUSE UP	2.44834408694876	3.59577773927865	both	CD4
GSE8835 CD4 VS CD8 TCELL CLL PATIENT UP	2.88668309653782	3.09977952500586	both	CD4
GSE43955 1H VS 60H ACT CD4 TCELL DN	2.88668309653782	3.09977952500586	both	CD4
GSE40277 EOS AND LEF1 TRANSDUCED VS GATA1 AND SATB1 TRANSDUCED CD4 TCELL DN	2.88668309653782	3.09977952500586	both	CD4
GSE40274 HELIOS VS FOXP3 AND HELIOS TRANSDUCED ACTIVATED CD4 TCELL UP	2.88668309653782	3.09977952500586	both	CD4
GSE37532 TREG VS TCONV PPARG KO CD4 TCELL FROM VISCERAL ADIPOSE TISSUE UP	2.88668309653782	3.09977952500586	both	CD4
GSE43955 1H VS 42H ACT CD4 TCELL WITH TGFB IL6 DN	3.36269952708496	2.61264050962123	both	CD4
GSE32533 WT VS MIR17 OVEREXPRESS ACT CD4 TCELL UP	3.36269952708496	2.61264050962123	both	CD4
GSE28726 ACT CD4 TCELL VS ACT NKTCELL DN	3.36269952708496	2.61264050962123	both	CD4
GSE26928 EFF MEMORY VS CXCR5 POS CD4 TCELL UP	2.1425272940328	3.78944231316773	both	CD4
GSE17974 0H VS 2H IN VITRO ACT CD4 TCELL DN	1.62734545200805	4.13651598106463	both	CD4
GSE40274 CTRL VS FOXP3 AND GATA1 TRANSDUCED ACTIVATED CD4 TCELL UP	3.0079288312859	2.66494871630444	both	CD4
GSE37534 UNTREATED VS ROSIGLITAZONE TREATED CD4 TCELL PPARG1 AND FOXP3 TRASDUCED DN	3.89175961671897	1.77157741421151	both	CD4
GSE36476 CTRL VS TSST ACT 16H MEMORY CD4 TCELL YOUNG UP	3.89175961671897	1.77157741421151	both	CD4
GSE24574 BCL6 HIGH TFH VS TFH CD4 TCELL DN	3.89175961671897	1.77157741421151	both	CD4
GSE11057 PBMC VS MEM CD4 TCELL UP	3.37684873747221	2.17184094969757	both	CD4
GSE43955 1H VS 60H ACT CD4 TCELL UP	2.44834408694876	3.09977952500586	both	CD4
GSE43955 1H VS 10H ACT CD4 TCELL WITH TGFB IL6 DN	2.44834408694876	3.09977952500586	both	CD4
GSE40274 LEF1 VS FOXP3 AND LEF1 TRANSDUCED ACTIVATED CD4 TCELL UP	2.44834408694876	3.09977952500586	both	CD4
GSE37534 GW1929 VS PIOGLITAZONE TREATED CD4 TCELL PPARG1 FOXP3 TRANSDUCED UP	2.44834408694876	3.09977952500586	both	CD4
GSE27786 CD4 VS CD8 TCELL UP	2.44834408694876	3.09977952500586	both	CD4
GSE2770 UNTREATED VS IL4 TREATED ACT CD4 TCELL 2H UP	2.44834408694876	3.09977952500586	both	CD4
GSE22886 NAIVE CD4 TCELL VS NEUTROPHIL DN	2.44834408694876	3.09977952500586	both	CD4
GSE22025 UNTREATED VS TGFB1 TREATED CD4 TCELL UP	2.44834408694876	3.09977952500586	both	CD4
GSE15735 CTRL VS HDAC INHIBITOR TREATED CD4 TCELL 2H UP	2.44834408694876	3.09977952500586	both	CD4
GSE15733 BM VS SPLEEN MEMORY CD4 TCELL DN	2.44834408694876	3.09977952500586	both	CD4
GSE40274 GATA1 VS FOXP3 AND GATA1 TRANSDUCED ACTIVATED CD4 TCELL DN	3.36269952708496	2.17184094969757	both	CD4
GSE43863 DAY6 EFF VS DAY150 MEM TH1 CD4 TCELL DN	2.88668309653782	2.61264050962123	both	CD4
GSE37301 COMMON LYMPHOID PROGENITOR VS CD4 TCELL UP	2.88668309653782	2.61264050962123	both	CD4
GSE24574 NAIVE VS TCONV CD4 TCELL UP	2.88668309653782	2.61264050962123	both	CD4
GSE15735 CTRL VS HDAC INHIBITOR TREATED CD4 TCELL 2H DN	2.88668309653782	2.61264050962123	both	CD4
GSE8685 IL2 ACT IL2 STARVED VS IL21 ACT IL2 STARVED CD4 TCELL UP	2.40520669264988	3.07174092616513	both	CD4
GSE40274 CTRL VS GATA1 TRANSDUCED ACTIVATED CD4 TCELL DN	2.88668309653782	2.58098757161669	both	CD4
GSE40274 CTRL VS FOXP3 AND IRF4 TRANSDUCED ACTIVATED CD4 TCELL UP	2.62960188052785	2.82112889695917	both	CD4
GSE27241 WT VS RORGT KO TH17 POLARIZED CD4 TCELL UP	3.61536243758342	1.8064160471111	both	CD4
GSE17974 IL4 AND ANTI IL12 VS UNTREATED 2H ACT CD4 TCELL DN	2.12623154180941	3.23261008623136	both	CD4
GSE37301 CD4 TCELL VS RAG2 KO NK CELL UP	3.05839604766918	2.25138055205408	both	CD4
GSE43955 TH0 VS TGFB IL6 IL23 TH17 ACT CD4 TCELL 60H UP	1.62734545200805	3.59577773927865	both	CD4
GSE43863 TFH VS LY6C INT CXCR5POS EFFECTOR CD4 TCELL DN	2.01619536046377	3.09977952500586	both	CD4
GSE2770 UNTREATED VS TGFB AND IL4 TREATED ACT CD4 TCELL 4H UP	2.01619536046377	3.09977952500586	both	CD4
GSE2770 IL12 AND TGFB VS IL4 TREATED ACT CD4 TCELL 2H UP	2.01619536046377	3.09977952500586	both	CD4
GSE1460 DP THYMOCYTE VS NAIVE CD4 TCELL ADULT BLOOD UP	2.01619536046377	3.09977952500586	both	CD4
GSE32901 NAIVE VS TH1 CD4 TCELL DN	2.44834408694876	2.62947794984655	both	CD4
GSE43957 UNTREATED VS NACL TREATED ANTI CD3 CD28 STIM CD4 TCELL DN	2.44834408694876	2.61264050962123	both	CD4
GSE39820 CTRL VS TGFBETA1 IL6 IL23A CD4 TCELL DN	2.44834408694876	2.61264050962123	both	CD4
GSE3039 CD4 TCELL VS B2 BCELL UP	2.44834408694876	2.61264050962123	both	CD4
GSE23505 UNTREATED VS 4DAY IL6 IL1 TGFB TREATED CD4 TCELL UP	2.44834408694876	2.61264050962123	both	CD4
GSE39820 IL1B IL6 VS IL1B IL6 IL23A TREATED CD4 TCELL DN	2.88668309653782	2.17184094969757	both	CD4
GSE31082 CD4 VS CD8 SP THYMOCYTE DN	2.88668309653782	2.17184094969757	both	CD4
GSE43863 TH1 VS LY6C INT CXCR5POS EFFECTOR CD4 TCELL UP	3.36269952708496	1.39221938179562	both	CD4
GSE43955 TH0 VS TGFB IL6 TH17 ACT CD4 TCELL 20H UP	1.62734545200805	3.09977952500586	both	CD4
GSE3982 BCELL VS EFF MEMORY CD4 TCELL UP	1.62734545200805	3.09977952500586	both	CD4
GSE27786 CD4 TCELL VS NEUTROPHIL UP	1.62734545200805	3.09977952500586	both	CD4
GSE24634 NAIVE CD4 TCELL VS DAY5 IL4 CONV TREG DN	1.62734545200805	3.09977952500586	both	CD4
GSE1460 CD4 THYMOCYTE VS NAIVE CD4 TCELL CORD BLOOD UP	1.62734545200805	3.09977952500586	both	CD4
GSE37534 UNTREATED VS GW1929 TREATED CD4 TCELL PPARG1 AND FOXP3 TRASDUCED DN	2.88668309653782	1.77157741421151	both	CD4
GSE37534 GW1929 VS PIOGLITAZONE TREATED CD4 TCELL PPARG1 FOXP3 TRANSDUCED DN	2.88668309653782	1.77157741421151	both	CD4
GSE2770 IL12 VS TGFB AND IL12 TREATED ACT CD4 TCELL 48H DN	2.88668309653782	1.77157741421151	both	CD4
GSE37532 VISCERAL ADIPOSE TISSUE VS LN DERIVED TREG CD4 TCELL UP	2.01619536046377	2.62947794984655	both	CD4
GSE1460 CORD VS ADULT BLOOD NAIVE CD4 TCELL UP	2.01619536046377	2.61729745914079	both	CD4
GSE43955 TH0 VS TGFB IL6 TH17 ACT CD4 TCELL 10H UP	2.01619536046377	2.61264050962123	both	CD4
GSE43955 TH0 VS TGFB IL6 IL23 TH17 ACT CD4 TCELL 52H UP	2.01619536046377	2.61264050962123	both	CD4
GSE40274 FOXP3 VS FOXP3 AND LEF1 TRANSDUCED ACTIVATED CD4 TCELL UP	2.01619536046377	2.61264050962123	both	CD4
GSE3982 CENT MEMORY CD4 TCELL VS NKCELL DN	2.01619536046377	2.61264050962123	both	CD4
GSE37534 UNTREATED VS GW1929 TREATED CD4 TCELL PPARG1 AND FOXP3 TRASDUCED UP	2.01619536046377	2.61264050962123	both	CD4
GSE28726 NAIVE CD4 TCELL VS NAIVE NKTCELL DN	2.01619536046377	2.61264050962123	both	CD4
GSE2770 IL12 AND TGFB VS IL4 TREATED ACT CD4 TCELL 48H UP	2.01619536046377	2.61264050962123	both	CD4
GSE22140 HEALTHY VS ARTHRITIC MOUSE CD4 TCELL DN	2.01619536046377	2.61264050962123	both	CD4
GSE37533 UNTREATED VS PIOGLIZATONE TREATED CD4 TCELL PPARG1 AND FOXP3 TRASDUCED DN	2.44834408694876	2.17184094969757	both	CD4
GSE27786 CD4 TCELL VS NKCELL DN	2.44834408694876	2.17184094969757	both	CD4
GSE2770 UNTREATED VS ACT CD4 TCELL 6H DN	2.44834408694876	2.17184094969757	both	CD4
GSE15624 3H VS 6H HALOFUGINONE TREATED CD4 TCELL UP	2.44834408694876	2.17184094969757	both	CD4
GSE10325 LUPUS CD4 TCELL VS LUPUS BCELL UP	2.44834408694876	2.17184094969757	both	CD4
GSE6566 STRONG VS WEAK DC STIMULATED CD4 TCELL UP	2.51354245300512	1.82163385558827	both	CD4
GSE8685 IL15 ACT IL2 STARVED VS IL21 ACT IL2 STARVED CD4 TCELL UP	2.52177021200974	1.77643947941412	both	CD4
GSE22140 GERMFREE VS SPF ARTHRITIC MOUSE CD4 TCELL UP	2.88668309653782	1.39221938179562	both	CD4
GSE6259 BCELL VS CD4 TCELL DN	1.62734545200805	2.61264050962123	both	CD4
GSE28726 ACT CD4 TCELL VS ACT NKTCELL UP	1.62734545200805	2.61264050962123	both	CD4
GSE21670 TGFB VS IL6 TREATED STAT3 KO CD4 TCELL UP	1.62734545200805	2.61264050962123	both	CD4
GSE17974 CTRL VS ACT IL4 AND ANTI IL12 72H CD4 TCELL DN	1.62734545200805	2.61264050962123	both	CD4
GSE17974 0H VS 48H IN VITRO ACT CD4 TCELL DN	1.62734545200805	2.61264050962123	both	CD4
GSE3982 MAST CELL VS CENT MEMORY CD4 TCELL UP	2.44834408694876	1.77157741421151	both	CD4
GSE36476 CTRL VS TSST ACT 16H MEMORY CD4 TCELL OLD UP	2.44834408694876	1.77157741421151	both	CD4
GSE24634 IL4 VS CTRL TREATED NAIVE CD4 TCELL DAY7 UP	2.44834408694876	1.77157741421151	both	CD4
GSE23505 UNTREATED VS 4DAY IL6 IL1 IL23 TREATED CD4 TCELL UP	2.44834408694876	1.77157741421151	both	CD4
GSE23505 IL6 IL1 IL23 VS IL6 IL1 TGFB TREATED CD4 TCELL DN	2.44834408694876	1.77157741421151	both	CD4
GSE20366 EX VIVO VS DEC205 CONVERSION NAIVE CD4 TCELL DN	2.44834408694876	1.77157741421151	both	CD4
GSE16697 CD4 TCELL VS TFH CD4 TCELL DN	2.44834408694876	1.77157741421151	both	CD4
GSE3039 CD4 TCELL VS B1 BCELL DN	2.01619536046377	2.17184094969757	both	CD4
GSE24634 IL4 VS CTRL TREATED NAIVE CD4 TCELL DAY5 DN	2.01619536046377	2.17184094969757	both	CD4
GSE32901 NAIVE VS TH17 ENRICHED CD4 TCELL DN	1.89959762437333	2.04829374057787	both	CD4
GSE11057 CD4 EFF MEM VS PBMC DN	1.64526522175727	2.20481588584328	both	CD4
GSE43863 LY6C INT CXCR5POS VS LY6C LOW CXCR5NEG EFFECTOR CD4 TCELL UP	2.44834408694876	1.39221938179562	both	CD4
GSE16697 CD4 TCELL VS TFH CD4 TCELL UP	2.44834408694876	1.39221938179562	both	CD4
GSE37534 GW1929 VS ROSIGLITAZONE TREATED CD4 TCELL PPARG1 FOXP3 TRANSDUCED UP	1.62734545200805	2.17813107383192	both	CD4
GSE43863 NAIVE VS MEMORY LY6C INT CXCR5POS CD4 TCELL D150 LCMV DN	1.62734545200805	2.17184094969757	both	CD4
GSE40274 FOXP3 VS FOXP3 AND LEF1 TRANSDUCED ACTIVATED CD4 TCELL DN	1.62734545200805	2.17184094969757	both	CD4
GSE39820 CTRL VS TGFBETA1 IL6 CD4 TCELL UP	1.62734545200805	2.17184094969757	both	CD4
GSE3039 CD4 TCELL VS ALPHAALPHA CD8 TCELL DN	1.62734545200805	2.17184094969757	both	CD4
GSE28726 NAIVE VS ACTIVATED CD4 TCELL UP	1.62734545200805	2.17184094969757	both	CD4
GSE2770 UNTREATED VS IL4 TREATED ACT CD4 TCELL 48H UP	1.62734545200805	2.17184094969757	both	CD4
GSE2770 UNTREATED VS ACT CD4 TCELL 6H UP	1.62734545200805	2.17184094969757	both	CD4
GSE24634 IL4 VS CTRL TREATED NAIVE CD4 TCELL DAY7 DN	1.62734545200805	2.17184094969757	both	CD4
GSE24574 BCL6 HIGH TFH VS TCONV CD4 TCELL UP	1.62734545200805	2.17184094969757	both	CD4
GSE23505 IL6 IL1 VS IL6 IL1 IL23 TREATED CD4 TCELL DN	1.62734545200805	2.17184094969757	both	CD4
GSE23398 WT VS IL2 KO CD4 TCELL SCURFY MOUSE DN	1.62734545200805	2.17184094969757	both	CD4
GSE2770 UNTREATED VS ACT CD4 TCELL 48H DN	2.02432765491535	1.77157741421151	both	CD4
GSE39820 CTRL VS IL1B IL6 IL23A CD4 TCELL UP	2.01619536046377	1.77157741421151	both	CD4
GSE2770 IL4 ACT VS ACT CD4 TCELL 48H DN	2.01619536046377	1.77157741421151	both	CD4
GSE21670 STAT3 KO VS WT CD4 TCELL TGFB IL6 TREATED DN	2.01619536046377	1.77157741421151	both	CD4
GSE14908 RESTING VS HDM STIM CD4 TCELL NONATOPIC PATIENT DN	2.01619536046377	1.77157741421151	both	CD4
GSE40274 FOXP3 VS FOXP3 AND XBP1 TRANSDUCED ACTIVATED CD4 TCELL DN	1.73157074177606	1.8708628552766	both	CD4
GSE17974 0H VS 6H IN VITRO ACT CD4 TCELL UP	1.32357488494519	2.25524867431265	both	CD4
GSE43955 10H VS 60H ACT CD4 TCELL DN	2.01619536046377	1.39221938179562	both	CD4
GSE43863 TH1 VS LY6C INT CXCR5POS MEMORY CD4 TCELL UP	2.01619536046377	1.39221938179562	both	CD4
GSE26669 CD4 VS CD8 TCELL IN MLR COSTIM BLOCK DN	2.01619536046377	1.39221938179562	both	CD4
GSE8835 HEALTHY VS CLL CD4 TCELL UP	1.62734545200805	1.77157741421151	both	CD4
GSE43955 TH0 VS TGFB IL6 TH17 ACT CD4 TCELL 30H UP	1.62734545200805	1.77157741421151	both	CD4
GSE43955 1H VS 60H ACT CD4 TCELL WITH TGFB IL6 DN	1.62734545200805	1.77157741421151	both	CD4
GSE40274 GATA1 VS FOXP3 AND GATA1 TRANSDUCED ACTIVATED CD4 TCELL UP	1.62734545200805	1.77157741421151	both	CD4
GSE36476 YOUNG VS OLD DONOR MEMORY CD4 TCELL 72H TSST ACT DN	1.62734545200805	1.77157741421151	both	CD4
GSE21379 WT VS SAP KO CD4 TCELL UP	1.62734545200805	1.77157741421151	both	CD4
GSE15735 2H VS 12H HDAC INHIBITOR TREATED CD4 TCELL DN	1.62734545200805	1.77157741421151	both	CD4
GSE11924 TH1 VS TH17 CD4 TCELL DN	1.62734545200805	1.77157741421151	both	CD4
GSE46242 TH1 VS ANERGIC TH1 CD4 TCELL WITH EGR2 DELETED DN	1.65900255531445	1.42945550253461	both	CD4
GSE40685 NAIVE CD4 TCELL VS FOXP3 KO TREG PRECURSOR DN	1.63311681437793	1.40530097732342	both	CD4
GSE43955 1H VS 20H ACT CD4 TCELL DN	1.62734545200805	1.39221938179562	both	CD4
GSE20366 TREG VS NAIVE CD4 TCELL DN	1.62734545200805	1.39221938179562	both	CD4
GSE10325 CD4 TCELL VS MYELOID UP	1.62734545200805	1.39221938179562	both	CD4
GSE40274 CTRL VS XBP1 TRANSDUCED ACTIVATED CD4 TCELL UP	1.60881129210028	1.34145936772603	both	CD4
GSE14908 ATOPIC VS NONATOPIC PATIENT RESTING CD4 TCELL UP	3.89175961671897	0	canine	CD4
GSE41087 WT VS FOXP3 MUT ANTI CD3 CD28 STIM CD4 TCELL DN	2.88668309653782	0	canine	CD4
GSE40274 CTRL VS LEF1 TRANSDUCED ACTIVATED CD4 TCELL UP	2.88668309653782	0	canine	CD4
GSE37563 WT VS CTLA4 KO CD4 TCELL D4 POST IMMUNIZATION DN	2.69112101920035	0	canine	CD4
GSE7596 AKT TRANSD VS CTRL CD4 TCONV WITH TGFB UP	2.60897812936123	0	canine	CD4
GSE3982 MAC VS EFF MEMORY CD4 TCELL UP	2.44834408694876	0	canine	CD4
GSE15659 NAIVE CD4 TCELL VS ACTIVATED TREG DN	2.44834408694876	0	canine	CD4
GSE6259 CD4 TCELL VS CD8 TCELL DN	2.26928597979655	0	canine	CD4
GSE43863 NAIVE VS MEMORY TH1 CD4 TCELL D150 LCMV UP	2.15895594623614	0	canine	CD4
GSE37534 PIOGLITAZONE VS ROSIGLITAZONE TREATED CD4 TCELL PPARG1 FOXP3 TRANSDUCED DN	2.07384205316936	0	canine	CD4
GSE40274 CTRL VS FOXP3 AND EOS TRANSDUCED ACTIVATED CD4 TCELL UP	2.01619536046377	0	canine	CD4
GSE39820 IL1B IL6 VS IL1B IL6 IL23A TREATED CD4 TCELL UP	2.01619536046377	0	canine	CD4
GSE37533 PPARG1 FOXP3 VS FOXP3 TRANSDUCED CD4 TCELL UP	2.01619536046377	0	canine	CD4
GSE37533 PPARG1 FOXP3 VS FOXP3 TRANSDUCED CD4 TCELL PIOGLITAZONE TREATED DN	2.01619536046377	0	canine	CD4
GSE11057 CD4 CENT MEM VS PBMC DN	1.63311681437793	0	canine	CD4
GSE43955 TH0 VS TGFB IL6 TH17 ACT CD4 TCELL 10H DN	1.62734545200805	0	canine	CD4
GSE43955 TGFB IL6 VS TGFB IL6 IL23 TH17 ACT CD4 TCELL 60H DN	1.62734545200805	0	canine	CD4
GSE43955 1H VS 10H ACT CD4 TCELL DN	1.62734545200805	0	canine	CD4
GSE39820 CTRL VS TGFBETA3 IL6 IL23A CD4 TCELL DN	1.62734545200805	0	canine	CD4
GSE3982 MAST CELL VS EFF MEMORY CD4 TCELL UP	1.62734545200805	0	canine	CD4
GSE37532 TREG VS TCONV CD4 TCELL FROM VISCERAL ADIPOSE TISSUE DN	1.62734545200805	0	canine	CD4
GSE31082 DN VS CD4 SP THYMOCYTE DN	1.62734545200805	0	canine	CD4
GSE2770 IL12 VS TGFB AND IL12 TREATED ACT CD4 TCELL 6H DN	1.62734545200805	0	canine	CD4
GSE24634 IL4 VS CTRL TREATED NAIVE CD4 TCELL DAY3 DN	1.62734545200805	0	canine	CD4
GSE24574 BCL6 HIGH TFH VS TCONV CD4 TCELL DN	1.62734545200805	0	canine	CD4
GSE22140 HEALTHY VS ARTHRITIC GERMFREE MOUSE CD4 TCELL UP	1.62734545200805	0	canine	CD4
GSE17974 0.5H VS 72H IL4 AND ANTI IL12 ACT CD4 TCELL UP	1.62734545200805	0	canine	CD4
GSE11057 CD4 CENT MEM VS PBMC UP	1.62734545200805	0	canine	CD4
GSE15624 CTRL VS 3H HALOFUGINONE TREATED CD4 TCELL DN	1.60881129210028	0	canine	CD4
GSE40274 CTRL VS HELIOS TRANSDUCED ACTIVATED CD4 TCELL DN	1.48852450650828	0	canine	CD4
GSE27241 CTRL VS DIGOXIN TREATED RORGT KO CD4 TCELL IN TH17 POLARIZING CONDITIONS DN	1.39005313874857	0	canine	CD4
GSE22025 TGFB1 VS TGFB1 AND PROGESTERONE TREATED CD4 TCELL DN	0	6.58484042477798	human	CD4
GSE46468 LUNG INNATE LYMPHOID CELL VS SPLEEN CD4 TCELL DN	0	5.94121477385106	human	CD4
GSE17974 0H VS 24H IN VITRO ACT CD4 TCELL DN	0	5.94121477385106	human	CD4
GSE43955 10H VS 30H ACT CD4 TCELL UP	0	4.70980818499721	human	CD4
GSE22886 NAIVE CD4 TCELL VS 48H ACT TH2 DN	0	4.70980818499721	human	CD4
GSE43863 TH1 VS TFH MEMORY CD4 TCELL UP	0	3.09977952500586	human	CD4
GSE37532 TREG VS TCONV PPARG KO CD4 TCELL FROM VISCERAL ADIPOSE TISSUE DN	0	3.09977952500586	human	CD4
GSE21670 IL6 VS TGFB AND IL6 TREATED STAT3 KO CD4 TCELL DN	0	3.09977952500586	human	CD4
GSE17974 CTRL VS ACT IL4 AND ANTI IL12 4H CD4 TCELL DN	0	3.09977952500586	human	CD4
GSE17974 0.5H VS 72H IL4 AND ANTI IL12 ACT CD4 TCELL DN	0	2.63122478884832	human	CD4
GSE10325 LUPUS CD4 TCELL VS LUPUS BCELL DN	0	2.63122478884832	human	CD4
GSE7548 DAY7 VS DAY28 PCC IMMUNIZATION CD4 TCELL UP	0	2.61264050962123	human	CD4
GSE45739 UNSTIM VS ACD3 ACD28 STIM WT CD4 TCELL UP	0	2.61264050962123	human	CD4
GSE39820 TGFBETA3 IL6 VS TGFBETA3 IL6 IL23A TREATED CD4 TCELL UP	0	2.61264050962123	human	CD4
GSE40274 CTRL VS EOS TRANSDUCED ACTIVATED CD4 TCELL DN	0	2.5218840493257	human	CD4
GSE40274 CTRL VS FOXP3 AND XBP1 TRANSDUCED ACTIVATED CD4 TCELL UP	0	2.17813107383192	human	CD4
GSE6259 FLT3L INDUCED 33D1 POS DC VS CD4 TCELL UP	0	2.17184094969757	human	CD4
GSE43955 TH0 VS TGFB IL6 TH17 ACT CD4 TCELL 4H DN	0	2.17184094969757	human	CD4
GSE43955 TH0 VS TGFB IL6 TH17 ACT CD4 TCELL 30H DN	0	2.17184094969757	human	CD4
GSE43955 10H VS 30H ACT CD4 TCELL DN	0	2.17184094969757	human	CD4
GSE43863 TH1 VS LY6C INT CXCR5POS MEMORY CD4 TCELL DN	0	2.17184094969757	human	CD4
GSE43863 DAY6 EFF VS DAY150 MEM LY6C INT CXCR5POS CD4 TCELL UP	0	2.17184094969757	human	CD4
GSE40274 XBP1 VS FOXP3 AND XBP1 TRANSDUCED ACTIVATED CD4 TCELL UP	0	2.17184094969757	human	CD4
GSE40274 FOXP3 VS FOXP3 AND EOS TRANSDUCED ACTIVATED CD4 TCELL UP	0	2.17184094969757	human	CD4
GSE3982 EOSINOPHIL VS CENT MEMORY CD4 TCELL DN	0	2.17184094969757	human	CD4
GSE37533 PPARG1 FOXP3 VS PPARG2 FOXP3 TRANSDUCED CD4 TCELL DN	0	2.17184094969757	human	CD4
GSE28726 ACT CD4 TCELL VS ACT VA24NEG NKTCELL UP	0	2.17184094969757	human	CD4
GSE27786 BCELL VS CD4 TCELL UP	0	2.17184094969757	human	CD4
GSE2770 UNTREATED VS IL12 TREATED ACT CD4 TCELL 48H DN	0	2.17184094969757	human	CD4
GSE2770 TGFB AND IL4 VS IL12 TREATED ACT CD4 TCELL 48H DN	0	2.17184094969757	human	CD4
GSE22313 HEALTHY VS SLE MOUSE CD4 TCELL DN	0	2.17184094969757	human	CD4
GSE21670 UNTREATED VS IL6 TREATED STAT3 KO CD4 TCELL DN	0	2.17184094969757	human	CD4
GSE21379 WT VS SAP KO TFH CD4 TCELL DN	0	2.17184094969757	human	CD4
GSE20366 TREG VS NAIVE CD4 TCELL HOMEOSTATIC CONVERSION DN	0	2.17184094969757	human	CD4
GSE17974 CTRL VS ACT IL4 AND ANTI IL12 48H CD4 TCELL DN	0	2.17184094969757	human	CD4
GSE17974 1H VS 72H UNTREATED IN VITRO CD4 TCELL DN	0	2.17184094969757	human	CD4
GSE17974 0H VS 72H IN VITRO ACT CD4 TCELL DN	0	2.17184094969757	human	CD4
GSE37532 VISCERAL ADIPOSE TISSUE VS LN DERIVED PPARG KO TREG CD4 TCELL UP	0	2.11819683424139	human	CD4
GSE37301 CD4 TCELL VS GRANULOCYTE MONOCYTE PROGENITOR DN	0	2.01489489765286	human	CD4
GSE40274 CTRL VS FOXP3 AND EOS TRANSDUCED ACTIVATED CD4 TCELL DN	0	1.85452117031487	human	CD4
GSE2770 IL12 ACT VS ACT CD4 TCELL 2H UP	0	1.80737602301558	human	CD4
GSE17974 CTRL VS ACT IL4 AND ANTI IL12 72H CD4 TCELL UP	0	1.78055944490254	human	CD4
GSE17974 CTRL VS ACT IL4 AND ANTI IL12 24H CD4 TCELL UP	0	1.78055944490254	human	CD4
GSE8835 CD4 VS CD8 TCELL UP	0	1.77157741421151	human	CD4
GSE7460 CD8 TCELL VS CD4 TCELL ACT DN	0	1.77157741421151	human	CD4
GSE43955 TH0 VS TGFB IL6 TH17 ACT CD4 TCELL 60H UP	0	1.77157741421151	human	CD4
GSE43863 DAY6 EFF VS DAY150 MEM TFH CD4 TCELL DN	0	1.77157741421151	human	CD4
GSE40068 CXCR5POS BCL6POS TFH VS CXCR5NEG BCL6NEG CD4 TCELL DN	0	1.77157741421151	human	CD4
GSE39820 TGFBETA1 IL6 VS TGFBETA1 IL6 IL23A TREATED CD4 TCELL DN	0	1.77157741421151	human	CD4
GSE31082 CD4 VS CD8 SP THYMOCYTE UP	0	1.77157741421151	human	CD4
GSE3039 CD4 TCELL VS B1 BCELL UP	0	1.77157741421151	human	CD4
GSE27786 CD4 TCELL VS NKTCELL UP	0	1.77157741421151	human	CD4
GSE27786 CD4 TCELL VS ERYTHTROBLAST UP	0	1.77157741421151	human	CD4
GSE2770 TGFB AND IL4 VS IL4 TREATED ACT CD4 TCELL 6H DN	0	1.77157741421151	human	CD4
GSE2770 IL12 VS IL4 TREATED ACT CD4 TCELL 6H DN	0	1.77157741421151	human	CD4
GSE22601 CD4 SINGLE POSITIVE VS CD8 SINGLE POSITIVE THYMOCYTE UP	0	1.77157741421151	human	CD4
GSE21670 UNTREATED VS TGFB IL6 TREATED STAT3 KO CD4 TCELL DN	0	1.77157741421151	human	CD4
GSE21670 TGFB VS TGFB AND IL6 TREATED CD4 TCELL UP	0	1.77157741421151	human	CD4
GSE21380 NON TFH VS TFH CD4 TCELL UP	0	1.77157741421151	human	CD4
GSE21379 WT VS SAP KO CD4 TCELL DN	0	1.77157741421151	human	CD4
GSE20198 IL12 VS IL12 IL18 TREATED ACT CD4 TCELL UP	0	1.77157741421151	human	CD4
GSE20198 IL12 IL18 VS IFNA TREATED ACT CD4 TCELL DN	0	1.77157741421151	human	CD4
GSE17974 2.5H VS 72H IL4 AND ANTI IL12 ACT CD4 TCELL UP	0	1.77157741421151	human	CD4
GSE17974 0H VS 12H IN VITRO ACT CD4 TCELL DN	0	1.77157741421151	human	CD4
GSE14908 ATOPIC VS NONATOPIC PATIENT HDM STIM CD4 TCELL DN	0	1.77157741421151	human	CD4
GSE1460 INTRATHYMIC T PROGENITOR VS NAIVE CD4 TCELL CORD BLOOD UP	0	1.77157741421151	human	CD4
GSE1460 INTRATHYMIC T PROGENITOR VS NAIVE CD4 TCELL ADULT BLOOD UP	0	1.77157741421151	human	CD4
GSE14308 NAIVE CD4 TCELL VS INDUCED TREG UP	0	1.77157741421151	human	CD4
GSE11057 EFF MEM VS CENT MEM CD4 TCELL UP	0	1.77157741421151	human	CD4
GSE27241 WT CTRL VS DIGOXIN TREATED RORGT KO CD4 TCELL IN TH17 POLARIZING CONDITIONS DN	0	1.54694214477223	human	CD4
GSE32901 NAIVE VS TH17 NEG CD4 TCELL DN	0	1.51089576022352	human	CD4
GSE11057 EFF MEM VS CENT MEM CD4 TCELL DN	0	1.49284215486895	human	CD4
GSE17974 CTRL VS ACT IL4 AND ANTI IL12 48H CD4 TCELL UP	0	1.4801757252453	human	CD4
GSE26928 CENTR MEMORY VS CXCR5 POS CD4 TCELL UP	0	1.46761859368382	human	CD4
GSE37532 VISCERAL ADIPOSE TISSUE VS LN DERIVED TCONV CD4 TCELL UP	0	1.46321500408782	human	CD4
GSE10325 CD4 TCELL VS BCELL DN	0	1.40530097732342	human	CD4
GSE43955 TGFB IL6 VS TGFB IL6 IL23 TH17 ACT CD4 TCELL 60H UP	0	1.39221938179562	human	CD4
GSE43955 1H VS 42H ACT CD4 TCELL UP	0	1.39221938179562	human	CD4
GSE43955 1H VS 10H ACT CD4 TCELL WITH TGFB IL6 UP	0	1.39221938179562	human	CD4
GSE40277 EOS AND LEF1 TRANSDUCED VS GATA1 AND SATB1 TRANSDUCED CD4 TCELL UP	0	1.39221938179562	human	CD4
GSE40274 CTRL VS FOXP3 TRANSDUCED ACTIVATED CD4 TCELL UP	0	1.39221938179562	human	CD4
GSE39820 CTRL VS TGFBETA3 IL6 CD4 TCELL UP	0	1.39221938179562	human	CD4
GSE3982 BASOPHIL VS EFF MEMORY CD4 TCELL UP	0	1.39221938179562	human	CD4
GSE37532 VISCERAL ADIPOSE TISSUE VS LN DERIVED PPARG KO TCONV CD4 TCELL UP	0	1.39221938179562	human	CD4
GSE37532 TREG VS TCONV PPARG KO CD4 TCELL FROM LN UP	0	1.39221938179562	human	CD4
GSE3039 CD4 TCELL VS B2 BCELL DN	0	1.39221938179562	human	CD4
GSE27786 LIN NEG VS CD4 TCELL DN	0	1.39221938179562	human	CD4
GSE27786 BCELL VS CD4 TCELL DN	0	1.39221938179562	human	CD4
GSE2770 UNTREATED VS TGFB AND IL12 TREATED ACT CD4 TCELL 2H DN	0	1.39221938179562	human	CD4
GSE2770 TGFB AND IL4 ACT VS ACT CD4 TCELL 6H UP	0	1.39221938179562	human	CD4
GSE2770 IL12 AND TGFB ACT VS ACT CD4 TCELL 48H UP	0	1.39221938179562	human	CD4
GSE26669 CD4 VS CD8 TCELL IN MLR COSTIM BLOCK UP	0	1.39221938179562	human	CD4
GSE24574 BCL6 LOW TFH VS NAIVE CD4 TCELL DN	0	1.39221938179562	human	CD4
GSE24574 BCL6 HIGH TFH VS NAIVE CD4 TCELL UP	0	1.39221938179562	human	CD4
GSE23505 UNTREATED VS 4DAY IL6 IL1 IL23 TREATED CD4 TCELL DN	0	1.39221938179562	human	CD4
GSE23505 IL6 IL1 VS IL6 IL1 TGFB TREATED CD4 TCELL DN	0	1.39221938179562	human	CD4
GSE22886 NAIVE CD4 TCELL VS MONOCYTE UP	0	1.39221938179562	human	CD4
GSE21670 UNTREATED VS IL6 TREATED STAT3 KO CD4 TCELL UP	0	1.39221938179562	human	CD4
GSE21670 UNTREATED VS IL6 TREATED CD4 TCELL UP	0	1.39221938179562	human	CD4
GSE21670 TGFB VS TGFB AND IL6 TREATED STAT3 KO CD4 TCELL DN	0	1.39221938179562	human	CD4
GSE21670 STAT3 KO VS WT CD4 TCELL TGFB IL6 TREATED UP	0	1.39221938179562	human	CD4
GSE21380 NON TFH VS TFH CD4 TCELL DN	0	1.39221938179562	human	CD4
GSE20500 RETINOIC ACID VS RARA ANTAGONIST TREATED CD4 TCELL DN	0	1.39221938179562	human	CD4
GSE20500 CTRL VS RETINOIC ACID TREATED CD4 TCELL UP	0	1.39221938179562	human	CD4
GSE20500 CTRL VS RETINOIC ACID TREATED CD4 TCELL DN	0	1.39221938179562	human	CD4
GSE20198 UNTREATED VS IFNA TREATED ACT CD4 TCELL DN	0	1.39221938179562	human	CD4
GSE17974 IL4 AND ANTI IL12 VS UNTREATED 2H ACT CD4 TCELL UP	0	1.39221938179562	human	CD4
GSE17974 1H VS 72H UNTREATED IN VITRO CD4 TCELL UP	0	1.39221938179562	human	CD4
GSE15624 CTRL VS 6H HALOFUGINONE TREATED CD4 TCELL UP	0	1.39221938179562	human	CD4
GSE14908 RESTING VS HDM STIM CD4 TCELL ATOPIC PATIENT DN	0	1.39221938179562	human	CD4
GSE1460 CD4 THYMOCYTE VS THYMIC STROMAL CELL DN	0	1.39221938179562	human	CD4
GSE13738 TCR VS BYSTANDER ACTIVATED CD4 TCELL DN	0	1.39221938179562	human	CD4
GSE11924 TH2 VS TH17 CD4 TCELL DN	0	1.39221938179562	human	CD4
GSE10325 CD4 TCELL VS LUPUS CD4 TCELL UP	0	1.39221938179562	human	CD4
GSE40274 CTRL VS SATB1 TRANSDUCED ACTIVATED CD4 TCELL DN	0	1.32904113565164	human	CD4
GOLDRATH NAIVE VS EFF CD8 TCELL DN	18.6226743982697	18.129984513059	both	CD8
GOLDRATH EFF VS MEMORY CD8 TCELL UP	11.7303398286185	11.1603692037252	both	CD8
GSE9650 NAIVE VS MEMORY CD8 TCELL DN	10.1568447882061	9.02588287428704	both	CD8
KAECH NAIVE VS DAY8 EFF CD8 TCELL DN	10.1568447882061	8.30236103618206	both	CD8
KAECH NAIVE VS MEMORY CD8 TCELL DN	9.34964265377044	9.02588287428704	both	CD8
GSE34392 ST2 KO VS WT DAY8 LCMV EFFECTOR CD8 TCELL DN	6.45002234702443	11.9190307034733	both	CD8
GOLDRATH NAIVE VS MEMORY CD8 TCELL DN	8.61475652906545	9.75281416442014	both	CD8
GSE30962 ACUTE VS CHRONIC LCMV SECONDARY INF CD8 TCELL DN	6.45002234702443	10.4722151629692	both	CD8
KAECH NAIVE VS DAY15 EFF CD8 TCELL DN	8.61475652906545	7.58843503432806	both	CD8
GSE21360 SECONDARY VS QUATERNARY MEMORY CD8 TCELL UP	6.30614354997913	9.76034309268208	both	CD8
GSE22886 NAIVE CD8 TCELL VS MONOCYTE DN	3.99338607839033	11.9190307034733	both	CD8
GSE39110 DAY3 VS DAY6 POST IMMUNIZATION CD8 TCELL DN	7.86681738972001	7.58843503432806	both	CD8
GSE17301 IFNA2 VS IFNA2 AND ACD3 ACD28 STIM CD8 TCELL DN	3.48549837789044	10.4722151629692	both	CD8
GSE20754 WT VS TCF1 KO MEMORY CD8 TCELL UP	7.12172521523822	6.38048377933586	both	CD8
GSE9650 EFFECTOR VS MEMORY CD8 TCELL UP	7.12172521523822	5.75019736502797	both	CD8
GSE10239 NAIVE VS KLRG1HIGH EFF CD8 TCELL DN	4.51275041933384	8.30236103618206	both	CD8
GSE3039 ALPHAALPHA VS ALPHABETA CD8 TCELL UP	5.81669122311594	6.98504502989349	both	CD8
GSE39110 DAY3 VS DAY6 POST IMMUNIZATION CD8 TCELL WITH IL2 TREATMENT UP	7.86681738972001	4.16025415046608	both	CD8
GSE15930 NAIVE VS 72H IN VITRO STIM CD8 TCELL DN	6.45002234702443	5.17641324350541	both	CD8
GSE21360 NAIVE VS SECONDARY MEMORY CD8 TCELL UP	4.29607463744566	6.93454099827363	both	CD8
GSE15930 NAIVE VS 72H IN VITRO STIM IL12 CD8 TCELL DN	5.81669122311594	5.17641324350541	both	CD8
GSE23568 ID3 TRANSDUCED VS ID3 KO CD8 TCELL UP	3.99338607839033	6.98504502989349	both	CD8
GSE10239 NAIVE VS DAY4.5 EFF CD8 TCELL DN	3.99338607839033	6.98504502989349	both	CD8
GSE15750 DAY6 VS DAY10 TRAF6KO EFF CD8 TCELL UP	5.10490118601358	5.74366186154727	both	CD8
GSE14699 DELETIONAL TOLERANCE VS ACTIVATED CD8 TCELL DN	5.51756769703052	4.97433603481386	both	CD8
GSE9650 NAIVE VS EFF CD8 TCELL DN	5.81669122311594	4.67229524149124	both	CD8
GSE23568 ID3 KO VS WT CD8 TCELL UP	5.81669122311594	4.67229524149124	both	CD8
GSE15930 NAIVE VS 72H IN VITRO STIM TRICHOSTATINA CD8 TCELL DN	5.81669122311594	4.67229524149124	both	CD8
GSE40666 WT VS STAT1 KO CD8 TCELL WITH IFNA STIM 90MIN DN	3.48549837789044	6.98504502989349	both	CD8
GSE12392 IFNAR KO VS IFNB KO CD8 NEG SPLEEN DC DN	3.48549837789044	6.98504502989349	both	CD8
GSE15930 NAIVE VS 72H IN VITRO STIM IFNAB CD8 TCELL DN	6.45002234702443	3.62839330587285	both	CD8
GSE39110 UNTREATED VS IL2 TREATED CD8 TCELL DAY3 POST IMMUNIZATION DN	3.48549837789044	6.38048377933586	both	CD8
KAECH DAY8 EFF VS MEMORY CD8 TCELL DN	3.99338607839033	5.75019736502797	both	CD8
GSE17301 CTRL VS 48H ACD3 ACD28 STIM CD8 TCELL DN	4.51275041933384	5.17641324350541	both	CD8
GSE22886 NAIVE CD8 TCELL VS DC DN	2.45816618453558	6.98504502989349	both	CD8
GSE8835 CD4 VS CD8 TCELL CLL PATIENT UP1	2.97858527851022	6.38048377933586	both	CD8
GSE44649 WT VS MIR155 KO ACTIVATED CD8 TCELL UP	2.97858527851022	6.38048377933586	both	CD8
GSE33424 CD161 INT VS NEG CD8 TCELL UP	2.97858527851022	6.38048377933586	both	CD8
KAECH DAY8 EFF VS MEMORY CD8 TCELL UP	4.51275041933384	4.67229524149124	both	CD8
GSE15750 DAY6 VS DAY10 EFF CD8 TCELL UP	4.51275041933384	4.67229524149124	both	CD8
GSE29949 CD8 NEG DC SPLEEN VS MONOCYTE BONE MARROW UP	3.99338607839033	5.17641324350541	both	CD8
GSE40666 STAT1 KO VS STAT4 KO CD8 TCELL WITH IFNA STIM 90MIN DN	3.75230924486141	5.03031593388856	both	CD8
GSE29949 MICROGLIA BRAIN VS CD8 POS DC SPLEEN UP	2.97858527851022	5.75019736502797	both	CD8
GSE22601 IMMATURE CD4 SINGLE POSITIVE VS CD8 SINGLE POSITIVE THYMOCYTE DN1	2.97858527851022	5.74366186154727	both	CD8
GSE40666 UNTREATED VS IFNA STIM STAT4 KO EFFECTOR CD8 TCELL 90MIN UP	4.51275041933384	4.16025415046608	both	CD8
GSE33425 CD8 ALPHAALPHA VS ALPHABETA CD161 HIGH TCELL DN	4.51275041933384	4.16025415046608	both	CD8
GSE23321 CD8 STEM CELL MEMORY VS EFFECTOR MEMORY CD8 TCELL DN	3.99338607839033	4.67229524149124	both	CD8
GSE3039 ALPHAALPHA CD8 TCELL VS B2 BCELL DN	3.48549837789044	5.17641324350541	both	CD8
GSE22601 IMMATURE CD4 SINGLE POSITIVE VS CD8 SINGLE POSITIVE THYMOCYTE UP1	3.48549837789044	5.17641324350541	both	CD8
GSE14699 NAIVE VS DELETIONAL TOLERANCE CD8 TCELL DN	1.99431400011829	6.38048377933586	both	CD8
GSE41867 NAIVE VS DAY30 LCMV CLONE13 EXHAUSTED CD8 TCELL UP	3.03527191284328	5.33531655814851	both	CD8
GSE21360 NAIVE VS PRIMARY MEMORY CD8 TCELL DN	3.79417647240855	4.57327844857743	both	CD8
GSE3039 NKT CELL VS ALPHAALPHA CD8 TCELL UP	3.48549837789044	4.67229524149124	both	CD8
GSE3039 NKT CELL VS ALPHAALPHA CD8 TCELL DN	3.48549837789044	4.67229524149124	both	CD8
GSE33425 CD161 INT VS NEG CD8 TCELL UP	2.97858527851022	5.17641324350541	both	CD8
GSE10239 NAIVE VS KLRG1INT EFF CD8 TCELL DN	3.99338607839033	4.16025415046608	both	CD8
KAECH DAY8 EFF VS DAY15 EFF CD8 TCELL UP	4.51275041933384	3.1481280852354	both	CD8
GSE45365 NK CELL VS CD8 TCELL MCMV INFECTION DN	2.97858527851022	4.67229524149124	both	CD8
GSE22886 NAIVE CD8 TCELL VS MEMORY TCELL DN	2.97858527851022	4.67229524149124	both	CD8
GSE17301 ACD3 ACD28 VS ACD3 ACD28 AND IFNA5 STIM CD8 TCELL DN	2.97858527851022	4.67229524149124	both	CD8
GSE9650 EFFECTOR VS MEMORY CD8 TCELL DN	3.48549837789044	4.16025415046608	both	CD8
GSE39110 UNTREATED VS IL2 TREATED CD8 TCELL DAY6 POST IMMUNIZATION UP	3.48549837789044	4.16025415046608	both	CD8
GSE23568 CTRL TRANSDUCED VS WT CD8 TCELL DN	2.45816618453558	5.17641324350541	both	CD8
GSE21360 NAIVE VS PRIMARY MEMORY CD8 TCELL UP	3.9861008241765	3.64823675661371	both	CD8
GSE26669 CD4 VS CD8 TCELL IN MLR UP1	3.99338607839033	3.62839330587285	both	CD8
GSE14699 NAIVE VS ACT CD8 TCELL UP	3.99338607839033	3.62839330587285	both	CD8
GSE14699 DELETIONAL TOLERANCE VS ACTIVATED CD8 TCELL UP	4.3671482835537	3.05714366381285	both	CD8
GSE6259 BCELL VS CD8 TCELL UP	2.54519745363183	4.79171917792344	both	CD8
GSE23568 CTRL TRANSDUCED VS WT CD8 TCELL UP	1.99431400011829	5.17641324350541	both	CD8
GSE15930 NAIVE VS 24H IN VITRO STIM IL12 CD8 TCELL DN	3.99338607839033	3.1481280852354	both	CD8
GSE41867 DAY15 EFFECTOR VS DAY30 EXHAUSTED CD8 TCELL LCMV CLONE13 UP	2.97858527851022	4.16025415046608	both	CD8
GSE30962 PRIMARY VS SECONDARY ACUTE LCMV INF CD8 TCELL UP	2.97858527851022	4.16025415046608	both	CD8
GSE30962 ACUTE VS CHRONIC LCMV PRIMARY INF CD8 TCELL DN	2.97858527851022	4.16025415046608	both	CD8
GSE33424 CD161 HIGH VS INT CD8 TCELL DN	3.48549837789044	3.62839330587285	both	CD8
GSE3039 NKT CELL VS ALPHABETA CD8 TCELL UP	3.48549837789044	3.62839330587285	both	CD8
GSE21360 PRIMARY VS QUATERNARY MEMORY CD8 TCELL UP	2.36749518585558	4.70709816646347	both	CD8
GSE21360 TERTIARY VS QUATERNARY MEMORY CD8 TCELL DN	3.91504921139101	3.12576482370416	both	CD8
GSE9650 NAIVE VS EXHAUSTED CD8 TCELL DN	3.99338607839033	2.68350203338919	both	CD8
GSE6259 FLT3L INDUCED DEC205 POS DC VS CD8 TCELL DN	3.99338607839033	2.68350203338919	both	CD8
GSE23321 EFFECTOR MEMORY VS NAIVE CD8 TCELL DN	3.48549837789044	3.1481280852354	both	CD8
GSE5142 HTERT TRANSDUCED VS CTRL CD8 TCELL LATE PASSAGE CLONE UP	2.45816618453558	4.16025415046608	both	CD8
GSE33425 CD161 HIGH VS INT CD8 TCELL DN	2.45816618453558	4.16025415046608	both	CD8
GSE17812 WT VS THPOK KO MEMORY CD8 TCELL DN	2.45816618453558	4.16025415046608	both	CD8
GSE41978 ID2 KO VS BIM KO KLRG1 LOW EFFECTOR CD8 TCELL UP	2.97858527851022	3.62839330587285	both	CD8
GSE26495 NAIVE VS PD1HIGH CD8 TCELL DN	4.51275041933384	1.86930607902713	both	CD8
GSE29164 CD8 TCELL VS CD8 TCELL AND IL12 TREATED MELANOMA DAY7 DN	3.99338607839033	2.28507914160605	both	CD8
GSE29164 CD8 TCELL VS CD8 TCELL AND IL12 TREATED MELANOMA DAY3 DN	1.58874672815234	4.67229524149124	both	CD8
GSE22886 NAIVE CD8 TCELL VS NKCELL UP	1.58874672815234	4.67229524149124	both	CD8
GSE23321 CENTRAL MEMORY VS NAIVE CD8 TCELL UP	1.99431400011829	4.16025415046608	both	CD8
GSE16522 MEMORY VS NAIVE ANTI CD3CD28 STIM CD8 TCELL DN	1.99431400011829	4.16025415046608	both	CD8
GSE15930 STIM VS STIM AND IFNAB 48H CD8 T CELL DN	1.99431400011829	4.16025415046608	both	CD8
GSE7460 CD8 TCELL VS CD4 TCELL ACT UP1	2.97858527851022	3.1481280852354	both	CD8
GSE15930 STIM VS STIM AND IL12 48H CD8 T CELL DN	1.58874672815234	4.16025415046608	both	CD8
GSE15930 NAIVE VS 24H IN VITRO STIM CD8 TCELL DN	3.48549837789044	2.25722218475804	both	CD8
GSE33424 CD161 HIGH VS NEG CD8 TCELL DN	2.97858527851022	2.68350203338919	both	CD8
GSE26290 CTRL VS AKT INHIBITOR TREATED ANTI CD3 AND IL2 STIM CD8 TCELL DN	2.45816618453558	3.1481280852354	both	CD8
GSE26495 PD1HIGH VS PD1LOW CD8 TCELL UP	1.60824512040799	3.76929355258758	both	CD8
GSE26290 WT VS PDK1 KO ANTI CD3 AND IL2 STIM CD8 TCELL UP	2.97858527851022	2.28507914160605	both	CD8
GSE9650 EXHAUSTED VS MEMORY CD8 TCELL UP	2.97858527851022	2.25722218475804	both	CD8
GSE27092 WT VS HDAC7 PHOSPHO DEFICIENT CD8 TCELL UP	2.97858527851022	2.25722218475804	both	CD8
GSE40666 NAIVE VS EFFECTOR CD8 TCELL DN	1.58874672815234	3.62839330587285	both	CD8
GSE29164 UNTREATED VS CD8 TCELL TREATED MELANOMA DAY7 UP	1.99431400011829	3.1481280852354	both	CD8
GSE26890 CXCR1 NEG VS POS EFFECTOR CD8 TCELL UP	1.99431400011829	3.1481280852354	both	CD8
GSE10239 MEMORY VS KLRG1HIGH EFF CD8 TCELL DN	1.99431400011829	3.1481280852354	both	CD8
GSE22443 NAIVE VS ACT AND IL2 TREATED CD8 TCELL UP	2.45816618453558	2.68350203338919	both	CD8
GSE6259 FLT3L INDUCED 33D1 POS DC VS CD8 TCELL DN	2.24674790865448	2.68350203338919	both	CD8
GSE15930 NAIVE VS 48H IN VITRO STIM IL12 CD8 TCELL DN	2.97858527851022	1.86930607902713	both	CD8
GSE9650 EFFECTOR VS EXHAUSTED CD8 TCELL DN	1.58874672815234	3.1481280852354	both	CD8
GSE5142 CTRL VS HTERT TRANSDUCED CD8 TCELL EARLY PASSAGE CLONE UP	1.58874672815234	3.1481280852354	both	CD8
GSE15930 STIM VS STIM AND TRICHOSTATINA 48H CD8 T CELL UP	1.58874672815234	3.1481280852354	both	CD8
GSE12392 IFNAR KO VS IFNB KO CD8 NEG SPLEEN DC UP	2.45816618453558	2.25722218475804	both	CD8
GSE41867 DAY6 EFFECTOR VS DAY30 MEMORY CD8 TCELL LCMV ARMSTRONG DN	1.99431400011829	2.68350203338919	both	CD8
GSE39152 BRAIN VS SPLEEN CD103 NEG MEMORY CD8 TCELL DN	1.99431400011829	2.68350203338919	both	CD8
GSE27786 BCELL VS CD8 TCELL UP	1.99431400011829	2.68350203338919	both	CD8
GSE10239 NAIVE VS MEMORY CD8 TCELL DN	1.99431400011829	2.68350203338919	both	CD8
GSE21360 NAIVE VS SECONDARY MEMORY CD8 TCELL DN	1.83428419243314	2.6389597536143	both	CD8
GSE19825 CD24LOW VS IL2RA HIGH DAY3 EFF CD8 TCELL DN	2.45816618453558	1.86930607902713	both	CD8
GSE15930 NAIVE VS 24H IN VITRO STIM INFAB CD8 TCELL DN	2.45816618453558	1.86930607902713	both	CD8
GSE33425 CD161 HIGH VS INT CD8 TCELL UP	1.58874672815234	2.68350203338919	both	CD8
GSE30962 PRIMARY VS SECONDARY CHRONIC LCMV INF CD8 TCELL DN	1.58874672815234	2.68350203338919	both	CD8
GSE40666 UNTREATED VS IFNA STIM EFFECTOR CD8 TCELL 90MIN UP	1.99431400011829	2.25722218475804	both	CD8
GSE10239 MEMORY VS DAY4.5 EFF CD8 TCELL DN	2.45816618453558	1.4925264250355	both	CD8
GSE21360 TERTIARY VS QUATERNARY MEMORY CD8 TCELL UP	2.20942208465972	1.69305379749443	both	CD8
GSE25846 IL10 POS VS NEG CD8 TCELL DAY7 POST CORONAVIRUS BRAIN UP	1.58874672815234	2.28507914160605	both	CD8
GSE22443 IL2 VS IL12 TREATED ACT CD8 TCELL DN	1.99431400011829	1.86930607902713	both	CD8
GSE15930 STIM VS STIM AND IFNAB 24H CD8 T CELL DN	1.99431400011829	1.86930607902713	both	CD8
GSE15930 NAIVE VS 48H IN VITRO STIM CD8 TCELL DN	1.99431400011829	1.86930607902713	both	CD8
GSE41867 NAIVE VS DAY8 LCMV CLONE13 EFFECTOR CD8 TCELL UP	1.58874672815234	2.25722218475804	both	CD8
GSE41867 NAIVE VS DAY6 LCMV EFFECTOR CD8 TCELL UP	1.58874672815234	2.25722218475804	both	CD8
GSE41867 LCMV ARMSTRONG VS CLONE13 DAY6 EFFECTOR CD8 TCELL DN	1.58874672815234	2.25722218475804	both	CD8
GSE3039 CD4 TCELL VS ALPHABETA CD8 TCELL UP	1.58874672815234	2.25722218475804	both	CD8
GSE27786 CD8 TCELL VS NKTCELL DN	1.58874672815234	2.25722218475804	both	CD8
GSE41978 ID2 KO AND BIM KO VS BIM KO KLRG1 LOW EFFECTOR CD8 TCELL DN	1.99431400011829	1.4925264250355	both	CD8
KAECH DAY15 EFF VS MEMORY CD8 TCELL DN	1.58874672815234	1.86930607902713	both	CD8
GSE39152 BRAIN VS SPLEEN CD103 NEG MEMORY CD8 TCELL UP	1.58874672815234	1.86930607902713	both	CD8
GSE17301 CTRL VS 48H ACD3 ACD28 IFNA5 STIM CD8 TCELL DN	1.58874672815234	1.86930607902713	both	CD8
GSE15930 NAIVE VS 72H IN VITRO STIM CD8 TCELL UP	1.58874672815234	1.86930607902713	both	CD8
GSE39152 CD103 NEG VS POS MEMORY CD8 TCELL DN	1.58874672815234	1.4925264250355	both	CD8
GSE33425 CD161 HIGH VS NEG CD8 TCELL UP	1.58874672815234	1.4925264250355	both	CD8
GSE26495 NAIVE VS PD1LOW CD8 TCELL DN	3.48549837789044	0	canine	CD8
GSE41867 LCMV ARMSTRONG VS CLONE13 DAY6 EFFECTOR CD8 TCELL UP	2.45816618453558	0	canine	CD8
GSE23568 CTRL VS ID3 TRANSDUCED CD8 TCELL DN	2.45816618453558	0	canine	CD8
GSE23321 CD8 STEM CELL MEMORY VS NAIVE CD8 TCELL UP	1.99431400011829	0	canine	CD8
GSE41867 LCMV ARMSTRONG VS CLONE13 DAY8 EFFECTOR CD8 TCELL UP	1.58874672815234	0	canine	CD8
GSE41867 DAY8 EFFECTOR VS DAY30 EXHAUSTED CD8 TCELL LCMV CLONE13 UP	1.58874672815234	0	canine	CD8
GSE39152 SPLEEN CD103 NEG VS BRAIN CD103 POS MEMORY CD8 TCELL UP	1.58874672815234	0	canine	CD8
GSE3039 ALPHABETA CD8 TCELL VS B1 BCELL DN	1.58874672815234	0	canine	CD8
GSE22886 NAIVE CD8 TCELL VS DC UP	1.58874672815234	0	canine	CD8
GSE15930 STIM VS STIM AND TRICHOSTATINA 24H CD8 T CELL DN	1.58874672815234	0	canine	CD8
GSE15930 STIM VS STIM AND IL12 24H CD8 T CELL UP	1.58874672815234	0	canine	CD8
GSE10239 KLRG1INT VS KLRG1HIGH EFF CD8 TCELL DN	1.58874672815234	0	canine	CD8
GSE23568 ID3 KO VS WT CD8 TCELL DN	0	4.67229524149124	human	CD8
GSE21360 SECONDARY VS QUATERNARY MEMORY CD8 TCELL DN	0	4.48435065478349	human	CD8
GOLDRATH NAIVE VS MEMORY CD8 TCELL UP	0	4.16025415046608	human	CD8
KAECH NAIVE VS MEMORY CD8 TCELL UP	0	3.62839330587285	human	CD8
KAECH NAIVE VS DAY8 EFF CD8 TCELL UP	0	3.62839330587285	human	CD8
GSE44649 WT VS MIR155 KO NAIVE CD8 TCELL DN	0	3.62839330587285	human	CD8
GSE41867 NAIVE VS DAY6 LCMV ARMSTRONG EFFECTOR CD8 TCELL DN	0	3.62839330587285	human	CD8
GSE17301 CTRL VS 48H ACD3 ACD28 IFNA2 STIM CD8 TCELL UP	0	3.62839330587285	human	CD8
GSE41867 DAY6 VS DAY15 LCMV ARMSTRONG EFFECTOR CD8 TCELL UP	0	3.15296909627862	human	CD8
KAECH DAY8 EFF VS DAY15 EFF CD8 TCELL DN	0	3.1481280852354	human	CD8
GSE9650 NAIVE VS MEMORY CD8 TCELL UP	0	3.1481280852354	human	CD8
GSE7460 CD8 TCELL VS CD4 TCELL ACT DN1	0	3.1481280852354	human	CD8
GSE41867 DAY6 EFFECTOR VS DAY30 EXHAUSTED CD8 TCELL LCMV CLONE13 UP	0	3.1481280852354	human	CD8
GSE40666 WT VS STAT4 KO CD8 TCELL WITH IFNA STIM 90MIN DN	0	3.1481280852354	human	CD8
GSE40666 WT VS STAT1 KO CD8 TCELL WITH IFNA STIM 90MIN UP	0	3.1481280852354	human	CD8
GSE40666 NAIVE VS EFFECTOR CD8 TCELL UP	0	3.1481280852354	human	CD8
GSE23321 CENTRAL VS EFFECTOR MEMORY CD8 TCELL UP	0	3.1481280852354	human	CD8
GSE22886 NAIVE CD8 TCELL VS NEUTROPHIL DN	0	3.1481280852354	human	CD8
GSE21360 PRIMARY VS TERTIARY MEMORY CD8 TCELL DN	0	3.1481280852354	human	CD8
GSE9650 NAIVE VS EFF CD8 TCELL UP	0	2.68350203338919	human	CD8
GSE40666 WT VS STAT1 KO CD8 TCELL DN	0	2.68350203338919	human	CD8
GSE40666 NAIVE VS EFFECTOR CD8 TCELL WITH IFNA STIM 90MIN UP	0	2.68350203338919	human	CD8
GSE33425 CD8 ALPHAALPHA VS ALPHABETA CD161 HIGH TCELL UP	0	2.68350203338919	human	CD8
GSE33374 CD8 ALPHAALPHA VS ALPHABETA CD161 HIGH TCELL DN	0	2.68350203338919	human	CD8
GSE29949 CD8 POS DC SPLEEN VS MONOCYTE BONE MARROW UP	0	2.68350203338919	human	CD8
GSE24081 CONTROLLER VS PROGRESSOR HIV SPECIFIC CD8 TCELL UP	0	2.68350203338919	human	CD8
GSE21360 NAIVE VS QUATERNARY MEMORY CD8 TCELL UP	0	2.68350203338919	human	CD8
GSE17301 CTRL VS 48H ACD3 ACD28 IFNA2 STIM CD8 TCELL DN	0	2.68350203338919	human	CD8
GSE40666 UNTREATED VS IFNA STIM STAT1 KO CD8 TCELL 90MIN UP	0	2.3333529113929	human	CD8
GSE41978 WT VS ID2 KO KLRG1 LOW EFFECTOR CD8 TCELL DN	0	2.25722218475804	human	CD8
GSE41867 LCMV ARMSTRONG VS CLONE13 DAY8 EFFECTOR CD8 TCELL DN	0	2.25722218475804	human	CD8
GSE33424 CD161 HIGH VS NEG CD8 TCELL UP	0	2.25722218475804	human	CD8
GSE33424 CD161 HIGH VS INT CD8 TCELL UP	0	2.25722218475804	human	CD8
GSE30962 PRIMARY VS SECONDARY CHRONIC LCMV INF CD8 TCELL UP	0	2.25722218475804	human	CD8
GSE3039 ALPHAALPHA CD8 TCELL VS B1 BCELL UP	0	2.25722218475804	human	CD8
GSE29949 CD8 NEG DC SPLEEN VS DC BRAIN DN	0	2.25722218475804	human	CD8
GSE27786 LIN NEG VS CD8 TCELL DN	0	2.25722218475804	human	CD8
GSE22601 DOUBLE POSITIVE VS CD8 SINGLE POSITIVE THYMOCYTE DN	0	2.25722218475804	human	CD8
GSE22601 CD4 SINGLE POSITIVE VS CD8 SINGLE POSITIVE THYMOCYTE UP1	0	2.25722218475804	human	CD8
GSE21360 PRIMARY VS TERTIARY MEMORY CD8 TCELL UP	0	2.25722218475804	human	CD8
GSE17301 ACD3 ACD28 VS ACD3 ACD28 AND IFNA5 STIM CD8 TCELL UP	0	2.25722218475804	human	CD8
GSE16522 MEMORY VS NAIVE CD8 TCELL UP	0	2.25722218475804	human	CD8
GSE37319 WT VS RC3H1 KO CD44LOW CD8 TCELL DN	0	1.91447148246838	human	CD8
GSE9650 NAIVE VS EXHAUSTED CD8 TCELL UP	0	1.86930607902713	human	CD8
GSE41978 WT VS ID2 KO AND BIM KO KLRG1 LOW EFFECTOR CD8 TCELL UP	0	1.86930607902713	human	CD8
GSE40666 UNTREATED VS IFNA STIM STAT1 KO CD8 TCELL 90MIN DN	0	1.86930607902713	human	CD8
GSE40666 UNTREATED VS IFNA STIM EFFECTOR CD8 TCELL 90MIN DN	0	1.86930607902713	human	CD8
GSE40666 NAIVE VS EFFECTOR CD8 TCELL WITH IFNA STIM 90MIN DN	0	1.86930607902713	human	CD8
GSE39110 UNTREATED VS IL2 TREATED CD8 TCELL DAY6 POST IMMUNIZATION DN	0	1.86930607902713	human	CD8
GSE39110 DAY3 VS DAY6 POST IMMUNIZATION CD8 TCELL UP	0	1.86930607902713	human	CD8
GSE3039 CD4 TCELL VS ALPHAALPHA CD8 TCELL DN1	0	1.86930607902713	human	CD8
GSE27786 CD4 VS CD8 TCELL UP1	0	1.86930607902713	human	CD8
GSE26669 CD4 VS CD8 TCELL IN MLR COSTIM BLOCK DN1	0	1.86930607902713	human	CD8
GSE23568 ID3 TRANSDUCED VS ID3 KO CD8 TCELL DN	0	1.86930607902713	human	CD8
GSE22601 DOUBLE POSITIVE VS CD8 SINGLE POSITIVE THYMOCYTE UP	0	1.86930607902713	human	CD8
GSE21360 NAIVE VS QUATERNARY MEMORY CD8 TCELL DN	0	1.86930607902713	human	CD8
GSE20754 WT VS TCF1 KO MEMORY CD8 TCELL DN	0	1.86930607902713	human	CD8
GSE19825 CD24LOW VS IL2RA HIGH DAY3 EFF CD8 TCELL UP	0	1.86930607902713	human	CD8
GSE17301 IFNA2 VS IFNA5 STIM ACD3 ACD28 ACT CD8 TCELL UP	0	1.86930607902713	human	CD8
GSE16522 MEMORY VS NAIVE ANTI CD3CD28 STIM CD8 TCELL UP	0	1.86930607902713	human	CD8
GSE16522 ANTI CD3CD28 STIM VS UNSTIM MEMORY CD8 TCELL UP	0	1.86930607902713	human	CD8
GSE15930 STIM VS STIM AND TRICHOSTATINA 48H CD8 T CELL DN	0	1.86930607902713	human	CD8
GSE15930 NAIVE VS 72H IN VITRO STIM IL12 CD8 TCELL UP	0	1.86930607902713	human	CD8
GSE15324 NAIVE VS ACTIVATED CD8 TCELL UP	0	1.86930607902713	human	CD8
GSE15324 ELF4 KO VS WT NAIVE CD8 TCELL DN	0	1.86930607902713	human	CD8
GSE10239 KLRG1INT VS KLRG1HIGH EFF CD8 TCELL UP	0	1.86930607902713	human	CD8
GSE6259 FLT3L INDUCED 33D1 POS DC VS CD8 TCELL UP	0	1.8582365579881	human	CD8
KAECH DAY15 EFF VS MEMORY CD8 TCELL UP	0	1.4925264250355	human	CD8
GSE8678 IL7R LOW VS HIGH EFF CD8 TCELL DN	0	1.4925264250355	human	CD8
GSE43260 BTLA POS VS NEG INTRATUMORAL CD8 TCELL UP	0	1.4925264250355	human	CD8
GSE41978 WT VS ID2 KO AND BIM KO KLRG1 LOW EFFECTOR CD8 TCELL DN	0	1.4925264250355	human	CD8
GSE41867 MEMORY VS EXHAUSTED CD8 TCELL DAY30 LCMV UP	0	1.4925264250355	human	CD8
GSE41867 LCMV ARMSTRONG VS CLONE13 DAY15 EFFECTOR CD8 TCELL UP	0	1.4925264250355	human	CD8
GSE41867 DAY6 VS DAY8 LCMV CLONE13 EFFECTOR CD8 TCELL UP	0	1.4925264250355	human	CD8
GSE41867 DAY15 EFFECTOR VS DAY30 MEMORY CD8 TCELL LCMV ARMSTRONG UP	0	1.4925264250355	human	CD8
GSE40666 WT VS STAT1 KO CD8 TCELL UP	0	1.4925264250355	human	CD8
GSE30962 PRIMARY VS SECONDARY ACUTE LCMV INF CD8 TCELL DN	0	1.4925264250355	human	CD8
GSE3039 CD4 TCELL VS ALPHABETA CD8 TCELL DN	0	1.4925264250355	human	CD8
GSE3039 ALPHAALPHA CD8 TCELL VS B1 BCELL DN	0	1.4925264250355	human	CD8
GSE21360 SECONDARY VS TERTIARY MEMORY CD8 TCELL UP	0	1.4925264250355	human	CD8
GSE17812 WT VS THPOK KO MEMORY CD8 TCELL UP	0	1.4925264250355	human	CD8
GSE16522 MEMORY VS NAIVE CD8 TCELL DN	0	1.4925264250355	human	CD8
GSE15930 NAIVE VS 72H IN VITRO STIM IFNAB CD8 TCELL UP	0	1.4925264250355	human	CD8
GSE15930 NAIVE VS 48H IN VITRO STIM IFNAB CD8 TCELL UP	0	1.4925264250355	human	CD8
GSE15930 NAIVE VS 48H IN VITRO STIM IFNAB CD8 TCELL DN	0	1.4925264250355	human	CD8
GSE15930 NAIVE VS 24H IN VITRO STIM IL12 CD8 TCELL UP	0	1.4925264250355	human	CD8
GSE15930 NAIVE VS 24H IN VITRO STIM CD8 TCELL UP	0	1.4925264250355	human	CD8
GSE15324 ELF4 KO VS WT NAIVE CD8 TCELL UP	0	1.4925264250355	human	CD8
GSE10239 MEMORY VS KLRG1INT EFF CD8 TCELL DN	0	1.4925264250355	human	CD8
GSE32986 CURDLAN HIGHDOSE VS GMCSF AND CURDLAN HIGHDOSE STIM DC DN	27.59357776641	31.4610005323959	both	DC
GSE2706 UNSTIM VS 2H LPS AND R848 DC DN	25.0680042504896	29.0156938582091	both	DC
GSE7219 UNSTIM VS LPS AND ANTI CD40 STIM NIK NFKB2 KO DC DN	21.9299957024124	25.7136327616021	both	DC
GSE2706 UNSTIM VS 2H LPS DC DN	22.6413380201287	24.3233958815069	both	DC
GSE7219 WT VS NIK NFKB2 KO DC UP	19.090617543179	24.0643052220444	both	DC
GSE2706 UNSTIM VS 2H R848 DC DN	18.5202938142884	22.2431911898241	both	DC
GSE45365 NK CELL VS CD11B DC DN	21.3365221819	18.7436054960755	both	DC
GSE19401 NAIVE VS IMMUNIZED MOUSE PLN FOLLICULAR DC UP	17.1740367825028	19.74369467556	both	DC
GSE360 L DONOVANI VS B MALAYI LOW DOSE DC UP	15.1956430799885	15.8103826276378	both	DC
GSE360 LOW DOSE B MALAYI VS M TUBERCULOSIS DC DN	14.2657248266134	16.7295734274645	both	DC
GSE2706 UNSTIM VS 8H R848 DC DN	14.3416796430987	15.8962485962732	both	DC
GSE360 L DONOVANI VS B MALAYI HIGH DOSE DC UP	15.1956430799885	14.8946441140239	both	DC
GSE2706 R848 VS R848 AND LPS 2H STIM DC DN	12.818531121914	14.4950189380923	both	DC
GSE3982 CTRL VS LPS 48H DC DN	12.3228243308271	12.1546464837137	both	DC
GSE360 CTRL VS L MAJOR DC DN	9.03068759726763	14.8946441140239	both	DC
GSE339 EX VIVO VS IN CULTURE CD8POS DC DN	11.4350530912465	12.1546464837137	both	DC
GSE3337 4H VS 16H IFNG IN CD8POS DC UP	11.4350530912465	12.1546464837137	both	DC
GSE3337 CTRL VS 16H IFNG IN CD8POS DC UP	9.03068759726763	12.9807811170276	both	DC
GSE360 HIGH DOSE B MALAYI VS M TUBERCULOSIS DC DN	10.6077031413996	11.2893512872637	both	DC
GSE17721 LPS VS GARDIQUIMOD 2H BMDC UP	10.6077031413996	11.2893512872637	both	DC
GSE42088 UNINF VS LEISHMANIA INF DC 8H UP	9.03068759726763	12.1546464837137	both	DC
GSE32986 CURDLAN LOWDOSE VS CURDLAN HIGHDOSE STIM DC DN	10.6077031413996	9.6593153711397	both	DC
GSE360 CTRL VS M TUBERCULOSIS DC DN	9.74704248316665	10.4407327568807	both	DC
GSE360 T GONDII VS B MALAYI HIGH DOSE DC UP	9.81498081797464	9.71832542262464	both	DC
GSE45365 HEALTHY VS MCMV INFECTION CD8A DC DN	9.03068759726763	10.4407327568807	both	DC
GSE2706 UNSTIM VS 8H LPS AND R848 DC DN	9.05480464144562	9.79363420551191	both	DC
GSE17721 POLYIC VS PAM3CSK4 1H BMDC DN	10.6077031413996	8.1472175725273	both	DC
GSE22886 CTRL VS LPS 24H DC DN	8.22956214637202	9.6593153711397	both	DC
GSE17721 12H VS 24H PAM3CSK4 BMDC UP	9.03068759726763	8.1472175725273	both	DC
GSE360 L MAJOR VS B MALAYI LOW DOSE DC UP	8.22956214637202	8.8987673887258	both	DC
GSE19401 UNSTIM VS RETINOIC ACID STIM FOLLICULAR DC DN	6.83603001834572	9.79363420551191	both	DC
GSE360 T GONDII VS B MALAYI LOW DOSE DC UP	9.03101345467624	7.49524409080569	both	DC
GSE17721 CTRL VS LPS 1H BMDC DN	9.03068759726763	7.46259485981125	both	DC
GSE339 EX VIVO VS IN CULTURE CD4POS DC DN	7.48315159695689	8.8987673887258	both	DC
GSE18791 CTRL VS NEWCASTLE VIRUS DC 2H DN	8.22956214637202	8.1472175725273	both	DC
GSE20727 ROS INH VS ROS INH AND DNFB ALLERGEN TREATED DC UP	6.79072951664703	8.90165497045066	both	DC
GSE7509 DC VS MONOCYTE UP	6.79072951664703	8.8987673887258	both	DC
GSE14000 UNSTIM VS 4H LPS DC DN	9.03068759726763	6.13233845655135	both	DC
GSE360 L MAJOR VS B MALAYI HIGH DOSE DC UP	7.48315159695689	7.46259485981125	both	DC
GSE22589 HIV VS HIV AND SIV INFECTED DC UP	7.48315159695689	7.46259485981125	both	DC
GSE17721 POLYIC VS CPG 2H BMDC DN	7.48315159695689	7.46259485981125	both	DC
GSE17721 PAM3CSK4 VS GADIQUIMOD 1H BMDC UP	7.48315159695689	7.46259485981125	both	DC
GSE17721 LPS VS CPG 1H BMDC DN	6.79072951664703	8.1472175725273	both	DC
GSE12392 IFNAR KO VS IFNB KO CD8 NEG SPLEEN DC DN1	6.79072951664703	8.1472175725273	both	DC
GSE17721 CTRL VS GARDIQUIMOD 1H BMDC DN	9.03068759726763	5.47948359748665	both	DC
GSE360 CTRL VS L DONOVANI DC DN	8.22956214637202	6.13233845655135	both	DC
GSE2706 R848 VS R848 AND LPS 8H STIM DC DN	6.83603001834572	7.52233560525836	both	DC
GSE17721 LPS VS POLYIC 1H BMDC UP	7.48315159695689	6.7718340514577	both	DC
GSE339 EX VIVO VS IN CULTURE CD4CD8DN DC DN	6.79072951664703	7.46259485981125	both	DC
GSE19401 UNSTIM VS RETINOIC ACID AND PAM2CSK4 STIM FOLLICULAR DC DN	4.79057101772321	8.90165497045066	both	DC
GSE2197 IMMUNOSUPPRESSIVE DNA VS UNTREATED IN DC UP	7.48315159695689	6.13233845655135	both	DC
GSE17721 LPS VS CPG 2H BMDC UP	5.43112248622174	8.1472175725273	both	DC
GSE32986 UNSTIM VS CURDLAN LOWDOSE STIM DC UP	6.79072951664703	6.7718340514577	both	DC
GSE2197 CPG DNA VS UNTREATED IN DC UP	6.79072951664703	6.7718340514577	both	DC
GSE7219 WT VS NIK NFKB2 KO LPS AND ANTI CD40 STIM DC UP	6.08290446567009	7.46259485981125	both	DC
GSE14000 UNSTIM VS 4H LPS DC TRANSLATED RNA DN	8.30673033396982	4.89391948849093	both	DC
GSE45365 HEALTHY VS MCMV INFECTION CD8A DC IFNAR KO DN	4.1899819064325	8.90165497045066	both	DC
GSE17721 PAM3CSK4 VS CPG 1H BMDC DN	6.79072951664703	6.13233845655135	both	DC
GSE5679 CTRL VS PPARG LIGAND ROSIGLITAZONE AND RARA AGONIST AM580 TREATED DC DN	6.08290446567009	6.7718340514577	both	DC
GSE42088 UNINF VS LEISHMANIA INF DC 4H UP	6.08290446567009	6.7718340514577	both	DC
GSE12392 IFNAR KO VS IFNB KO CD8 NEG SPLEEN DC UP1	6.08290446567009	6.7718340514577	both	DC
GSE360 DC VS MAC M TUBERCULOSIS UP	5.47127819011959	6.84114949484786	both	DC
GSE17721 LPS VS PAM3CSK4 1H BMDC DN	6.79072951664703	5.48699753125984	both	DC
GSE3982 DC VS NKCELL UP	6.79072951664703	5.47948359748665	both	DC
GSE7509 DC VS MONOCYTE DN	6.08290446567009	6.13233845655135	both	DC
GSE42088 UNINF VS LEISHMANIA INF DC 2H UP	6.08290446567009	6.13233845655135	both	DC
GSE17721 LPS VS PAM3CSK4 2H BMDC UP	6.08290446567009	6.13233845655135	both	DC
GSE17721 CTRL VS CPG 1H BMDC DN	6.08290446567009	6.13233845655135	both	DC
GSE4748 CTRL VS LPS AND CYANOBACTERIUM LPSLIKE STIM DC 3H UP	5.43112248622174	6.7718340514577	both	DC
GSE22282 HYPOXIA VS NORMOXIA MYELOID DC UP	5.43112248622174	6.7718340514577	both	DC
GSE4748 CTRL VS CYANOBACTERIUM LPSLIKE STIM DC 3H DN	4.1899819064325	7.46259485981125	both	DC
GSE6259 33D1 POS DC VS CD4 TCELL DN1	4.12378548989192	7.52233560525836	both	DC
GSE2706 R848 VS LPS 2H STIM DC DN	5.73886266194455	5.83495002186031	both	DC
GSE17721 LPS VS PAM3CSK4 24H BMDC UP	5.43112248622174	6.13233845655135	both	DC
GSE17721 LPS VS PAM3CSK4 16H BMDC UP	5.43112248622174	6.13233845655135	both	DC
GSE17721 12H VS 24H CPG BMDC UP	5.43112248622174	6.13233845655135	both	DC
GSE8868 SPLEEN VS INTESTINE CD11B POS CD11C NEG DC DN	4.79057101772321	6.7718340514577	both	DC
GSE360 DC VS MAC B MALAYI HIGH DOSE DN	6.08290446567009	5.47948359748665	both	DC
GSE22886 DC VS MONOCYTE UP	3.61556038925094	7.46259485981125	both	DC
GSE18791 CTRL VS NEWCASTLE VIRUS DC 10H DN	4.79057101772321	6.13233845655135	both	DC
GSE42088 UNINF VS LEISHMANIA INF DC 24H DN	5.43112248622174	5.48699753125984	both	DC
GSE17721 CTRL VS PAM3CSK4 12H BMDC DN	5.43112248622174	5.48699753125984	both	DC
GSE17721 PAM3CSK4 VS CPG 8H BMDC DN	5.43112248622174	5.47948359748665	both	DC
GSE2706 2H VS 8H R848 STIM DC UP	4.26122542853027	6.23349644631416	both	DC
GSE42088 UNINF VS LEISHMANIA INF DC 4H DN	6.79072951664703	3.69213677750438	both	DC
GSE2706 LPS VS R848 AND LPS 8H STIM DC DN	4.23969524181693	6.20576435120674	both	DC
GSE7509 UNSTIM VS IFNA STIM IMMATURE DC DN	4.80122066563424	5.6074750814509	both	DC
GSE3982 DC VS CENT MEMORY CD4 TCELL UP1	3.61556038925094	6.7718340514577	both	DC
GSE7219 UNSTIM VS LPS AND ANTI CD40 STIM DC DN	5.43112248622174	4.89334005588398	both	DC
GSE45365 WT VS IFNAR KO CD8A DC DN	4.1899819064325	6.13233845655135	both	DC
GSE360 DC VS MAC L DONOVANI UP	4.1899819064325	6.13233845655135	both	DC
GSE29949 MICROGLIA VS DC BRAIN UP	4.1899819064325	6.13233845655135	both	DC
GSE360 CTRL VS T GONDII DC DN	5.43112248622174	4.87773096957669	both	DC
GSE17721 CTRL VS POLYIC 4H BMDC DN	5.43112248622174	4.86811269719271	both	DC
GSE6259 33D1 POS VS DEC205 POS FLT3L INDUCED SPLENIC DC UP	4.78091935218033	5.50971988387353	both	DC
GSE17721 CTRL VS POLYIC 2H BMDC DN	4.79057101772321	5.47948359748665	both	DC
GSE18791 CTRL VS NEWCASTLE VIRUS DC 4H DN	5.68149000502492	4.50608358660025	both	DC
GSE6259 FLT3L INDUCED DEC205 POS DC VS CD8 TCELL DN1	6.14110833392787	3.69213677750438	both	DC
GSE14000 UNSTIM VS 16H LPS DC TRANSLATED RNA DN	4.80290688211552	4.89391948849093	both	DC
GSE3982 DC VS MAC DN	4.79057101772321	4.86811269719271	both	DC
GSE17721 POLYIC VS GARDIQUIMOD 2H BMDC DN	4.79057101772321	4.86811269719271	both	DC
GSE17721 POLYIC VS CPG 1H BMDC DN	4.79057101772321	4.86811269719271	both	DC
GSE17721 PAM3CSK4 VS CPG 4H BMDC DN	4.79057101772321	4.86811269719271	both	DC
GSE2706 UNSTIM VS 8H LPS DC DN	3.09563844953925	6.13233845655135	both	DC
GSE2706 2H VS 8H R848 AND LPS STIM DC DN	4.21829593720545	4.90541003412587	both	DC
GSE17721 CTRL VS GARDIQUIMOD 12H BMDC DN	5.43112248622174	3.69213677750438	both	DC
GSE360 L DONOVANI VS M TUBERCULOSIS DC DN	3.61556038925094	5.48699753125984	both	DC
GSE360 DC VS MAC T GONDII DN	3.61556038925094	5.48699753125984	both	DC
GSE29949 MICROGLIA BRAIN VS CD8 POS DC SPLEEN UP1	3.61556038925094	5.48699753125984	both	DC
GSE18791 UNSTIM VS NEWCATSLE VIRUS DC 10H DN	4.19702646837745	4.89391948849093	both	DC
GSE19401 UNSTIM VS PAM2CSK4 STIM FOLLICULAR DC DN	4.1899819064325	4.86811269719271	both	DC
GSE36009 WT VS NLRP10 KO DC DN	4.79057101772321	4.25836792169313	both	DC
GSE7509 UNSTIM VS FCGRIIB STIM DC DN	5.43112248622174	3.13930771911854	both	DC
GSE6259 33D1 POS VS DEC205 POS SPLENIC DC DN	3.61556038925094	4.89391948849093	both	DC
GSE360 DC VS MAC T GONDII UP	3.61556038925094	4.87773096957669	both	DC
GSE3982 DC VS MAC LPS STIM DN	3.61556038925094	4.86811269719271	both	DC
GSE360 T GONDII VS M TUBERCULOSIS DC DN	3.61556038925094	4.86811269719271	both	DC
GSE339 CD8POS VS CD4CD8DN DC DN	3.61556038925094	4.86811269719271	both	DC
GSE18791 CTRL VS NEWCASTLE VIRUS DC 6H DN	4.79057101772321	3.69213677750438	both	DC
GSE17721 PAM3CSK4 VS GADIQUIMOD 12H BMDC DN	4.79057101772321	3.69213677750438	both	DC
GSE17721 CTRL VS LPS 2H BMDC DN	4.79057101772321	3.69213677750438	both	DC
GSE17721 POLYIC VS GARDIQUIMOD 1H BMDC DN	4.1899819064325	4.25836792169313	both	DC
GSE4748 CTRL VS LPS AND CYANOBACTERIUM LPSLIKE STIM DC 3H DN	4.1899819064325	4.25273927646633	both	DC
GSE2585 CTEC VS THYMIC DC DN	4.1899819064325	4.25273927646633	both	DC
GSE18791 CTRL VS NEWCASTLE VIRUS DC 16H DN	4.85349933423406	3.20537815873266	both	DC
GSE3982 DC VS BCELL UP	3.09563844953925	4.86811269719271	both	DC
GSE339 CD8POS VS CD4CD8DN DC IN CULTURE UP	3.09563844953925	4.86811269719271	both	DC
GSE22886 NAIVE TCELL VS DC DN	3.09563844953925	4.86811269719271	both	DC
GSE36078 WT VS IL1R KO LUNG DC AFTER AD5 INF UP	4.79057101772321	3.15046912338669	both	DC
GSE18791 CTRL VS NEWCASTLE VIRUS DC 12H DN	3.61556038925094	4.27413389949929	both	DC
GSE32986 CURDLAN LOWDOSE VS GMCSF AND CURDLAN LOWDOSE STIM DC DN	4.1899819064325	3.69213677750438	both	DC
GSE17721 CTRL VS GARDIQUIMOD 4H BMDC DN	4.1899819064325	3.69213677750438	both	DC
GSE17721 0.5H VS 4H CPG BMDC DN	4.1899819064325	3.69213677750438	both	DC
GSE17721 0.5H VS 8H GARDIQUIMOD BMDC DN	3.61556038925094	4.25836792169313	both	DC
GSE45365 WT VS IFNAR KO CD11B DC MCMV INFECTION DN	3.18378624599679	4.45736861027746	both	DC
GSE34515 CD16 POS MONOCYTE VS DC DN	3.09563844953925	4.25273927646633	both	DC
GSE339 CD4POS VS CD8POS DC IN CULTURE DN	3.09563844953925	4.25273927646633	both	DC
GSE32255 WT UNSTIM VS JMJD2D KNOCKDOWN 4H LPS STIM DC DN	3.04818502169781	4.29410877962728	both	DC
GSE42088 UNINF VS LEISHMANIA INF DC 2H DN	4.1899819064325	3.15046912338669	both	DC
GSE17721 CTRL VS LPS 8H BMDC DN	4.1899819064325	3.15046912338669	both	DC
GSE18791 CTRL VS NEWCASTLE VIRUS DC 1H DN	3.89532322159735	3.43478844354594	both	DC
GSE19401 UNSTIM VS RETINOIC ACID STIM FOLLICULAR DC UP	3.61556038925094	3.69213677750438	both	DC
GSE17721 LPS VS PAM3CSK4 12H BMDC UP	3.61556038925094	3.69213677750438	both	DC
GSE17721 CTRL VS PAM3CSK4 6H BMDC DN	3.61556038925094	3.69213677750438	both	DC
GSE17721 CTRL VS LPS 4H BMDC DN	3.61556038925094	3.69213677750438	both	DC
GSE17721 CTRL VS GARDIQUIMOD 2H BMDC DN	3.61556038925094	3.69213677750438	both	DC
GSE45365 CD8A DC VS CD11B DC IFNAR KO MCMV INFECTION DN	2.68145776553682	4.45736861027746	both	DC
GSE4535 BM DERIVED DC VS FOLLICULAR DC UP	4.1899819064325	2.6566836546673	both	DC
GSE17721 CPG VS GARDIQUIMOD 12H BMDC DN	4.1899819064325	2.6566836546673	both	DC
GSE17721 POLYIC VS GARDIQUIMOD 16H BMDC UP	2.57141154202036	4.25273927646633	both	DC
GSE39556 CD8A DC VS NK CELL UP	3.09563844953925	3.69213677750438	both	DC
GSE17721 LPS VS POLYIC 24H BMDC DN	3.09563844953925	3.69213677750438	both	DC
GSE17721 0.5H VS 4H LPS BMDC DN	3.09563844953925	3.69213677750438	both	DC
GSE39556 CD8A DC VS NK CELL MOUSE 3H POST POLYIC INJ UP	3.61556038925094	3.15046912338669	both	DC
GSE17721 ALL VS 24H PAM3CSK4 BMDC UP	4.79057101772321	1.81020390726833	both	DC
GSE5679 CTRL VS PPARG LIGAND ROSIGLITAZONE AND RARA AGONIST AM580 TREATED DC UP	4.1899819064325	2.22257511514499	both	DC
GSE3337 CTRL VS 4H IFNG IN CD8POS DC DN	4.1899819064325	2.22257511514499	both	DC
GSE2706 2H VS 8H LPS STIM DC UP	2.58952298035288	3.71838630099043	both	DC
GSE18791 CTRL VS NEWCASTLE VIRUS DC 8H DN	3.09563844953925	3.18861953564932	both	DC
GSE6259 DEC205 POS DC VS BCELL DN	3.61556038925094	2.6566836546673	both	DC
GSE557 WT VS CIITA KO DC DN	2.57141154202036	3.69213677750438	both	DC
GSE12392 CD8A POS VS NEG SPLEEN IFNB KO DC DN	2.57141154202036	3.69213677750438	both	DC
GSE3982 DC VS EFF MEMORY CD4 TCELL UP1	3.09563844953925	3.15046912338669	both	DC
GSE36009 WT VS NLRP10 KO DC UP	3.09563844953925	3.15046912338669	both	DC
GSE32986 UNSTIM VS GMCSF AND CURDLAN LOWDOSE STIM DC UP	3.09563844953925	3.15046912338669	both	DC
GSE17721 PAM3CSK4 VS GADIQUIMOD 4H BMDC DN	3.09563844953925	3.15046912338669	both	DC
GSE17721 LPS VS GARDIQUIMOD 16H BMDC UP	3.09563844953925	3.15046912338669	both	DC
GSE12392 CD8A POS VS NEG SPLEEN DC DN	3.09563844953925	3.15046912338669	both	DC
GSE42088 UNINF VS LEISHMANIA INF DC 24H UP	3.61556038925094	2.22257511514499	both	DC
GSE17721 LPS VS CPG 12H BMDC UP	3.61556038925094	2.22257511514499	both	DC
GSE17721 CPG VS GARDIQUIMOD 2H BMDC UP	3.61556038925094	2.22257511514499	both	DC
GSE17721 0.5H VS 8H CPG BMDC DN	3.61556038925094	2.22257511514499	both	DC
GSE19401 RETINOIC ACID VS RETINOIC ACID AND PAM2CSK4 STIM FOLLICULAR DC UP	3.12270872272619	2.705749160624	both	DC
GSE32986 UNSTIM VS GMCSF STIM DC DN	2.09071236838509	3.69213677750438	both	DC
GSE22886 NAIVE BCELL VS DC DN	2.09071236838509	3.69213677750438	both	DC
GSE3982 DC VS TH2 UP	3.09563844953925	2.6566836546673	both	DC
GSE17721 PAM3CSK4 VS GADIQUIMOD 8H BMDC DN	3.09563844953925	2.6566836546673	both	DC
GSE17721 PAM3CSK4 VS CPG 12H BMDC DN	3.09563844953925	2.6566836546673	both	DC
GSE17721 CTRL VS LPS 6H BMDC DN	3.09563844953925	2.6566836546673	both	DC
GSE17721 CTRL VS GARDIQUIMOD 6H BMDC DN	3.09563844953925	2.6566836546673	both	DC
GSE17721 CTRL VS CPG 4H BMDC DN	3.09563844953925	2.6566836546673	both	DC
GSE17721 12H VS 24H LPS BMDC UP	3.09563844953925	2.6566836546673	both	DC
GSE17721 12H VS 24H GARDIQUIMOD BMDC UP	3.09563844953925	2.6566836546673	both	DC
GSE7509 DC VS MONOCYTE WITH FCGRIIB STIM DN	2.57555864729477	3.16920630809964	both	DC
GSE360 L MAJOR VS M TUBERCULOSIS DC DN	2.57141154202036	3.15046912338669	both	DC
GSE17721 LPS VS CPG 4H BMDC UP	2.57141154202036	3.15046912338669	both	DC
GSE17721 CTRL VS CPG 12H BMDC DN	2.57141154202036	3.15046912338669	both	DC
GSE19401 PLN VS PEYERS PATCH FOLLICULAR DC DN	3.09563844953925	2.22257511514499	both	DC
GSE17721 PAM3CSK4 VS CPG 16H BMDC DN	3.09563844953925	2.22257511514499	both	DC
GSE17721 LPS VS PAM3CSK4 8H BMDC UP	3.09563844953925	2.22257511514499	both	DC
GSE17721 LPS VS GARDIQUIMOD 24H BMDC UP	3.09563844953925	2.22257511514499	both	DC
GSE17721 CTRL VS POLYIC 12H BMDC DN	3.09563844953925	2.22257511514499	both	DC
GSE17721 CTRL VS CPG 2H BMDC DN	3.09563844953925	2.22257511514499	both	DC
GSE17721 CPG VS GARDIQUIMOD 4H BMDC DN	3.09563844953925	2.22257511514499	both	DC
GSE17721 0.5H VS 24H CPG BMDC DN	3.09563844953925	2.22257511514499	both	DC
GSE12392 CD8A POS VS NEG SPLEEN DC UP	3.09563844953925	2.22257511514499	both	DC
GSE6259 DEC205 POS DC VS CD4 TCELL UP	2.09071236838509	3.15046912338669	both	DC
GSE4748 CTRL VS LPS STIM DC 3H DN	2.09071236838509	3.15046912338669	both	DC
GSE3982 DC VS TH1 DN	2.09071236838509	3.15046912338669	both	DC
GSE5679 CTRL VS PPARG LIGAND ROSIGLITAZONE TREATED DC UP	2.57141154202036	2.6566836546673	both	DC
GSE21033 CTRL VS POLYIC STIM DC 6H UP	2.57141154202036	2.6566836546673	both	DC
GSE17721 POLYIC VS PAM3CSK4 2H BMDC DN	2.57141154202036	2.6566836546673	both	DC
GSE6259 FLT3L INDUCED 33D1 POS DC VS CD8 TCELL DN1	1.37965869292318	3.69213677750438	both	DC
GSE17721 0.5H VS 12H LPS BMDC DN	3.61556038925094	1.4296254264373	both	DC
GSE5679 RARA AGONIST AM580 VS AM580 AND ROSIGLITAZONE TREATED DC DN	3.09563844953925	1.81020390726833	both	DC
GSE36078 UNTREATED VS AD5 INF MOUSE LUNG DC DN	3.09563844953925	1.81020390726833	both	DC
GSE17721 POLYIC VS CPG 24H BMDC UP	3.09563844953925	1.81020390726833	both	DC
GSE17721 CTRL VS LPS 12H BMDC DN	3.09563844953925	1.81020390726833	both	DC
GSE17721 0.5H VS 12H POLYIC BMDC DN	3.09563844953925	1.81020390726833	both	DC
GSE45365 HEALTHY VS MCMV INFECTION CD11B DC DN	1.65786557686689	3.18861953564932	both	DC
GSE17721 LPS VS GARDIQUIMOD 1H BMDC UP	1.65786557686689	3.15046912338669	both	DC
GSE339 CD4POS VS CD8POS DC IN CULTURE UP	2.57141154202036	2.22257511514499	both	DC
GSE27859 CD11C INT F480 HI MACROPHAGE VS CD11C ING F480 INT DC DN	2.57141154202036	2.22257511514499	both	DC
GSE17721 PAM3CSK4 VS GADIQUIMOD 0.5H BMDC UP	2.57141154202036	2.22257511514499	both	DC
GSE17721 CTRL VS PAM3CSK4 1H BMDC DN	2.57141154202036	2.22257511514499	both	DC
GSE17721 CPG VS GARDIQUIMOD 6H BMDC UP	2.57141154202036	2.22257511514499	both	DC
GSE4748 CTRL VS CYANOBACTERIUM LPSLIKE STIM DC 1H UP	2.09071236838509	2.6566836546673	both	DC
GSE360 L MAJOR VS M TUBERCULOSIS DC UP	2.09071236838509	2.6566836546673	both	DC
GSE29949 CD8 POS DC SPLEEN VS DC BRAIN UP	2.09071236838509	2.6566836546673	both	DC
GSE20727 DNFB ALLERGEN VS ROS INH AND DNFB ALLERGEN TREATED DC DN	2.09071236838509	2.6566836546673	both	DC
GSE17721 POLYIC VS PAM3CSK4 12H BMDC UP	2.09071236838509	2.6566836546673	both	DC
GSE14000 UNSTIM VS 16H LPS DC DN	2.09071236838509	2.6566836546673	both	DC
GSE6259 FLT3L INDUCED 33D1 POS DC VS CD4 TCELL UP1	2.03048381048724	2.6566836546673	both	DC
GSE6259 FLT3L INDUCED VS WT SPLENIC DC 33D1 POS UP	1.91800426960109	2.53640614053973	both	DC
GSE360 HIGH VS LOW DOSE B MALAYI DC UP	2.57555864729477	1.81020390726833	both	DC
GSE32986 UNSTIM VS CURDLAN LOWDOSE STIM DC DN	2.57141154202036	1.81020390726833	both	DC
GSE32986 GMCSF VS GMCSF AND CURDLAN LOWDOSE STIM DC UP	2.57141154202036	1.81020390726833	both	DC
GSE29949 CD8 NEG DC SPLEEN VS MONOCYTE BONE MARROW UP1	2.57141154202036	1.81020390726833	both	DC
GSE17721 PAM3CSK4 VS CPG 24H BMDC DN	2.57141154202036	1.81020390726833	both	DC
GSE339 CD4POS VS CD8POS DC DN	1.65786557686689	2.6566836546673	both	DC
GSE27859 MACROPHAGE VS CD11C INT F480 INT DC DN	1.65786557686689	2.6566836546673	both	DC
GSE17721 PAM3CSK4 VS CPG 2H BMDC DN	1.65786557686689	2.6566836546673	both	DC
GSE5679 PPARG LIGAND ROSIGLITAZONE VS ROSIGLITAZONE AND RARA AGONIST AM580 TREATED DC UP	2.09071236838509	2.22257511514499	both	DC
GSE4748 CTRL VS LPS STIM DC 3H UP	2.09071236838509	2.22257511514499	both	DC
GSE20727 CTRL VS ROS INHIBITOR TREATED DC DN	2.09071236838509	2.22257511514499	both	DC
GSE17721 LPS VS POLYIC 2H BMDC UP	2.09071236838509	2.22257511514499	both	DC
GSE17721 LPS VS GARDIQUIMOD 8H BMDC UP	2.09071236838509	2.22257511514499	both	DC
GSE17721 LPS VS GARDIQUIMOD 6H BMDC UP	2.09071236838509	2.22257511514499	both	DC
GSE17721 CPG VS GARDIQUIMOD 8H BMDC UP	2.09071236838509	2.22257511514499	both	DC
GSE14000 4H VS 16H LPS DC TRANSLATED RNA UP	2.09071236838509	2.22257511514499	both	DC
GSE45365 NK CELL VS CD11B DC MCMV INFECTION DN	2.57141154202036	1.4296254264373	both	DC
GSE17721 4 VS 24H CPG BMDC UP	2.57141154202036	1.4296254264373	both	DC
GSE6259 FLT3L INDUCED VS WT SPLENIC DC 33D1 POS DN	1.65786557686689	2.27830293051457	both	DC
GSE557 CIITA KO VS I AB KO DC UP	2.09071236838509	1.81020390726833	both	DC
GSE36078 UNTREATED VS AD5 T425A HEXON INF MOUSE LUNG DC DN	2.09071236838509	1.81020390726833	both	DC
GSE339 CD4POS VS CD8POS DC UP	2.09071236838509	1.81020390726833	both	DC
GSE32986 CURDLAN HIGHDOSE VS GMCSF AND CURDLAN HIGHDOSE STIM DC UP	2.09071236838509	1.81020390726833	both	DC
GSE28408 LY6G POS VS NEG DC UP	2.09071236838509	1.81020390726833	both	DC
GSE17721 LPS VS PAM3CSK4 4H BMDC UP	2.09071236838509	1.81020390726833	both	DC
GSE17721 4 VS 24H GARDIQUIMOD BMDC UP	2.09071236838509	1.81020390726833	both	DC
GSE17721 0.5H VS 8H LPS BMDC DN	2.09071236838509	1.81020390726833	both	DC
GSE17721 0.5H VS 12H GARDIQUIMOD BMDC DN	2.09071236838509	1.81020390726833	both	DC
GSE3691 CONVENTIONAL VS PLASMACYTOID DC SPLEEN UP	1.65786557686689	2.22257511514499	both	DC
GSE339 CD8POS VS CD4CD8DN DC IN CULTURE DN	1.65786557686689	2.22257511514499	both	DC
GSE3337 4H VS 16H IFNG IN CD8POS DC DN	1.65786557686689	2.22257511514499	both	DC
GSE17721 POLYIC VS PAM3CSK4 4H BMDC DN	1.65786557686689	2.22257511514499	both	DC
GSE17721 POLYIC VS PAM3CSK4 16H BMDC UP	1.65786557686689	2.22257511514499	both	DC
GSE17721 POLYIC VS CPG 12H BMDC UP	1.65786557686689	2.22257511514499	both	DC
GSE17721 CTRL VS POLYIC 6H BMDC DN	1.65786557686689	2.22257511514499	both	DC
GSE17721 CTRL VS CPG 6H BMDC DN	1.65786557686689	2.22257511514499	both	DC
GSE27859 MACROPHAGE VS DC UP	1.61695030682399	2.22257511514499	both	DC
GSE32255 WT VS JMJD2D KNOCKDOWN 4H LPS STIM DC UP	1.31162560394675	2.44264776216163	both	DC
GSE2706 R848 VS LPS 8H STIM DC DN	1.75179269624337	1.90361596299764	both	DC
GSE20727 H2O2 VS ROS INHIBITOR TREATED DC UP	2.09071236838509	1.4296254264373	both	DC
GSE17721 PAM3CSK4 VS GADIQUIMOD 2H BMDC UP	2.09071236838509	1.4296254264373	both	DC
GSE17721 LPS VS GARDIQUIMOD 4H BMDC UP	2.09071236838509	1.4296254264373	both	DC
GSE9946 IMMATURE VS MATURE STIMULATORY DC UP	2.07530945914768	1.39963616948566	both	DC
GSE3982 DC VS NEUTROPHIL UP	1.65786557686689	1.81020390726833	both	DC
GSE36009 UNSTIM VS LPS STIM NLRP10 KO DC UP	1.65786557686689	1.81020390726833	both	DC
GSE28408 LY6G POS VS NEG DC DN	1.65786557686689	1.81020390726833	both	DC
GSE17721 LPS VS POLYIC 8H BMDC UP	1.65786557686689	1.81020390726833	both	DC
GSE3982 EOSINOPHIL VS DC UP	1.65786557686689	1.4296254264373	both	DC
GSE2585 THYMIC DC VS MTEC DN	1.65786557686689	1.4296254264373	both	DC
GSE17721 POLYIC VS GARDIQUIMOD 8H BMDC UP	1.65786557686689	1.4296254264373	both	DC
GSE17721 PAM3CSK4 VS GADIQUIMOD 16H BMDC UP	1.65786557686689	1.4296254264373	both	DC
GSE17721 LPS VS GARDIQUIMOD 24H BMDC DN	1.65786557686689	1.4296254264373	both	DC
GSE17721 LPS VS CPG 6H BMDC UP	1.65786557686689	1.4296254264373	both	DC
GSE17721 CTRL VS PAM3CSK4 4H BMDC DN	1.65786557686689	1.4296254264373	both	DC
GSE17721 CPG VS GARDIQUIMOD 1H BMDC UP	1.65786557686689	1.4296254264373	both	DC
GSE17721 4H VS 24H POLYIC BMDC UP	1.65786557686689	1.4296254264373	both	DC
GSE12392 CD8A POS VS NEG SPLEEN IFNB KO DC UP	1.65786557686689	1.4296254264373	both	DC
GSE17721 POLYIC VS CPG 16H BMDC UP	2.57141154202036	0	canine	DC
GSE17721 CTRL VS LPS 24H BMDC DN	2.57141154202036	0	canine	DC
GSE17721 0.5H VS 8H POLYIC BMDC DN	2.57141154202036	0	canine	DC
GSE17721 0.5H VS 4H GARDIQUIMOD BMDC DN	2.57141154202036	0	canine	DC
GSE27859 DC VS CD11C INT F480 INT DC UP	2.09071236838509	0	canine	DC
GSE22886 DC VS MONOCYTE DN	2.09071236838509	0	canine	DC
GSE17721 CTRL VS POLYIC 24H BMDC DN	2.09071236838509	0	canine	DC
GSE17721 CTRL VS POLYIC 1H BMDC DN	2.09071236838509	0	canine	DC
GSE17721 CTRL VS PAM3CSK4 8H BMDC DN	2.09071236838509	0	canine	DC
GSE21033 1H VS 12H POLYIC STIM DC DN	2.00139583867956	0	canine	DC
GSE6259 33D1 POS DC VS CD4 TCELL UP	1.82539504579497	0	canine	DC
GSE18791 CTRL VS NEWCASTLE VIRUS DC 14H DN	1.70965825049538	0	canine	DC
GSE42088 2H VS 24H LEISHMANIA INF DC UP	1.65786557686689	0	canine	DC
GSE3982 DC VS NEUTROPHIL DN	1.65786557686689	0	canine	DC
GSE360 DC VS MAC UP	1.65786557686689	0	canine	DC
GSE21033 CTRL VS POLYIC STIM DC 1H UP	1.65786557686689	0	canine	DC
GSE17721 POLYIC VS GARDIQUIMOD 6H BMDC UP	1.65786557686689	0	canine	DC
GSE17721 PAM3CSK4 VS CPG 6H BMDC DN	1.65786557686689	0	canine	DC
GSE17721 PAM3CSK4 VS CPG 16H BMDC UP	1.65786557686689	0	canine	DC
GSE17721 LPS VS CPG 1H BMDC UP	1.65786557686689	0	canine	DC
GSE17721 CTRL VS PAM3CSK4 2H BMDC DN	1.65786557686689	0	canine	DC
GSE17721 CTRL VS GARDIQUIMOD 8H BMDC DN	1.65786557686689	0	canine	DC
GSE17721 0.5H VS 8H PAM3CSK4 BMDC DN	1.65786557686689	0	canine	DC
GSE7509 UNSTIM VS FCGRIIB STIM DC UP	1.54573727035013	0	canine	DC
GSE21033 1H VS 12H POLYIC STIM DC UP	1.50502408881761	0	canine	DC
GSE7509 UNSTIM VS IFNA STIM IMMATURE DC UP	1.4653435190631	0	canine	DC
GSE6259 33D1 POS DC VS BCELL DN	1.37965869292318	0	canine	DC
GSE32255 UNSTIM VS 4H LPS STIM DC UP	1.37751466622619	0	canine	DC
GSE18791 UNSTIM VS NEWCATSLE VIRUS DC 18H DN	1.30542425222051	0	canine	DC
GSE17721 4 VS 24H CPG BMDC DN	0	4.25273927646633	human	DC
GSE360 DC VS MAC L DONOVANI DN	0	3.69213677750438	human	DC
GSE17721 LPS VS CPG 12H BMDC DN	0	3.15046912338669	human	DC
GSE44732 UNSTIM VS IL27 STIM IMATURE DC DN	0	2.6566836546673	human	DC
GSE36078 WT VS IL1R KO LUNG DC AFTER AD5 INF DN	0	2.6566836546673	human	DC
GSE34515 CD16 NEG MONOCYTE VS DC UP	0	2.6566836546673	human	DC
GSE339 CD8POS VS CD4CD8DN DC UP	0	2.6566836546673	human	DC
GSE17721 CPG VS GARDIQUIMOD 12H BMDC UP	0	2.6566836546673	human	DC
GSE17721 12H VS 24H GARDIQUIMOD BMDC DN	0	2.6566836546673	human	DC
GSE17721 0.5H VS 12H CPG BMDC DN	0	2.6566836546673	human	DC
GSE45365 HEALTHY VS MCMV INFECTION CD11B DC IFNAR KO DN	0	2.27393534305125	human	DC
GSE18791 CTRL VS NEWCASTLE VIRUS DC 18H DN	0	2.25784945045269	human	DC
GSE45365 CD8A DC VS CD11B DC UP	0	2.22257511514499	human	DC
GSE45365 CD8A DC VS CD11B DC DN	0	2.22257511514499	human	DC
GSE3982 MAST CELL VS DC DN	0	2.22257511514499	human	DC
GSE3982 DC VS TH1 UP	0	2.22257511514499	human	DC
GSE22886 NAIVE CD4 TCELL VS DC DN1	0	2.22257511514499	human	DC
GSE19401 PAM2CSK4 VS RETINOIC ACID AND PAM2CSK4 STIM FOLLICULAR DC DN	0	2.22257511514499	human	DC
GSE17721 POLYIC VS CPG 6H BMDC DN	0	2.22257511514499	human	DC
GSE17721 POLYIC VS CPG 4H BMDC DN	0	2.22257511514499	human	DC
GSE17721 LPS VS GARDIQUIMOD 8H BMDC DN	0	2.22257511514499	human	DC
GSE17721 CTRL VS PAM3CSK4 24H BMDC DN	0	2.22257511514499	human	DC
GSE17721 0.5H VS 24H PAM3CSK4 BMDC DN	0	2.22257511514499	human	DC
GSE2706 R848 VS R848 AND LPS 8H STIM DC UP	0	1.90361596299764	human	DC
GSE4984 UNTREATED VS GALECTIN1 TREATED DC UP	0	1.87299219774161	human	DC
GSE4748 LPS VS LPS AND CYANOBACTERIUM LPSLIKE STIM DC 3H UP	0	1.82715277331477	human	DC
GSE45365 NK CELL VS CD8A DC MCMV INFECTION UP	0	1.81319829282114	human	DC
GSE5679 CTRL VS RARA AGONIST AM580 TREATED DC UP	0	1.81020390726833	human	DC
GSE557 WT VS I AB KO DC DN	0	1.81020390726833	human	DC
GSE4984 LPS VS VEHICLE CTRL TREATED DC DN	0	1.81020390726833	human	DC
GSE39556 CD8A DC VS NK CELL DN	0	1.81020390726833	human	DC
GSE360 L DONOVANI VS T GONDII DC UP	0	1.81020390726833	human	DC
GSE360 DC VS MAC M TUBERCULOSIS DN	0	1.81020390726833	human	DC
GSE34515 CD16 POS MONOCYTE VS DC UP	0	1.81020390726833	human	DC
GSE339 CD4POS VS CD4CD8DN DC IN CULTURE UP	0	1.81020390726833	human	DC
GSE32986 UNSTIM VS GMCSF AND CURDLAN HIGHDOSE STIM DC UP	0	1.81020390726833	human	DC
GSE32986 GMCSF VS GMCSF AND CURDLAN HIGHDOSE STIM DC UP	0	1.81020390726833	human	DC
GSE29949 CD8 NEG DC SPLEEN VS MONOCYTE BONE MARROW DN	0	1.81020390726833	human	DC
GSE29949 CD8 NEG DC SPLEEN VS DC BRAIN DN1	0	1.81020390726833	human	DC
GSE22589 HEALTHY VS HIV INFECTED DC DN	0	1.81020390726833	human	DC
GSE22432 MULTIPOTENT VS COMMON DC PROGENITOR UNTREATED UP	0	1.81020390726833	human	DC
GSE17721 PAM3CSK4 VS GADIQUIMOD 16H BMDC DN	0	1.81020390726833	human	DC
GSE17721 PAM3CSK4 VS GADIQUIMOD 12H BMDC UP	0	1.81020390726833	human	DC
GSE17721 PAM3CSK4 VS CPG 24H BMDC UP	0	1.81020390726833	human	DC
GSE17721 LPS VS POLYIC 4H BMDC DN	0	1.81020390726833	human	DC
GSE17721 LPS VS POLYIC 24H BMDC UP	0	1.81020390726833	human	DC
GSE17721 LPS VS CPG 2H BMDC DN	0	1.81020390726833	human	DC
GSE17721 CPG VS GARDIQUIMOD 4H BMDC UP	0	1.81020390726833	human	DC
GSE17721 0.5H VS 24H POLYIC BMDC UP	0	1.81020390726833	human	DC
GSE17721 0.5H VS 24H CPG BMDC UP	0	1.81020390726833	human	DC
GSE17721 0.5H VS 12H PAM3CSK4 BMDC UP	0	1.81020390726833	human	DC
GSE14000 4H VS 16H LPS DC UP	0	1.81020390726833	human	DC
GSE2706 LPS VS R848 AND LPS 2H STIM DC DN	0	1.62127953823299	human	DC
GSE3982 DC VS NEUTROPHIL LPS STIM DN	0	1.44027387495259	human	DC
GSE10463 CD40L AND VA347 VS CD40L IN DC UP	0	1.44027387495259	human	DC
GSE9946 MATURE STIMULATORY VS LISTERIA INF MATURE DC DN	0	1.4296254264373	human	DC
GSE5679 RARA AGONIST AM580 VS AM580 AND ROSIGLITAZONE TREATED DC UP	0	1.4296254264373	human	DC
GSE5503 LIVER DC VS PLN DC ACTIVATED ALLOGENIC TCELL UP	0	1.4296254264373	human	DC
GSE45365 NK CELL VS CD8A DC UP	0	1.4296254264373	human	DC
GSE3982 EOSINOPHIL VS DC DN	0	1.4296254264373	human	DC
GSE3982 DC VS BASOPHIL UP	0	1.4296254264373	human	DC
GSE39556 UNTREATED VS 3H POLYIC INJ MOUSE CD8A DC UP	0	1.4296254264373	human	DC
GSE3691 IFN PRODUCING KILLER DC VS PLASMACYTOID DC SPLEEN UP	0	1.4296254264373	human	DC
GSE360 L DONOVANI VS T GONDII DC DN	0	1.4296254264373	human	DC
GSE360 L DONOVANI VS L MAJOR DC DN	0	1.4296254264373	human	DC
GSE360 CTRL VS B MALAYI LOW DOSE DC DN	0	1.4296254264373	human	DC
GSE360 CTRL VS B MALAYI HIGH DOSE DC UP	0	1.4296254264373	human	DC
GSE339 EX VIVO VS IN CULTURE CD4CD8DN DC UP	0	1.4296254264373	human	DC
GSE339 CD4POS VS CD4CD8DN DC UP	0	1.4296254264373	human	DC
GSE339 CD4POS VS CD4CD8DN DC DN	0	1.4296254264373	human	DC
GSE2585 CTEC VS THYMIC DC UP	0	1.4296254264373	human	DC
GSE22886 NAIVE CD8 TCELL VS DC DN1	0	1.4296254264373	human	DC
GSE19401 UNSTIM VS PAM2CSK4 STIM FOLLICULAR DC UP	0	1.4296254264373	human	DC
GSE17721 POLYIC VS PAM3CSK4 4H BMDC UP	0	1.4296254264373	human	DC
GSE17721 POLYIC VS PAM3CSK4 24H BMDC DN	0	1.4296254264373	human	DC
GSE17721 POLYIC VS GARDIQUIMOD 12H BMDC UP	0	1.4296254264373	human	DC
GSE17721 PAM3CSK4 VS CPG 0.5H BMDC UP	0	1.4296254264373	human	DC
GSE17721 LPS VS POLYIC 6H BMDC UP	0	1.4296254264373	human	DC
GSE17721 LPS VS POLYIC 6H BMDC DN	0	1.4296254264373	human	DC
GSE17721 LPS VS POLYIC 4H BMDC UP	0	1.4296254264373	human	DC
GSE17721 LPS VS GARDIQUIMOD 12H BMDC DN	0	1.4296254264373	human	DC
GSE17721 LPS VS CPG 8H BMDC UP	0	1.4296254264373	human	DC
GSE17721 LPS VS CPG 6H BMDC DN	0	1.4296254264373	human	DC
GSE17721 CTRL VS POLYIC 1H BMDC UP	0	1.4296254264373	human	DC
GSE17721 CTRL VS CPG 8H BMDC DN	0	1.4296254264373	human	DC
GSE17721 12H VS 24H POLYIC BMDC UP	0	1.4296254264373	human	DC
GSE17721 12H VS 24H PAM3CSK4 BMDC DN	0	1.4296254264373	human	DC
GSE17721 0.5H VS 4H GARDIQUIMOD BMDC UP	0	1.4296254264373	human	DC
GSE17721 0.5H VS 24H POLYIC BMDC DN	0	1.4296254264373	human	DC
GSE17721 0.5H VS 24H LPS BMDC UP	0	1.4296254264373	human	DC
GSE17322 CD103 POS VS CD11B HIGH LUNG DC UP	0	1.4296254264373	human	DC
GSE13762 CTRL VS 125 VITAMIND DAY12 DC DN	0	1.4296254264373	human	DC
GSE12392 WT VS IFNB KO CD8A POS SPLEEN DC DN	0	1.4296254264373	human	DC
GSE4984 GALECTIN1 VS LPS STIM DC DN	0	1.40060135972789	human	DC
GSE46606 UNSTIM VS CD40L IL2 IL5 1DAY STIMULATED IRF4HIGH SORTED BCELL DN	26.4226640033989	33.6321901198207	both	Monocyte
GSE41176 UNSTIM VS ANTI IGM STIM BCELL 3H UP	13.1873027455004	21.6460013830337	both	Monocyte
GSE41176 UNSTIM VS ANTI IGM STIM BCELL 1H UP	13.1896320648453	18.2625730471974	both	Monocyte
GSE3039 NKT CELL VS B2 BCELL DN	13.7145706149619	17.3282079027473	both	Monocyte
GSE42724 MEMORY VS B1 BCELL DN	12.529663560432	15.0316282746347	both	Monocyte
GSE23925 LIGHT ZONE VS NAIVE BCELL UP	9.33804633626988	17.3282079027473	both	Monocyte
GSE45365 NK CELL VS BCELL UP	10.1430685998128	15.0223461790412	both	Monocyte
GSE46606 IRF4 KO VS WT UNSTIM BCELL DN	10.79867608616	14.0912289394496	both	Monocyte
GSE46606 UNSTIM VS CD40L IL2 IL5 1DAY STIMULATED IRF4MID SORTED BCELL UP	10.79867608616	13.3194457913187	both	Monocyte
GSE6674 CPG VS CPG AND ANTI IGM STIM BCELL DN	8.63183483615896	9.69414759584513	both	Monocyte
GSE46606 IRF4MID VS WT CD40L IL2 IL5 DAY1 STIMULATED BCELL DN	8.63183483615896	9.69414759584513	both	Monocyte
GSE3982 DC VS BCELL UP1	7.9382125933245	10.3459003634356	both	Monocyte
GSE41176 WT VS TAK1 KO ANTI IGM STIM BCELL 6H DN	6.63532277255668	11.0528749946903	both	Monocyte
GSE46606 IRF4MID VS WT CD40L IL2 IL5 DAY3 STIMULATED BCELL UP	7.9382125933245	9.69414759584513	both	Monocyte
GSE41176 WT VS TAK1 KO ANTI IGM STIM BCELL 3H DN	7.2284942465743	10.3459003634356	both	Monocyte
GSE23925 DARK ZONE VS NAIVE BCELL DN	5.9809170440855	10.3459003634356	both	Monocyte
GSE46606 UNSTIM VS CD40L IL2 IL5 3DAY STIMULATED IRF4MID SORTED BCELL DN	8.63183483615896	7.69223359081087	both	Monocyte
GSE21063 CTRL VS ANTI IGM STIM BCELL 8H UP	7.15728242010898	8.79259169696286	both	Monocyte
GSE3039 ALPHAALPHA CD8 TCELL VS B2 BCELL DN1	6.63532277255668	8.99588130417275	both	Monocyte
GSE42724 MEMORY BCELL VS PLASMABLAST UP	6.63532277255668	7.69808524968391	both	Monocyte
GSE10325 BCELL VS MYELOID DN	6.63532277255668	7.06187971741826	both	Monocyte
GSE23114 PERITONEAL CAVITY B1A BCELL VS SPLEEN BCELL DN	5.44293258903196	7.69223359081087	both	Monocyte
GSE22886 NAIVE BCELL VS DC DN1	5.9809170440855	5.92392833254813	both	Monocyte
GSE41176 WT VS TAK1 KO UNSTIM BCELL UP	4.902327433388	6.5187502203644	both	Monocyte
GSE41176 UNSTIM VS ANTI IGM STIM TAK1 KO BCELL 24H DN	5.44293258903196	5.92392833254813	both	Monocyte
GSE6259 BCELL VS CD8 TCELL UP1	5.08089192375665	6.17726528950346	both	Monocyte
GSE46606 DAY1 VS DAY3 CD40L IL2 IL5 STIMULATED IRF4HIGH BCELL DN	5.44293258903196	5.388230871833	both	Monocyte
GSE41176 WT VS TAK1 KO ANTI IGM STIM BCELL 24H UP	4.87342048453731	5.92392833254813	both	Monocyte
GSE2826 WT VS BTK KO BCELL DN	3.36247894253698	7.06187971741826	both	Monocyte
GSE3039 NKT CELL VS B1 BCELL DN	5.44293258903196	4.90940995171571	both	Monocyte
GSE41176 WT VS TAK1 KO ANTI IGM STIM BCELL 6H UP	4.35612577086114	5.92392833254813	both	Monocyte
GSE17186 CD21LOW VS CD21HIGH TRANSITIONAL BCELL DN	4.35612577086114	5.92392833254813	both	Monocyte
GSE41176 UNSTIM VS ANTI IGM STIM BCELL 24H DN	4.35612577086114	5.388230871833	both	Monocyte
GSE38304 MYC NEG VS POS GC BCELL UP	4.35612577086114	5.388230871833	both	Monocyte
GSE46606 IRF4 KO VS WT CD40L IL2 IL5 3DAY STIMULATED BCELL UP	4.9565839114927	4.49928470129351	both	Monocyte
GSE3039 CD4 TCELL VS B2 BCELL DN1	5.44293258903196	3.94577418543919	both	Monocyte
GSE21063 CTRL VS ANTI IGM STIM BCELL NFATC1 KO 8H UP	5.65709579578654	3.7197878824662	both	Monocyte
GSE12845 PRE GC VS DARKZONE GC TONSIL BCELL UP	4.38631911445055	4.98164022113136	both	Monocyte
GSE22886 IGM MEMORY BCELL VS BM PLASMA CELL DN	4.35612577086114	4.90943030606151	both	Monocyte
GSE12845 IGD POS BLOOD VS NAIVE TONSIL BCELL DN	4.35612577086114	4.90943030606151	both	Monocyte
GSE3982 MAC VS BCELL UP	4.35612577086114	4.90940995171571	both	Monocyte
GSE13547 CTRL VS ANTI IGM STIM BCELL 2H UP	3.76721559651596	5.44750432188104	both	Monocyte
GSE22886 NAIVE BCELL VS BM PLASMA CELL DN	5.44293258903196	3.52618281206353	both	Monocyte
GSE23114 WT VS SLE2C1 MOUSE SPLEEN B1A BCELL UP	2.45250690171783	6.44749021288281	both	Monocyte
GSE39916 B CELL SPLEEN VS PLASMA CELL BONE MARROW UP	4.88183026426763	3.94577418543919	both	Monocyte
GSE6674 UNSTIM VS CPG STIM BCELL UP	4.21707975650408	4.60754674199701	both	Monocyte
GSE17186 BLOOD VS CORD BLOOD NAIVE BCELL UP	5.44293258903196	3.09686884611366	both	Monocyte
GSE37301 PRO BCELL VS RAG2 KO NK CELL DN	3.36247894253698	5.03792689213552	both	Monocyte
GSE12845 IGD POS BLOOD VS PRE GC TONSIL BCELL DN	2.45250690171783	5.92392833254813	both	Monocyte
GSE42724 NAIVE VS MEMORY BCELL UP	4.87342048453731	3.49926999738439	both	Monocyte
GSE3039 ALPHABETA CD8 TCELL VS B2 BCELL DN	4.35612577086114	3.94577418543919	both	Monocyte
GSE6674 ANTI IGM VS ANTI IGM AND CPG STIM BCELL DN	2.90179718806583	5.388230871833	both	Monocyte
GSE28737 FOLLICULAR VS MARGINAL ZONE BCELL BCL6 HET DN	3.36247894253698	4.90940995171571	both	Monocyte
GSE42724 NAIVE VS MEMORY BCELL DN	3.81987985070728	4.39997356274032	both	Monocyte
GSE13547 2H VS 12 H ANTI IGM STIM BCELL UP	2.92050136240645	5.19128941238476	both	Monocyte
GSE27670 CTRL VS LMP1 TRANSDUCED GC BCELL UP	2.90179718806583	4.90940995171571	both	Monocyte
GSE29618 BCELL VS PDC DAY7 FLU VACCINE DN	3.83406774023822	3.94577418543919	both	Monocyte
GSE28449 WT VS LRF KO GERMINAL CENTER BCELL UP	3.81987985070728	3.94577418543919	both	Monocyte
GSE6674 CPG VS PL2 3 STIM BCELL DN	2.06822221896882	5.388230871833	both	Monocyte
GSE27670 CTRL VS LMP1 TRANSDUCED GC BCELL DN	4.35612577086114	3.09686884611366	both	Monocyte
GSE28737 WT VS BCL6 HET MARGINAL ZONE BCELL DN	3.81987985070728	3.49926999738439	both	Monocyte
GSE11961 MEMORY BCELL DAY7 VS GERMINAL CENTER BCELL DAY40 UP	3.81987985070728	3.49926999738439	both	Monocyte
GSE45365 NK CELL VS BCELL MCMV INFECTION DN	2.90179718806583	4.40238538915604	both	Monocyte
GSE13411 PLASMA CELL VS MEMORY BCELL UP	2.06822221896882	4.95428540552224	both	Monocyte
GSE21063 CTRL VS ANTI IGM STIM BCELL NFATC1 KO 3H DN	3.60023995119219	3.35200328263966	both	Monocyte
GSE37301 MULTIPOTENT PROGENITOR VS PRO BCELL DN	3.36247894253698	3.57737709198667	both	Monocyte
GSE28737 WT VS BCL6 HET FOLLICULAR BCELL DN	3.36247894253698	3.49926999738439	both	Monocyte
GSE46606 IRF4HIGH VS WT CD40L IL2 IL5 DAY1 STIMULATED BCELL DN	2.45250690171783	4.39997356274032	both	Monocyte
GSE27670 CTRL VS BLIMP1 TRANSDUCED GC BCELL DN	2.45250690171783	4.39997356274032	both	Monocyte
GSE3982 MAST CELL VS BCELL UP	2.90179718806583	3.94577418543919	both	Monocyte
GSE11961 FOLLICULAR BCELL VS PLASMA CELL DAY7 UP	2.90179718806583	3.94577418543919	both	Monocyte
GSE13547 WT VS ZFX KO BCELL DN	2.45250690171783	4.09763761506003	both	Monocyte
GSE22886 IGG IGA MEMORY BCELL VS BM PLASMA CELL DN	3.39425634157807	3.12383739441331	both	Monocyte
GSE29618 BCELL VS PDC UP	2.92436397903086	3.57543558216171	both	Monocyte
GSE46606 UNSTIM VS CD40L IL2 IL5 1DAY STIMULATED IRF4 KO BCELL UP	2.06822221896882	4.39997356274032	both	Monocyte
GSE3982 BCELL VS CENT MEMORY CD4 TCELL DN	3.36284656195349	3.09686884611366	both	Monocyte
GSE29618 BCELL VS PDC DN	3.36284656195349	3.09686884611366	both	Monocyte
GSE11961 GERMINAL CENTER BCELL DAY7 VS GERMINAL CENTER BCELL DAY40 UP	3.36247894253698	3.09686884611366	both	Monocyte
GSE10325 BCELL VS LUPUS BCELL DN	2.90179718806583	3.49926999738439	both	Monocyte
GSE2826 XID VS BTK KO BCELL DN	2.45250690171783	3.94577418543919	both	Monocyte
GSE27670 BLIMP1 VS LMP1 TRANSDUCED GC BCELL UP	2.45250690171783	3.94577418543919	both	Monocyte
GSE17186 CD21LOW VS CD21HIGH TRANSITIONAL BCELL UP	2.45250690171783	3.94577418543919	both	Monocyte
GSE6674 ANTI IGM VS PL2 3 STIM BCELL DN	1.37042398528833	4.90943030606151	both	Monocyte
GSE7218 IGM VS IGG SIGNAL THGOUGH ANTIGEN BCELL DN	1.7423753904607	4.34689223223177	both	Monocyte
GSE3039 ALPHABETA CD8 TCELL VS B1 BCELL DN1	3.36247894253698	2.67088695658787	both	Monocyte
GSE10325 LUPUS BCELL VS LUPUS MYELOID DN	2.90179718806583	3.09686884611366	both	Monocyte
GSE25677 MPL VS R848 STIM BCELL UP	3.4508989448317	2.43330277439246	both	Monocyte
GSE29618 BCELL VS MDC DAY7 FLU VACCINE DN	3.81987985070728	1.94273945840949	both	Monocyte
GSE29618 BCELL VS MONOCYTE DAY7 FLU VACCINE DN	3.36247894253698	2.30099775550532	both	Monocyte
GSE7218 UNSTIM VS ANTIGEN STIM THROUGH IGG BCELL DN	1.75140632474911	3.90331109535204	both	Monocyte
GSE46606 DAY1 VS DAY3 CD40L IL2 IL5 STIMULATED IRF4MID BCELL UP	2.90179718806583	2.66554278812355	both	Monocyte
GSE28737 WT VS BCL6 KO FOLLICULAR BCELL DN	2.45250690171783	3.09686884611366	both	Monocyte
GSE2826 WT VS XID BCELL UP	2.45250690171783	3.09686884611366	both	Monocyte
GSE13547 2H VS 12 H ANTI IGM STIM BCELL DN	1.56080047756484	3.93683171577919	both	Monocyte
GSE13547 WT VS ZFX KO BCELL UP	3.76721559651596	1.57745785946415	both	Monocyte
GSE3982 MEMORY CD4 TCELL VS BCELL DN1	1.70648813574842	3.55073137165744	both	Monocyte
GSE38304 MYC NEG VS POS GC BCELL DN	2.90179718806583	2.30099775550532	both	Monocyte
GSE3039 ALPHAALPHA CD8 TCELL VS B1 BCELL UP1	2.90179718806583	2.30099775550532	both	Monocyte
GSE29618 BCELL VS MDC DN	2.90179718806583	2.30099775550532	both	Monocyte
GSE41176 UNSTIM VS ANTI IGM STIM BCELL 6H UP	2.06822221896882	3.09686884611366	both	Monocyte
GSE28737 BCL6 HET VS BCL6 KO FOLLICULAR BCELL DN	2.06822221896882	3.09686884611366	both	Monocyte
GSE11961 FOLLICULAR BCELL VS GERMINAL CENTER BCELL DAY7 DN	2.06822221896882	3.09686884611366	both	Monocyte
GSE21063 CTRL VS ANTI IGM STIM BCELL NFATC1 KO 3H UP	2.45250690171783	2.66554278812355	both	Monocyte
GSE10325 CD4 TCELL VS BCELL UP1	3.36284656195349	1.62758881441678	both	Monocyte
GSE37301 PRO BCELL VS GRANULOCYTE MONOCYTE PROGENITOR DN	2.92050136240645	2.0150669993167	both	Monocyte
GSE39916 B CELL SPLEEN VS PLASMA CELL BONE MARROW DN	1.70516381881893	3.09686884611366	both	Monocyte
GSE17186 NAIVE VS CD21LOW TRANSITIONAL BCELL CORD BLOOD DN	2.45250690171783	2.30099775550532	both	Monocyte
GSE46606 IRF4HIGH VS IRF4MID CD40L IL2 IL5 DAY3 STIMULATED BCELL DN	2.06822221896882	2.67088695658787	both	Monocyte
GSE29618 BCELL VS MONOCYTE DN	2.06822221896882	2.66554278812355	both	Monocyte
GSE11961 UNSTIM VS ANTI IGM AND CD40 STIM 6H FOLLICULAR BCELL UP	2.06822221896882	2.66554278812355	both	Monocyte
GSE13547 CTRL VS ANTI IGM STIM BCELL 12H UP	1.51329104382898	2.97279847226814	both	Monocyte
GSE10325 BCELL VS MYELOID UP	1.37042398528833	3.10082844016464	both	Monocyte
GSE10325 LUPUS CD4 TCELL VS LUPUS BCELL DN1	2.06822221896882	2.32779483625224	both	Monocyte
GSE21063 CTRL VS ANTI IGM STIM BCELL 16H UP	1.70516381881893	2.67088695658787	both	Monocyte
GSE45365 NK CELL VS BCELL MCMV INFECTION UP	2.06822221896882	2.30099775550532	both	Monocyte
GSE42724 NAIVE VS B1 BCELL UP	2.06822221896882	2.30099775550532	both	Monocyte
GSE11961 MEMORY BCELL DAY7 VS GERMINAL CENTER BCELL DAY7 DN	2.06822221896882	2.30099775550532	both	Monocyte
GSE6674 UNSTIM VS PL2 3 STIM BCELL DN	1.70516381881893	2.43330277439246	both	Monocyte
GSE45365 NK CELL VS BCELL DN	2.16351566724038	1.88872322336819	both	Monocyte
GSE2826 WT VS XID BCELL DN	1.37042398528833	2.66554278812355	both	Monocyte
GSE12845 IGD NEG BLOOD VS NAIVE TONSIL BCELL DN	2.06822221896882	1.96401338073223	both	Monocyte
GSE22886 IGG IGA MEMORY BCELL VS BLOOD PLASMA CELL DN	2.06822221896882	1.94915926004903	both	Monocyte
GSE22886 NAIVE BCELL VS NEUTROPHIL DN	2.06822221896882	1.94273945840949	both	Monocyte
GSE21063 WT VS NFATC1 KO 3H ANTI IGM STIM BCELL DN	2.06822221896882	1.94273945840949	both	Monocyte
GSE46606 UNSTIM VS CD40L IL2 IL5 DAY3 STIMULATED BCELL DN	1.70516381881893	2.30099775550532	both	Monocyte
GSE24972 MARGINAL ZONE BCELL VS FOLLICULAR BCELL IRF8 KO DN	1.70516381881893	2.30099775550532	both	Monocyte
GSE11961 MEMORY BCELL DAY7 VS PLASMA CELL DAY7 DN	1.70516381881893	2.30099775550532	both	Monocyte
GSE25677 MPL VS MPL AND R848 STIM BCELL DN	1.61090982711911	2.16924721707928	both	Monocyte
GSE10273 LOW IL7 VS HIGH IL7 AND IRF4 IN IRF4 8 NULL PRE BCELL UP	2.45250690171783	1.32523131972668	both	Monocyte
GSE29618 BCELL VS PDC DAY7 FLU VACCINE UP	1.74591132167757	2.01550417442171	both	Monocyte
GSE29618 BCELL VS MONOCYTE UP	1.39076352148901	2.34768209936991	both	Monocyte
GSE12845 IGD POS VS NEG BLOOD BCELL DN	2.06822221896882	1.64948138853607	both	Monocyte
GSE22886 NAIVE BCELL VS BLOOD PLASMA CELL DN	2.06822221896882	1.62758881441678	both	Monocyte
GSE27786 BCELL VS ERYTHROBLAST UP	2.06822221896882	1.61803395575566	both	Monocyte
GSE6674 ANTI IGM VS CPG STIM BCELL DN	1.37042398528833	2.30099775550532	both	Monocyte
GSE3982 BCELL VS CENT MEMORY CD4 TCELL UP1	1.37042398528833	2.30099775550532	both	Monocyte
GSE17186 NAIVE VS CD21LOW TRANSITIONAL BCELL UP	1.37042398528833	2.30099775550532	both	Monocyte
GSE42724 NAIVE BCELL VS PLASMABLAST UP	1.70648813574842	1.96401338073223	both	Monocyte
GSE24972 MARGINAL ZONE BCELL VS FOLLICULAR BCELL IRF8 KO UP	1.70516381881893	1.94273945840949	both	Monocyte
GSE22886 IGA VS IGM MEMORY BCELL DN	1.70516381881893	1.94273945840949	both	Monocyte
GSE13411 NAIVE BCELL VS PLASMA CELL DN	1.70516381881893	1.94273945840949	both	Monocyte
GSE11961 GERMINAL CENTER BCELL DAY7 VS MEMORY BCELL DAY40 UP	1.70516381881893	1.94273945840949	both	Monocyte
GSE37301 PRO BCELL VS GRANULOCYTE MONOCYTE PROGENITOR UP	1.7423753904607	1.86730453780291	both	Monocyte
GSE22886 NAIVE VS IGG IGA MEMORY BCELL DN	2.06822221896882	1.34515819557466	both	Monocyte
GSE6674 PL2 3 VS ANTI IGM AND CPG STIM BCELL DN	2.06822221896882	1.32523131972668	both	Monocyte
GSE10325 CD4 TCELL VS BCELL DN1	1.39076352148901	2.00028731077789	both	Monocyte
GSE17186 MEMORY VS NAIVE BCELL DN	1.70516381881893	1.61803395575566	both	Monocyte
GSE12845 IGD POS BLOOD VS DARKZONE GC TONSIL BCELL DN	1.70516381881893	1.61803395575566	both	Monocyte
GSE41176 WT VS TAK1 KO ANTI IGM STIM BCELL 3H UP	1.37042398528833	1.94915926004903	both	Monocyte
GSE3039 B2 VS B1 BCELL UP	1.37042398528833	1.94273945840949	both	Monocyte
GSE24972 MARGINAL ZONE BCELL VS FOLLICULAR BCELL DN	1.37042398528833	1.94273945840949	both	Monocyte
GSE13547 2H VS 12 H ANTI IGM STIM ZFX KO BCELL UP	1.80345631447792	1.50253884855976	both	Monocyte
GSE4590 LARGE PRE BCELL VS VPREB POS LARGE PRE BCELL DN	1.62131720679651	1.61467603845816	both	Monocyte
GSE38696 LIGHT ZONE VS DARK ZONE BCELL DN	1.89976701996967	1.32064126845672	both	Monocyte
GSE6259 DEC205 POS DC VS BCELL DN1	1.37042398528833	1.71961976172806	both	Monocyte
GSE3982 NEUTROPHIL VS BCELL UP	1.70516381881893	1.32523131972668	both	Monocyte
GSE17186 BLOOD VS CORD BLOOD CD21HIGH TRANSITIONAL BCELL UP	1.70516381881893	1.32523131972668	both	Monocyte
GSE46606 DAY1 VS DAY3 CD40L IL2 IL5 STIMULATED IRF4 KO BCELL DN	1.37042398528833	1.61803395575566	both	Monocyte
GSE27786 BCELL VS CD8 TCELL UP1	1.37042398528833	1.61803395575566	both	Monocyte
GSE10273 HIGH IL7 VS HIGH IL7 AND IRF4 IN IRF4 8 NULL PRE BCELL UP	1.37042398528833	1.61803395575566	both	Monocyte
GSE17186 BLOOD VS CORD BLOOD CD21LOW TRANSITIONAL BCELL DN	1.37042398528833	1.32523131972668	both	Monocyte
GSE12845 NAIVE VS DARKZONE GC TONSIL BCELL UP	2.06822221896882	0	canine	Monocyte
GSE4590 PRE BCELL VS LARGE PRE BCELL UP	1.91943292481364	0	canine	Monocyte
GSE12366 NAIVE VS MEMORY BCELL DN	1.7569153676543	0	canine	Monocyte
GSE27786 BCELL VS NKTCELL DN	1.70516381881893	0	canine	Monocyte
GSE10325 LUPUS CD4 TCELL VS LUPUS BCELL UP1	1.70516381881893	0	canine	Monocyte
GSE4590 PRE BCELL VS SMALL PRE BCELL UP	1.62405363974336	0	canine	Monocyte
GSE25677 MPL VS R848 STIM BCELL DN	1.60961250775559	0	canine	Monocyte
GSE46143 CTRL VS LMP2A TRANSDUCED CD10 POS GC BCELL UP	1.37042398528833	0	canine	Monocyte
GSE4142 NAIVE VS GC BCELL UP	1.37042398528833	0	canine	Monocyte
GSE3039 NKT CELL VS B2 BCELL UP	1.37042398528833	0	canine	Monocyte
GSE24814 STAT5 KO VS WT PRE BCELL DN	1.37042398528833	0	canine	Monocyte
GSE17186 NAIVE VS CD21HIGH TRANSITIONAL BCELL DN	1.37042398528833	0	canine	Monocyte
GSE17186 MEMORY VS CD21HIGH TRANSITIONAL BCELL UP	1.37042398528833	0	canine	Monocyte
GSE17186 CD21LOW VS CD21HIGH TRANSITIONAL BCELL CORD BLOOD UP	1.37042398528833	0	canine	Monocyte
GSE13547 CTRL VS ANTI IGM STIM ZFX KO BCELL 12H UP	1.30587228810706	0	canine	Monocyte
GSE21063 3H VS 16H ANTI IGM STIM NFATC1 KOBCELL UP	0	3.94577418543919	human	Monocyte
GSE21063 3H VS 16H ANTI IGM STIM NFATC1 KOBCELL DN	0	3.49926999738439	human	Monocyte
GSE6674 UNSTIM VS ANTI IGM AND CPG STIM BCELL DN	0	3.09686884611366	human	Monocyte
GSE3982 BCELL VS TH1 DN	0	3.09686884611366	human	Monocyte
GSE21063 WT VS NFATC1 KO BCELL UP	0	3.09686884611366	human	Monocyte
GSE11961 GERMINAL CENTER BCELL DAY7 VS PLASMA CELL DAY7 UP	0	3.09686884611366	human	Monocyte
GSE11961 GERMINAL CENTER BCELL DAY7 VS PLASMA CELL DAY7 DN	0	3.09686884611366	human	Monocyte
GSE13547 2H VS 12 H ANTI IGM STIM ZFX KO BCELL DN	0	2.84943220735207	human	Monocyte
GSE3982 BCELL VS NKCELL UP	0	2.30806903686523	human	Monocyte
GSE41176 UNSTIM VS ANTI IGM STIM BCELL 6H DN	0	2.30099775550532	human	Monocyte
GSE3039 CD4 TCELL VS B2 BCELL UP1	0	2.30099775550532	human	Monocyte
GSE21063 CTRL VS ANTI IGM STIM BCELL NFATC1 KO 16H UP	0	2.30099775550532	human	Monocyte
GSE12845 IGD NEG BLOOD VS PRE GC TONSIL BCELL DN	0	2.30099775550532	human	Monocyte
GSE27670 CTRL VS BLIMP1 TRANSDUCED GC BCELL UP	0	1.94273945840949	human	Monocyte
GSE21063 WT VS NFATC1 KO 8H ANTI IGM STIM BCELL UP	0	1.94273945840949	human	Monocyte
GSE15330 LYMPHOID MULTIPOTENT VS PRO BCELL UP	0	1.94273945840949	human	Monocyte
GSE21063 CTRL VS ANTI IGM STIM BCELL 3H UP	0	1.752776738996	human	Monocyte
GSE46606 UNSTIM VS CD40L IL2 IL5 1DAY STIMULATED IRF4 KO BCELL DN	0	1.6658532010917	human	Monocyte
GSE46606 IRF4 KO VS WT CD40L IL2 IL5 1DAY STIMULATED BCELL DN	0	1.6658532010917	human	Monocyte
GSE45365 WT VS IFNAR KO BCELL MCMV INFECTION DN	0	1.6658532010917	human	Monocyte
GSE4590 PRE BCELL VS VPREB POS LARGE PRE BCELL DN	0	1.63653727445086	human	Monocyte
GSE46606 IRF4 KO VS WT CD40L IL2 IL5 1DAY STIMULATED BCELL UP	0	1.63589963428127	human	Monocyte
GSE21063 CTRL VS ANTI IGM STIM BCELL NFATC1 KO 8H DN	0	1.62758881441678	human	Monocyte
GSE12366 GC VS MEMORY BCELL UP	0	1.62758881441678	human	Monocyte
GSE6674 CPG VS CPG AND ANTI IGM STIM BCELL UP	0	1.61803395575566	human	Monocyte
GSE46606 DAY1 VS DAY3 CD40L IL2 IL5 STIMULATED BCELL DN	0	1.61803395575566	human	Monocyte
GSE15330 LYMPHOID MULTIPOTENT VS PRO BCELL DN	0	1.61803395575566	human	Monocyte
GSE15330 HSC VS PRO BCELL DN	0	1.61803395575566	human	Monocyte
GSE11961 FOLLICULAR BCELL VS MARGINAL ZONE BCELL DN	0	1.61803395575566	human	Monocyte
GSE11386 NAIVE VS MEMORY BCELL UP	0	1.52470857437677	human	Monocyte
GSE13547 CTRL VS ANTI IGM STIM ZFX KO BCELL 2H DN	0	1.4097578292672	human	Monocyte
GSE45365 WT VS IFNAR KO BCELL DN	0	1.40633597812904	human	Monocyte
GSE29618 BCELL VS MDC UP	0	1.37428929848034	human	Monocyte
GSE3982 BCELL VS EFF MEMORY CD4 TCELL DN	0	1.35965274425037	human	Monocyte
GSE3982 BCELL VS NKCELL DN	0	1.33080409850765	human	Monocyte
GSE46606 UNSTIM VS CD40L IL2 IL5 DAY1 STIMULATED BCELL DN	0	1.32523131972668	human	Monocyte
GSE46606 IRF4HIGH VS WT CD40L IL2 IL5 DAY3 STIMULATED BCELL UP	0	1.32523131972668	human	Monocyte
GSE3982 BCELL VS TH2 DN	0	1.32523131972668	human	Monocyte
GSE3982 BCELL VS EFF MEMORY CD4 TCELL UP1	0	1.32523131972668	human	Monocyte
GSE37301 HEMATOPOIETIC STEM CELL VS PRO BCELL UP	0	1.32523131972668	human	Monocyte
GSE3039 B2 VS B1 BCELL DN	0	1.32523131972668	human	Monocyte
GSE28737 FOLLICULAR VS MARGINAL ZONE BCELL DN	0	1.32523131972668	human	Monocyte
GSE2826 XID VS BTK KO BCELL UP	0	1.32523131972668	human	Monocyte
GSE24972 WT VS IRF8 KO MARGINAL ZONE SPLEEN BCELL UP	0	1.32523131972668	human	Monocyte
GSE22886 NAIVE VS IGG IGA MEMORY BCELL UP	0	1.32523131972668	human	Monocyte
GSE22886 IGG IGA MEMORY BCELL VS BLOOD PLASMA CELL UP	0	1.32523131972668	human	Monocyte
GSE21063 CTRL VS ANTI IGM STIM BCELL 16H DN	0	1.32523131972668	human	Monocyte
GSE15330 GRANULOCYTE MONOCYTE PROGENITOR VS PRO BCELL DN	0	1.32523131972668	human	Monocyte
GSE11961 PLASMA CELL DAY7 VS MEMORY BCELL DAY40 UP	0	1.32523131972668	human	Monocyte
GSE10273 HIGH IL7 VS HIGH IL7 AND IRF4 IN IRF4 8 NULL PRE BCELL DN	0	1.32523131972668	human	Monocyte
