# Supplementary material for: Characterization of canine tumor-infiltrating leukocyte transcriptomic signatures reveals conserved expression patterns with human osteosarcoma
Source: Cancer Immunol Immunother. 2025 Feb 11;74(3):105. doi: 10.1007/s00262-025-03950-3 (PMC11813853; doi:10.1007/s00262-025-03950-3)
Supplement: Supplementary file 12 — Supplementary file12 (XLSX 26 KB) [file 262_2025_3950_MOESM12_ESM.xlsx]

## Sheet: supp_table_1
Category	Genes
Naïve T cell	CCR7, LEF1, SELL, TCF7
TFH	CXCR3, CXCR5, ICOS, PDCD1, BCL6, MAF, IRF4, STAT3, IL21
TH1	KLRD1, IFNGR1, CXCR3, CXCR6, CCR1, CCR5, STAT1, STAT4, TBX21, TNF, LTA, IFNG, IL2, IL12RB1, IL18R1, TNFSF11, HAVCR2
TH2	CXCR4, CCR4, CCR8, PTGDR2, HAVCR1, IL17RB, IL33, GATA3, IRF4, STAT6, IL4, IL5, IL13, AREG
TREG	CTLA4, IL2RA, FOXP3
Exhausted	BTLA, CTLA4, HAVCR2, LAG3, PDCD1, TIGIT
Costimulatory	ICOS, CD226, SLAMF1, TNFRSF14, TNFRSF25, TNFRSF9
Effector	IL2RA, TNFRSF8, CD69, TNFRSF4, ICOS, KLRG1, HAVCR2, TBX21, IFNG, IL2, PRF1, GZMB, GZMA, CCL3, CCL4, CCL5
CD8 REG	KLRG1, PDCD1, LAG3, FOXP3, EGR2
CD8 REG-MEM	CD69, CD101, PDCD1, CXCR6, CCR8, ITGA1, ITGAE, SELPLG, RUNX3
CD8 TCM	CD27, CD28, CXCR3, TBX21, EOMES, IFNG, IL2
CD8 TEM	CD44, KLRG1, EOMES, TBX21, GZMK, IFNG, PRF1, IL2
Costim	ICOS, CD226, SLAMF1, TNFRSF14, TNFRSF25, TNFRSF9
Immature B cell	SYT1, PAX5, VPREB3, ERC2, TMTC2, KLHL14, F8, TEX9, TDRP, ADGRF1
Naïve B cell	TNFRSF13C, BANK1, HTR1F, PAX5, EBF1, BTLA, NRIP1, ADAM9
Class switched B cell	TNFRSF13C, GOLM1, BANK1, BTLA, EBF1, DYNC1I1, MTMR2, PAX5
Activated B cell	IGKC, CACNB2, PAX5, TNFRSF13C, IGHM, RASGRF2, AOX2, BCAR3, ADAM32
Plasma cell	JCHAIN, MZB1, TXNDC5, LMAN1, FKBP11, LAP3, DERL3, CCR10, MKI67, TNFRSF13B

## Sheet: supp_table_2
Gene
ZFAND5
PRDX6
GADD45B
CREM
RAB13
COL1A2
SERPINH1
COL1A1
VEGFA
APOE
ID1
ATF3
COL6A1
IBSP
SPP1
CLU
DCN
OLFML3
NR4A1
CALD1
ENSCAFG00000018277
COL3A1
CTSK
PCOLCE
APOC1
TFPI2
CYCS
CRYAB
SELENOM
ENSCAFG00000012982
SKIL
DNAJB1
ENSCAFG00000000641
COQ10B.1
PLAUR
CSTB
MYO1B
NINJ1
LMNA
TUBA1B
NR4A2
RGS1
ENSCAFG00000047865
HSP90AA1
ENSCAFG00000043646
SERPINB6

## Sheet: supp_table_3
Gene
ABRACL
ACOT7
ACTB
ACTG1
ADA
AMD1
ARPC3
ATF4
ATG3
ATP5PF
B2M
BBLN
BIN2
C9H17orf64
CAT
CCL14
CD47
CD63
CFL1
COX8A
DLA-64
DLA88
DYNLRB1
EIF1
ELOB
ENO1
FERMT3
FTH1.1
FTL
FYB1
GABARAP
GAS2L1
GNAS
GNG11
GP6
GSN
H3-3A
HPSE
IGF2BP3
ITGA2B
ITGA6
ITGB1
JMJD6
LGALS1
LRRFIP1
MARCHF2
METTL7A
MGST3
MSN
MTDH
MYH9
MYL9
NAA10
NAP1L1
NRGN
PFN1
PIF1
PLEK
PPBP
PRKAR2B
RABGAP1L
RALBP1
RAP1B
RASA3
RGS10
RGS18
RSU1
RTN3
SEC11C
SELP
SEPTIN7
SERF2
SH3BGRL2
SH3GLB1
SMDT1
SRP14
SSR4
SUB1
SVIP
TBXAS1
THBS1
TIMP1
TKT
TLN1
TMBIM6
TPM4
TPT1
TREM2
TUBA1B
TUBB1
UBB
VASP
VCL
VDAC3
VPS28
YWHAH
ENSCAFG00000004260
ENSCAFG00000008221
ENSCAFG00000011134
ENSCAFG00000015217
ENSCAFG00000017655
ENSCAFG00000029155
ENSCAFG00000030286
ENSCAFG00000037735
ENSCAFG00000042554
ENSCAFG00000042598
ENSCAFG00000043577
ENSCAFG00000046637

## Sheet: supp_table_4
Sample	NCBI ID	Sex	Age (years)	Tissue
TIL_1	GSM4952363	M	16	Osteosarcoma
TIL_2	GSM4952364	F	19	Osteosarcoma
TIL_3	GSM4952365	F	45	Osteosarcoma
TIL_4	GSM5155198	M	19	Osteosarcoma
TIL_5	GSM5155199	M	14	Osteosarcoma
TIL_6	GSM5155200	M	13	Osteosarcoma
Bl_1	GSM4509015	F	63	Blood
Bl_2	GSM4509023	F	54	Blood
Bl_3	GSM4509024	F	67	Blood
Bl_4	GSM4509029	M	63	Blood

## Sheet: supp_table_5
Sample	NCBI ID	Sex	Age (years)	Breed	Tissue
TIL_1	GSM8001766 / GSM8001767	FS	8	Mixed (Husky)	Osteosarcoma
TIL_2	GSM8001768 / GSM8001769	MC	11.5	Catahoula	Osteosarcoma
TIL_3	GSM8001770	MC	7.8	Labrador Retriever	Osteosarcoma
TIL_4	GSM8001771	MC	8	Great Dane	Osteosarcoma
TIL_5	GSM8001772	FS	11.3	Mixed	Osteosarcoma
TIL_6	GSM8001773	FS	8.4	Catahoula	Osteosarcoma
Bl_1	GSM7050915	MC	10	Labrador Retriever	Blood
Bl_2	GSM7050916	FS	9	Saint Bernard	Blood
Bl_3	GSM7050917	FS	6.8	Great Dane	Blood
Bl_4	GSM7050918	MC	11.5	Catahoula	Blood
Bl_5	GSM7050919	MC	12.1	Rottweiler	Blood
Bl_6	GSM7050920	MC	6.8	German Shepherd	Blood
Bl_7	GSM7050921	FS	7.3	Great Dane	Blood
Bl_8	GSM7050922	FS	5.7	Staffordshire Terrier mix	Blood
Bl_9	GSM7050923	MI	7.8	Bernese Mountain Dog/Great Pyrenees	Blood
Bl_10	GSM7050924	MI	10.4	Saint Bernard	Blood

## Sheet: supp_table_6
Cell.Type	MEAN_Blood	MEDIAN_Blood	SD_Blood	MIN_Blood	MAX_Blood	MEAN_Tumor	MEDIAN_Tumor	SD_Tumor	MIN_Tumor	MAX_Tumor	p	p.adj	p.signif	method	lfc	lab_col	contrast
CD4 T cell	38.91	38.42	8.12	29.09	54.47	20.78	19.13	9.05	11.24	36.29	0.002997	0.015	**	Wilcoxon	1.00558	Skewed	Blood_vs_Tumor
CD8 T cell	22.65	23.74	8.25	8.91	32.29	24.76	22.69	9.63	13.42	41.41	1	1	ns	Wilcoxon	0.0653084	Common	Blood_vs_Tumor
Cycling T cell	0.29	0.25	0.11	0.12	0.44	5.07	5.18	3.21	1.24	8.98	0.00024975	0.0017	***	Wilcoxon	4.35802	Unique	Blood_vs_Tumor
B cell	7.55	7.45	3.37	2.18	11.6	5.01	4.29	3.73	0.92	10.65	0.21978	0.44	ns	Wilcoxon	0.796859	Common	Blood_vs_Tumor
Monocyte	22.31	23	10.81	6.86	46.06	11.83	8.85	5.58	7.21	20.86	0.0312188	0.12	*	Wilcoxon	1.37805	Skewed	Blood_vs_Tumor
Dendritic cell	1.55	1.46	0.88	0.39	3.7	10.31	7.44	6.3	5.43	20.74	0.00024975	0.0017	***	Wilcoxon	2.35055	Skewed	Blood_vs_Tumor
Neutrophil	6.74	6.33	2.75	2.43	10.94	22.24	15.06	18.85	6.48	50.58	0.0312188	0.12	*	Wilcoxon	1.25006	Skewed	Blood_vs_Tumor

## Sheet: supp_table_7
Cell.Type	MEAN_Blood	MEDIAN_Blood	SD_Blood	MIN_Blood	MAX_Blood	MEAN_Tumor	MEDIAN_Tumor	SD_Tumor	MIN_Tumor	MAX_Tumor	p	p.adj	p.signif	method	lfc	lab_col	contrast
Naive (c0)	32.13	32.53	8.26	16.48	45.25	13.06	11.47	3.64	10.27	19.39	0.0004995	0.0025	***	Wilcoxon	1.50401	Skewed	Blood_vs_Tumor
TCM (c1)	23.04	22.1	6.65	10.88	33.65	30	32.31	5.84	20.91	35.56	0.041958	0.13	*	Wilcoxon	0.548103	Skewed	Blood_vs_Tumor
TEM (c4)	8.43	7.92	2.02	6.43	12.74	8.58	9.93	3.33	2.93	11.72	0.792458	0.79	ns	Wilcoxon	0.326469	Common	Blood_vs_Tumor
TEM_Th1-like (c5)	6.42	6.88	2.19	2.22	9.46	2.35	2.17	1.57	0.65	4.95	0.002997	0.012	**	Wilcoxon	1.66447	Skewed	Blood_vs_Tumor
TEM_Th2-like (c3)	11.77	11.93	2.26	8.24	14.75	9.14	9.37	2.06	5.56	11.46	0.0726773	0.15	ns	Wilcoxon	0.348216	Common	Blood_vs_Tumor
Treg/Tfh (c2)	18.2	18.29	3.72	11.07	25.24	36.87	36.45	3.83	31.77	42.67	0.00024975	0.0015	***	Wilcoxon	0.994945	Skewed	Blood_vs_Tumor

## Sheet: supp_table_8
Cell.Type	MEAN_Blood	MEDIAN_Blood	SD_Blood	MIN_Blood	MAX_Blood	MEAN_Tumor	MEDIAN_Tumor	SD_Tumor	MIN_Tumor	MAX_Tumor	p	p.adj	p.signif	method	lfc	lab_col	contrast
CD8_naive (c3)	15.92	16.2	9.17	5.23	31.27	6.08	5.9	2.27	3.53	8.7	0.015984	0.08	*	Wilcoxon	1.45751	Skewed	Blood_vs_Tumor
CD8_eff_1 (c0)	46.64	49.14	9.13	31.38	57.46	51.91	51.7	3.46	47.56	57.36	0.263487	0.79	ns	Wilcoxon	0.0733287	Common	Blood_vs_Tumor
CD8_eff_2 (c2)	14.39	14.31	2.7	11.27	19.11	16.08	16.03	3.54	10.26	20.67	0.263487	0.79	ns	Wilcoxon	0.163464	Common	Blood_vs_Tumor
CD8_mem_1 (c1)	16.05	16.87	2.83	11.33	20.48	18.14	16.95	3.86	14.45	25	0.550509	0.79	ns	Wilcoxon	0.00705175	Common	Blood_vs_Tumor
CD8_mem_2 (c4)	7	6.18	2.45	4.97	12.73	7.79	7.34	1.5	6.89	10.83	0.147103	0.59	ns	Wilcoxon	0.247598	Common	Blood_vs_Tumor

## Sheet: supp_table_9
Cell.Type	MEAN_Blood	MEDIAN_Blood	SD_Blood	MIN_Blood	MAX_Blood	MEAN_Tumor	MEDIAN_Tumor	SD_Tumor	MIN_Tumor	MAX_Tumor	p	p.adj	p.signif	method	lfc	lab_col	contrast
Naive (c0)	53.58	54.47	3.57	47.46	58.38	42.33	42.06	7.17	35.29	49.64	0.0242424	0.073	*	Wilcoxon	0.37297	Skewed	Blood_vs_Tumor
Class_switched (c1)	28.39	28.23	8.08	15.67	40.68	32.12	32.12	5.14	26.98	37.25	0.49697	0.5	ns	Wilcoxon	0.185933	Common	Blood_vs_Tumor
Plasma_cell (c2)	11.43	8.95	4.93	6.21	19.95	24.1	25.49	5.3	18.25	28.57	0.0242424	0.073	*	Wilcoxon	1.50992	Skewed	Blood_vs_Tumor
Immature (c3)	6.59	5.41	4.44	2.97	16.45	1.45	1.96	1.27	0	2.38	0.0121212	0.048	*	Wilcoxon	1.46353	Skewed	Blood_vs_Tumor

## Sheet: supp_table_10
Cell.Type	MEAN_Blood	MEDIAN_Blood	SD_Blood	MIN_Blood	MAX_Blood	MEAN_Tumor	MEDIAN_Tumor	SD_Tumor	MIN_Tumor	MAX_Tumor	p	p.adj	p.signif	method	lfc	lab_col	contrast
preDC (c4)	15.65	15.07	2.85	11.67	19.23	4.47	3.66	2.5	1.28	7.79	0.0021645	0.011	**	Wilcoxon	2.04081	Skewed	Blood_vs_Tumor
cDC1 (c1)	6.99	5.77	3	4.82	12.7	14.22	11.78	7.96	6.41	26.17	0.0449512	0.09	*	Wilcoxon	1.0295	Skewed	Blood_vs_Tumor
cDC2 (c0)	59.29	59.33	10.58	42.31	75	62.75	63.3	14.01	47.4	79.49	0.872559	0.87	ns	Wilcoxon	0.0935231	Common	Blood_vs_Tumor
mregDC (c3)	0.11	0	0.26	0	0.64	11.88	9.63	6.64	5.56	21.43	0.00366455	0.015	**	Wilcoxon	#NUM!	Unique	Blood_vs_Tumor
pDC (c2)	17.96	15.57	8.67	8.33	32.69	6.69	5.04	3.68	3.57	12.7	0.0161224	0.048	*	Wilcoxon	1.6263	Skewed	Blood_vs_Tumor

[truncated: 2 more sheets: supp_table_11, supp_table_12]
